# Supplementary material for: Layer-by-layer phase transformation in Ti3O5 revealed by machine-learning molecular dynamics simulations
Source: Nat Commun. 2024 Apr 9;15:3079. doi: 10.1038/s41467-024-47422-1 (PMC11004112; doi:10.1038/s41467-024-47422-1)
Supplement: Supplementary file 4 — Supplementary Dataset 1 [file 41467_2024_47422_MOESM4_ESM.zip]

Archive with 32 entries (32 files):
- Supplementary Data/Figure1-metad-lammps
- Supplementary Data/Figure2-metad-lammps
- Supplementary Data/Figure3-final-lammps
- Supplementary Data/Figure3-initial-lammps
- Supplementary Data/Figure4c-final-lammps
- Supplementary Data/Figure4c-initial-lammps
- Supplementary Data/Figure4d-final-lammps
- Supplementary Data/Figure4d-initial-lammps
- Supplementary Data/Figure5a-structure.vasp
- Supplementary Data/Figure5b-structure.vasp
- Supplementary Data/Figure5e-B2-structure.vasp
- Supplementary Data/Figure5e-B4-structure.vasp
- Supplementary Data/POSCAR-alpha-structure.vasp
- Supplementary Data/POSCAR-beta-structure.vasp
- Supplementary Data/POSCAR-lambda-structure.vasp
- Supplementary Data/Supplementary-Fig10a-beta-structure.vasp
- Supplementary Data/Supplementary-Fig10b-lambda-structure.vasp
- Supplementary Data/Supplementary-Fig12-final-lammps
- Supplementary Data/Supplementary-Fig12-initial-lammps
- Supplementary Data/Supplementary-Fig15a.vasp
- Supplementary Data/Supplementary-Fig5-beta
- Supplementary Data/Supplementary-Fig5-lambda
- Supplementary Data/Supplementary-Fig7a-beta-lambda.vasp
- Supplementary Data/Supplementary-Fig7b-beta-beta-lambda.vasp
- Supplementary Data/Supplementary-Fig7c-beta-lambda-lambda.vasp
- Supplementary Data/Supplementary-Fig7d-beta-beta-beta-lambda.vasp
- Supplementary Data/Supplementary-Fig7e-beta-beta-lambda-lambda.vasp
- Supplementary Data/Supplementary-Fig7f-beta-lambda-lambda-lambda.vasp
- Supplementary Data/Supplementary-Fig9a-beta.vasp
- Supplementary Data/Supplementary-Fig9a-lambda.vasp
- Supplementary Data/Supplementary-Fig9b-beta.vasp
- Supplementary Data/Supplementary-Fig9b-lambda.vasp
