# Supplementary material for: Layer-by-layer phase transformation in Ti3O5 revealed by machine-learning molecular dynamics simulations
Source: Nat Commun. 2024 Apr 9;15:3079. doi: 10.1038/s41467-024-47422-1 (PMC11004112; doi:10.1038/s41467-024-47422-1)
Supplement: Supplementary file 4 — Supplementary Dataset 1 [file 41467_2024_47422_MOESM4_ESM.zip › Supplementary Data/Figure1-metad-lammps]

 # beta-Ti3O5
 
          96  atoms
           2  atom types
 
      0.000000000000       9.808856010400  xlo xhi
      0.000000000000      11.572185516400  ylo yhi
      0.000000000000       9.358652495100  zlo zhi
      0.000000000000      -0.196668663400       0.000000000000  xy xz yz
 
Masses
 
            1   47.86700000             # Ti
            2   15.99900000             # O
 
Atoms # atomic
 
         1    1        6.187665457766       1.928697589924       0.411952253885
         2    1        6.187665457766       5.786092758200       0.411952253885
         3    1        6.187665457766       9.643487926476       0.411952253885
         4    1        7.606122969824       0.000000000000       2.451674701716
         5    1        7.606122969824       3.857395168276       2.451674701716
         6    1        7.606122969824       7.714790348124       2.451674701716
         7    1        5.395680429385       1.928697589924       3.374673366940
         8    1        5.395680429385       5.786092758200       3.374673366940
         9    1        5.395680429385       9.643487926476       3.374673366940
        10    1        8.328948975548       0.000000000000       8.946700091477
        11    1        8.328948975548       3.857395168276       8.946700091477
        12    1        8.328948975548       7.714790348124       8.946700091477
        13    1        6.910492424783       1.928697589924       6.906977175713
        14    1        6.910492424783       5.786092758200       6.906977175713
        15    1        6.910492424783       9.643487926476       6.906977175713
        16    1        9.120934489480       0.000000000000       5.983978744455
        17    1        9.120934489480       3.857395168276       5.983978744455
        18    1        9.120934489480       7.714790348124       5.983978744455
        19    1        1.283237580081       0.000000000000       0.411952253885
        20    1        1.283237580081       3.857395168276       0.411952253885
        21    1        1.283237580081       7.714790348124       0.411952253885
        22    1        2.701694483990       1.928697589924       2.451674701716
        23    1        2.701694483990       5.786092758200       2.451674701716
        24    1        2.701694483990       9.643487926476       2.451674701716
        25    1        0.491252659598       0.000000000000       3.374673366940
        26    1        0.491252659598       3.857395168276       3.374673366940
        27    1        0.491252659598       7.714790348124       3.374673366940
        28    1        3.424521921807       1.928697589924       8.946700091477
        29    1        3.424521921807       5.786092758200       8.946700091477
        30    1        3.424521921807       9.643487926476       8.946700091477
        31    1        2.006064890408       0.000000000000       6.906977175713
        32    1        2.006064890408       3.857395168276       6.906977175713
        33    1        2.006064890408       7.714790348124       6.906977175713
        34    1        4.216506955105       1.928697589924       5.983978744455
        35    1        4.216506955105       5.786092758200       5.983978744455
        36    1        4.216506955105       9.643487926476       5.983978744455
        37    2        6.589695450822       0.000000000000       0.513978598829
        38    2        6.589695450822       3.857395168276       0.513978598829
        39    2        6.589695450822       7.714790348124       0.513978598829
        40    2        7.249615194617       1.928697589924       2.273710491000
        41    2        7.249615194617       5.786092758200       2.273710491000
        42    2        7.249615194617       9.643487926476       2.273710491000
        43    2        5.721388820209       0.000000000000       3.190843817305
        44    2        5.721388820209       3.857395168276       3.190843817305
        45    2        5.721388820209       7.714790348124       3.190843817305
        46    2        9.373387341380       0.000000000000       1.425998806625
        47    2        9.373387341380       3.857395168276       1.425998806625
        48    2        9.373387341380       7.714790348124       1.425998806625
        49    2        8.475740437233       0.000000000000       4.130919936353
        50    2        8.475740437233       3.857395168276       4.130919936353
        51    2        8.475740437233       7.714790348124       4.130919936353
        52    2        7.926919455456       1.928697589924       8.844674111520
        53    2        7.926919455456       5.786092758200       8.844674111520
        54    2        7.926919455456       9.643487926476       8.844674111520
        55    2        7.267000199769       0.000000000000       7.084941863720
        56    2        7.267000199769       3.857395168276       7.084941863720
        57    2        7.267000199769       7.714790348124       7.084941863720
        58    2        8.795227055008       1.928697589924       6.167808528057
        59    2        8.795227055008       5.786092758200       6.167808528057
        60    2        8.795227055008       9.643487926476       6.167808528057
        61    2        5.143227574928       1.928697589924       7.932653426432
        62    2        5.143227574928       5.786092758200       7.932653426432
        63    2        5.143227574928       9.643487926476       7.932653426432
        64    2        6.040874000801       1.928697589924       5.227732184401
        65    2        6.040874000801       5.786092758200       5.227732184401
        66    2        6.040874000801       9.643487926476       5.227732184401
        67    2        1.685267092503       1.928697589924       0.513978598829
        68    2        1.685267092503       5.786092758200       0.513978598829
        69    2        1.685267092503       9.643487926476       0.513978598829
        70    2        2.345186944195       0.000000000000       2.273710491000
        71    2        2.345186944195       3.857395168276       2.273710491000
        72    2        2.345186944195       7.714790348124       2.273710491000
        73    2        0.816960697302       1.928697589924       3.190843817305
        74    2        0.816960697302       5.786092758200       3.190843817305
        75    2        0.816960697302       9.643487926476       3.190843817305
        76    2        4.468959807005       1.928697589924       1.425998806625
        77    2        4.468959807005       5.786092758200       1.425998806625
        78    2        4.468959807005       9.643487926476       1.425998806625
        79    2        3.571313138271       1.928697589924       4.130919936353
        80    2        3.571313138271       5.786092758200       4.130919936353
        81    2        3.571313138271       9.643487926476       4.130919936353
        82    2        3.022492166303       0.000000000000       8.844674111520
        83    2        3.022492166303       3.857395168276       8.844674111520
        84    2        3.022492166303       7.714790348124       8.844674111520
        85    2        2.362572429981       1.928697589924       7.084941863720
        86    2        2.362572429981       5.786092758200       7.084941863720
        87    2        2.362572429981       9.643487926476       7.084941863720
        88    2        3.890798569174       0.000000000000       6.167808528057
        89    2        3.890798569174       3.857395168276       6.167808528057
        90    2        3.890798569174       7.714790348124       6.167808528057
        91    2        0.238799628581       0.000000000000       7.932653426432
        92    2        0.238799628581       3.857395168276       7.932653426432
        93    2        0.238799628581       7.714790348124       7.932653426432
        94    2        1.136446123116       0.000000000000       5.227732184401
        95    2        1.136446123116       3.857395168276       5.227732184401
        96    2        1.136446123116       7.714790348124       5.227732184401
