# Supplementary material for: Layer-by-layer phase transformation in Ti3O5 revealed by machine-learning molecular dynamics simulations
Source: Nat Commun. 2024 Apr 9;15:3079. doi: 10.1038/s41467-024-47422-1 (PMC11004112; doi:10.1038/s41467-024-47422-1)
Supplement: Supplementary file 4 — Supplementary Dataset 1 [file 41467_2024_47422_MOESM4_ESM.zip › Supplementary Data/Figure2-metad-lammps]

 # 3layers-384atoms-000
  
         384  atoms
           2  atom types
 
      0.000000000000      19.617712020800  xlo xhi
      0.000000000000       7.714790344267  ylo yhi
      0.000000000000      28.075957485300  zlo zhi
      0.000000000000      -0.590005990200       0.000000000000  xy xz yz
 
Masses
 
            1   47.86700000             # Ti
            2   15.99900000             # O
 
Atoms # atomic
 
         1    1        6.187665711223       1.928697586067       0.411952328754
         2    1       15.996521721623       1.928697586067       0.411952328754
         3    1        6.187665711223       5.786092758200       0.411952328754
         4    1       15.996521721623       5.786092758200       0.411952328754
         5    1        5.990997047823       1.928697586067       9.770604823854
         6    1       15.799853058223       1.928697586067       9.770604823854
         7    1        5.990997047823       5.786092758200       9.770604823854
         8    1       15.799853058223       5.786092758200       9.770604823854
         9    1        5.794328384423       1.928697586067      19.129257318954
        10    1       15.603184394823       1.928697586067      19.129257318954
        11    1        5.794328384423       5.786092758200      19.129257318954
        12    1       15.603184394823       5.786092758200      19.129257318954
        13    1        7.606122919206       0.000000000000       2.451674776585
        14    1       17.414978929606       0.000000000000       2.451674776585
        15    1        7.606122919206       3.857395172133       2.451674776585
        16    1       17.414978929606       3.857395172133       2.451674776585
        17    1        7.409454255806       0.000000000000      11.810327271685
        18    1       17.218310266206       0.000000000000      11.810327271685
        19    1        7.409454255806       3.857395172133      11.810327271685
        20    1       17.218310266206       3.857395172133      11.810327271685
        21    1        7.212785592406       0.000000000000      21.168979766785
        22    1       17.021641602806       0.000000000000      21.168979766785
        23    1        7.212785592406       3.857395172133      21.168979766785
        24    1       17.021641602806       3.857395172133      21.168979766785
        25    1        5.395680736791       1.928697586067       3.374673441810
        26    1       15.204536747191       1.928697586067       3.374673441810
        27    1        5.395680736791       5.786092758200       3.374673441810
        28    1       15.204536747191       5.786092758200       3.374673441810
        29    1        5.199012073391       1.928697586067      12.733325936910
        30    1       15.007868083791       1.928697586067      12.733325936910
        31    1        5.199012073391       5.786092758200      12.733325936910
        32    1       15.007868083791       5.786092758200      12.733325936910
        33    1        5.002343409991       1.928697586067      22.091978432010
        34    1       14.811199420391       1.928697586067      22.091978432010
        35    1        5.002343409991       5.786092758200      22.091978432010
        36    1       14.811199420391       5.786092758200      22.091978432010
        37    1        8.328949640977       0.000000000000       8.946700166346
        38    1       18.137805651377       0.000000000000       8.946700166346
        39    1        8.328949640977       3.857395172133       8.946700166346
        40    1       18.137805651377       3.857395172133       8.946700166346
        41    1        8.132280977577       0.000000000000      18.305352661446
        42    1       17.941136987977       0.000000000000      18.305352661446
        43    1        8.132280977577       3.857395172133      18.305352661446
        44    1       17.941136987977       3.857395172133      18.305352661446
        45    1        7.935612314177       0.000000000000      27.664005156546
        46    1       17.744468324577       0.000000000000      27.664005156546
        47    1        7.935612314177       3.857395172133      27.664005156546
        48    1       17.744468324577       3.857395172133      27.664005156546
        49    1        6.910492432994       1.928697586067       6.906977718515
        50    1       16.719348443394       1.928697586067       6.906977718515
        51    1        6.910492432994       5.786092758200       6.906977718515
        52    1       16.719348443394       5.786092758200       6.906977718515
        53    1        6.713823769594       1.928697586067      16.265630213615
        54    1       16.522679779994       1.928697586067      16.265630213615
        55    1        6.713823769594       5.786092758200      16.265630213615
        56    1       16.522679779994       5.786092758200      16.265630213615
        57    1        6.517155106194       1.928697586067      25.624282708715
        58    1       16.326011116594       1.928697586067      25.624282708715
        59    1        6.517155106194       5.786092758200      25.624282708715
        60    1       16.326011116594       5.786092758200      25.624282708715
        61    1        9.120934615409       0.000000000000       5.983979053290
        62    1       18.929790625809       0.000000000000       5.983979053290
        63    1        9.120934615409       3.857395172133       5.983979053290
        64    1       18.929790625809       3.857395172133       5.983979053290
        65    1        8.924265952009       0.000000000000      15.342631548390
        66    1       18.733121962409       0.000000000000      15.342631548390
        67    1        8.924265952009       3.857395172133      15.342631548390
        68    1       18.733121962409       3.857395172133      15.342631548390
        69    1        8.727597288609       0.000000000000      24.701284043490
        70    1       18.536453299009       0.000000000000      24.701284043490
        71    1        8.727597288609       3.857395172133      24.701284043490
        72    1       18.536453299009       3.857395172133      24.701284043490
        73    1        1.283237706023       0.000000000000       0.411952328754
        74    1       11.092093716423       0.000000000000       0.411952328754
        75    1        1.283237706023       3.857395172133       0.411952328754
        76    1       11.092093716423       3.857395172133       0.411952328754
        77    1        1.086569042623       0.000000000000       9.770604823854
        78    1       10.895425053023       0.000000000000       9.770604823854
        79    1        1.086569042623       3.857395172133       9.770604823854
        80    1       10.895425053023       3.857395172133       9.770604823854
        81    1        0.889900379223       0.000000000000      19.129257318954
        82    1       10.698756389623       0.000000000000      19.129257318954
        83    1        0.889900379223       3.857395172133      19.129257318954
        84    1       10.698756389623       3.857395172133      19.129257318954
        85    1        2.701694914006       1.928697586067       2.451674776585
        86    1       12.510550924406       1.928697586067       2.451674776585
        87    1        2.701694914006       5.786092758200       2.451674776585
        88    1       12.510550924406       5.786092758200       2.451674776585
        89    1        2.505026250606       1.928697586067      11.810327271685
        90    1       12.313882261006       1.928697586067      11.810327271685
        91    1        2.505026250606       5.786092758200      11.810327271685
        92    1       12.313882261006       5.786092758200      11.810327271685
        93    1        2.308357587206       1.928697586067      21.168979766785
        94    1       12.117213597606       1.928697586067      21.168979766785
        95    1        2.308357587206       5.786092758200      21.168979766785
        96    1       12.117213597606       5.786092758200      21.168979766785
        97    1        0.491252731591       0.000000000000       3.374673441810
        98    1       10.300108741991       0.000000000000       3.374673441810
        99    1        0.491252731591       3.857395172133       3.374673441810
       100    1       10.300108741991       3.857395172133       3.374673441810
       101    1        0.294584068191       0.000000000000      12.733325936910
       102    1       10.103440078591       0.000000000000      12.733325936910
       103    1        0.294584068191       3.857395172133      12.733325936910
       104    1       10.103440078591       3.857395172133      12.733325936910
       105    1        0.097915404791       0.000000000000      22.091978432010
       106    1        9.906771415191       0.000000000000      22.091978432010
       107    1        0.097915404791       3.857395172133      22.091978432010
       108    1        9.906771415191       3.857395172133      22.091978432010
       109    1        3.424521635777       1.928697586067       8.946700166346
       110    1       13.233377646177       1.928697586067       8.946700166346
       111    1        3.424521635777       5.786092758200       8.946700166346
       112    1       13.233377646177       5.786092758200       8.946700166346
       113    1        3.227852972377       1.928697586067      18.305352661446
       114    1       13.036708982777       1.928697586067      18.305352661446
       115    1        3.227852972377       5.786092758200      18.305352661446
       116    1       13.036708982777       5.786092758200      18.305352661446
       117    1        3.031184308977       1.928697586067      27.664005156546
       118    1       12.840040319377       1.928697586067      27.664005156546
       119    1        3.031184308977       5.786092758200      27.664005156546
       120    1       12.840040319377       5.786092758200      27.664005156546
       121    1        2.006064427794       0.000000000000       6.906977718515
       122    1       11.814920438194       0.000000000000       6.906977718515
       123    1        2.006064427794       3.857395172133       6.906977718515
       124    1       11.814920438194       3.857395172133       6.906977718515
       125    1        1.809395764394       0.000000000000      16.265630213615
       126    1       11.618251774794       0.000000000000      16.265630213615
       127    1        1.809395764394       3.857395172133      16.265630213615
       128    1       11.618251774794       3.857395172133      16.265630213615
       129    1        1.612727100994       0.000000000000      25.624282708715
       130    1       11.421583111394       0.000000000000      25.624282708715
       131    1        1.612727100994       3.857395172133      25.624282708715
       132    1       11.421583111394       3.857395172133      25.624282708715
       133    1        4.216506610209       1.928697586067       5.983979053290
       134    1       14.025362620609       1.928697586067       5.983979053290
       135    1        4.216506610209       5.786092758200       5.983979053290
       136    1       14.025362620609       5.786092758200       5.983979053290
       137    1        4.019837946809       1.928697586067      15.342631548390
       138    1       13.828693957209       1.928697586067      15.342631548390
       139    1        4.019837946809       5.786092758200      15.342631548390
       140    1       13.828693957209       5.786092758200      15.342631548390
       141    1        3.823169283409       1.928697586067      24.701284043490
       142    1       13.632025293809       1.928697586067      24.701284043490
       143    1        3.823169283409       5.786092758200      24.701284043490
       144    1       13.632025293809       5.786092758200      24.701284043490
       145    2        6.589695463962       0.000000000000       0.513978673698
       146    2       16.398551474362       0.000000000000       0.513978673698
       147    2        6.589695463962       3.857395172133       0.513978673698
       148    2       16.398551474362       3.857395172133       0.513978673698
       149    2        6.393026800562       0.000000000000       9.872631168798
       150    2       16.201882810962       0.000000000000       9.872631168798
       151    2        6.393026800562       3.857395172133       9.872631168798
       152    2       16.201882810962       3.857395172133       9.872631168798
       153    2        6.196358137162       0.000000000000      19.231283663898
       154    2       16.005214147562       0.000000000000      19.231283663898
       155    2        6.196358137162       3.857395172133      19.231283663898
       156    2       16.005214147562       3.857395172133      19.231283663898
       157    2        7.249615261705       1.928697586067       2.273710565869
       158    2       17.058471272105       1.928697586067       2.273710565869
       159    2        7.249615261705       5.786092758200       2.273710565869
       160    2       17.058471272105       5.786092758200       2.273710565869
       161    2        7.052946598305       1.928697586067      11.632363060969
       162    2       16.861802608705       1.928697586067      11.632363060969
       163    2        7.052946598305       5.786092758200      11.632363060969
       164    2       16.861802608705       5.786092758200      11.632363060969
       165    2        6.856277934905       1.928697586067      20.991015556069
       166    2       16.665133945305       1.928697586067      20.991015556069
       167    2        6.856277934905       5.786092758200      20.991015556069
       168    2       16.665133945305       5.786092758200      20.991015556069
       169    2        5.721388951055       0.000000000000       3.190843892174
       170    2       15.530244961455       0.000000000000       3.190843892174
       171    2        5.721388951055       3.857395172133       3.190843892174
       172    2       15.530244961455       3.857395172133       3.190843892174
       173    2        5.524720287655       0.000000000000      12.549496387274
       174    2       15.333576298055       0.000000000000      12.549496387274
       175    2        5.524720287655       3.857395172133      12.549496387274
       176    2       15.333576298055       3.857395172133      12.549496387274
       177    2        5.328051624255       0.000000000000      21.908148882374
       178    2       15.136907634655       0.000000000000      21.908148882374
       179    2        5.328051624255       3.857395172133      21.908148882374
       180    2       15.136907634655       3.857395172133      21.908148882374
       181    2        9.373387766492       0.000000000000       1.425998881495
       182    2       19.182243776892       0.000000000000       1.425998881495
       183    2        9.373387766492       3.857395172133       1.425998881495
       184    2       19.182243776892       3.857395172133       1.425998881495
       185    2        9.176719103092       0.000000000000      10.784651376595
       186    2       18.985575113492       0.000000000000      10.784651376595
       187    2        9.176719103092       3.857395172133      10.784651376595
       188    2       18.985575113492       3.857395172133      10.784651376595
       189    2        8.980050439692       0.000000000000      20.143303871695
       190    2       18.788906450092       0.000000000000      20.143303871695
       191    2        8.980050439692       3.857395172133      20.143303871695
       192    2       18.788906450092       3.857395172133      20.143303871695
       193    2        8.475740980051       0.000000000000       4.130920011222
       194    2       18.284596990451       0.000000000000       4.130920011222
       195    2        8.475740980051       3.857395172133       4.130920011222
       196    2       18.284596990451       3.857395172133       4.130920011222
       197    2        8.279072316651       0.000000000000      13.489572506322
       198    2       18.087928327051       0.000000000000      13.489572506322
       199    2        8.279072316651       3.857395172133      13.489572506322
       200    2       18.087928327051       3.857395172133      13.489572506322
       201    2        8.082403653251       0.000000000000      22.848225001422
       202    2       17.891259663651       0.000000000000      22.848225001422
       203    2        8.082403653251       3.857395172133      22.848225001422
       204    2       17.891259663651       3.857395172133      22.848225001422
       205    2        7.926919888238       1.928697586067       8.844673821402
       206    2       17.735775898638       1.928697586067       8.844673821402
       207    2        7.926919888238       5.786092758200       8.844673821402
       208    2       17.735775898638       5.786092758200       8.844673821402
       209    2        7.730251224838       1.928697586067      18.203326316502
       210    2       17.539107235238       1.928697586067      18.203326316502
       211    2        7.730251224838       5.786092758200      18.203326316502
       212    2       17.539107235238       5.786092758200      18.203326316502
       213    2        7.533582561438       1.928697586067      27.561978811602
       214    2       17.342438571838       1.928697586067      27.561978811602
       215    2        7.533582561438       5.786092758200      27.561978811602
       216    2       17.342438571838       5.786092758200      27.561978811602
       217    2        7.267000090495       0.000000000000       7.084941929231
       218    2       17.075856100895       0.000000000000       7.084941929231
       219    2        7.267000090495       3.857395172133       7.084941929231
       220    2       17.075856100895       3.857395172133       7.084941929231
       221    2        7.070331427095       0.000000000000      16.443594424331
       222    2       16.879187437495       0.000000000000      16.443594424331
       223    2        7.070331427095       3.857395172133      16.443594424331
       224    2       16.879187437495       3.857395172133      16.443594424331
       225    2        6.873662763695       0.000000000000      25.802246919431
       226    2       16.682518774095       0.000000000000      25.802246919431
       227    2        6.873662763695       3.857395172133      25.802246919431
       228    2       16.682518774095       3.857395172133      25.802246919431
       229    2        8.795226401145       1.928697586067       6.167808602926
       230    2       18.604082411545       1.928697586067       6.167808602926
       231    2        8.795226401145       5.786092758200       6.167808602926
       232    2       18.604082411545       5.786092758200       6.167808602926
       233    2        8.598557737745       1.928697586067      15.526461098026
       234    2       18.407413748145       1.928697586067      15.526461098026
       235    2        8.598557737745       5.786092758200      15.526461098026
       236    2       18.407413748145       5.786092758200      15.526461098026
       237    2        8.401889074345       1.928697586067      24.885113593126
       238    2       18.210745084745       1.928697586067      24.885113593126
       239    2        8.401889074345       5.786092758200      24.885113593126
       240    2       18.210745084745       5.786092758200      24.885113593126
       241    2        5.143227585708       1.928697586067       7.932653613605
       242    2       14.952083596108       1.928697586067       7.932653613605
       243    2        5.143227585708       5.786092758200       7.932653613605
       244    2       14.952083596108       5.786092758200       7.932653613605
       245    2        4.946558922308       1.928697586067      17.291306108705
       246    2       14.755414932708       1.928697586067      17.291306108705
       247    2        4.946558922308       5.786092758200      17.291306108705
       248    2       14.755414932708       5.786092758200      17.291306108705
       249    2        4.749890258908       1.928697586067      26.649958603805
       250    2       14.558746269308       1.928697586067      26.649958603805
       251    2        4.749890258908       5.786092758200      26.649958603805
       252    2       14.558746269308       5.786092758200      26.649958603805
       253    2        6.040874372149       1.928697586067       5.227732483878
       254    2       15.849730382549       1.928697586067       5.227732483878
       255    2        6.040874372149       5.786092758200       5.227732483878
       256    2       15.849730382549       5.786092758200       5.227732483878
       257    2        5.844205708749       1.928697586067      14.586384978978
       258    2       15.653061719149       1.928697586067      14.586384978978
       259    2        5.844205708749       5.786092758200      14.586384978978
       260    2       15.653061719149       5.786092758200      14.586384978978
       261    2        5.647537045349       1.928697586067      23.945037474078
       262    2       15.456393055749       1.928697586067      23.945037474078
       263    2        5.647537045349       5.786092758200      23.945037474078
       264    2       15.456393055749       5.786092758200      23.945037474078
       265    2        1.685267458762       1.928697586067       0.513978673698
       266    2       11.494123469162       1.928697586067       0.513978673698
       267    2        1.685267458762       5.786092758200       0.513978673698
       268    2       11.494123469162       5.786092758200       0.513978673698
       269    2        1.488598795362       1.928697586067       9.872631168798
       270    2       11.297454805762       1.928697586067       9.872631168798
       271    2        1.488598795362       5.786092758200       9.872631168798
       272    2       11.297454805762       5.786092758200       9.872631168798
       273    2        1.291930131962       1.928697586067      19.231283663898
       274    2       11.100786142362       1.928697586067      19.231283663898
       275    2        1.291930131962       5.786092758200      19.231283663898
       276    2       11.100786142362       5.786092758200      19.231283663898
       277    2        2.345187256505       0.000000000000       2.273710565869
       278    2       12.154043266905       0.000000000000       2.273710565869
       279    2        2.345187256505       3.857395172133       2.273710565869
       280    2       12.154043266905       3.857395172133       2.273710565869
       281    2        2.148518593105       0.000000000000      11.632363060969
       282    2       11.957374603505       0.000000000000      11.632363060969
       283    2        2.148518593105       3.857395172133      11.632363060969
       284    2       11.957374603505       3.857395172133      11.632363060969
       285    2        1.951849929705       0.000000000000      20.991015556069
       286    2       11.760705940105       0.000000000000      20.991015556069
       287    2        1.951849929705       3.857395172133      20.991015556069
       288    2       11.760705940105       3.857395172133      20.991015556069
       289    2        0.816960945855       1.928697586067       3.190843892174
       290    2       10.625816956255       1.928697586067       3.190843892174
       291    2        0.816960945855       5.786092758200       3.190843892174
       292    2       10.625816956255       5.786092758200       3.190843892174
       293    2        0.620292282455       1.928697586067      12.549496387274
       294    2       10.429148292855       1.928697586067      12.549496387274
       295    2        0.620292282455       5.786092758200      12.549496387274
       296    2       10.429148292855       5.786092758200      12.549496387274
       297    2        0.423623619055       1.928697586067      21.908148882374
       298    2       10.232479629455       1.928697586067      21.908148882374
       299    2        0.423623619055       5.786092758200      21.908148882374
       300    2       10.232479629455       5.786092758200      21.908148882374
       301    2        4.468959761292       1.928697586067       1.425998881495
       302    2       14.277815771692       1.928697586067       1.425998881495
       303    2        4.468959761292       5.786092758200       1.425998881495
       304    2       14.277815771692       5.786092758200       1.425998881495
       305    2        4.272291097892       1.928697586067      10.784651376595
       306    2       14.081147108292       1.928697586067      10.784651376595
       307    2        4.272291097892       5.786092758200      10.784651376595
       308    2       14.081147108292       5.786092758200      10.784651376595
       309    2        4.075622434492       1.928697586067      20.143303871695
       310    2       13.884478444892       1.928697586067      20.143303871695
       311    2        4.075622434492       5.786092758200      20.143303871695
       312    2       13.884478444892       5.786092758200      20.143303871695
       313    2        3.571312974851       1.928697586067       4.130920011222
       314    2       13.380168985251       1.928697586067       4.130920011222
       315    2        3.571312974851       5.786092758200       4.130920011222
       316    2       13.380168985251       5.786092758200       4.130920011222
       317    2        3.374644311451       1.928697586067      13.489572506322
       318    2       13.183500321851       1.928697586067      13.489572506322
       319    2        3.374644311451       5.786092758200      13.489572506322
       320    2       13.183500321851       5.786092758200      13.489572506322
       321    2        3.177975648051       1.928697586067      22.848225001422
       322    2       12.986831658451       1.928697586067      22.848225001422
       323    2        3.177975648051       5.786092758200      22.848225001422
       324    2       12.986831658451       5.786092758200      22.848225001422
       325    2        3.022491883038       0.000000000000       8.844673821402
       326    2       12.831347893438       0.000000000000       8.844673821402
       327    2        3.022491883038       3.857395172133       8.844673821402
       328    2       12.831347893438       3.857395172133       8.844673821402
       329    2        2.825823219638       0.000000000000      18.203326316502
       330    2       12.634679230038       0.000000000000      18.203326316502
       331    2        2.825823219638       3.857395172133      18.203326316502
       332    2       12.634679230038       3.857395172133      18.203326316502
       333    2        2.629154556238       0.000000000000      27.561978811602
       334    2       12.438010566638       0.000000000000      27.561978811602
       335    2        2.629154556238       3.857395172133      27.561978811602
       336    2       12.438010566638       3.857395172133      27.561978811602
       337    2        2.362572085295       1.928697586067       7.084941929231
       338    2       12.171428095695       1.928697586067       7.084941929231
       339    2        2.362572085295       5.786092758200       7.084941929231
       340    2       12.171428095695       5.786092758200       7.084941929231
       341    2        2.165903421895       1.928697586067      16.443594424331
       342    2       11.974759432295       1.928697586067      16.443594424331
       343    2        2.165903421895       5.786092758200      16.443594424331
       344    2       11.974759432295       5.786092758200      16.443594424331
       345    2        1.969234758495       1.928697586067      25.802246919431
       346    2       11.778090768895       1.928697586067      25.802246919431
       347    2        1.969234758495       5.786092758200      25.802246919431
       348    2       11.778090768895       5.786092758200      25.802246919431
       349    2        3.890798395945       0.000000000000       6.167808602926
       350    2       13.699654406345       0.000000000000       6.167808602926
       351    2        3.890798395945       3.857395172133       6.167808602926
       352    2       13.699654406345       3.857395172133       6.167808602926
       353    2        3.694129732545       0.000000000000      15.526461098026
       354    2       13.502985742945       0.000000000000      15.526461098026
       355    2        3.694129732545       3.857395172133      15.526461098026
       356    2       13.502985742945       3.857395172133      15.526461098026
       357    2        3.497461069145       0.000000000000      24.885113593126
       358    2       13.306317079545       0.000000000000      24.885113593126
       359    2        3.497461069145       3.857395172133      24.885113593126
       360    2       13.306317079545       3.857395172133      24.885113593126
       361    2        0.238799580508       0.000000000000       7.932653613605
       362    2       10.047655590908       0.000000000000       7.932653613605
       363    2        0.238799580508       3.857395172133       7.932653613605
       364    2       10.047655590908       3.857395172133       7.932653613605
       365    2        0.042130917108       0.000000000000      17.291306108705
       366    2        9.850986927508       0.000000000000      17.291306108705
       367    2        0.042130917108       3.857395172133      17.291306108705
       368    2        9.850986927508       3.857395172133      17.291306108705
       369    2       -0.154537746292       0.000000000000      26.649958603805
       370    2        9.654318264108       0.000000000000      26.649958603805
       371    2       -0.154537746292       3.857395172133      26.649958603805
       372    2        9.654318264108       3.857395172133      26.649958603805
       373    2        1.136446366949       0.000000000000       5.227732483878
       374    2       10.945302377349       0.000000000000       5.227732483878
       375    2        1.136446366949       3.857395172133       5.227732483878
       376    2       10.945302377349       3.857395172133       5.227732483878
       377    2        0.939777703549       0.000000000000      14.586384978978
       378    2       10.748633713949       0.000000000000      14.586384978978
       379    2        0.939777703549       3.857395172133      14.586384978978
       380    2       10.748633713949       3.857395172133      14.586384978978
       381    2        0.743109040149       0.000000000000      23.945037474078
       382    2       10.551965050549       0.000000000000      23.945037474078
       383    2        0.743109040149       3.857395172133      23.945037474078
       384    2       10.551965050549       3.857395172133      23.945037474078
