# Supplementary material for: Layer-by-layer phase transformation in Ti3O5 revealed by machine-learning molecular dynamics simulations
Source: Nat Commun. 2024 Apr 9;15:3079. doi: 10.1038/s41467-024-47422-1 (PMC11004112; doi:10.1038/s41467-024-47422-1)
Supplement: Supplementary file 4 — Supplementary Dataset 1 [file 41467_2024_47422_MOESM4_ESM.zip › Supplementary Data/Figure3-final-lammps]

# LAMMPS data file written by OVITO Basic 3.6.0
165888 atoms
2 atom types
-0.2598743665 117.9661464913 xlo xhi
3.3035876421 135.5626385547 ylo yhi
-8.7493508276 121.0531807688 zlo zhi
0.0 -2.3600239608 0.0 xy xz yz

Atoms  # atomic

2563 2 21.1221 27.0139 -7.78826
326 2 35.9609 7.04479 -7.95876
2534 2 26.1011 29.0036 -7.80415
2323 1 0.885743 25.3809 -7.73992
1381 2 26.1051 14.2046 -7.75491
1479 2 35.9529 21.7086 -7.86992
261 2 21.1803 12.3349 -7.83387
1286 2 16.0054 17.8445 -7.63647
1443 1 35.184 23.4933 -8.48678
1316 2 11.4364 19.8646 -7.47279
2630 2 36.1546 29.0649 -7.81205
38 2 6.2898 6.92704 -7.45029
2371 2 1.56679 27.1054 -7.36732
2438 2 16.2778 29.1439 -7.46474
1317 2 11.3355 23.3281 -7.56576
1250 1 15.8124 19.7989 -7.89108
1189 2 6.30945 14.2392 -7.61308
2342 2 6.31254 28.9228 -7.293
3 1 5.81485 12.3575 -7.92286
1155 1 6.11446 23.5563 -7.35994
355 2 31.2035 5.25101 -7.85147
1221 2 1.65519 23.668 -7.06916
67 2 1.28526 5.03476 -7.38214
93 2 -0.250196 10.7337 1.19166
2660 2 31.1036 30.7263 -7.81046
2535 2 26.2389 32.8238 -7.61982
230 2 26.0345 6.92659 -7.87765
1285 2 16.2811 14.2977 -7.70654
1315 2 11.1846 16.1183 -7.7062
2631 2 35.9399 32.6621 -7.98431
2439 2 15.9356 32.6156 -7.8939
20 1 1.02656 6.92409 -7.57146
1153 1 6.028 16.1603 -7.48459
1365 1 20.6358 21.601 -7.89723
2419 1 10.9991 25.3605 -7.66069
2373 2 1.30851 34.4823 -7.52167
1383 2 26.0041 21.7239 -8.01057
29100 1 37.4072 21.6841 23.2968
117 1 10.8489 10.5947 -7.55155
1442 1 35.4784 19.8961 -8.18802
1460 1 30.5157 18.0848 -8.08031
2595 1 35.5994 34.5804 -8.17776
194 1 25.6633 8.87976 -8.01822
99 1 15.7234 12.4917 -7.88308
259 2 21.2177 5.0943 -7.81712
1172 1 0.996963 17.9287 -7.76256
116 1 10.5987 6.97913 -8.07729
1345 1 25.6475 16.1945 -7.9244
289 1 35.5829 5.14932 -8.18309
2565 2 21.2301 34.281 -8.02446
2372 2 1.65703 30.9443 -7.34504
97 1 15.8394 5.08833 -7.80813
2498 1 25.726 30.8648 -7.86375
2629 2 35.8074 25.2968 -8.10234
2611 1 30.6484 25.4462 -8.03931
1251 1 15.5696 23.4552 -8.18423
3493 2 6.14228 36.1986 -7.62738
2613 1 30.8195 32.7776 -7.89836
1478 2 35.7029 17.9223 -8.14947
2516 1 20.756 29.0346 -7.93721
27983 2 38.4354 7.21024 14.3215
2403 1 15.8769 34.4764 -7.82328
356 2 31.0384 8.77759 -7.95987
2306 1 6.13505 30.95 -7.43959
2 1 5.81239 8.82008 -7.66094
1507 2 31.0113 16.1857 -7.84312
1268 1 10.7792 18.1222 -7.7974
309 1 30.5637 10.7353 -7.94661
154380 1 8.25319 32.8164 -8.26257
15310 2 38.6656 14.3977 3.57639
2612 1 30.4326 29.0471 -8.32833
21 1 0.759944 10.537 -7.96802
139 2 16.2068 3.53157 -4.11583
1267 1 10.6424 14.2211 -8.08716
1190 2 6.36855 18.1 -7.20096
1411 2 21.1009 16.2364 -7.60036
2343 2 6.50099 32.8516 -7.17317
2467 2 11.3061 27.2927 -7.39568
69 2 1.29361 12.3378 -7.46544
47 2 8.98808 6.92111 -7.11179
48 2 9.18412 10.7619 -6.73729
76 2 3.95185 4.86557 -7.13662
77 2 4.23485 8.80473 -6.66423
78 2 4.02144 12.2345 -7.00416
143 2 18.987 7.00266 -6.95968
144 2 18.8057 10.637 -7.3281
2564 2 21.283 30.9379 -7.76772
172 2 14.179 5.2028 -6.82199
173 2 13.9285 8.4989 -7.09595
174 2 14.0572 12.634 -6.95239
39 2 6.51658 10.6442 -7.2631
1413 2 21.1527 23.4482 -7.58833
239 2 28.6902 7.0266 -7.4553
240 2 28.9067 10.6187 -7.03135
268 2 23.9299 4.95377 -7.28996
269 2 23.8556 8.97966 -7.1272
270 2 23.8607 12.3742 -7.38257
335 2 38.7591 7.037 -7.38775
336 2 38.4749 10.397 -7.77064
165 2 11.3291 12.5794 -7.48416
364 2 33.9319 5.18431 -7.17137
365 2 33.5078 8.85675 -7.53728
366 2 33.8639 12.3689 -7.11653
260 2 21.0528 8.87888 -7.81546
1477 2 35.9448 14.3798 -7.93014
1198 2 8.94536 13.995 -7.1393
1199 2 9.19099 18.4009 -6.67262
1200 2 9.02553 21.4654 -6.84471
68 2 1.36137 8.9413 -7.2727
1228 2 4.31628 16.2024 -6.58933
1229 2 4.1706 19.7916 -7.03862
1230 2 4.31288 23.5043 -6.62436
231 2 26.1535 10.7216 -7.80888
1294 2 19.0935 14.2321 -7.00464
1295 2 18.6972 17.9422 -7.24135
1296 2 18.9377 21.704 -7.06588
1220 2 1.55418 19.7474 -7.27237
1324 2 13.8413 16.2033 -7.17184
1325 2 14.0558 20.0059 -6.88452
1326 2 13.9637 23.3058 -7.19354
357 2 31.0853 12.734 -7.62055
1390 2 28.7966 14.4477 -7.42231
1391 2 28.7922 18.0645 -7.29642
1392 2 28.5905 21.5477 -7.53225
1420 2 23.9177 16.2889 -7.16145
1421 2 23.8056 19.6812 -7.36334
1422 2 23.9182 23.5905 -7.06737
1412 2 21.1434 19.6369 -7.74909
1486 2 38.5867 14.4092 -7.35219
1487 2 38.6077 17.6882 -7.62125
1488 2 38.6592 21.9905 -7.29187
1516 2 33.6594 15.9323 -7.40939
1517 2 33.7205 19.94 -7.37252
1518 2 33.5157 23.3646 -7.5266
2659 2 31.039 27.3536 -7.72067
2350 2 9.22718 25.4423 -6.67947
2351 2 9.12696 29.0676 -6.93547
2352 2 9.32883 32.9156 -6.53831
2380 2 4.11691 26.9266 -6.93925
2381 2 4.28102 30.9693 -6.63689
2382 2 4.08565 34.3512 -6.86102
2469 2 11.3807 34.6703 -7.58375
2446 2 18.9061 25.09 -7.29582
2447 2 19.1373 29.1085 -6.8992
2448 2 18.8495 32.634 -7.20025
2476 2 14.1966 27.236 -6.82989
2477 2 13.8907 30.6424 -7.47129
2478 2 14.0853 34.641 -6.94438
1173 1 1.29802 21.7177 -7.55793
1191 2 6.40477 21.4872 -7.40816
2533 2 26.0714 25.4742 -7.73794
2542 2 28.7825 25.3673 -7.15056
2543 2 28.6797 29.0284 -7.45589
2544 2 28.857 32.719 -7.19233
2572 2 23.7735 27.162 -7.44815
2573 2 23.9326 31.1152 -7.15074
2574 2 23.7712 34.1741 -7.53991
2638 2 38.4975 25.3764 -7.56792
2639 2 38.7477 29.3197 -7.24758
2640 2 38.5931 32.7887 -7.55209
154378 1 8.41733 25.3497 -8.38953
2668 2 33.8627 27.34 -7.12082
2669 2 33.8443 30.7039 -7.19219
2670 2 33.9231 34.63 -7.25228
328 2 36.6784 5.05865 -6.403
330 2 36.5886 12.476 -6.38138
1481 2 36.7248 19.7704 -6.4224
2632 2 36.7912 27.079 -6.40004
2662 2 31.7158 25.2982 -6.2528
1508 2 31.1451 20.0248 -7.79443
134 2 16.3253 7.04872 -7.51469
1287 2 16.212 21.7069 -7.7532
1382 2 26.1818 18.1394 -7.76414
1219 2 1.44066 16.19 -7.11118
135 2 16.0444 10.4767 -7.75937
164 2 11.282 8.74189 -7.64522
2341 2 6.44225 25.3903 -7.12332
2661 2 31.0536 34.6969 -7.73354
163 2 11.3298 5.23636 -7.61914
2402 1 15.6246 30.7292 -8.33601
1171 1 1.19653 14.2992 -7.31261
212 1 20.671 6.9936 -7.98318
1244 2 -0.246162 17.8992 1.17095
2593 1 35.4916 27.1887 -7.97593
1364 1 20.4043 17.9344 -8.22899
16221 2 -0.312816 32.6842 11.9824
1347 1 25.5909 23.6412 -8.14652
290 1 35.2201 8.72908 -8.50934
1246 2 -0.1501 14.1923 -1.25365
2517 1 20.457 32.5512 -8.36448
2437 2 16.2164 25.2563 -7.68195
1509 2 30.8899 23.3979 -7.92977
2468 2 11.3465 30.8628 -7.58371
2305 1 5.98558 27.1626 -7.71777
13912 2 2.38136 3.58724 8.69033
95 2 -0.114131 7.00522 -1.29357
1249 1 15.556 16.1343 -8.13351
29904 2 -0.656374 21.7175 15.4617
327 2 35.8284 10.5126 -8.13846
193 1 25.5999 5.09478 -8.36402
28894 2 -0.469424 14.1487 20.3726
213 1 20.436 10.6011 -8.3466
291 1 35.518 12.4449 -8.08521
1154 1 5.6933 19.8037 -8.01739
5 1 7.79263 6.92284 -5.76875
6 1 7.78009 10.5071 -5.47687
22 1 2.73739 5.01344 -5.67891
23 1 2.72796 8.80365 -5.50306
24 1 2.79424 12.4236 -5.61055
40 2 7.07992 5.10167 -5.46337
41 2 7.21 8.71633 -5.86889
42 2 7.2891 12.4035 -5.38972
71 2 2.19779 6.84351 -5.73947
72 2 2.14909 10.5512 -5.20574
101 1 17.5038 6.95292 -5.71374
102 1 17.5328 10.6385 -5.89325
118 1 12.6938 5.13205 -5.70926
119 1 12.7061 8.79244 -5.78501
120 1 12.5431 12.5232 -5.88642
136 2 17.0303 5.07054 -6.09495
137 2 16.8511 8.90106 -5.56543
138 2 16.8855 12.4178 -6.07272
167 2 12.0802 6.93884 -5.5246
168 2 12.096 10.6112 -5.90458
197 1 27.2614 6.9227 -6.01392
198 1 27.3806 10.5444 -5.89446
214 1 22.5139 5.13703 -5.98869
215 1 22.583 8.84503 -5.78556
216 1 22.4437 12.5388 -6.06444
232 2 26.801 4.98078 -5.58937
233 2 26.593 8.80109 -5.97405
234 2 26.8346 12.5584 -5.6689
263 2 21.8929 6.9505 -6.03476
264 2 21.8762 10.6114 -5.58415
293 1 37.3092 6.85096 -6.21806
294 1 37.2516 10.578 -6.22592
310 1 32.4759 5.17144 -6.0536
311 1 32.269 8.79746 -6.1428
312 1 32.3434 12.4136 -5.99277
329 2 36.699 8.69412 -5.80338
359 2 31.7253 6.95111 -5.88553
360 2 31.5838 10.6633 -6.11366
1156 1 7.74869 14.2156 -5.66163
1157 1 7.68338 18.0635 -5.5434
1158 1 7.74798 21.576 -5.54546
1174 1 2.82887 16.2119 -5.37094
1175 1 2.85084 19.8087 -5.60434
1176 1 2.87577 23.4498 -5.37629
1192 2 7.14448 16.0882 -5.74887
1193 2 7.06666 19.783 -5.02208
1194 2 7.11611 23.4054 -5.55194
1222 2 2.33984 14.3226 -5.6363
1223 2 2.13889 18.0087 -5.28529
1224 2 2.17382 21.6266 -5.6218
1252 1 17.6893 14.1733 -5.91411
1253 1 17.5476 17.8966 -5.7825
1254 1 17.5345 21.5357 -5.82896
1270 1 12.5794 16.1757 -5.73066
1271 1 12.6786 19.8655 -5.66705
1272 1 12.5649 23.4893 -5.73917
1288 2 16.9332 16.0496 -5.46875
1289 2 16.8819 19.7048 -5.98404
1290 2 16.9711 23.5472 -5.54829
1318 2 11.8321 14.4246 -5.50978
1319 2 12.0672 18.0033 -5.77543
1320 2 11.8797 21.5278 -5.32412
1348 1 27.4423 14.3244 -6.1807
1349 1 27.3132 17.9683 -5.90944
1350 1 27.392 21.6728 -5.94296
1366 1 22.434 16.2552 -6.01215
1367 1 22.5087 19.8052 -5.97738
1368 1 22.5024 23.4246 -5.90726
1384 2 26.5905 16.1901 -6.12301
1385 2 26.6674 19.8085 -5.7009
1386 2 26.7495 23.4782 -6.10738
1414 2 21.9098 14.3182 -6.24304
1415 2 21.7727 18.0853 -5.51111
1416 2 21.9406 21.6474 -5.937
1444 1 37.1148 14.3055 -6.14787
1445 1 37.189 17.8814 -6.46542
1446 1 37.1556 21.6234 -6.19246
1462 1 32.2152 16.119 -6.18306
1463 1 32.3942 19.8455 -6.11421
1464 1 32.2275 23.4487 -6.07227
1480 2 36.5044 16.1558 -5.8598
1482 2 36.5153 23.4034 -5.78683
1510 2 31.5992 14.3081 -5.6721
1511 2 31.84 18.0727 -6.28336
1512 2 31.6656 21.6522 -5.71906
2308 1 7.67272 25.3775 -5.35826
2309 1 7.91088 29.0366 -5.54055
2310 1 7.84346 32.7662 -5.44566
2326 1 2.75441 27.1978 -5.44702
2327 1 2.87867 30.8767 -5.45041
2328 1 2.89009 34.4387 -5.44361
2344 2 7.11778 27.1379 -5.19995
2345 2 7.43305 30.9414 -5.86908
2346 2 6.98008 34.5581 -5.11436
2374 2 2.33505 25.4298 -4.93039
2375 2 2.24747 29.0785 -5.61579
2376 2 2.11549 32.6012 -5.24661
2404 1 17.7032 25.2893 -5.85975
2405 1 17.6487 28.9377 -5.74322
2406 1 17.7319 32.7131 -5.68926
2422 1 12.7121 27.1478 -5.61379
2423 1 12.8051 30.9089 -5.86834
2424 1 12.7324 34.5336 -5.67261
2440 2 17.1147 27.0776 -5.98849
2441 2 17.1427 30.9204 -5.44433
2442 2 16.8325 34.4016 -5.87433
2470 2 12.1849 25.3298 -5.7387
2471 2 12.1924 28.9858 -5.45345
2472 2 12.2767 32.7133 -5.98117
2500 1 27.4288 25.2321 -5.79654
2501 1 27.4982 28.9927 -5.90732
2502 1 27.4141 32.6914 -5.86548
2518 1 22.5821 27.1227 -5.86429
2519 1 22.62 30.795 -5.83795
2520 1 22.6144 34.4896 -5.92555
2536 2 26.853 27.093 -5.60587
2537 2 26.8881 30.8419 -6.16219
2538 2 26.736 34.5043 -5.64561
2566 2 21.9791 25.2906 -5.51392
2567 2 21.9368 28.9721 -6.0749
2568 2 21.8492 32.5622 -5.7703
2596 1 37.2753 25.1972 -6.22508
2597 1 37.2483 29.0098 -6.07245
2598 1 37.3363 32.7025 -6.19482
2614 1 32.3322 27.1021 -5.82851
2615 1 32.3883 30.8105 -6.02041
2616 1 32.5755 34.5494 -5.85124
2633 2 36.7098 30.8579 -5.71534
2634 2 36.7574 34.5374 -6.42828
2663 2 31.8706 29.0073 -5.49385
2664 2 31.9603 32.7223 -6.16199
2307 1 5.77862 34.5256 -7.9494
98 1 15.6034 8.676 -8.10363
37 2 6.61121 3.46848 -7.59415
1269 1 10.62 21.5592 -7.94865
2497 1 25.4816 27.1339 -8.43521
2499 1 25.5045 34.4354 -8.25669
153227 1 8.21342 18.0128 -8.33202
1248 2 -0.0777978 21.5847 -1.26731
2420 1 10.6795 29.0425 -8.0334
1346 1 25.4617 19.8393 -8.46683
2515 1 20.5666 25.2493 -8.36157
2594 1 35.441 30.8386 -8.25482
2421 1 10.8785 32.7901 -7.70132
28006 2 31.3343 3.33471 15.5716
7 1 5.96805 5.19115 -3.70317
9 1 6.03936 12.4854 -3.61122
27 1 0.977306 10.7603 -3.4073
44 2 6.43943 7.03244 -4.00409
45 2 6.122 10.579 -3.69575
50 2 9.28673 7.0335 -4.40401
51 2 8.98186 10.4345 -4.09816
73 2 1.49667 5.24383 -3.64532
74 2 1.3765 8.77562 -3.53955
75 2 1.42577 12.6443 -3.696
79 2 4.09514 5.29421 -4.31287
80 2 3.94231 8.68149 -3.94024
81 2 4.18882 12.6395 -4.30269
104 1 16.0643 8.92407 -3.58804
122 1 11.0103 7.00727 -3.53598
140 2 16.0916 6.85407 -3.75454
141 2 16.383 10.8656 -3.97659
146 2 18.6546 6.91451 -4.15438
147 2 18.8873 10.5542 -4.55564
169 2 11.1579 5.0346 -3.59038
170 2 11.4271 8.96007 -3.91607
171 2 11.1838 12.483 -3.60321
175 2 13.7469 5.0663 -4.07103
176 2 14.1256 8.91133 -4.36791
177 2 13.7956 12.2766 -3.98413
199 1 25.6548 5.1705 -3.91336
201 1 25.5604 12.5022 -3.91812
219 1 20.8583 10.7029 -3.88285
236 2 26.1435 7.02268 -4.10215
237 2 26.0528 10.6351 -3.94036
242 2 28.7234 7.08632 -4.60918
243 2 28.6085 10.6897 -4.29051
265 2 21.1777 5.29007 -3.97361
266 2 21.0436 8.70765 -3.81526
267 2 20.9557 12.573 -4.23406
271 2 23.7701 5.3596 -4.37486
272 2 23.7111 8.70236 -4.27419
273 2 23.864 12.6364 -4.77997
295 1 35.24 5.15146 -3.6527
296 1 35.6197 8.81246 -4.20017
314 1 30.5752 6.95798 -3.8806
332 2 35.7063 6.89435 -4.1431
333 2 36.0162 10.708 -4.28443
338 2 38.3517 6.76035 -4.56044
339 2 38.5946 10.8239 -4.87363
361 2 30.9031 5.04342 -4.07124
362 2 31.0469 8.84513 -4.3559
363 2 30.9173 12.4038 -4.06122
367 2 33.5126 5.1152 -4.41776
368 2 33.6625 8.79986 -4.75716
369 2 33.4734 12.3052 -4.45493
1160 1 5.92603 19.85 -3.33299
1178 1 0.946136 18.0096 -3.37321
1195 2 6.33872 14.4504 -3.84962
1196 2 6.2201 17.93 -3.48029
1197 2 6.65475 21.7031 -3.68885
1201 2 9.16781 14.4625 -4.4066
1202 2 8.82061 17.8506 -3.87465
1203 2 9.081 21.5155 -4.06238
1225 2 1.2667 16.0783 -3.53745
1226 2 1.35992 19.9575 -3.55608
1227 2 1.47788 23.447 -3.41678
1231 2 3.85833 16.2221 -3.76869
1232 2 4.20068 20.0019 -4.04173
1233 2 4.03993 23.4516 -3.81885
1255 1 15.8137 16.1363 -3.70372
1257 1 15.9851 23.3981 -3.76933
1273 1 10.8802 14.3568 -3.53427
1275 1 10.9205 21.6343 -3.54358
1291 2 16.0418 14.2506 -3.67213
1292 2 16.2919 18.0437 -3.87915
1293 2 16.0416 21.4371 -3.91261
1297 2 18.5894 14.0577 -4.17814
1298 2 18.9835 18.0173 -4.51085
1299 2 18.7686 21.6009 -4.38665
1321 2 11.3973 16.4124 -3.8987
1322 2 11.2196 19.6425 -3.48153
1323 2 11.3367 23.583 -3.78419
1327 2 14.0032 16.2204 -4.39527
1328 2 13.79 19.7929 -3.91844
1329 2 13.9993 23.4931 -4.22126
1352 1 25.6831 19.7812 -3.92028
1370 1 20.8191 18.0077 -3.81733
1387 2 25.982 14.3917 -4.02457
1388 2 25.9675 17.8679 -4.0376
1389 2 26.1117 21.8689 -4.08996
1393 2 28.7398 14.3753 -4.64221
1394 2 28.6263 17.8895 -4.57443
1395 2 28.7877 21.6979 -4.73158
1417 2 20.9422 16.0413 -3.82954
1418 2 21.289 20.026 -4.03313
1419 2 20.9935 23.4495 -3.80594
1423 2 23.5887 16.1257 -4.28038
1424 2 23.7866 19.8737 -4.54942
1425 2 23.5876 23.4179 -4.28289
1447 1 35.4404 16.2422 -4.12619
1448 1 35.1631 19.791 -3.71771
1449 1 35.4587 23.5224 -3.97838
1465 1 30.5561 14.3833 -4.02403
1466 1 30.3722 17.9596 -3.61284
1467 1 30.6223 21.7753 -3.91761
1483 2 35.6938 14.236 -4.13602
1484 2 35.9785 18.1666 -4.36283
1485 2 35.8622 21.4506 -4.2816
1490 2 38.549 18.0236 -4.90257
1491 2 38.4275 21.5719 -4.55443
1513 2 31.0761 16.3171 -4.31661
1514 2 30.7836 19.7672 -3.81991
1515 2 30.9881 23.7089 -4.31527
1519 2 33.6202 16.259 -4.72501
1520 2 33.3723 19.7925 -4.37709
1521 2 33.6824 23.6273 -4.7183
2311 1 6.0045 27.2527 -3.52149
2313 1 5.92615 34.6087 -3.44128
2329 1 1.13778 25.4334 -3.23738
2330 1 0.723744 29.0113 -2.91666
2331 1 0.988957 32.6723 -3.29821
2347 2 6.28781 25.3173 -3.6581
2348 2 6.53265 29.2042 -3.76422
2349 2 6.40443 32.5714 -3.55261
2353 2 8.86734 25.2472 -3.89179
2354 2 9.285 29.1378 -4.26108
2355 2 8.97254 32.5755 -3.79479
2377 2 1.57215 27.4092 -3.58963
2378 2 1.27637 30.7942 -3.41083
2379 2 1.59887 34.693 -3.68651
2384 2 3.92739 30.8301 -3.85627
2385 2 4.02687 34.4636 -3.91814
2408 1 15.8049 30.9138 -3.60804
2426 1 11.2612 29.1356 -3.62429
2443 2 16.2687 25.4692 -3.83687
2444 2 16.2446 28.9113 -3.68085
2445 2 16.4556 32.7184 -3.80366
2449 2 19.0572 25.2735 -4.52552
2450 2 18.778 28.8536 -4.12935
2451 2 19.1147 32.8509 -4.34975
2473 2 11.2533 27.0455 -3.63545
2474 2 11.362 31.0131 -4.00135
2475 2 11.2761 34.4008 -3.665
2479 2 13.82 26.8832 -4.14794
2481 2 13.9214 34.2808 -4.19911
2503 1 25.8131 27.1484 -3.83168
2505 1 25.7401 34.4699 -3.75216
2521 1 20.9215 25.3227 -3.71311
2523 1 21.0417 32.6352 -3.95671
2539 2 26.0301 25.2482 -3.94512
2540 2 26.1483 29.0921 -4.11563
2541 2 26.0545 32.5315 -3.94083
2545 2 28.6785 25.2929 -4.42346
2546 2 28.9639 29.0602 -4.67313
2547 2 28.6302 32.6512 -4.28933
2569 2 21.2413 27.2612 -4.13997
2570 2 21.139 30.7164 -3.87809
2571 2 21.4125 34.6322 -4.13653
2575 2 23.982 27.3415 -4.51423
2576 2 23.7214 30.6857 -4.36217
2577 2 24.0426 34.5136 -4.69306
2599 1 35.4478 27.0764 -3.7275
2600 1 35.7136 30.7534 -3.99547
2617 1 30.4148 25.29 -3.50403
2618 1 30.6469 29.0479 -3.89213
2635 2 36.029 25.3758 -4.2939
2636 2 35.9026 28.8171 -4.3394
2637 2 36.0612 32.8376 -4.06143
2641 2 38.6068 25.382 -4.88305
2642 2 38.5851 28.8478 -4.56724
2643 2 38.7183 32.7637 -4.80379
2665 2 30.9794 27.0154 -3.95901
2666 2 31.0787 31.0158 -4.09738
2667 2 31.0497 34.3364 -4.03131
2671 2 33.6084 26.9088 -4.36273
2672 2 33.7138 30.9676 -4.60032
2673 2 33.7487 34.3972 -4.50323
1489 2 38.3858 14.2443 -4.40438
2383 2 4.2089 27.4542 -4.09392
2480 2 14.1471 30.8762 -4.56704
308 1 30.3761 6.91599 -8.33578
153341 1 13.1975 19.8666 -8.60324
27966 1 32.3596 12.5608 23.4132
29098 1 37.4295 14.4576 23.488
313 1 30.2038 3.25414 -3.72951
286 2 19.7608 3.47713 -2.05534
30043 2 -0.361916 25.3751 22.7004
27826 2 12.1996 3.40611 23.5275
190 2 9.73135 3.22693 -1.57211
152093 1 3.26925 8.78126 -8.41924
195 1 25.4625 12.4944 -8.35344
1459 1 30.3606 14.3684 -8.39646
2401 1 15.8895 27.1973 -7.78689
27678 1 2.65402 12.5203 23.6994
154397 1 3.46925 30.8006 -8.44038
30156 1 27.6016 32.7734 23.574
153246 1 3.48368 23.6135 -8.31049
1461 1 30.2873 21.5749 -8.41238
2325 1 0.801563 32.6247 -7.82711
2324 1 1.03832 29.0945 -7.52151
152076 1 8.32114 10.6478 -8.51658
30058 1 17.483 25.1872 23.4096
1363 1 20.7877 14.2542 -8.03692
28924 1 12.5725 16.131 23.6034
30251 1 37.453 29.1486 23.4914
1 1 5.66086 5.10996 -7.9278
28810 1 7.44219 14.3099 23.4208
27694 2 8.82697 3.43236 15.0445
27947 1 37.2896 7.12255 23.3772
319 1 30.7514 3.29734 -0.60537
8 1 5.6694 8.67268 -3.20982
26 1 0.762777 7.05626 -3.1589
103 1 15.4725 5.1496 -3.36165
105 1 15.5315 12.4934 -3.24448
123 1 10.7596 10.6241 -3.14111
200 1 25.5037 8.8368 -3.71187
218 1 20.3581 6.92813 -3.3064
297 1 35.1842 12.4402 -3.70862
315 1 30.4094 10.6202 -3.74479
1159 1 5.68355 16.0692 -3.22416
1161 1 5.90025 23.4807 -3.11283
1177 1 0.746635 14.3001 -3.03134
1179 1 0.792325 21.6677 -2.99736
1256 1 15.5293 19.7086 -3.20648
1274 1 10.5775 17.9135 -3.18647
1351 1 25.3829 16.1129 -3.59125
1353 1 25.3047 23.4608 -3.48543
1369 1 20.4476 14.2779 -3.4062
1371 1 20.4697 21.6777 -3.37366
2312 1 5.76247 30.872 -3.06623
2407 1 15.5311 27.1266 -3.27876
2409 1 15.6557 34.4135 -3.33836
2425 1 10.5862 25.2453 -3.15461
2427 1 10.7599 32.6037 -3.06345
2504 1 25.582 30.7379 -3.46357
2522 1 20.5409 28.9222 -3.41558
2601 1 35.3933 34.51 -3.46868
2619 1 30.4089 32.6831 -3.52245
17 1 8.31725 7.01633 -2.75485
18 1 7.80842 10.6016 -2.39756
34 1 3.29761 5.24676 -2.52099
35 1 2.9527 8.78445 -2.13336
36 1 3.23659 12.565 -2.64612
58 2 7.70234 5.29765 -2.37639
60 2 7.74324 12.6122 -2.34051
90 2 2.70322 10.8799 -2.06742
113 1 17.7032 7.00159 -2.3086
114 1 18.1483 10.7287 -2.82785
130 1 12.7145 5.16062 -2.22228
131 1 13.1591 8.93397 -2.64767
132 1 12.7946 12.4562 -2.27773
155 2 17.5699 8.98368 -2.07341
185 2 12.5898 7.16358 -2.08676
209 1 27.8471 7.01432 -2.87077
210 1 27.6677 10.6399 -2.49924
226 1 22.9131 5.19757 -2.6847
227 1 22.7107 8.82106 -2.40415
228 1 22.8299 12.5293 -3.06673
250 2 27.3483 5.24578 -2.56346
252 2 27.3404 12.6341 -2.46183
282 2 22.5425 10.7394 -2.57473
305 1 37.4105 6.89085 -2.79903
306 1 37.7055 10.7038 -3.04742
322 1 32.5178 5.12937 -2.7304
323 1 32.8973 8.87042 -3.07343
324 1 32.5072 12.3931 -2.48553
346 2 37.0748 5.00389 -2.4639
347 2 37.2397 8.89471 -2.74193
348 2 36.8652 12.3835 -2.47467
377 2 32.2779 7.21024 -2.66356
378 2 32.026 10.4893 -2.42338
1168 1 8.1268 14.3579 -2.72997
1169 1 7.81917 17.9258 -1.92458
1170 1 8.05484 21.7054 -2.3064
1186 1 2.89447 16.1366 -2.08084
1187 1 3.20996 19.9452 -2.3033
1188 1 2.97053 23.5641 -2.02626
1211 2 7.47971 19.9569 -1.81216
1241 2 2.60524 18.1178 -1.96682
1264 1 17.8571 14.2135 -2.44335
1265 1 18.061 18.0037 -2.85644
1266 1 17.7517 21.5934 -2.50047
1282 1 13.1855 16.2694 -2.62989
1283 1 12.7816 19.8114 -2.19296
1284 1 13.26 23.54 -2.48233
1306 2 17.4777 16.2228 -2.43706
1308 2 17.5228 23.5364 -2.40874
1336 2 12.6196 14.4776 -2.27044
1338 2 12.657 21.7711 -2.23159
1360 1 27.8467 14.3956 -2.92788
1361 1 27.624 17.9778 -2.49881
1362 1 27.8943 21.751 -2.94131
1378 1 22.6363 16.1471 -2.50593
1379 1 22.971 19.9039 -2.74978
1380 1 22.6261 23.4461 -2.44286
1403 2 27.4192 19.9005 -2.54968
1456 1 37.3617 14.3179 -2.66925
1457 1 37.6959 17.9514 -3.14833
1458 1 37.2833 21.5715 -2.81218
1474 1 32.8303 16.1896 -3.01049
1475 1 32.3201 19.8913 -2.62885
1476 1 32.8178 23.5738 -3.04883
1498 2 36.9441 16.3346 -2.59928
1499 2 36.7746 19.5382 -2.46828
1500 2 37.2149 23.5628 -2.66495
1504 2 34.5685 16.3933 -2.27726
1528 2 32.2508 14.4487 -2.57453
1529 2 32.0202 17.8106 -2.29062
1530 2 32.298 21.8754 -2.46452
2320 1 7.90004 25.3781 -2.04575
2321 1 8.39875 29.131 -2.51983
2322 1 8.01433 32.6308 -2.12401
2338 1 3.32561 27.3665 -2.36896
2339 1 3.02871 30.8365 -2.0509
2340 1 3.19084 34.5302 -2.22552
2363 2 7.52622 30.7231 -1.99675
2364 2 7.54198 34.6636 -1.94093
2370 2 4.99031 34.6853 -1.65985
2392 2 2.73442 25.5902 -1.93476
2393 2 2.5306 28.9429 -1.60044
2394 2 2.71973 32.6822 -1.91117
2416 1 18.2029 25.2839 -2.78387
2417 1 17.8393 29.0281 -2.24782
2418 1 18.3041 32.7674 -2.63199
2434 1 12.6916 27.1124 -2.20359
2435 1 13.0989 31.0391 -2.84182
2436 1 12.8127 34.6126 -2.35222
2458 2 17.2799 27.0628 -2.13957
2459 2 17.6951 30.971 -2.20435
2460 2 17.4034 34.2746 -2.00501
2488 2 12.4727 25.1282 -1.85934
2489 2 12.7155 29.1714 -2.35127
2490 2 12.4687 32.6314 -1.90906
2513 1 28.1238 28.9832 -2.92315
2514 1 27.6121 32.5001 -2.6325
2530 1 23.0784 27.1973 -2.74622
2531 1 22.7613 30.8336 -2.56384
2532 1 23.0449 34.5312 -2.84041
2554 2 27.4366 27.2735 -2.50333
2555 2 27.267 30.5683 -2.1592
2556 2 27.523 34.6055 -2.61158
2584 2 22.5739 25.3868 -2.34037
2586 2 22.5262 32.6864 -2.5267
2608 1 37.7599 25.2704 -3.09763
2609 1 37.5286 28.9706 -2.92011
2610 1 37.8106 32.6872 -3.12991
2626 1 32.6986 27.1472 -2.53185
2627 1 32.8932 30.9085 -2.92396
2628 1 32.7981 34.4562 -2.58749
2650 2 37.2339 27.0063 -2.45366
2651 2 37.2803 30.867 -2.67945
2681 2 32.4856 29.1404 -2.50989
2682 2 32.244 32.6421 -2.2018
3736 2 22.2616 36.188 -2.30558
154492 1 13.1744 27.2134 -8.54645
370 2 32.2296 3.48727 1.33674
154494 1 13.2149 34.6116 -8.69469
14128 1 37.6288 3.30883 7.68296
283 2 19.3797 3.16311 0.700231
28018 2 31.9842 3.56526 22.8525
152190 1 13.1709 12.5285 -8.77349
153300 2 3.03741 21.8174 -8.81222
14062 2 28.7462 3.40052 3.65433
27676 1 2.60868 5.2162 23.6905
27934 2 19.518 3.58752 19.6765
154396 1 3.38974 27.1201 -8.70566
13861 2 6.21487 3.4098 3.41187
16277 2 17.2455 30.7423 12.171
29963 1 7.70525 29.1022 23.5229
16276 2 17.3328 27.3358 12.2243
16254 1 12.9325 34.6096 12.9215
2398 2 0.0111948 25.4183 -1.50932
2400 2 0.0425362 32.9929 -1.57158
166 2 12.1781 3.30386 -5.97773
153244 1 3.32167 16.1422 -8.31036
29980 1 2.81391 27.2385 23.5416
152094 1 3.01394 12.3806 -8.78498
2399 2 -0.17905 29.0198 -1.23146
27979 2 35.6124 3.47524 17.4031
162 2 14.6596 12.3274 -1.479
191 2 9.93317 7.16115 -1.78929
256 2 24.7478 5.19062 -2.02624
287 2 19.5052 6.96504 -1.65382
352 2 34.3771 5.36571 -1.86412
353 2 34.5958 8.92039 -2.32045
383 2 29.6603 6.93745 -2.14375
384 2 29.4526 10.542 -1.98249
1314 2 15.0198 23.5299 -1.88571
1344 2 9.87747 21.7397 -1.58185
2368 2 5.08482 27.4389 -1.72894
2369 2 4.90584 30.6875 -1.30467
2464 2 14.638 27.0951 -1.66656
2465 2 14.8534 30.9391 -1.92883
2466 2 14.8116 34.5546 -1.76516
2591 2 19.7395 28.8563 -1.75301
2592 2 20.0651 33.0059 -1.99214
2657 2 34.7373 30.7873 -2.11067
2658 2 34.3411 34.5542 -1.67416
59 2 7.52834 8.66403 -2.11001
64 2 5.04595 5.30047 -1.82046
65 2 4.77417 8.7955 -1.52598
66 2 4.98408 12.8329 -1.77211
89 2 2.57119 6.86835 -1.9389
96 2 0.0157765 10.5773 -1.63503
154 2 17.3477 4.98527 -2.19761
156 2 17.3949 12.3918 -2.08223
160 2 14.6292 5.12868 -1.70025
161 2 14.8748 9.07748 -1.90183
186 2 12.4976 10.5146 -1.93564
192 2 9.65473 10.4351 -1.52536
251 2 27.2648 8.694 -2.32777
257 2 24.6516 8.73758 -1.97669
258 2 24.6505 12.5102 -1.99821
281 2 22.1901 6.81817 -2.0508
288 2 19.9046 10.8729 -2.07487
354 2 34.3066 12.4602 -1.94791
1210 2 7.41979 15.9624 -1.87937
1212 2 7.47213 23.4723 -1.87394
1216 2 4.83752 16.0637 -1.50874
1217 2 4.86196 19.9191 -1.59264
1218 2 4.9508 23.3933 -1.4814
1240 2 2.53221 14.2153 -1.88257
1242 2 2.51607 21.6402 -1.79575
1247 2 0.126237 18.1457 -1.61697
1307 2 17.4518 19.6721 -2.1511
1312 2 14.9191 16.4457 -1.81797
1313 2 14.7148 19.7041 -1.51214
1337 2 12.2907 17.7653 -1.8953
1342 2 9.90561 14.6553 -1.80521
1343 2 9.62833 17.8268 -1.41616
1402 2 27.1522 16.0224 -2.27068
1404 2 27.1576 23.4384 -2.28136
1408 2 24.5056 16.2142 -1.898
1409 2 24.7737 20.0045 -2.03733
1410 2 24.538 23.4556 -1.74209
1432 2 22.1584 14.1522 -2.37226
1433 2 22.4631 18.1263 -2.47551
1434 2 22.3143 21.5544 -2.01646
1438 2 19.5579 14.2008 -1.55277
1439 2 19.7719 17.9522 -1.95602
1440 2 19.6939 21.5322 -1.58339
1505 2 34.2654 19.8258 -1.8841
1506 2 34.4228 23.9617 -2.23958
1534 2 29.7064 14.5598 -2.22112
1535 2 29.3924 17.9785 -1.92383
1536 2 29.536 22.0744 -2.10238
2362 2 7.65364 27.3746 -2.29324
2494 2 9.70448 25.2866 -1.47393
2495 2 10.1633 29.0388 -1.73273
2496 2 9.80016 32.6849 -1.34232
2512 1 27.6525 25.2833 -2.58276
2560 2 24.8012 27.3011 -2.00344
2561 2 24.5136 30.7761 -1.88021
2562 2 24.8302 34.7663 -1.9253
2585 2 22.267 28.8438 -2.15992
2590 2 19.9178 25.559 -2.00913
2652 2 37.3143 34.2526 -2.20882
2656 2 34.5303 27.0608 -1.94613
2680 2 32.0981 25.2241 -2.29469
2686 2 29.5235 25.2247 -1.88271
2687 2 29.9202 29.0836 -2.07146
2688 2 29.5453 32.5987 -1.90258
2390 2 1.88832 30.8943 -0.186211
2487 2 11.9065 34.6008 -0.55966
2553 2 26.5621 32.6857 -0.865528
2677 2 31.6811 27.1535 -0.845243
27787 2 15.9934 3.43848 17.6499
27928 2 22.0114 3.572 19.1966
16253 1 12.833 30.8988 12.7152
30270 1 32.414 34.6306 23.4096
27877 2 25.8273 3.42127 13.9474
27835 2 9.44736 3.45082 22.8497
30173 1 22.6728 30.786 23.7029
30237 2 19.1036 32.6142 23.4115
27859 1 20.1918 3.22325 13.3806
16252 1 12.9935 27.2647 13.0413
91 2 -0.188948 3.32516 1.06881
16236 1 17.4855 32.7735 12.1848
16235 1 17.9778 29.0832 12.818
27763 1 10.4818 3.30856 13.8912
16234 1 17.6606 25.2841 12.5778
14026 1 27.6539 3.29875 12.7946
16212 2 2.34671 32.7581 12.5648
30268 1 32.5455 27.2838 23.3617
247 2 26.5159 3.33026 -0.723919
152074 1 8.39434 3.48553 -8.73658
14053 2 26.0347 3.39931 3.00955
27865 1 20.4041 3.35246 17.8468
14110 2 19.7093 3.4347 8.79838
13963 2 16.0697 3.46883 6.89677
16211 2 2.58416 29.2581 12.6578
28812 1 7.6176 21.7829 23.6522
13 1 6.10351 5.26196 -0.0753087
14 1 6.13791 8.90965 -0.173807
15 1 6.01711 12.6057 -0.104304
32 1 1.3489 7.10375 0.0288145
33 1 1.19068 10.7123 -0.122809
56 2 6.65535 7.09068 0.160837
57 2 6.58662 10.8103 -0.624292
85 2 1.84813 5.2115 0.0958886
86 2 2.04583 8.8982 -0.386801
87 2 1.76648 12.5079 0.0509454
109 1 15.8236 5.25861 -0.139088
110 1 16.0657 8.88371 -0.265265
111 1 15.939 12.5592 -0.0849021
128 1 11.0324 7.10157 -0.191071
129 1 11.0898 10.6759 -0.263909
152 2 16.6649 6.9806 -0.560989
153 2 16.5645 10.7623 0.16232
181 2 11.8421 5.08145 -0.543224
182 2 11.7972 8.8446 -0.208413
183 2 11.7573 12.5905 -0.576937
205 1 25.9341 5.19601 -0.437015
206 1 25.9314 8.82368 -0.342479
207 1 25.8238 12.4963 -0.534778
224 1 20.9695 7.02423 -0.271366
225 1 20.8885 10.6654 -0.456426
248 2 26.5874 6.98147 -0.474582
249 2 26.6613 10.5602 -0.74693
277 2 21.495 5.1889 -0.118706
278 2 21.561 8.89832 -0.810802
279 2 21.4875 12.4839 0.00939718
301 1 35.681 5.27192 -0.467398
302 1 35.6915 8.95969 -0.724936
303 1 35.8116 12.5893 -0.481361
320 1 30.8343 6.8683 -0.507891
321 1 30.7599 10.6258 -0.336546
344 2 36.46 7.14437 -0.887648
345 2 36.3557 10.6618 -0.458644
373 2 31.5238 5.15854 -0.763944
374 2 31.3779 8.70966 -0.38963
375 2 31.4609 12.5507 -0.860923
1165 1 6.11024 16.1254 0.0380314
1166 1 6.20993 19.9491 -0.0409707
1167 1 6.16265 23.6095 -0.0127802
1183 1 1.21626 14.3616 0.180445
1184 1 1.17398 17.9793 0.0140906
1185 1 1.40661 21.7761 0.130292
1207 2 6.74725 14.3744 0.181141
1208 2 6.71753 18.0202 -0.229737
1209 2 6.91974 21.7212 0.119704
1237 2 1.86582 16.1085 -0.25061
1238 2 1.91898 19.7826 0.286524
1239 2 2.06038 23.54 -0.261144
1261 1 16.0881 16.1482 -0.370431
1262 1 16.0888 19.881 -0.147987
1263 1 16.065 23.5083 -0.233245
1279 1 11.1125 14.2659 -0.201078
1280 1 11.0425 17.951 -0.059549
1281 1 11.0374 21.6608 -0.114171
1303 2 16.658 14.3979 -0.588609
1304 2 16.6804 18.0664 -0.0253668
1305 2 16.6621 21.669 -0.66948
1333 2 11.6856 16.1784 0.11535
1334 2 11.6407 19.8198 -0.394868
1335 2 11.5576 23.4746 0.130084
1357 1 25.8424 16.1685 -0.33058
1358 1 25.9114 19.8813 -0.388008
1359 1 25.9998 23.5884 -0.465543
1375 1 20.9517 14.3451 -0.341994
1376 1 20.8893 17.9472 -0.37939
1377 1 21.0336 21.6065 -0.229798
1399 2 26.3891 14.3431 -0.368167
1400 2 26.5686 18.0202 -0.775041
1401 2 26.4477 21.7313 -0.313031
1429 2 21.6329 16.1465 -0.698953
1430 2 21.502 19.7558 -0.151391
1431 2 21.7568 23.4469 -0.456358
1453 1 35.7249 16.2449 -0.658331
1454 1 35.6168 19.9192 -0.662789
1455 1 35.6965 23.5306 -0.771374
1471 1 30.8642 14.3871 -0.582468
1472 1 30.832 18.0173 -0.43395
1473 1 30.7664 21.7272 -0.587648
1495 2 36.2747 14.3511 -0.912464
1496 2 36.2164 18.1 -0.383617
1497 2 36.3256 21.6344 -1.09064
1525 2 31.3762 16.23 -0.265938
1526 2 31.3564 19.8883 -0.903649
1527 2 31.4404 23.4836 -0.241874
2317 1 6.24851 27.2308 -0.101505
2318 1 6.26429 30.864 0.0655683
2319 1 6.32995 34.5737 -0.0778469
2335 1 1.3054 25.3639 -0.0655872
2336 1 1.24143 29.0545 0.0886629
2337 1 1.24299 32.7376 -0.0916573
2359 2 6.91233 25.2927 -0.275438
2360 2 6.83404 29.0128 0.124846
2361 2 7.05438 32.6962 -0.299125
2389 2 1.82442 27.1921 0.440307
2391 2 2.07977 34.5555 -0.093606
2413 1 16.0974 27.1338 -0.299561
2414 1 16.1578 30.92 -0.402235
2415 1 16.1287 34.5214 -0.149208
2431 1 11.1603 25.2896 -0.107935
2432 1 11.1026 28.9765 -0.068483
2433 1 11.2254 32.7684 -0.0152597
2455 2 16.726 25.3018 -0.0954456
2456 2 16.6936 29.0445 -0.676187
2457 2 16.6526 32.6774 -0.0509435
2485 2 11.8781 27.2864 -0.531871
2486 2 11.6306 30.8877 0.0402143
2509 1 25.9806 27.1933 -0.508349
2510 1 25.8685 30.8105 -0.48402
2511 1 26.0053 34.5428 -0.43165
2527 1 21.1138 25.3036 -0.343965
2528 1 21.2257 29.0286 -0.318581
2529 1 21.041 32.6541 -0.422841
2551 2 26.6788 25.4047 -0.787094
2552 2 26.4522 29.0285 -0.280557
2581 2 21.7763 27.1691 -0.141734
2582 2 21.8822 30.8421 -0.648562
2583 2 21.6139 34.4835 -0.294265
2605 1 35.8457 27.2537 -0.616729
2606 1 35.7626 30.8367 -0.526287
2607 1 35.86 34.4819 -0.449057
2623 1 30.9092 25.3569 -0.353698
2624 1 31.0394 28.9412 -0.417599
2625 1 30.808 32.7266 -0.465315
2647 2 36.326 25.3368 -0.292663
2648 2 36.4567 29.0325 -0.86335
2649 2 36.3687 32.5964 -0.315345
2678 2 31.3014 30.9104 -0.0322297
2679 2 31.3323 34.5307 -0.822124
16210 2 2.44519 25.2329 12.4909
27748 1 17.2581 3.31809 15.763
1441 1 35.2259 16.0558 -8.47453
88 2 2.59345 3.48265 -2.07108
27964 1 32.4994 5.25958 23.3788
217 1 20.8982 3.37399 -3.83179
31219 1 10.3009 36.3924 13.6422
15347 2 32.0845 18.0278 12.2629
15346 2 31.752 14.1227 12.0877
16182 2 7.30199 34.5172 12.46
238 2 28.9305 3.34591 -7.15946
16181 2 7.46965 31.1137 12.5947
16373 2 27.005 30.9703 12.266
16372 2 27.1127 27.1094 11.9758
16470 2 36.8819 34.6116 12.2443
14002 2 12.2906 3.34694 12.5131
16180 2 7.20169 27.1861 12.4751
28027 2 29.1938 3.40741 22.5886
16469 2 36.8224 30.7887 12.0056
16158 1 2.86315 34.6242 12.6951
29117 1 32.4779 19.8563 23.4
16468 2 36.8567 27.1988 12.2224
16157 1 3.05724 31.0216 13.1246
145 2 19.0431 3.31211 -4.53139
16446 1 32.5992 34.5186 12.6683
2396 2 -0.064584 29.045 1.51086
16350 1 22.4811 34.5561 12.518
14011 2 9.749 3.40456 12.0293
2395 2 -0.0431737 25.2361 1.32815
27952 1 37.3498 3.39842 18.6445
1311 2 14.5207 23.491 0.807154
1502 2 34.6202 20.09 0.961817
61 2 4.64763 5.30704 1.07823
62 2 4.89755 8.9492 1.37361
63 2 4.56998 12.4926 1.17267
92 2 -0.0576192 7.20231 1.34513
157 2 14.7415 5.44724 1.32337
158 2 14.522 8.57237 0.745906
159 2 14.7393 12.655 1.36199
188 2 9.54693 6.93362 0.903198
189 2 9.81923 10.9617 1.25505
253 2 24.4207 4.90659 0.685263
254 2 24.5452 8.89291 0.849838
255 2 24.3734 12.3432 0.670713
284 2 19.6957 7.16337 1.18365
285 2 19.4266 10.5734 0.751552
349 2 34.5581 5.38141 0.989768
350 2 34.2159 8.69268 0.466425
351 2 34.2999 12.7185 0.69848
380 2 29.2986 6.79112 0.571118
381 2 29.4227 10.8047 0.870964
1213 2 4.82591 16.1755 1.35398
1214 2 4.74744 19.8695 1.19264
1215 2 4.86892 23.4861 1.29404
1243 2 -0.0463322 14.6638 1.52486
1245 2 -0.0478618 21.8519 1.40247
1309 2 14.5548 16.0498 0.853214
1310 2 14.7767 19.9976 1.24858
1339 2 9.68234 14.0947 1.11779
1340 2 9.74401 18.1247 1.40806
1341 2 9.72466 21.5766 1.14669
1405 2 24.4749 16.2879 0.924605
1406 2 24.4596 19.7541 0.716407
1407 2 24.74 23.7723 0.983527
1435 2 19.6772 14.3462 1.10142
1436 2 19.5138 17.69 0.923735
1437 2 19.7182 21.7547 1.1879
1501 2 34.2024 16.1411 0.52336
1503 2 34.3031 23.4303 0.552751
1531 2 29.3918 14.3782 0.639283
1532 2 29.5629 18.2038 0.939564
1533 2 29.3196 21.5931 0.677671
2365 2 4.79451 26.936 1.02998
2366 2 5.06458 30.9925 1.5451
2367 2 4.78565 34.4664 1.03736
2397 2 -0.0872658 32.4685 1.19696
2461 2 14.8508 27.1359 1.13631
2462 2 14.6782 30.9093 0.875185
2463 2 14.7511 34.5564 1.04137
2491 2 9.82737 25.4571 1.41963
2492 2 9.65006 28.7672 1.06897
2493 2 9.89514 32.9024 1.38521
2557 2 24.5142 27.2103 0.72151
2558 2 24.6525 30.9835 1.03667
2559 2 24.444 34.5531 0.796754
2587 2 19.6518 25.2664 0.801832
2588 2 19.7998 29.072 0.979806
2589 2 19.5332 32.6114 0.802852
2653 2 34.5371 27.4277 0.814619
2654 2 34.3476 30.791 0.675774
2655 2 34.6969 34.8003 1.03102
2683 2 29.574 25.4266 0.902326
2684 2 29.4802 28.7695 0.680038
2685 2 29.5878 32.9388 0.923326
28 1 2.94738 5.14771 2.10401
30 1 2.79845 12.4686 1.96679
52 2 7.32457 5.01322 1.56477
53 2 7.60096 9.0132 1.70246
54 2 7.33251 12.3321 1.56717
83 2 2.62742 7.15966 1.90361
84 2 2.44496 10.4899 1.73961
108 1 17.806 10.5045 1.62387
125 1 12.8777 8.7762 1.78347
148 2 17.4602 5.22427 1.63328
149 2 17.3501 8.59059 1.37083
179 2 12.3018 6.83887 1.53156
180 2 12.52 10.832 1.67603
220 1 22.7335 5.03944 1.68609
222 1 22.7127 12.4117 1.75785
244 2 27.2058 4.98491 1.35564
245 2 27.2801 8.86031 1.31478
246 2 27.0963 12.4923 1.27916
275 2 22.3567 7.07578 1.59439
276 2 22.2703 10.5161 1.43383
317 1 32.4757 8.8295 1.34061
340 2 37.2057 5.31719 1.25084
341 2 37.004 8.78881 1.14578
342 2 37.153 12.5981 1.16031
371 2 32.0556 6.88266 1.35408
372 2 32.0778 10.8982 1.29634
1162 1 7.9755 14.2056 2.04174
1164 1 7.94742 21.547 2.03659
1181 1 2.99156 19.7795 2.11417
1204 2 7.56257 16.0315 1.90886
1205 2 7.49565 19.6425 1.62138
1206 2 7.60772 23.5507 1.98713
1234 2 2.5842 14.5023 1.91165
1235 2 2.58386 17.9231 1.84222
1236 2 2.70497 21.7138 1.93352
1259 1 17.7298 18.0397 1.79273
1276 1 12.8552 16.24 1.7884
1278 1 12.846 23.5561 1.78677
1300 2 17.3405 15.9407 1.43019
1301 2 17.4984 19.9538 1.76009
1302 2 17.3869 23.4154 1.47007
1330 2 12.4307 14.1772 1.64839
1331 2 12.4596 18.1796 1.76599
1332 2 12.4341 21.5932 1.73107
1354 1 27.5136 14.3557 1.44748
1356 1 27.6079 21.7454 1.56998
1373 1 22.6903 19.7499 1.85736
1374 1 23.0184 23.5276 1.8532
1396 2 27.2557 16.3363 1.44629
1397 2 27.1639 19.8365 1.3057
1398 2 27.2895 23.6493 1.40159
1426 2 22.3447 14.366 1.43359
1427 2 22.0656 17.8742 1.48813
1428 2 22.3337 21.7543 1.51757
1451 1 37.4917 17.9725 1.3122
1468 1 32.5418 16.2569 1.51993
1470 1 32.5386 23.3948 1.4307
1492 2 36.9932 16.0779 1.03711
1493 2 37.2828 19.867 1.33596
1494 2 37.0645 23.3329 1.13023
1522 2 32.0588 14.3838 1.1887
1523 2 32.4436 18.1782 1.32608
1524 2 32.0091 21.4754 1.17383
2315 1 7.95598 28.9327 2.16665
2332 1 3.19429 27.0688 2.11278
2356 2 7.58227 26.994 1.57141
2357 2 7.74638 30.9293 2.04354
2358 2 7.44409 34.4549 1.70172
2386 2 2.50385 25.2625 1.86787
2387 2 2.71833 29.0636 1.87352
2388 2 2.58064 32.5099 1.77815
2410 1 17.9207 25.3536 1.68659
2412 1 17.77 32.6869 1.87872
2429 1 12.9707 30.8481 1.76523
2452 2 17.6091 27.3253 1.52615
2453 2 17.3163 30.7663 1.44781
2454 2 17.4615 34.5866 1.58532
2482 2 12.5347 25.4296 1.73132
2483 2 12.4258 28.9889 1.59122
2484 2 12.4234 32.7657 1.95237
2507 1 27.696 28.9078 1.56627
2524 1 22.877 27.1122 1.7877
2526 1 22.8146 34.4904 1.87695
2548 2 27.203 27.0133 1.23082
2549 2 27.3084 30.9059 1.36825
2550 2 27.269 34.4162 1.2591
2578 2 22.3744 25.2533 1.44395
2579 2 22.2696 29.1067 1.45537
2580 2 22.2007 32.7097 1.28944
2602 1 37.5339 25.3162 1.35225
2604 1 37.4958 32.6398 1.44005
2644 2 37.2811 27.2615 1.42834
2645 2 37.1384 30.7196 1.41822
2674 2 32.2202 25.3376 1.38728
2675 2 32.2933 28.9431 1.27599
2676 2 32.5032 32.8594 1.54247
11 1 7.80811 7.0087 1.90587
203 1 27.623 7.02271 1.56451
300 1 37.5162 10.5985 1.47455
2316 1 8.16 32.7983 2.31799
2334 1 3.01871 34.3966 2.05174
2621 1 32.6999 30.755 1.70845
2646 2 37.2591 34.5697 1.30372
27871 1 20.5097 3.3301 21.1903
16445 1 32.4182 30.926 12.4387
241 2 28.436 3.06184 -4.35329
16444 1 32.4817 27.4473 12.7493
16307 2 12.2857 29.1016 12.4883
28003 2 30.6611 5.34178 13.9495
31441 2 38.1193 36.2321 17.0922
3481 1 0.930489 36.3671 -3.07483
16156 1 2.66436 27.2368 12.7139
16349 1 22.7407 30.8888 12.8125
16348 1 22.6958 27.0949 12.5167
14143 1 30.659 3.33439 10.5289
27974 2 35.5918 7.11238 13.8203
15318 2 36.9068 23.3937 11.9811
27956 1 29.9847 6.97622 13.2673
28899 1 15.3006 23.432 13.7354
27938 1 34.9668 8.77605 13.2296
29955 1 5.41622 34.5548 13.7215
27937 1 35.1975 5.197 13.6226
16428 1 37.4182 32.6751 12.3087
29954 1 5.89947 30.9728 14.0269
27879 2 25.7108 10.7722 13.8848
29953 1 5.46407 27.1518 13.5707
27861 1 20.2984 10.6852 13.3084
27669 1 0.513347 10.5471 13.6012
27860 1 20.5877 7.05698 13.7121
16427 1 37.5392 29.0657 12.5645
29107 1 30.0664 14.2447 13.3676
27843 1 25.1768 12.4986 13.3209
13936 1 17.8941 3.3877 8.04776
28898 1 15.4884 19.886 13.7944
15317 2 36.8213 19.901 12.1795
16332 1 27.6752 32.6974 12.6856
16140 1 7.91122 32.8697 13.1829
12 1 8.09062 10.6973 2.23441
107 1 18.0522 6.96439 2.10585
124 1 12.9747 5.17134 2.3056
126 1 13.0164 12.5332 2.28554
150 2 17.3319 12.4476 1.80616
204 1 27.7325 10.7526 1.84741
221 1 22.9706 8.77728 1.99753
299 1 37.6809 7.07771 1.75825
316 1 32.7865 5.27193 1.91627
318 1 32.7272 12.7091 1.77483
1163 1 8.0264 17.9043 2.35624
1180 1 3.2089 16.1922 2.32238
1182 1 3.23688 23.4943 2.44786
1258 1 17.9401 14.2923 2.00067
1260 1 18.0427 21.7982 2.22126
1277 1 13.0851 19.9014 2.10303
1372 1 22.8934 16.1542 1.96136
1450 1 37.6963 14.3408 1.82335
1452 1 37.8458 21.6295 1.79104
1469 1 32.965 19.9676 1.77202
2314 1 8.18516 25.3635 2.3123
2333 1 3.26295 30.7718 2.32915
2411 1 18.0709 29.1536 2.07702
2428 1 13.1778 27.183 2.12938
2506 1 27.9013 25.3961 2.0082
2508 1 27.8854 32.707 1.93481
2525 1 22.9477 30.866 1.84662
2620 1 32.9203 27.1641 1.87861
29 1 3.20561 8.90738 2.23271
1355 1 27.9544 18.172 1.94452
2430 1 13.1008 34.5384 2.18795
2603 1 37.8015 28.9958 1.79329
2622 1 32.9701 34.5302 1.87667
13825 1 5.60686 5.20031 2.82826
13826 1 5.83192 8.9966 3.14608
13827 1 5.53416 12.5142 2.8547
13844 1 0.85844 7.03603 3.10942
13845 1 0.686074 10.6247 2.99063
13921 1 15.6729 5.18996 3.01979
13922 1 15.4375 8.74763 2.45069
13923 1 15.7087 12.3717 3.07473
13940 1 10.4731 6.98778 2.72399
13941 1 10.6711 10.6406 2.99447
13988 2 11.165 8.72006 3.19048
14017 1 25.36 5.11149 2.38087
14018 1 25.5031 8.87815 2.69523
14019 1 25.3016 12.4509 2.46652
14036 1 20.6907 6.98508 3.0056
14037 1 20.445 10.5426 2.56546
14054 2 25.8387 6.92455 2.88608
14055 2 25.8939 10.8022 3.07502
14083 2 20.9467 5.01382 2.95063
14084 2 21.1743 8.88707 3.17796
14085 2 20.9202 12.2822 3.06133
14113 1 35.5513 5.22616 2.73793
14114 1 35.0587 8.83337 2.29497
14115 1 35.2647 12.6512 2.38121
14132 1 30.1172 6.93823 2.43023
14133 1 30.499 10.7229 2.74839
14150 2 35.8903 7.23916 2.91151
14151 2 35.5657 10.6585 2.70453
14180 2 30.7253 8.75154 2.83131
14181 2 30.7657 12.6516 2.83728
14977 1 5.84712 16.1018 3.19765
14978 1 5.65947 19.7955 2.95904
14979 1 5.82979 23.5675 3.21635
14995 1 0.81424 14.3941 3.22061
14996 1 0.676417 17.9297 2.98806
15013 2 6.17137 14.1697 3.4595
15044 2 1.26267 19.5891 3.4846
15073 1 15.5011 16.133 2.58656
15074 1 15.8148 19.8336 2.98342
15075 1 15.497 23.432 2.64403
15091 1 10.5988 14.2744 2.79773
15092 1 10.698 17.9934 3.2568
15093 1 10.581 21.6634 2.90747
15109 2 16.2246 14.4211 3.17625
15141 2 11.0083 23.4317 3.33073
15169 1 25.5386 16.2486 2.79602
15170 1 25.2508 19.8823 2.4891
15171 1 25.5565 23.5468 2.86137
15187 1 20.5668 14.2139 2.76997
15188 1 20.3959 17.9789 2.74479
15189 1 20.6587 21.7509 3.02944
15205 2 25.851 14.2044 3.09031
15207 2 25.7456 21.597 3.09223
15235 2 20.9908 16.2088 3.15271
15236 2 20.9431 19.8043 3.18363
15237 2 21.1745 23.6251 3.07893
15265 1 35.1553 16.1083 2.21398
15266 1 35.7228 19.829 2.75899
15267 1 35.2466 23.3524 2.3394
15283 1 30.1003 14.4433 2.41571
15284 1 30.4936 18.0964 2.72935
15285 1 30.2368 21.5976 2.39745
15301 2 35.9309 14.4282 2.80114
15302 2 35.7137 17.8458 2.6075
15303 2 35.9276 21.8298 3.01107
15331 2 30.8204 16.1445 2.85861
15333 2 30.8245 23.3838 2.83447
16129 1 5.72155 27.1512 2.84408
16130 1 5.95622 30.9524 3.36822
16131 1 5.68449 34.5557 2.76134
16147 1 0.792815 25.3942 3.02515
16148 1 0.82651 28.9612 3.28894
16149 1 0.759974 32.6133 2.92622
16195 2 1.38536 27.085 3.29106
16196 2 1.48077 30.9209 3.58197
16197 2 1.37869 34.3829 3.32147
16225 1 15.7537 27.1739 2.9943
16226 1 15.4635 30.8398 2.68367
16227 1 15.6964 34.5607 2.83859
16243 1 10.809 25.3922 3.13788
16244 1 10.5688 29.0036 2.74085
16245 1 10.805 32.7021 3.21095
16261 2 16.086 25.2265 3.00267
16262 2 16.27 29.0992 3.17927
16263 2 16.0513 32.5791 3.09059
16292 2 11.1264 30.7212 3.18259
16321 1 25.4084 27.2079 2.46967
16322 1 25.6445 30.8533 2.71465
16323 1 25.3253 34.4959 2.60036
16339 1 20.4287 25.2894 2.57473
16340 1 20.6149 29.0539 2.84925
16341 1 20.4206 32.6331 2.56916
16358 2 25.89 28.9711 2.86319
16359 2 26.1359 32.8283 3.08906
16387 2 20.888 27.0898 2.94538
16388 2 21.0937 30.9162 3.08558
16389 2 21.0258 34.3713 3.17942
16417 1 35.3792 27.152 2.52306
16418 1 35.226 30.7688 2.52663
16419 1 35.4567 34.5385 2.77602
16435 1 30.5391 25.3634 2.75834
16436 1 30.4062 28.9013 2.32454
16437 1 30.592 32.6228 2.645
16453 2 35.9277 25.2093 2.72369
16454 2 35.9821 29.022 3.0809
16455 2 35.732 32.6186 2.76341
16483 2 31.0661 27.2428 3.09747
16484 2 30.8055 30.7143 2.81195
16485 2 30.9997 34.6065 3.08396
28882 2 2.29799 14.5221 23.3546
27842 1 25.2129 8.87895 13.4793
29013 1 20.3078 21.6446 13.6117
16306 2 12.4742 25.587 12.5002
16426 1 37.3432 25.3176 12.3683
30300 2 36.6643 34.47 19.152
27803 2 17.1562 8.95831 19.3157
29012 1 20.1885 17.9729 13.4254
27812 2 10.9219 8.78465 13.8974
30278 2 35.6266 29.1906 13.7738
30261 1 30.2144 32.6651 13.4491
30260 1 30.1511 29.0033 13.3366
30059 1 17.6741 29.0037 23.4603
30259 1 30.3573 25.3737 13.5541
27903 2 24.0903 12.4233 22.4028
27668 1 0.687329 7.05032 14.013
14104 2 22.3965 3.4485 8.20945
30020 2 1.14848 31.074 14.3796
27649 1 5.49258 5.0783 13.7352
16404 2 21.9158 32.6266 12.3842
16403 2 22.2514 29.0754 12.5729
16331 1 27.4478 29.001 12.4334
15348 2 32.0287 21.6 12.1237
30243 1 35.0773 34.5105 13.4862
27685 2 6.17509 3.44727 14.246
15316 2 36.7552 16.0483 12.006
27902 2 24.1346 9.0121 22.6855
27901 2 24.1245 5.07163 22.2753
30242 1 34.9544 30.8487 13.1745
29011 1 20.5447 14.4076 13.7897
28820 1 0.649642 17.8939 13.7996
16500 2 31.9283 32.9002 12.1773
28840 2 6.84334 16.1797 15.7745
16402 2 22.0977 25.189 12.2374
27811 2 11.0174 5.3008 14.1913
27737 2 2.3482 6.84092 19.7326
30040 2 2.38849 25.5935 19.5424
13862 2 6.14371 6.90238 3.31927
13863 2 6.216 10.8006 3.41269
13891 2 1.16842 4.9774 3.30609
13892 2 1.29707 8.83912 3.5447
13893 2 1.29831 12.4757 3.33852
13958 2 16.0999 7.14926 3.27729
13959 2 16.0072 10.5051 2.99691
13987 2 11.1417 5.28911 3.411
13989 2 11.1877 12.5357 3.38151
14179 2 30.9694 5.27651 3.01176
14997 1 0.887925 21.6377 3.28628
15014 2 6.18721 18.0353 3.31249
15015 2 6.06194 21.5553 3.48635
15043 2 1.39614 16.2764 3.64662
15045 2 1.36787 23.6387 3.54472
15110 2 16.1042 17.9043 3.20777
15111 2 16.1391 21.7132 3.32047
15139 2 11.18 16.0434 3.10644
15140 2 11.3665 19.936 3.47057
15206 2 25.9903 18.2021 2.93849
15332 2 31.0353 19.9817 3.08935
16165 2 6.37022 25.3921 3.3226
16166 2 6.17633 28.9001 3.47922
16167 2 6.341 32.9045 3.61056
16291 2 11.3865 27.3382 3.43782
16293 2 11.2019 34.6799 3.30866
16357 2 26.0807 25.5943 3.1951
13871 2 8.76046 6.76065 3.63393
13872 2 9.0641 10.7354 3.95416
13900 2 3.95322 5.09229 3.81006
13901 2 4.05088 9.02437 3.99933
13902 2 3.94751 12.4185 3.95011
13967 2 18.9306 6.9871 3.89496
13968 2 18.7025 10.3624 3.50279
13996 2 14.0369 5.37806 3.99623
13997 2 13.7568 8.58069 3.47177
13998 2 13.9434 12.4856 4.03349
14063 2 28.5714 6.78066 3.39048
14064 2 28.6838 10.7745 3.51153
14092 2 23.6348 4.76108 3.44536
14093 2 23.8475 8.92851 3.69086
14094 2 23.6551 12.3258 3.59317
14159 2 38.6733 7.25117 3.46096
14160 2 38.4166 10.8288 3.20808
14188 2 33.82 5.47657 3.62542
14189 2 33.364 8.69626 3.1656
14190 2 33.5256 12.8364 3.44606
15022 2 8.84361 14.28 3.73942
15023 2 9.06823 18.108 4.06589
15024 2 8.87942 21.4842 3.83971
15052 2 4.05225 16.0895 4.07049
15053 2 3.85102 19.6054 3.85017
15054 2 4.15294 23.5106 4.21508
15118 2 18.8263 14.4408 3.76458
15119 2 18.7326 17.9632 3.64015
15120 2 18.9336 21.753 4.01377
15148 2 13.7822 15.8962 3.50728
15149 2 14.0226 19.92 3.82838
15150 2 13.769 23.2797 3.69838
15214 2 28.458 14.3982 3.35687
15215 2 28.7186 18.1097 3.77896
15216 2 28.506 21.3425 3.40171
15244 2 23.7836 16.21 3.65777
15245 2 23.6201 19.6329 3.55267
15246 2 23.8462 23.6256 3.66192
29022 1 22.7005 23.5583 23.6526
15311 2 38.3976 17.8414 3.08149
15312 2 38.7416 21.9606 3.55435
15340 2 33.4846 16.0477 3.3477
15341 2 33.7657 20.0331 3.49392
15342 2 33.5161 23.2849 3.16607
16174 2 9.00984 25.4331 4.08709
16175 2 9.04434 28.7813 3.83673
16176 2 9.0153 32.8042 4.05366
16204 2 4.09006 26.9359 3.91199
16205 2 4.05653 31.0175 4.09556
16206 2 4.03819 34.4967 3.78562
16270 2 18.8025 25.206 3.5504
16271 2 18.9385 29.169 3.87312
16272 2 18.7484 32.5685 3.61847
16300 2 14.0193 27.2584 3.88635
16301 2 13.8656 30.7938 3.70591
16302 2 13.9741 34.7927 3.87094
16366 2 28.8627 25.524 3.6932
16367 2 28.5693 28.8391 3.30879
16368 2 28.8898 32.5959 3.67121
16396 2 23.7065 27.2732 3.43876
16397 2 23.8088 30.7776 3.57778
16398 2 23.7509 34.2828 3.67524
16462 2 38.5795 25.1417 3.13265
16463 2 38.6916 29.1092 3.55165
16464 2 38.4557 32.623 3.25992
16492 2 33.7912 27.333 3.61617
16493 2 33.5914 30.5701 3.45191
16494 2 33.6442 34.529 3.73486
27782 2 15.983 7.1377 14.0174
30241 1 35.1306 27.3149 13.4403
27941 1 37.0177 6.99986 15.5881
16330 1 27.7866 25.3819 12.5173
28994 1 25.2261 19.9044 13.3511
27967 1 30.4656 3.41668 21.1165
28803 1 5.61508 23.5057 14.114
27764 1 10.4238 6.91407 13.4899
30256 1 37.4426 25.3464 18.6292
16278 2 17.176 34.6993 12.2981
30257 1 37.136 28.9921 18.8897
30165 1 20.3578 32.749 13.9583
30258 1 37.3281 32.8378 18.4213
27747 1 15.5424 12.51 13.6907
30274 1 32.2908 27.1935 19.0645
30069 1 10.5899 32.7343 14.2043
27761 1 17.3635 7.00679 19.3421
16499 2 31.8198 29.0764 12.0825
29972 1 0.764849 29.1739 13.925
30164 1 20.6598 29.0061 13.9713
30275 1 32.4547 30.9669 18.6241
30068 1 10.3024 29.0673 13.523
16498 2 32.1871 25.5183 12.1686
30276 1 32.1794 34.53 19.0067
30136 2 12.2176 25.1728 19.654
30137 2 12.292 29.0389 19.5007
28902 1 17.2616 21.6741 15.8282
30138 2 12.1519 32.5462 19.6802
28920 1 12.2261 23.5628 15.9377
30160 1 27.3449 25.3012 19.0481
30161 1 27.6685 29.0726 18.8235
27912 2 21.4687 10.6019 16.0721
28993 1 25.3404 16.2954 13.7834
13846 1 2.64347 5.1734 5.2429
13847 1 2.54067 8.84381 5.22464
13864 2 6.77171 5.24922 5.37539
13866 2 6.92675 12.5027 5.55943
13895 2 1.947 6.92737 5.023
13896 2 1.90645 10.6908 5.4632
13942 1 12.4423 5.1818 5.10929
13962 2 16.7726 12.44 4.90471
13991 2 11.9199 7.05161 5.50294
14056 2 26.84 5.06541 5.13919
14057 2 26.8216 8.79761 4.38058
14087 2 21.8172 6.88519 4.65303
14153 2 36.6025 8.84325 4.89682
14154 2 36.5329 12.546 4.38624
15016 2 6.97033 16.1705 5.12609
15017 2 6.86856 19.7972 5.47781
15018 2 7.07606 23.4956 4.98361
15046 2 1.95741 14.3212 5.22701
15047 2 1.93566 17.8927 5.74926
15048 2 1.98691 21.7232 5.18989
15112 2 16.7266 16.1267 5.30609
15113 2 16.878 19.7716 4.88845
15114 2 16.6335 23.3991 5.34847
15142 2 11.7814 14.3505 5.50636
15143 2 11.924 17.9529 4.82847
15144 2 11.8809 21.6159 5.47741
15174 1 27.2813 21.6872 4.8121
15208 2 26.5375 16.3184 4.54783
15209 2 26.5898 19.9351 5.15124
15238 2 21.6546 14.236 4.76534
15239 2 21.6339 17.888 5.16725
15240 2 21.7887 21.7059 4.72226
15305 2 36.8211 19.864 4.52101
15306 2 36.5703 23.6407 4.95924
16168 2 6.84692 27.1268 5.58301
16169 2 7.03957 30.8695 5.12394
16170 2 6.9166 34.5302 5.63324
16198 2 1.86087 25.3495 5.60133
16294 2 12.1252 25.4534 4.88539
16295 2 11.929 29.0898 5.57368
16296 2 11.9415 32.7636 4.89579
16342 1 22.3582 27.1736 4.89879
16361 2 26.6462 30.8772 4.71714
16362 2 26.6366 34.4566 4.95764
16390 2 21.7054 25.2317 5.24667
16391 2 21.7655 29.0032 4.72566
16456 2 36.5724 27.1009 4.40644
16457 2 36.5383 30.8358 4.95574
16458 2 36.5053 34.4192 4.62137
16487 2 31.4676 28.9308 5.0275
16488 2 31.664 32.6361 4.48596
13829 1 7.46668 6.99634 5.01692
13830 1 7.58395 10.5819 5.15054
13848 1 2.66958 12.4942 5.31794
13865 2 6.97605 8.80303 4.97228
13925 1 17.4462 6.92777 4.92772
13926 1 17.3693 10.5714 4.95727
13943 1 12.6154 8.82315 4.97898
13944 1 12.4391 12.4832 5.1591
13960 2 16.7846 5.1222 4.83811
13961 2 16.6564 8.85617 5.34318
13992 2 11.942 10.5341 4.93427
14021 1 27.2361 6.96829 4.64996
14022 1 27.2788 10.6525 4.77306
14038 1 22.4395 5.031 4.82448
14039 1 22.4382 8.74141 4.92864
14040 1 22.3365 12.4167 4.93254
14058 2 26.5561 12.4707 5.0188
14088 2 21.6927 10.5128 5.24366
14117 1 37.2738 7.0983 4.6234
14118 1 37.0843 10.7412 4.6339
14134 1 32.3035 5.21325 4.80885
14135 1 32.0364 8.80473 4.49308
14136 1 32.2492 12.4993 4.83297
14152 2 36.7177 5.27007 4.3501
14183 2 31.5347 7.03504 4.99501
14184 2 31.594 10.7142 4.48426
14980 1 7.50976 14.2817 5.11364
14981 1 7.61203 17.9501 5.36568
14982 1 7.54666 21.6002 5.16442
14998 1 2.73605 16.0744 5.46209
14999 1 2.57848 19.7555 5.23815
15000 1 2.51551 23.4798 5.30121
15076 1 17.4285 14.3246 5.03599
15077 1 17.4097 17.938 5.02708
15078 1 17.4627 21.6384 5.0675
15094 1 12.4963 16.1202 4.95876
15095 1 12.5941 19.8276 5.1596
15096 1 12.5679 23.5056 5.0217
15172 1 27.0373 14.3497 4.73161
15173 1 27.3103 18.0933 5.04344
15190 1 22.2838 16.0404 4.95766
15191 1 22.2638 19.8061 4.88092
15192 1 22.4016 23.5045 4.91018
15210 2 26.7537 23.5384 4.56542
15268 1 37.1493 14.3638 4.67446
15269 1 37.163 17.9615 4.3954
15270 1 37.2202 21.7126 4.63048
15286 1 32.2818 16.236 4.7353
15287 1 32.3458 19.8181 4.86776
15288 1 32.196 23.4301 4.58977
15304 2 36.4483 16.2657 4.92611
15334 2 31.528 14.3397 5.12912
15335 2 31.6169 17.9672 4.6172
15336 2 31.4669 21.5968 5.07982
16132 1 7.60584 25.3376 5.31451
16133 1 7.67922 28.9584 5.16971
16134 1 7.59938 32.6763 5.31872
16150 1 2.72572 27.1272 5.28413
16151 1 2.71389 30.8041 5.44885
16152 1 2.80611 34.544 5.13044
16199 2 2.13762 28.9935 5.18559
16200 2 2.19736 32.6645 5.60421
16228 1 17.4335 25.1864 4.8695
16229 1 17.4764 29.0459 5.00721
16230 1 17.4072 32.8066 4.96983
16246 1 12.6281 27.2606 5.17496
16247 1 12.5708 30.9064 5.01179
16248 1 12.5933 34.6465 5.13891
16264 2 16.9822 27.1071 4.83492
16265 2 16.7843 30.8653 5.35067
16266 2 16.6746 34.519 4.84247
16324 1 27.3671 25.3191 4.92044
16325 1 27.387 29.0514 4.7286
16326 1 27.4211 32.5856 4.77504
16343 1 22.4293 30.7837 4.84242
16344 1 22.3472 34.4132 4.90013
16360 2 26.6251 27.312 5.09791
16392 2 21.5692 32.501 5.15162
16420 1 37.2608 25.3162 4.48115
16421 1 37.1534 28.9592 4.7064
16422 1 37.2173 32.6601 4.6318
16438 1 32.3364 27.202 4.82702
16439 1 32.1579 30.8265 4.72119
16440 1 32.1651 34.4412 4.78797
16486 2 31.7343 25.2941 4.51223
30067 1 10.6073 25.457 13.9129
30162 1 27.3016 32.7525 19.1667
30051 1 15.5169 34.4959 13.683
27942 1 36.8271 10.5653 15.397
30178 1 22.5671 27.3007 18.7287
30179 1 22.5422 30.9284 18.9017
30050 1 15.3997 30.7905 13.3151
30180 1 22.5996 34.4809 18.745
30202 2 26.9516 27.2945 19.2177
28918 1 12.3198 16.1028 15.9075
30147 1 25.1477 34.5987 13.3986
30203 2 27.013 30.7758 19.2993
30146 1 25.3948 30.8652 13.7683
28919 1 12.3235 19.7829 16.1647
30145 1 25.282 27.1591 13.1822
27780 1 12.3998 12.5245 19.3817
30204 2 27.1429 34.6582 19.1139
30177 1 20.9612 32.5791 21.1642
16139 1 7.61937 29.0407 12.7735
27665 1 7.93587 6.94244 18.8789
229 2 26.2356 3.34729 -7.85556
27933 2 19.2162 10.4115 22.4674
27746 1 15.3881 8.7975 13.3791
27666 1 7.56079 10.5781 19.4567
28802 1 5.46774 19.7975 13.7493
28917 1 10.5415 21.758 13.6506
28916 1 10.6217 17.9724 13.985
27745 1 15.5649 5.17972 13.9918
30232 2 22.1141 25.4962 19.1708
30042 2 2.53246 32.8429 19.493
27907 2 20.7103 5.02412 13.9758
27888 2 28.4511 10.8891 14.4567
30233 2 22.0544 29.1399 19.2711
27887 2 28.4013 6.95099 14.3193
27695 2 8.63034 7.09875 14.4242
27762 1 17.6973 10.7656 18.9627
27878 2 25.5195 7.0142 13.8054
15314 2 38.459 18.0181 5.90264
27841 1 25.1787 5.25491 13.3804
28915 1 10.3166 14.2793 13.4728
30254 1 35.4423 30.8392 20.9461
15315 2 38.126 21.7643 6.28399
27822 2 13.8441 12.591 14.8173
27845 1 27.0192 6.97869 15.4923
27821 2 13.6439 8.95116 14.477
13868 2 6.39944 7.0697 6.99678
13897 2 1.3317 5.26439 6.9907
13899 2 1.334 12.5489 7.28152
13928 1 15.7393 8.72857 7.12238
13964 2 15.9644 6.81915 6.97778
13965 2 16.0668 10.7685 6.9427
13993 2 10.9854 5.05489 7.06974
13994 2 11.1302 8.96951 6.95903
13995 2 11.0816 12.4242 7.01634
14023 1 25.645 5.18543 6.82332
14043 1 20.606 10.5191 7.08099
14060 2 26.112 7.10989 6.50981
14061 2 25.806 10.5657 6.82235
14089 2 21.1255 5.21974 6.76602
14091 2 20.9829 12.4949 6.92883
14120 1 35.3302 8.85709 6.71282
14156 2 35.5926 6.97442 6.76869
14157 2 35.9125 10.842 6.42479
14185 2 30.9426 5.11548 6.58459
14186 2 30.68 9.04503 6.61262
14187 2 30.9229 12.4516 6.7576
15019 2 6.21685 14.4613 6.98488
15021 2 6.28901 21.7983 6.98479
15049 2 1.21533 16.0061 7.36626
15050 2 1.33616 19.9231 7.27434
15051 2 1.21029 23.4277 7.42726
15079 1 15.7971 16.0728 7.12761
15115 2 15.9191 14.1586 7.10237
15116 2 16.2928 18.0693 6.91502
15117 2 15.9591 21.4317 7.07561
15145 2 11.3197 16.3209 6.89523
15146 2 10.9532 19.6564 7.19693
15147 2 11.3088 23.6101 7.09973
15176 1 25.5405 19.9102 6.9253
15194 1 20.7807 18.0325 6.89409
15211 2 25.9107 14.545 6.51181
15212 2 25.9612 17.9393 6.89847
15213 2 26.0495 21.9142 6.68264
15241 2 20.874 15.9615 6.89678
15242 2 20.929 19.9804 6.57535
15243 2 20.7732 23.2755 7.09081
15273 1 35.414 23.5666 6.76241
15289 1 30.3744 14.4721 6.73633
15307 2 35.7232 14.3068 6.70864
15308 2 35.8004 18.2126 6.63308
15309 2 35.6729 21.5844 6.63981
15337 2 30.8439 16.3483 6.60663
15338 2 30.7799 19.5918 6.91077
15339 2 30.8623 23.6275 6.8162
16137 1 5.81625 34.5291 7.42519
16155 1 1.04671 32.8477 7.32871
16171 2 6.18466 25.196 7.39657
16172 2 6.20189 28.9822 7.33743
16173 2 6.14654 32.602 7.45767
16201 2 1.37416 27.238 7.1909
16202 2 1.26783 30.8045 7.35818
16203 2 1.25142 34.7767 7.27521
16267 2 16.1267 25.4402 6.97376
16268 2 15.975 28.9405 6.9478
16269 2 16.1098 32.7989 6.89706
16297 2 11.0761 27.1032 7.30984
16298 2 11.0262 31.0736 7.15556
16299 2 10.9863 34.4674 7.44359
16327 1 25.5776 27.3075 6.9126
16329 1 25.618 34.558 7.09278
16345 1 20.672 25.3732 7.04172
16363 2 25.7779 25.2419 6.90081
16364 2 25.8427 29.2792 6.84391
16365 2 25.73 32.6734 7.03889
16393 2 21.0974 27.3442 6.70469
16394 2 20.6941 30.7938 7.05934
16395 2 21.0292 34.6061 6.73859
16424 1 35.4846 30.8499 6.70647
16459 2 35.7912 25.4175 6.61164
16460 2 35.7137 28.9293 6.66842
16461 2 35.8682 32.7591 6.5021
16489 2 30.7921 27.1176 6.91872
16490 2 30.9457 31.042 6.5935
16491 2 30.7426 34.3623 6.78916
13874 2 8.98572 7.06433 6.45355
13875 2 8.66228 10.6193 6.81564
13903 2 4.10001 5.36648 6.52672
13904 2 3.82634 8.68783 6.75564
13905 2 3.9623 12.5115 6.71943
13946 1 10.8389 7.06054 7.26224
13970 2 18.5541 6.66931 6.66789
13971 2 18.7177 10.6878 6.2847
13999 2 13.5104 4.98299 6.82746
14000 2 13.8179 8.87298 6.52039
14001 2 13.5911 12.4042 6.88423
14066 2 28.6259 7.18055 6.07114
14067 2 28.4235 10.6329 6.36373
14095 2 23.8932 5.27255 6.13635
14096 2 23.4466 8.62187 6.61199
14097 2 23.6653 12.6494 6.28871
14138 1 30.5026 7.0858 6.84708
14162 2 38.2215 7.10333 6.41316
14163 2 38.4723 10.8278 5.98681
14191 2 33.3787 5.17018 6.46531
14192 2 33.3791 8.94821 5.91468
14193 2 33.4145 12.4582 6.32995
14984 1 5.69381 19.9619 7.33517
15002 1 0.92162 18.0004 7.41569
15025 2 8.83939 14.4838 6.44115
15026 2 8.77746 17.9096 6.94197
15027 2 8.98971 21.8613 6.59329
15055 2 3.85481 16.0088 6.97228
15056 2 3.90529 19.8603 6.73068
15057 2 3.74138 23.5817 7.04678
15081 1 15.9028 23.4777 7.18218
15097 1 10.7878 14.3295 7.13364
15121 2 18.5098 14.1294 6.77624
15122 2 18.7877 18.0954 6.40202
15123 2 18.5293 21.4438 6.72263
15151 2 13.9881 16.2274 6.28693
15152 2 13.67 19.7812 6.8642
15153 2 13.8688 23.486 6.57279
15217 2 28.5813 14.4257 6.08069
15218 2 28.3583 17.8119 6.56257
15219 2 28.7503 21.8239 6.12149
15247 2 23.5131 16.0439 6.64933
15248 2 23.683 19.8173 6.3084
15249 2 23.4827 23.4645 6.53866
15271 1 35.6097 16.3135 6.73305
15291 1 30.5642 21.6327 6.8455
15313 2 38.2058 14.3104 6.37938
15343 2 33.5633 16.4851 6.1342
15344 2 33.4238 19.8069 6.55406
15345 2 33.6156 23.6417 6.00944
16135 1 5.92504 27.0923 7.33404
16153 1 0.87899 25.3932 7.44254
16177 2 8.74618 25.2528 6.9004
16178 2 8.90289 29.0432 6.5928
16179 2 8.74775 32.6503 6.84906
16207 2 4.08736 27.1852 6.83225
16208 2 3.86436 30.7786 6.98797
16209 2 4.03446 34.5674 6.62761
16232 1 15.7067 30.9192 7.05347
16250 1 10.8084 28.9841 7.23199
16273 2 18.6795 25.3518 6.32313
16274 2 18.6204 28.8876 6.62675
16275 2 18.747 32.879 6.43922
16303 2 13.6573 27.1334 6.85623
16304 2 13.8044 31.0632 6.5584
16305 2 13.6406 34.4677 6.82445
16347 1 20.5805 32.6905 7.0283
16369 2 28.5076 25.303 6.5573
16370 2 28.6353 29.2472 6.25534
16371 2 28.346 32.5143 6.44022
16399 2 23.7632 27.3114 6.2226
16400 2 23.4802 30.7825 6.5691
16401 2 23.6584 34.5474 6.45774
16465 2 38.5578 25.3424 5.93974
16466 2 38.3067 29.068 6.43687
16467 2 38.4926 32.6995 6.08938
16495 2 33.3493 27.0257 6.43422
16496 2 33.6941 30.9251 6.02869
16497 2 33.3558 34.2574 6.38225
27820 2 13.7582 5.1295 14.8238
27686 2 5.90761 6.80691 14.1749
27813 2 11.1204 12.5901 14.0904
30064 1 17.7421 25.4732 18.7346
27687 2 6.08054 10.7313 14.2849
27792 2 18.4649 10.549 14.3968
30065 1 17.4704 29.0223 19.2829
30086 2 16.1157 29.1248 13.9952
27791 2 18.7649 7.23562 14.7535
27778 1 12.4572 5.10776 19.438
27783 2 15.9482 10.5692 13.8981
28936 2 16.4442 16.1228 16.0086
27765 1 10.5468 10.6783 13.7854
331 2 35.9231 3.42131 -4.37861
27651 1 5.45992 12.4453 13.6668
27726 2 3.67933 12.3442 14.6251
27932 2 19.2501 7.03139 22.7066
27957 1 30.2864 10.6687 13.7408
28934 2 15.8035 18.0205 13.955
28933 2 16.0684 14.4219 13.9078
28897 1 15.3428 16.1536 13.7701
27650 1 5.66724 8.80679 14.1482
28878 2 3.91697 23.536 14.8579
28877 2 3.83327 19.6275 14.8063
30307 2 30.8194 27.3108 13.8621
28876 2 4.0281 16.0948 14.96
27725 2 3.91881 8.93492 15.1167
30308 2 30.5985 30.8507 13.7955
30279 2 35.5994 32.6732 13.7176
28869 2 1.08066 23.6647 14.1713
30066 1 17.7046 32.7367 19.6954
28868 2 1.06837 19.6446 14.1591
28867 2 1.26307 16.1541 14.4272
30309 2 30.6912 34.6748 13.7935
29030 2 25.8525 18.1946 14.0137
30082 1 12.5702 27.0845 19.4262
28848 2 8.80967 21.6174 14.5592
29029 2 25.733 14.2714 13.8053
30316 2 33.4764 27.5224 14.4962
28847 2 8.83457 17.974 14.7864
28846 2 8.77068 14.1062 14.4919
27939 1 35.1068 12.516 13.5171
28896 2 -0.51593 21.6015 20.6726
30106 2 17.035 27.0753 19.5618
13831 1 5.83878 5.22323 7.2361
13869 2 6.06186 10.6045 7.36419
13898 2 1.09693 8.69303 7.04044
13927 1 15.3795 5.11734 7.58748
13929 1 15.3456 12.3761 7.62703
14024 1 25.4151 8.72079 7.33389
14025 1 25.589 12.5302 6.78781
14090 2 20.7027 8.59794 7.10025
14119 1 35.0477 5.20317 7.15871
14985 1 5.39665 23.4319 7.64936
15020 2 6.19999 17.8556 7.32689
15175 1 25.3703 16.225 7.32533
16136 1 5.68912 30.7954 7.68051
16154 1 0.763652 29.005 7.8056
16249 1 10.5457 25.367 7.58941
16328 1 25.1503 30.9353 7.54008
16442 1 30.5441 29.1133 6.87836
13832 1 5.62576 8.80869 7.63281
13833 1 5.91446 12.5915 7.41446
13850 1 0.581143 6.98067 7.60839
13851 1 0.872113 10.6652 7.29223
13947 1 10.4951 10.6398 7.5064
14042 1 20.3071 6.80744 7.53706
14121 1 35.2317 12.5583 7.07861
14139 1 30.1234 10.745 7.13719
14983 1 5.62251 16.0992 7.75845
15001 1 0.692279 14.2606 7.80306
15003 1 0.682048 21.5293 8.02485
15080 1 15.488 19.7508 7.58771
15098 1 10.5086 17.9533 7.67562
15099 1 10.8649 21.6407 7.32598
15177 1 25.1748 23.4765 7.35114
15193 1 20.2844 14.2063 7.39628
15195 1 20.2668 21.4931 7.3895
15272 1 35.0926 19.8495 7.22647
15290 1 30.1886 17.9179 7.44547
16231 1 15.4791 27.1581 7.45411
16233 1 15.4131 34.5152 7.46612
16251 1 10.4346 32.656 7.72182
16346 1 20.425 28.9209 7.54547
16423 1 35.2005 27.1277 7.14579
16425 1 35.0907 34.4272 7.13554
16441 1 30.3021 25.2892 7.51855
16443 1 30.2447 32.6612 7.30889
13841 1 8.10885 7.06994 8.11034
13858 1 3.04917 5.27219 8.2107
13859 1 3.00145 8.82831 8.68479
13860 1 3.26791 12.4678 8.44741
13937 1 17.6722 6.9445 8.3999
13938 1 17.8897 10.7653 7.9884
13955 1 12.8606 8.82183 8.2177
14033 1 27.8261 7.02208 7.85889
14050 1 22.8991 5.20969 7.89581
14052 1 22.793 12.4687 8.02964
14129 1 37.2345 6.95996 8.17223
14130 1 37.6926 10.667 7.72109
14147 1 32.5713 8.8934 7.68514
14148 1 32.5748 12.5923 8.15611
14992 1 8.08686 14.3956 8.20054
14994 1 8.14022 21.6729 8.35675
15011 1 3.13253 19.7691 8.52128
15089 1 17.9222 18.0335 8.10839
15106 1 13.018 16.1896 7.97614
15107 1 12.7412 19.8137 8.56041
15108 1 13.0569 23.5766 8.23425
15184 1 27.6575 14.3997 7.86754
15185 1 27.5327 18.009 8.34709
15186 1 27.9181 21.8166 7.88394
15202 1 22.5199 16.088 8.26869
15203 1 22.7947 19.7722 8.06198
15204 1 22.3571 23.4309 8.43252
15281 1 37.6206 18.1221 7.65454
15282 1 37.3561 21.6137 8.12971
15298 1 32.6734 16.2439 7.77932
15300 1 32.6724 23.5125 7.71806
15352 2 32.2861 14.4473 8.09989
16145 1 8.02887 28.987 8.30243
16146 1 7.82776 32.626 8.7216
16162 1 3.09202 27.236 8.49659
16164 1 3.1334 34.7452 8.28329
16240 1 17.8307 25.3154 7.99003
16241 1 17.5195 28.9401 8.19844
16242 1 17.7473 32.792 8.07279
16259 1 13.0003 31.0151 8.258
16260 1 12.6217 34.5177 8.64812
16337 1 27.6737 29.1835 7.87007
16354 1 22.8229 27.2227 7.87036
16356 1 22.8102 34.4602 8.11304
16378 2 27.26 27.2597 8.24322
16410 2 22.1262 32.7725 8.46304
16432 1 37.659 25.4351 7.66328
16434 1 37.6158 32.6484 7.87584
16450 1 32.2754 27.2051 8.22006
16451 1 32.6567 30.8755 7.78888
14076 2 27.0871 12.6593 8.27692
14171 2 36.9018 8.91322 8.09075
14201 2 32.113 7.13272 8.20979
15035 2 7.45532 19.9224 8.87141
15132 2 17.4452 23.5817 8.56966
15162 2 12.3904 21.8361 8.6937
15257 2 22.2464 18.0252 8.4808
15280 1 37.2587 14.2823 8.1252
15322 2 37.1045 16.371 8.11766
15324 2 36.9468 23.6604 8.1739
16188 2 7.58352 34.6847 8.77482
16258 1 12.7144 27.2533 8.72622
16283 2 17.4586 30.9013 8.38323
16313 2 12.3367 29.2844 8.70847
16314 2 12.3151 32.6426 8.81084
16408 2 22.1961 25.4019 8.388
16433 1 37.4345 29.0835 8.15283
16505 2 32.2164 29.1632 8.41706
28995 1 25.3668 23.6237 13.6642
28974 2 13.5665 23.6189 14.4398
28973 2 13.7712 19.9536 14.8381
30049 1 15.601 27.2494 13.828
13951 1 11.0487 3.29909 10.776
28972 2 13.6397 15.8855 14.5983
30329 2 32.0795 29.1766 19.0655
27682 1 2.8946 5.0774 19.061
27724 2 3.75601 4.86856 14.5313
30234 2 22.2615 32.7288 19.4995
16374 2 26.9942 34.569 12.1335
28839 2 6.07662 21.5733 14.3208
27717 2 1.07417 12.2618 14.2124
27716 2 1.26025 8.89437 14.5416
27908 2 20.9113 8.99051 13.9218
28841 2 6.71183 19.8105 16.4427
28965 2 11.0269 23.4338 14.1958
28964 2 11.0547 19.9795 14.2648
27918 2 23.4519 12.5674 14.2817
30083 1 12.7858 30.8173 19.0549
28900 1 17.2673 14.3412 15.7844
28838 2 6.08286 18.155 14.2515
28837 2 6.09537 14.1724 14.1394
30328 2 31.8375 25.1933 19.5692
30317 2 33.2922 30.8772 14.2602
28821 1 0.744267 21.6875 14.1646
28819 1 0.88198 14.2242 14.1665
28014 2 33.2982 12.8311 14.381
30107 2 17.0663 30.9049 19.7167
27738 2 2.281 10.7384 19.6653
28013 2 33.3122 8.65551 14.0884
30124 2 13.8923 27.1357 14.7789
30117 2 11.132 34.6543 14.1415
30116 2 10.9323 30.8794 14.0518
30115 2 11.0629 27.3561 14.0755
28963 2 10.9556 16.0388 14.1325
30041 2 2.31141 28.8284 19.6637
28944 2 18.782 21.7079 14.7272
30096 2 18.8063 32.8216 15.2198
30095 2 18.7672 29.1065 14.6353
27715 2 0.912915 5.11738 13.9757
29068 2 23.6033 16.2652 14.6158
30094 2 18.6443 25.4961 14.3834
30087 2 16.1448 32.5616 13.7527
29061 2 20.8901 23.6154 13.9039
29060 2 20.795 19.7779 13.8525
29059 2 20.8602 16.4172 14.0431
15070 2 -0.12822 14.1077 9.48261
16223 2 -0.13227 29.2041 9.50314
16224 2 0.0824577 32.7798 9.13643
28943 2 18.5865 18.1183 14.4212
28012 2 33.4024 5.34163 14.3629
13919 2 -0.188262 6.86512 9.33264
30085 2 15.8922 25.2735 14.0469
28842 2 6.76842 23.5114 16.099
29040 2 28.393 21.5587 14.1952
29039 2 28.6838 18.1392 14.5281
13842 1 7.77605 10.682 8.70387
13888 2 4.80722 5.33173 9.08459
13889 2 4.83744 8.7935 9.36192
13890 2 4.88152 12.6002 9.26166
13920 2 -0.0160332 10.677 9.21879
13954 1 12.5363 5.11872 8.51397
13956 1 12.566 12.5127 8.60027
13984 2 14.4806 4.97514 9.29765
13985 2 14.7416 8.90073 8.77993
13986 2 14.4272 12.4519 9.25812
14009 2 12.3373 7.19779 8.87126
14015 2 9.73837 7.03324 9.13578
14016 2 9.66109 10.4982 9.19135
14034 1 27.2889 10.6562 8.24612
14051 1 22.4939 8.76152 8.29139
14080 2 24.7093 5.23306 8.67141
14081 2 24.4008 8.72063 8.94156
14082 2 24.545 12.5446 8.68263
14111 2 19.4436 6.7092 9.27299
14112 2 19.574 10.7166 8.84769
14146 1 32.239 5.22905 8.24299
14176 2 34.2049 5.07264 8.79502
14177 2 34.3293 9.05793 8.45141
14178 2 34.3274 12.5452 8.93825
14202 2 31.9363 10.6908 8.35128
14207 2 29.5098 6.85594 8.69685
14208 2 29.2182 10.7488 8.87593
15010 1 2.9154 16.0646 8.84703
15012 1 2.78517 23.4933 8.81203
15040 2 4.71872 15.8324 9.36531
15041 2 5.01218 19.9643 9.13842
15042 2 4.75393 23.4368 9.4201
15071 2 0.0213886 17.9366 9.33245
15072 2 -0.195306 21.6475 9.716
15088 1 17.4833 14.2367 8.55362
15090 1 17.4493 21.6145 8.59221
15131 2 17.0734 19.625 8.76508
15136 2 14.8063 16.4579 8.87449
15137 2 14.5542 19.7818 9.31713
15138 2 14.742 23.5811 9.01602
15161 2 12.3275 17.8224 8.80877
15166 2 9.84152 14.5084 8.9331
15167 2 9.57591 18.0009 9.43428
15168 2 9.86318 21.7844 9.14976
15226 2 27.0693 16.1318 8.5496
15227 2 27.3509 19.9686 8.18743
15228 2 27.1084 23.4155 8.50073
15232 2 24.413 16.0394 8.99811
15233 2 24.6044 20.0951 8.82696
15234 2 24.4076 23.4065 9.01728
15262 2 19.4562 14.2246 9.13505
15263 2 19.6879 18.0101 8.87033
15264 2 19.4524 21.4584 9.16093
15299 1 32.408 19.8704 8.39446
15328 2 34.4002 16.285 8.62292
15329 2 34.2176 19.7961 9.05873
15330 2 34.4314 23.5736 8.55726
15353 2 31.9142 17.7962 8.66266
15358 2 29.3694 14.612 8.63992
15359 2 29.2747 17.9192 9.18584
15360 2 29.5938 21.8621 8.77978
16144 1 7.86529 25.1576 8.79766
16163 1 2.83511 31.047 8.6475
16186 2 7.44078 27.2119 8.85424
16192 2 4.83195 27.2391 9.28166
16193 2 4.7557 30.8942 9.37697
16194 2 4.91136 34.7055 9.14492
16222 2 -0.0912443 25.5013 9.16129
16288 2 14.6321 27.2104 9.23469
16289 2 14.7516 30.9798 8.89697
16290 2 14.5455 34.4376 9.21235
16318 2 9.70815 25.1678 9.35053
16319 2 9.78831 29.1427 9.1156
16320 2 9.67921 32.6231 9.56253
16336 1 27.5386 25.2532 8.22405
16355 1 22.3019 30.8297 8.49231
16384 2 24.6687 27.2753 8.67123
16385 2 24.2333 30.7754 9.27364
16386 2 24.5753 34.5485 8.77725
16414 2 19.6456 25.2902 8.70415
16415 2 19.3331 28.769 9.20957
16416 2 19.6507 32.9322 8.82822
16452 1 32.5393 34.4329 8.18784
16475 2 36.9243 30.9146 8.27141
16480 2 34.3556 26.9742 8.81784
16481 2 34.455 30.9753 8.44113
16482 2 34.2871 34.3055 8.94019
16504 2 32.1229 25.2018 8.6132
16510 2 29.3258 25.2376 9.11262
16511 2 29.4404 29.2802 8.65903
16512 2 29.3394 32.5507 8.88319
13882 2 7.47479 5.17058 8.61654
13883 2 7.43655 8.74916 8.70841
13884 2 7.52371 12.6654 8.8748
13913 2 2.37701 6.9222 8.81408
13914 2 2.60531 10.6697 8.75797
13978 2 17.043 5.05581 8.73379
13979 2 17.3601 8.92799 8.50078
13980 2 17.1341 12.3595 8.77149
14010 2 12.223 10.485 9.00061
14074 2 27.0726 5.3346 8.35298
14075 2 27.139 8.67658 8.33354
14105 2 22.1985 6.79256 8.62301
14106 2 22.2004 10.744 8.4554
14170 2 36.8371 5.10806 8.26304
14172 2 36.9774 12.4039 8.31963
14993 1 7.75025 17.9732 8.81636
15034 2 7.45358 16.0416 8.85185
15036 2 7.36865 23.3309 8.98444
15064 2 2.50384 14.1387 9.04559
15065 2 2.67394 17.9335 8.98141
15066 2 2.52497 21.5221 9.04678
15130 2 17.4047 16.2635 8.62661
15160 2 12.4322 14.513 8.56203
15256 2 22.1515 14.1372 8.70519
15258 2 22.0373 21.3667 8.68695
15321 2 36.1565 21.587 9.95495
15323 2 37.0376 19.7881 8.18697
15354 2 32.1665 21.779 8.32693
16187 2 7.47567 30.6799 8.89184
16216 2 2.44483 25.4944 9.0416
16217 2 2.63664 29.0642 8.87307
16218 2 2.75135 32.9975 8.86374
16282 2 17.3232 27.0131 8.69684
16284 2 17.1438 34.5052 8.75229
16312 2 12.4146 25.3563 8.789
16338 1 27.396 32.6945 8.33873
16379 2 27.0011 30.817 8.74376
16380 2 27.3202 34.6817 8.30011
16409 2 22.135 28.7989 8.64245
16474 2 36.8668 27.0028 8.25958
16476 2 36.913 34.2676 8.55103
16506 2 31.8912 32.5694 8.47528
28005 2 30.7548 12.6511 13.9436
28004 2 30.7337 8.80613 13.6638
29971 1 0.622925 25.4315 13.5407
29038 2 28.2869 14.0899 14.1392
30318 2 33.3788 34.5334 14.4586
30030 2 3.75982 34.5655 14.5355
30029 2 3.87714 31.1542 14.7361
28942 2 18.7041 14.3308 14.5929
30028 2 3.6961 27.2421 14.4235
223 1 20.9876 3.40476 -0.3429
29125 2 35.7627 14.4568 13.7433
29109 1 30.072 21.7124 13.3624
29156 2 30.7061 19.9841 13.9867
29108 1 30.3784 18.0655 13.6557
30021 2 1.05697 34.6 14.301
29091 1 35.0944 23.5347 13.1709
30019 2 1.19485 27.1651 14.0815
30000 2 8.85862 32.8702 15.0124
29999 2 8.62579 29.0758 14.6068
29998 2 8.78096 25.5298 14.8959
30277 2 35.58 25.3212 13.6476
29991 2 6.11976 32.9767 14.3873
29990 2 5.97453 28.9281 14.1304
29090 1 35.1013 19.7867 13.5226
29155 2 30.6802 16.0545 13.7224
27917 2 23.5185 8.88232 14.4599
29089 1 34.902 16.1056 13.1598
27975 2 35.4403 10.6355 13.7453
29141 2 36.8643 19.8571 22.8494
28948 2 17.0304 16.0585 23.1824
30212 2 20.7718 30.8697 14.069
30211 2 20.9097 27.1182 13.9358
29987 1 2.72808 30.8021 19.4207
30222 2 23.4371 34.8159 14.2436
30192 2 28.5261 32.8023 14.536
29989 2 6.00674 25.382 14.2307
30191 2 28.5229 28.9723 14.2979
30293 2 36.801 30.7721 22.918
27893 2 26.8611 8.93693 23.2161
27696 2 8.92079 10.6797 14.8135
30108 2 17.0507 34.5273 19.7842
13837 1 6.05958 5.23374 10.5699
13838 1 6.01609 8.90807 11.0472
13839 1 6.16844 12.3748 10.7472
13856 1 1.10575 7.09445 10.8882
13857 1 1.13606 10.6472 10.6602
13880 2 6.50356 7.03784 10.9848
13881 2 6.85858 10.5819 10.6278
13909 2 1.76763 5.18035 11.0224
13910 2 1.78128 8.79846 10.4662
13911 2 1.76432 12.392 11.043
13933 1 15.8928 5.29573 10.6744
13934 1 15.9811 8.92586 10.5152
13935 1 15.9931 12.4464 10.7451
13952 1 11.02 6.86008 10.5791
13953 1 11.0303 10.6232 10.7021
13976 2 16.5624 7.09526 10.4011
13977 2 16.6472 10.7199 10.7765
14005 2 11.8164 5.02756 10.4334
14006 2 11.493 8.64913 11.0743
14007 2 11.4752 12.5351 10.2648
14029 1 25.7706 5.14556 10.2347
14030 1 25.6947 8.77493 10.3037
14031 1 25.7167 12.5189 10.2259
14048 1 21.0181 7.00039 10.4591
14049 1 20.7836 10.7281 10.4477
14072 2 26.3255 6.99315 10.5202
14073 2 26.473 10.6124 10.0383
14101 2 21.5204 5.17531 10.7094
14102 2 21.5172 8.91369 10.1621
14103 2 21.3251 12.658 10.6652
14125 1 35.4607 5.20071 10.3371
14126 1 35.4286 8.89636 10.0487
14127 1 35.5928 12.542 10.3013
14144 1 30.5754 6.97555 10.4345
14145 1 30.5171 10.803 10.278
14168 2 36.1389 6.98849 9.93405
14169 2 36.1396 10.6842 10.3313
14197 2 31.3403 5.15031 10.0095
14198 2 31.1113 8.85532 10.4038
14199 2 31.3478 12.6334 9.8089
14989 1 6.10318 16.0868 10.7548
14990 1 6.07668 19.8149 10.8934
14991 1 6.05323 23.4756 10.9041
15007 1 1.26562 14.2906 10.8514
15008 1 1.22102 17.9661 10.8622
15009 1 1.22417 21.5754 11.0119
15031 2 6.74981 14.288 10.8444
15032 2 6.66945 17.923 10.6391
15033 2 6.6952 21.6397 10.9464
15061 2 1.86241 16.0917 10.5501
15062 2 1.82746 19.7318 10.9475
15063 2 1.77991 23.4689 10.738
15085 1 15.8169 16.2004 10.4473
15086 1 15.7593 19.867 10.8903
15087 1 15.807 23.6087 10.7184
15103 1 10.9104 14.3784 10.5776
15104 1 10.9787 18.0893 10.763
15105 1 11.0875 21.7335 10.683
15127 2 16.633 14.3477 10.3691
15128 2 16.326 17.9738 10.8995
15129 2 16.4363 21.7102 10.3534
15157 2 11.3929 16.2274 11.0209
15158 2 11.7988 19.8608 10.3474
15159 2 11.6074 23.5663 10.9145
15181 1 25.6613 16.3339 10.4221
15182 1 25.6238 19.9443 10.3915
15183 1 25.7435 23.5366 10.5189
15199 1 20.8511 14.4758 10.4871
15200 1 20.7047 17.9916 10.4896
15201 1 20.7926 21.5618 10.5937
15223 2 26.2331 14.3313 10.6029
15224 2 26.3043 18.0681 10.0987
15225 2 26.4047 21.7332 10.6325
15253 2 21.4609 16.2749 10.0044
15254 2 21.518 19.8761 10.6872
15255 2 21.4225 23.5009 10.2189
15277 1 35.5713 16.165 10.2157
15278 1 35.5283 19.8728 10.5767
15279 1 35.5558 23.4523 10.0997
15295 1 30.5093 14.3636 10.3458
15296 1 30.733 18.0068 10.5031
15297 1 30.828 21.7642 10.3548
15319 2 36.3246 14.3206 9.94207
15320 2 36.2685 18.0527 10.4494
15349 2 31.2287 16.1199 10.6194
15350 2 31.3332 19.9212 10.1137
15351 2 31.4487 23.5466 10.5664
16141 1 6.08413 27.2251 10.7528
16142 1 6.07263 30.9106 10.86
16143 1 6.23739 34.5517 10.6014
16159 1 1.10809 25.3822 10.8211
16160 1 1.15615 29.1387 11.0923
16161 1 1.11307 32.8102 10.7492
16183 2 6.67271 25.3595 10.4296
16184 2 6.57964 29.0973 11.0337
16185 2 6.66973 32.7288 10.4526
16213 2 1.69539 27.3039 10.8446
16214 2 1.85504 30.9975 10.5906
16215 2 1.66122 34.6426 11.0041
16237 1 16.0375 27.2677 10.6119
16238 1 15.9553 30.8616 10.4022
16239 1 15.9903 34.5686 10.6391
16255 1 11.1159 25.3929 10.7887
16256 1 10.989 29.1883 10.6894
16257 1 10.9209 32.8599 10.9313
16279 2 16.4539 25.3053 10.7357
16280 2 16.4245 28.9759 10.0781
16281 2 16.6194 32.6919 10.4732
16309 2 11.6298 27.2576 10.4158
16310 2 11.5845 30.9419 10.9042
16311 2 11.5979 34.5929 10.4731
16333 1 25.7376 27.1888 10.2208
16334 1 25.7283 30.9172 10.383
16335 1 25.771 34.5837 10.515
16351 1 20.8035 25.3665 10.375
16352 1 20.7146 28.9555 10.4595
16353 1 20.5597 32.6997 10.4974
16375 2 26.2431 25.3033 10.0846
16376 2 26.2926 29.0403 10.7899
16377 2 26.3205 32.8249 10.0924
16405 2 21.4265 27.1707 10.7554
16406 2 21.3671 30.8368 10.2171
16407 2 21.2892 34.4104 10.7263
16429 1 35.5148 27.1346 10.2936
16430 1 35.5451 30.8767 10.2514
16431 1 35.5735 34.4948 10.3666
16447 1 30.8719 25.3845 10.4614
16448 1 30.5375 29.1112 10.2659
16449 1 30.6675 32.7244 10.3755
16471 2 36.2432 25.2778 10.392
16472 2 36.2036 28.9805 9.90255
16473 2 36.1646 32.6401 10.5017
16501 2 31.3354 27.308 10.033
16502 2 31.2097 30.9451 10.774
16503 2 31.5229 34.5223 10.1913
27802 2 16.9439 5.00143 19.6223
27916 2 23.5346 5.09422 14.3565
27828 2 12.181 10.6878 23.2662
27894 2 26.7686 12.3635 23.0014
30084 1 12.5018 34.5046 19.3501
30190 2 28.5836 25.5688 14.389
28949 2 17.1796 19.8872 23.3126
28935 2 15.9069 21.7153 14.2835
27816 2 11.6754 10.7287 15.742
31 1 1.27239 3.43964 -0.0335724
27797 2 16.9092 8.73066 23.1135
29973 1 0.579772 32.8292 13.7391
29070 2 23.6675 23.7192 14.6203
30183 2 25.7154 32.8759 13.955
29069 2 23.7145 19.9324 14.4692
27700 2 7.0276 5.0376 23.2302
30182 2 25.8142 28.8686 13.8599
30181 2 26.0592 25.5306 13.7916
30102 2 17.1676 34.621 23.3841
16308 2 12.1977 32.7967 12.6934
29099 1 37.2216 17.9904 23.083
30163 1 20.281 25.3338 13.3332
27796 2 16.9759 5.2987 23.2705
28883 2 2.23609 17.9765 23.3838
30100 2 17.2163 27.1864 23.3221
27701 2 7.25449 8.94556 23.543
30034 2 2.30485 25.2832 23.4022
27892 2 26.8506 5.03445 23.0404
29166 2 33.4461 23.4642 14.2687
27731 2 2.25525 7.20518 23.38
30125 2 13.7707 30.9475 14.4767
30155 1 27.398 29.0222 23.1592
30228 2 21.7918 32.4876 23.3453
30131 2 12.0748 28.7452 23.0772
29116 1 32.0346 16.17 23.0566
27851 1 27.3793 6.98145 23.0984
29127 2 35.5499 21.718 13.7688
29118 1 32.1056 23.4616 23.1018
27909 2 20.6237 12.3977 13.8087
30226 2 22.1027 25.2196 22.9255
28801 1 5.86422 16.1322 13.9251
27990 2 36.9145 12.6019 23.0717
13834 1 8.08425 3.38115 13.1435
28019 2 31.7152 6.87995 22.8343
14131 1 30.5336 3.34238 2.72108
3793 2 38.4938 36.1015 -4.4177
28853 2 7.20801 19.7672 23.2296
30005 2 7.26599 31.0094 23.3648
29988 1 2.99604 34.5824 19.0293
14161 2 38.422 3.35375 5.95549
30036 2 2.30669 32.6281 23.5618
30250 1 37.0704 25.2877 22.9674
28980 2 12.089 21.5696 23.1391
187 2 9.74086 3.54748 1.2929
30197 2 26.95 31.0323 23.1512
27988 2 36.8574 5.31537 22.926
27702 2 7.15674 12.3411 23.358
14071 2 26.3287 3.29152 9.91814
29140 2 36.5956 16.1118 22.9508
30196 2 26.7921 27.1662 22.8989
29076 2 21.9987 21.9671 23.1042
29172 2 31.6237 21.485 22.7771
30291 2 38.2883 32.8422 16.7398
27984 2 38.2225 10.4319 14.1834
27986 2 38.1039 7.18815 17.1801
27775 1 10.8504 3.37069 21.5941
29134 2 38.5482 14.1298 14.4612
30045 2 -0.392712 32.7269 22.5545
27741 2 -0.60103 10.6737 22.5554
29136 2 38.2858 21.9193 14.2549
29126 2 35.4658 17.8678 13.673
30174 1 22.4917 34.4812 23.3888
304 1 37.6544 3.41461 -3.24579
29164 2 33.188 16.0375 14.1892
30047 2 -0.350286 28.9483 20.1583
28829 1 2.73636 19.8712 23.7117
27965 1 32.2856 8.79007 23.154
14194 2 32.1044 3.48891 12.273
30288 2 38.2244 32.4592 14.0169
29135 2 38.1142 17.8908 14.0724
27870 1 22.2928 12.4948 23.3775
30126 2 13.8361 34.5133 14.6206
115 1 10.9342 3.33021 -7.82272
28020 2 31.7951 10.7444 23.0046
27868 1 22.3058 5.07158 23.1886
27779 1 12.7601 8.83284 18.8853
28926 1 12.3873 23.6149 23.557
30286 2 38.2676 25.3355 14.1365
30172 1 22.35 27.0882 23.0967
27732 2 2.20383 10.615 23.3987
27756 1 17.3917 10.6788 23.4826
30287 2 38.3558 28.9982 14.3723
29044 2 26.9301 16.236 23.1293
28884 2 2.37818 21.8791 23.6421
30323 2 31.7704 29.0381 22.9317
31384 2 21.8677 36.1089 19.2353
280 2 22.3127 3.37259 -2.26071
30322 2 31.9952 25.4481 23.0971
29021 1 22.2806 19.8706 23.2911
3694 2 28.5145 36.2211 -7.4781
27948 1 37.1376 10.6481 23.2212
27773 1 12.4965 8.66131 23.5494
30294 2 36.8086 34.6267 22.9605
30227 2 22.0625 29.0523 23.3659
28852 2 7.2974 16.3336 23.2112
29074 2 22.0052 14.4735 23.1656
3760 1 37.5643 36.1703 -2.6202
30132 2 12.3953 32.8238 23.2181
28978 2 12.1271 14.2638 23.388
30324 2 31.9039 32.7781 22.8072
29046 2 27.0988 23.7173 23.157
29157 2 30.6918 23.5062 13.7774
29170 2 31.6695 14.1467 22.8867
29171 2 31.8603 18.1619 22.877
30252 1 37.1457 32.7255 23.0305
27827 2 12.0957 6.78911 23.4116
30060 1 17.3291 32.6981 23.1739
31150 2 8.66041 36.1175 14.5956
27989 2 36.6261 8.85363 22.7196
29004 1 27.3271 21.7802 23.1675
30004 2 7.26716 27.1707 23.1678
29142 2 36.623 23.3589 22.7504
17584 1 37.3586 36.1737 8.25571
27760 1 17.7232 3.36528 18.8488
30198 2 26.9558 34.5158 23.0322
30292 2 36.9177 27.3133 22.982
30077 1 12.44 30.8362 23.0472
29045 2 26.8506 19.8116 23.1095
29075 2 21.9881 17.8907 23.0268
28950 2 16.9852 23.3134 23.1009
27923 2 22.0506 7.0633 23.1761
27924 2 21.9976 10.6325 23.0809
46 2 9.17352 3.43602 -6.94141
28907 1 17.468 17.8737 23.5113
29032 2 26.3168 16.2261 15.5178
30035 2 2.24023 29.1383 23.3916
29165 2 33.4801 20.0923 14.5669
3835 2 29.501 36.2326 0.817916
27736 2 2.20077 3.30787 19.5862
28854 2 7.24724 23.6966 23.4795
27815 2 11.7637 6.92295 16.242
27798 2 17.1442 12.5931 23.1827
27786 2 16.6699 12.5113 15.5346
27785 2 16.6821 8.74769 16.0784
27784 2 16.7153 5.12838 15.6319
27768 1 12.3746 12.4891 15.9169
30088 2 16.8147 27.2351 15.6068
30072 1 12.4621 34.5093 15.9953
30071 1 12.4864 30.8775 15.8107
30070 1 12.474 27.1687 16.0359
29112 1 32.0775 23.5435 15.4844
30054 1 17.2112 32.7942 16.4173
29111 1 31.9636 19.8174 15.6895
30053 1 17.435 29.1457 15.9413
30052 1 17.2955 25.4954 15.6916
30024 2 1.89394 32.759 16.3075
30023 2 2.08829 29.0939 15.8586
30022 2 1.85948 25.4422 16.1754
29994 2 6.6529 34.6219 16.3883
30130 2 12.2073 25.4966 23.369
29110 1 31.9711 16.1106 15.6727
29993 2 6.75389 30.9846 15.7782
29992 2 6.57673 27.1638 16.1839
29094 1 36.8158 21.6003 15.4654
29976 1 2.5694 34.5832 16.0455
29975 1 2.50254 30.9008 16.1745
29093 1 36.8975 17.9248 15.5231
29974 1 2.46722 27.2338 15.9037
27799 2 16.2601 3.26445 21.6433
27895 2 26.3201 3.34593 20.8387
30006 2 7.19664 34.4478 23.4801
29958 1 7.32193 32.8465 16.1483
29957 1 7.28436 29.0327 15.9872
30269 1 32.3326 30.9267 23.0941
29956 1 7.41444 25.3786 16.1089
29092 1 37.0236 14.1823 15.5582
29064 2 21.6095 21.7682 15.5452
29160 2 31.436 21.7542 16.0483
29062 2 21.5426 14.4218 15.5604
29159 2 31.4208 18.0236 15.4292
28929 1 10.8175 21.6722 21.4571
27807 2 14.4646 12.4409 22.8774
28951 2 16.3522 14.3501 21.1142
30264 1 31.9466 34.4741 15.6227
30263 1 31.9927 30.8641 15.6307
30262 1 32.1197 27.2121 15.6429
30246 1 36.8264 32.7771 15.4982
30090 2 16.6659 34.5573 15.7392
30245 1 36.8724 29.0537 15.6045
30244 1 36.788 25.4246 15.4395
30149 1 27.1595 28.9554 15.5915
30216 2 21.7194 32.8649 15.51
30215 2 21.8112 28.9617 15.5684
30214 2 21.4366 25.3786 16.1598
30186 2 26.4256 34.7405 16.0102
30185 2 26.5301 30.9151 15.4571
29128 2 36.3339 16.0143 15.9054
30184 2 26.4377 27.0464 15.9815
30148 1 27.2983 25.4201 15.7147
30089 2 16.6074 30.8207 16.4043
30168 1 22.1198 34.7659 15.815
28909 1 15.6507 16.1612 21.4135
28910 1 15.826 19.7437 21.7421
29158 2 31.3945 14.2627 15.9807
30167 1 22.0362 30.875 15.7975
29130 2 36.1553 23.5012 15.7704
28911 1 15.6918 23.4706 21.4937
30166 1 22.3476 27.1607 15.5902
28927 1 10.7438 14.3186 21.3943
29129 2 36.3484 19.7203 15.3423
30120 2 11.8074 32.649 15.8407
30119 2 11.768 29.074 16.2048
29063 2 21.6074 18.0541 16.0128
30118 2 11.8298 25.391 15.7764
27767 1 12.357 8.85964 15.8781
28885 2 1.617 16.3103 21.3522
28886 2 1.63853 19.9953 21.9183
28887 2 1.69204 23.5358 21.2454
27776 1 10.7124 6.93749 21.4148
27777 1 10.801 10.6545 21.6501
27800 2 16.3698 7.03326 20.9903
27801 2 16.2152 10.6271 21.5891
27829 2 11.4634 5.10438 21.2034
27830 2 11.2744 8.74339 21.6256
28832 1 0.91707 18.1168 21.7343
28833 1 0.943853 21.7862 21.7406
27968 1 30.4661 7.04135 20.9251
27831 2 11.3786 12.4993 21.2196
27853 1 25.6457 5.15422 21.0498
28928 1 10.8819 17.9374 21.6012
28855 2 6.43686 14.2604 21.7415
27854 1 25.4372 8.84031 21.2977
27855 1 25.5235 12.5346 21.183
27969 1 30.5016 10.6032 21.2696
28979 2 12.2278 18.028 23.4488
27992 2 36.0309 7.05196 20.7313
27837 2 9.43248 10.5639 22.9851
27872 1 20.6432 7.03074 21.3425
27993 2 36.0108 10.7578 21.2577
27873 1 20.7215 10.7389 21.2286
27836 2 9.28163 7.00561 22.6772
27896 2 26.1429 7.01979 21.4878
28021 2 31.1367 5.13004 20.801
28022 2 30.9958 8.78341 21.4073
14020 1 27.3343 3.22213 4.82883
30295 2 36.0753 25.2827 21.3638
27766 1 12.3594 5.11669 16.0734
27750 1 17.2246 10.68 15.7576
30150 1 27.0117 32.7898 15.6778
30207 2 24.2191 34.6126 22.3938
27897 2 26.1149 10.6946 20.8299
28856 2 6.46001 18.0944 21.3123
30333 2 29.2573 32.8025 22.4829
27925 2 21.1685 5.08802 21.4901
30327 2 31.1868 34.6097 20.8486
30326 2 31.2848 30.829 21.1959
27740 2 -0.476817 7.08214 22.9302
28023 2 31.1412 12.4203 20.8589
28028 2 29.0488 6.87725 22.1631
27926 2 21.2388 8.85117 21.0415
28813 1 5.89263 16.2323 21.6284
30325 2 31.3009 27.3064 20.8621
27661 1 5.77814 5.13966 21.4857
29033 2 26.4395 19.9228 15.9609
27723 2 0.993419 12.5811 17.9846
27722 2 0.901844 8.66553 18.1101
27721 2 1.0745 5.29352 17.9254
27699 2 8.55567 10.6091 17.612
27698 2 8.81765 7.19986 17.2161
27693 2 5.90152 10.4641 18.0472
28814 1 5.80663 19.9309 21.3122
28815 1 5.80642 23.5282 21.6628
27692 2 6.15209 7.05201 17.7835
27662 1 5.80221 8.78703 21.7495
27675 1 0.568195 10.6263 18.2284
27674 1 0.35579 6.90342 18.6326
27663 1 5.84387 12.4417 21.5495
27657 1 5.62614 12.4427 18.1377
27656 1 5.3481 8.77748 18.5427
27655 1 5.56127 5.08671 18.0793
30313 2 30.5471 27.1195 17.7548
30101 2 16.839 30.689 23.089
27927 2 21.2084 12.5252 21.5854
30314 2 30.7441 31.0066 17.4583
30176 1 20.7202 29.0175 21.3879
30315 2 30.5342 34.4126 17.6122
30319 2 33.2472 27.1606 17.1911
27680 1 1.00176 6.98981 21.6651
29002 1 27.2531 14.3067 23.2285
30283 2 35.5135 25.4168 17.4428
27681 1 0.918621 10.7244 21.3989
27704 2 6.34783 6.996 21.924
30320 2 33.3647 31.1336 17.0496
27705 2 6.48845 10.6597 21.2255
27949 1 35.4124 5.2835 21.0154
30321 2 33.0615 34.3706 17.2247
28857 2 6.3307 21.7319 21.7295
27950 1 35.4046 8.91628 20.959
27749 1 17.4305 6.91417 15.9151
27733 2 1.52398 5.25042 21.844
27734 2 1.63258 8.83652 21.2564
27720 2 1.87193 10.5526 16.5436
28831 1 0.894067 14.3291 21.8062
30284 2 35.5818 28.9394 17.4755
27735 2 1.38059 12.4811 21.9529
27757 1 15.7854 5.15946 21.4739
30221 2 23.6536 30.7078 14.5058
30285 2 35.5232 32.9052 17.2538
27758 1 15.6637 8.88247 21.4044
30289 2 38.2656 25.511 16.8989
30290 2 38.195 28.9048 17.0856
27911 2 21.606 6.99128 15.4451
28870 2 1.93144 14.2112 15.8067
27951 1 35.5299 12.6037 21.1767
29149 2 33.8707 16.0224 22.3264
28826 1 0.55969 18.1111 18.2484
28825 1 0.386157 14.2658 18.7287
28809 1 5.45983 23.4962 18.5374
28808 1 5.60168 19.8628 18.0815
28807 1 5.25302 16.0806 18.4474
28862 2 4.50512 19.7761 22.7257
28017 2 33.1141 12.3011 17.4188
30235 2 19.0936 25.0953 22.4979
28016 2 33.3626 8.87242 16.9683
28015 2 33.2078 5.12809 17.2482
28011 2 30.59 12.3464 17.6696
28010 2 30.6468 8.98608 17.3497
27719 2 1.97824 6.82107 15.7991
28009 2 30.575 5.1162 17.6399
27759 1 15.6261 12.5065 21.452
27987 2 38.2773 10.8076 16.7845
30220 2 23.6657 27.0226 14.3562
27981 2 35.6776 10.8211 17.3917
30331 2 29.2546 25.7407 22.7162
27980 2 35.5382 6.84743 17.347
27963 1 29.8622 10.666 18.1103
29055 2 24.4016 23.5991 22.6571
27962 1 30.2673 7.06024 17.6813
27690 2 6.68267 12.5231 16.2995
27945 1 34.9678 12.3838 18.0296
27944 1 35.1526 8.84831 17.6415
27943 1 34.9759 5.22796 18.0103
27921 2 23.4004 12.5873 17.0178
27920 2 23.2067 8.65815 17.394
27919 2 23.5002 5.39707 17.0439
27753 1 15.2276 12.4567 18.2783
27915 2 20.8665 12.6821 17.5547
27914 2 20.6 8.8039 17.8134
27752 1 15.5274 8.79401 17.8867
27751 1 15.2098 5.08815 18.3429
27913 2 20.9354 5.32878 17.5397
27891 2 28.1197 10.4928 17.3164
27890 2 28.4165 7.1109 17.0532
27885 2 25.4369 10.4913 17.7533
27884 2 25.7684 7.11233 17.6573
27867 1 20.4944 10.7897 17.7897
27866 1 20.177 7.03292 18.2152
27849 1 25.2193 12.4999 17.8288
27848 1 25.005 8.7474 18.2533
29115 1 30.2574 21.6909 17.6727
29114 1 29.9116 17.9577 18.1
29113 1 30.1946 14.4226 17.7615
29097 1 35.2135 23.4614 17.5646
27847 1 25.3189 5.25887 17.6757
29096 1 34.9715 19.753 17.9758
27825 2 13.4317 12.3692 17.5985
29095 1 35.1141 16.1137 17.591
29073 2 23.2552 23.1788 17.3497
27824 2 13.729 8.8622 17.2606
27823 2 13.5099 5.06865 17.5663
29072 2 23.638 20.1786 17.0913
29071 2 23.4899 15.9917 17.4278
29067 2 20.6063 23.415 17.8887
29066 2 20.818 20.1386 17.5339
27819 2 10.7651 12.3293 18.1379
27818 2 11.1298 8.99061 17.742
30297 2 36.0491 32.7268 21.3349
27817 2 10.8455 5.02024 18.1447
29065 2 20.8317 16.1708 17.519
29043 2 28.4217 21.7929 16.8999
27795 2 18.6283 10.8794 17.2715
29042 2 28.1883 17.7412 17.2853
29041 2 28.3441 14.4125 16.9836
29037 2 25.7899 21.8347 17.4875
29036 2 25.4402 17.9509 18.0182
29035 2 25.7075 14.3583 17.5176
29019 1 20.0312 21.6347 18.3046
29018 1 20.4394 18.194 17.7378
29017 1 20.1245 14.3757 18.1452
29001 1 24.9592 23.4974 18.2632
27794 2 18.472 6.85531 17.4565
30296 2 36.1871 29.1538 20.6386
27729 2 3.76121 12.517 17.5344
29000 1 25.4476 19.9453 17.6909
27789 2 15.9399 10.761 17.5964
27728 2 3.61327 8.75144 17.8302
27788 2 15.8713 6.85845 17.8544
28999 1 25.0737 16.1914 18.2709
28977 2 13.672 23.6272 17.4083
27727 2 3.79121 5.00675 17.3398
28976 2 13.5194 19.5966 17.5933
27771 1 10.375 10.5999 18.5607
28975 2 13.606 16.1714 17.4231
28971 2 11.0364 23.6209 17.7885
28970 2 10.9264 19.7152 18.1401
28969 2 10.8994 16.3083 17.9842
28873 2 0.945698 16.0821 18.3213
28947 2 18.2509 21.6189 17.4237
28851 2 8.77396 21.6568 17.3198
28946 2 18.6939 18.1957 17.1141
28945 2 18.2745 14.2802 17.4434
27770 1 10.6632 6.99154 18.0211
28941 2 15.5974 21.636 17.95
28940 2 15.8611 18.04 17.6763
28939 2 15.7609 14.1246 17.7617
28923 1 10.6567 21.7026 18.056
28922 1 10.2122 18.0294 18.5225
28850 2 8.40914 17.9594 17.6747
28921 1 10.6111 14.3516 18.0815
28849 2 8.78021 14.485 17.3635
28905 1 15.5303 23.5745 17.8643
28845 2 6.01806 21.7626 17.9001
30128 2 13.7293 30.8236 17.2492
28844 2 5.95635 17.834 18.054
30127 2 13.5947 27.028 17.694
30123 2 11.045 34.3951 17.9001
30122 2 11.0374 30.9368 17.854
30121 2 11.0293 27.0145 17.9105
30099 2 18.3885 32.7395 17.8943
30098 2 18.4275 29.0104 17.6041
28904 1 15.2731 19.8032 18.3614
30097 2 18.7087 25.4863 17.1647
30093 2 15.789 32.7774 18.1047
28903 1 15.4058 16.1491 18.084
30092 2 15.6933 28.9528 18.2839
30091 2 15.9909 25.6518 17.7475
28881 2 3.71559 23.5221 17.6769
30075 1 10.3778 32.6936 18.4518
30074 1 10.7473 29.0365 17.917
30073 1 10.4328 25.3674 18.528
28880 2 3.73606 19.9383 17.5081
30057 1 15.2328 34.6185 18.5114
28843 2 5.93724 14.429 17.7512
28879 2 3.52991 16.1967 17.7974
30056 1 15.3559 30.8838 18.2605
29960 1 5.4662 30.8237 18.4822
29959 1 5.63392 27.228 18.0196
29169 2 33.3355 23.2868 17.1751
30055 1 15.2668 27.1008 18.6579
29168 2 33.2417 19.5373 17.2238
29167 2 33.234 16.1663 17.0107
30033 2 3.9997 34.5557 17.3069
30032 2 3.77821 30.9864 17.5795
29163 2 30.681 23.6788 17.6763
29162 2 30.4794 19.7467 17.5596
30031 2 3.79739 27.3192 17.2874
30027 2 1.14046 34.7228 17.7973
29161 2 30.6424 16.2685 17.3734
29968 1 7.63074 25.3793 19.5002
27689 2 6.97772 8.86773 15.7422
30026 2 1.125 30.753 18.0016
28875 2 1.00911 23.4799 17.9207
28827 1 0.296703 21.7265 17.1887
28874 2 1.03943 19.9796 17.7324
30025 2 1.11363 27.2792 17.92
29139 2 38.0609 21.2126 16.9938
30003 2 8.62974 32.7359 17.6568
30002 2 8.71058 28.9967 17.2959
29138 2 38.2407 17.9959 16.7967
30001 2 8.55821 25.3991 17.7549
29137 2 38.1193 14.0229 17.2654
29997 2 6.057 32.6015 18.095
29996 2 6.21577 29.2249 17.797
29995 2 5.99966 25.2956 18.0877
30223 2 23.5735 27.2959 17.071
29979 1 0.866059 32.7037 18.0142
30007 2 6.50988 25.3397 21.1326
30008 2 6.55288 29.0877 21.5653
29133 2 35.5618 21.5355 17.5456
30219 2 20.8223 34.3729 17.5046
27688 2 6.94581 5.09722 16.3698
30218 2 20.7388 30.883 17.4853
30217 2 20.719 27.3246 17.6789
30195 2 28.313 32.8048 17.1954
30332 2 29.143 29.1352 22.2894
27672 1 2.48932 12.372 16.027
30194 2 28.4824 29.0345 17.04
27671 1 2.35917 8.71083 16.2283
30009 2 6.52481 32.7378 21.2823
30014 2 4.54296 31.0589 22.9378
30037 2 1.63144 27.2307 21.6819
30038 2 1.8114 30.9013 21.3206
30193 2 28.372 25.2498 17.2515
30039 2 1.75434 34.5134 21.7775
30189 2 25.849 32.718 17.5984
29034 2 26.7002 23.6265 15.3075
30061 1 15.7519 27.0904 21.6643
28824 1 2.50709 23.6554 16.229
30062 1 15.9027 30.7261 21.3451
30188 2 25.9094 29.1404 17.5221
30063 1 15.8508 34.7144 21.5226
30079 1 10.826 25.3961 21.6387
30080 1 10.7753 28.9794 21.4415
30081 1 10.9333 32.8192 21.7006
30187 2 25.6323 25.1973 17.7827
30103 2 16.2919 25.2923 21.6567
30171 1 20.057 32.7374 16.6934
30104 2 16.4311 28.9389 21.2833
30105 2 16.4507 32.7473 21.4856
30170 1 20.2682 29.0613 18.3246
30169 1 20.467 25.4077 17.8989
30133 2 11.4166 27.1799 21.1094
30153 1 25.3685 34.7171 17.8608
30134 2 11.1698 30.8985 21.5075
30135 2 11.6238 34.6054 21.2092
28983 2 11.3349 23.4623 21.7882
29005 1 25.5634 16.2422 21.2743
29006 1 25.4938 19.9186 21.1657
30140 2 9.34708 29.0059 22.5573
28823 1 2.27394 19.7072 15.88
29007 1 25.5981 23.584 21.1775
29023 1 20.6672 14.4394 21.3804
30141 2 9.56642 32.9304 22.9238
29024 1 20.6035 17.9516 21.2577
29025 1 20.5648 21.7697 21.2279
29047 2 26.1151 14.3841 21.485
29048 2 26.2108 18.1851 20.9371
29049 2 26.2032 21.7018 21.2969
30157 1 25.6026 27.2382 20.8792
29054 2 24.1274 19.9339 22.4527
29978 1 0.505486 28.9794 18.369
29132 2 35.5319 18.0069 17.2572
29077 2 21.4796 16.2156 21.0127
29078 2 20.9501 19.8474 21.581
29079 2 21.4027 23.6875 20.9288
29101 1 35.2961 16.1874 21.0601
29102 1 35.4746 19.8876 21.0474
29103 1 35.3034 23.4253 21.1013
30158 1 25.6668 30.8486 21.1297
29119 1 30.5211 14.3112 21.098
29120 1 30.3929 18.0978 21.1141
29121 1 30.3519 21.6611 21.0108
29084 2 19.1852 17.8123 22.5225
29977 1 0.610715 25.3242 18.315
29143 2 36.1546 14.3903 20.8618
30152 1 25.2422 30.8295 17.9183
29961 1 5.6358 34.545 18.3237
30159 1 25.6591 34.6735 21.17
30267 1 29.9521 32.6876 18.017
27670 1 2.39857 5.0384 15.8334
29144 2 36.0204 17.9291 21.1934
30266 1 30.4079 29.03 17.7223
16138 1 7.91453 25.3706 13.1688
13918 2 -0.0990939 3.44267 9.01795
29145 2 36.0464 21.682 20.7052
29173 2 31.0877 16.1674 21.211
30265 1 30.0792 25.3837 18.3067
30011 2 7.19094 30.7637 19.6933
29174 2 30.8568 19.8817 20.6925
29175 2 31.0685 23.5374 21.43
30249 1 34.7899 34.5804 17.89
29179 2 28.9843 14.16 22.2171
27654 1 7.51807 10.6919 16.0779
29180 2 29.1602 18.1281 22.6035
30248 1 35.3563 30.9022 17.6493
29131 2 35.4727 14.2279 17.6837
29181 2 28.9718 21.66 22.2013
29965 1 5.93387 27.2987 21.4449
30151 1 25.4103 27.1947 17.798
27653 1 7.47743 6.99222 15.8906
29966 1 5.86817 30.9084 21.6203
29967 1 5.90736 34.5362 21.5273
29983 1 1.02002 25.3726 21.4057
30010 2 7.36326 27.3287 19.5391
28822 1 2.60263 16.1031 16.2319
29053 2 24.3348 16.3377 22.6639
28891 2 -0.396053 14.4483 23.1787
30310 2 31.5147 25.3351 15.4196
30302 2 34.0608 30.5692 22.2928
30015 2 4.50106 34.5353 22.7568
27839 2 9.6497 7.0421 19.7923
27810 2 14.3053 12.4487 20.0865
30129 2 13.5604 34.611 17.5835
27809 2 14.5902 8.86844 19.597
30311 2 31.33 28.9799 15.9292
27808 2 14.4056 4.97018 20.1092
27744 2 -0.241865 10.8402 19.9455
28863 2 4.62688 23.6596 23.1332
30013 2 4.52433 27.0511 22.6987
30280 2 36.2612 27.2823 15.422
28981 2 11.4947 16.0474 21.6451
28861 2 4.46877 16.3179 22.8746
27743 2 -0.461944 7.10125 20.3576
30240 2 19.3151 32.6838 20.4267
27714 2 4.72323 12.7704 19.8356
30239 2 19.3245 28.9499 20.0221
30247 1 35.0477 27.1988 18.0756
30238 2 19.3961 25.3166 19.6685
27713 2 4.43667 8.6951 20.3588
27712 2 4.71746 5.21255 19.8615
30210 2 24.4033 34.5415 19.5053
30304 2 34.0955 27.2782 19.7522
29984 1 0.984665 29.1 21.6017
30305 2 34.2294 31.1494 19.5294
30306 2 33.9876 34.5251 19.6638
30334 2 29.1386 25.2614 19.9699
28031 2 29.2436 6.92976 19.4523
28002 2 34.0588 12.4723 19.7915
28001 2 34.249 9.22484 19.3368
30209 2 24.4572 30.8362 19.6079
28000 2 34.0114 5.14646 19.7548
30208 2 24.2638 27.3076 19.5741
30144 2 9.46351 32.8181 20.1158
30143 2 9.72933 29.1266 19.6144
30225 2 23.6452 34.7238 16.981
30335 2 29.5088 28.8072 19.4617
29985 1 1.05216 32.7483 21.3588
27936 2 19.4034 10.9968 19.7062
28992 2 9.64457 21.7692 19.8028
28991 2 9.30864 17.9314 20.4332
30142 2 9.45894 25.2307 20.2586
28990 2 9.51892 14.5307 19.9505
28962 2 14.6842 23.5655 19.7544
30114 2 14.3178 34.6956 20.1785
30113 2 14.421 30.8699 20.0222
30224 2 23.3942 31.0105 17.2225
30336 2 29.0998 32.6768 19.7404
30112 2 14.3427 27.0249 20.2905
30048 2 -0.133124 32.6952 19.8676
30046 2 -0.34064 25.3802 20.0629
30018 2 4.58354 34.6328 20.074
30017 2 4.54307 30.7533 20.153
30016 2 4.65432 27.3771 19.8781
29184 2 29.1573 21.8087 19.5162
28961 2 14.4332 19.8058 20.0708
27935 2 19.2696 6.95397 19.8945
28982 2 11.4968 19.8026 21.2224
28960 2 14.4812 16.4477 19.8004
29183 2 29.0773 17.9794 19.7296
29182 2 29.3201 14.4999 19.5492
29031 2 25.7877 21.7455 13.7199
28895 2 -0.29637 18.2637 19.9822
29154 2 34.2767 23.5642 19.4456
27906 2 24.3413 12.8985 19.564
30303 2 34.1603 34.7788 22.6025
29153 2 34.0601 19.7404 19.5699
29152 2 34.2858 16.2133 19.4168
27905 2 24.1073 8.70239 19.9747
29088 2 19.1735 21.5954 20.0079
28866 2 4.49086 23.2672 20.3015
27997 2 34.1894 5.26147 22.4545
27998 2 33.907 8.76012 22.2408
29085 2 19.3163 21.8027 22.7822
27999 2 34.1645 12.7039 22.436
30281 2 36.2426 30.8846 15.8021
29969 1 7.92622 29.1001 19.0457
28029 2 29.149 10.8215 22.5901
28806 1 7.42374 21.6869 15.9861
29087 2 19.582 18.0367 19.6161
30255 1 35.4271 34.6094 21.1672
30199 2 26.045 25.4364 20.9545
30271 1 30.5859 25.3594 21.2256
28865 2 4.60022 19.9356 19.8189
30272 1 30.5296 29.0378 21.1321
30273 1 30.5973 32.6343 21.1781
29086 2 19.2736 14.3038 19.9927
30312 2 31.3327 32.7655 15.4789
30200 2 26.3485 29.0986 21.2533
30201 2 26.2405 32.8644 20.839
29970 1 7.63169 32.7419 19.6055
29058 2 24.1083 23.4456 19.9282
30206 2 24.3116 30.8108 22.6741
30282 2 36.167 34.6135 15.5823
30229 2 21.2847 27.2178 21.2442
27711 2 4.37451 12.3627 22.6801
27904 2 24.4028 5.19737 19.5751
30230 2 21.5389 30.7976 21.1132
30231 2 21.4116 34.5199 21.5537
30236 2 19.4725 28.9537 22.8272
30205 2 24.1583 27.25 22.3294
28805 1 7.39355 18.0372 16.083
27710 2 4.5298 8.95896 23.1526
27806 2 14.1567 8.79934 22.6081
30301 2 34.2149 27.3409 22.4931
28864 2 4.47917 16.1501 20.1578
28032 2 29.0862 10.5946 19.8114
27709 2 4.39793 5.06616 22.7594
28804 1 7.45987 14.2608 15.9761
28008 2 31.4075 10.6698 15.3608
28007 2 31.3863 7.06137 15.9773
27805 2 14.4026 5.11161 22.9824
29178 2 31.864 21.6833 19.1709
27978 2 36.2666 12.4683 15.3981
29150 2 34.223 19.9304 22.5722
30253 1 35.7494 27.3213 21.2121
29014 1 22.1362 16.2289 15.9312
28998 1 26.9523 21.7739 15.5476
29057 2 24.4527 20.0562 19.5552
28997 1 27.2228 18.0103 15.5978
29056 2 24.1619 16.0949 19.9505
29015 1 22.2186 20.0214 15.6485
29151 2 33.9367 23.2893 22.2485
27977 2 36.3126 8.82822 15.8629
28996 1 26.9649 14.4044 15.6437
28893 2 -0.180908 22.0504 23.2617
28968 2 11.7223 21.6269 16.5031
30139 2 9.48514 25.516 23.056
30213 2 20.8238 34.7383 13.7819
28967 2 11.6995 17.9112 15.813
28989 2 9.32102 21.5478 22.6179
27882 2 26.3723 12.4807 15.9749
28871 2 1.8351 17.8773 16.4263
28892 2 -0.583368 17.9678 22.8696
28966 2 11.6397 14.4181 16.4078
27840 2 9.32945 10.6536 20.1916
28988 2 9.64933 18.0735 23.0851
27881 2 26.4585 8.806 15.4787
30111 2 14.5699 34.7808 23.0105
13885 2 4.62352 5.26357 11.9054
13886 2 4.75526 8.78918 12.3688
13887 2 4.63444 12.2831 11.9253
13916 2 -0.187364 7.16849 12.1459
13917 2 -0.349799 10.5005 11.846
13981 2 14.7156 5.27066 12.1649
13982 2 14.3726 8.82722 11.6435
13983 2 14.5706 12.4862 11.9876
14012 2 9.45291 6.89762 11.7269
14013 2 9.60765 10.8352 12.0906
14077 2 24.2722 5.049 11.5126
14078 2 24.412 8.88555 11.667
14079 2 24.2838 12.3373 11.5006
14108 2 19.6839 7.03221 12.0024
14109 2 19.3842 10.5082 11.6241
14173 2 34.2524 5.27517 11.8847
14174 2 34.1288 8.8161 11.3828
14175 2 34.3017 12.6332 11.749
14204 2 29.1207 6.82543 11.5457
14205 2 29.3749 10.8645 11.7491
15037 2 4.8639 16.086 12.1835
15038 2 4.54623 19.6618 11.9966
15039 2 4.77526 23.5539 12.3459
15067 2 -0.202611 14.2373 12.2001
15068 2 -0.244312 17.889 12.0112
15069 2 -0.314514 21.6121 12.4226
15133 2 14.6016 16.0191 11.9549
15134 2 14.438 19.9342 12.11
15135 2 14.4031 23.5494 11.8423
15163 2 9.45314 14.2038 11.7627
15164 2 9.70377 18.1507 12.16
15165 2 9.62223 21.7033 11.8967
15229 2 24.4377 16.3745 11.9738
15230 2 24.213 19.7959 11.5854
15231 2 24.479 23.776 11.8703
15259 2 19.5798 14.4648 11.8856
15260 2 19.2483 18.1937 11.6119
15261 2 19.4029 21.7037 11.7993
15325 2 34.0352 15.9424 11.3627
15326 2 34.1226 19.9304 11.7433
15327 2 34.2469 23.212 11.4471
15355 2 29.1514 14.0642 11.5921
15356 2 29.4118 18.2493 11.79
15357 2 29.2732 21.8099 11.5884
16189 2 4.55602 27.1735 11.9564
16190 2 4.78184 30.9203 12.2146
16191 2 4.74693 34.4494 11.93
16219 2 -0.451903 25.417 11.932
16220 2 -0.285142 29.3409 12.2466
3787 2 36.0042 36.2745 -4.08455
16285 2 14.5727 27.5334 12.1335
16286 2 14.4219 30.7855 11.5887
16287 2 14.596 34.637 11.9552
16315 2 9.72008 25.4078 12.1732
16316 2 9.44762 29.1223 11.746
16317 2 9.72247 33.0052 12.4481
16381 2 24.2661 27.0977 11.4599
16382 2 24.4634 31.0237 11.9327
16383 2 24.2735 34.4279 11.669
16411 2 19.3542 25.2987 11.578
16412 2 19.6307 29.1713 12.0057
16413 2 19.3019 32.6401 12.121
16477 2 34.1971 27.4051 11.7163
16478 2 33.9846 30.849 11.3795
16479 2 34.2185 34.7877 11.7223
16507 2 29.4864 25.4086 11.7694
16508 2 29.314 28.9233 11.5884
16509 2 29.2669 32.9016 11.64
28987 2 9.40496 14.174 22.8116
28952 2 16.3874 17.9515 21.6434
28938 2 16.4973 23.5435 16.1943
28901 1 17.199 17.9815 15.7951
30110 2 14.2873 30.6727 22.8844
27976 2 36.3883 5.20931 15.3153
30109 2 14.4906 27.1561 23.028
30175 1 20.5078 25.3604 21.2806
29083 2 19.3861 14.5444 22.7337
28937 2 16.668 19.8362 15.7233
29177 2 31.9416 17.9341 19.3981
30044 2 -0.282117 29.1125 22.9938
27880 2 26.208 5.24838 15.8914
29176 2 31.8468 14.3658 19.2423
29148 2 36.8017 23.5798 18.9746
27864 1 22.0619 12.5168 15.5441
29147 2 36.8119 19.6503 19.2995
29016 1 22.1465 23.5998 15.8151
29146 2 36.8753 16.1451 18.9
27863 1 22.2117 8.82693 15.8368
29124 1 32.4174 23.5049 18.8043
29123 1 32.2812 19.7604 18.9805
29122 1 32.445 16.2098 18.8031
29106 1 37.1237 21.5796 18.8636
29105 1 37.2943 18.0254 18.5235
29104 1 37.1869 14.2957 18.9282
29082 2 21.9784 21.5276 19.5681
29081 2 22.0985 18.2614 19.2066
29080 2 21.7995 14.3152 19.4097
29052 2 26.7696 23.3379 19.3423
28872 2 1.86463 21.7312 15.9186
29051 2 27.0688 19.9929 18.9712
29050 2 26.8804 16.0649 19.3634
29028 1 22.1929 23.6407 19.1027
29986 1 3.03263 27.2412 19.0514
27960 1 31.9982 12.4673 15.8164
28959 2 14.2107 23.4721 22.6261
29027 1 22.7459 20.0003 18.8723
29026 1 22.3903 16.2239 19.0863
29010 1 27.5748 21.7591 18.6056
29009 1 27.227 17.9839 19.1453
29008 1 27.5172 14.3761 18.722
28986 2 12.2157 21.7223 19.4415
28985 2 12.0423 17.912 19.7833
28984 2 12.1612 14.4078 19.5717
28956 2 17.2535 23.6339 19.1724
28955 2 16.9608 19.6375 19.482
28954 2 17.0138 16.317 19.3789
28932 1 12.8527 23.5494 19.0926
28931 1 12.6286 19.7735 19.5214
28957 2 14.212 16.1366 22.5808
28953 2 16.3467 21.5599 21.1767
28930 1 12.6818 16.222 19.0775
28914 1 17.3166 21.6578 19.3139
28913 1 17.7429 17.9856 18.8822
28912 1 17.4935 14.2777 19.3472
28890 2 2.23584 21.5845 19.6637
28889 2 2.35934 18.1484 19.7373
28888 2 2.24863 14.2415 19.8234
28860 2 7.23678 23.3585 19.5868
28859 2 7.28413 19.9412 19.4264
27959 1 31.9595 8.81772 15.4011
28858 2 6.98311 15.9591 19.7531
28836 1 2.60412 23.4383 19.4415
28835 1 2.78898 19.9541 19.0971
28834 1 2.52666 16.2613 19.6583
28818 1 7.89772 21.6825 19.0135
28817 1 7.63381 17.965 19.5998
28816 1 7.76699 14.3884 18.9903
28958 2 14.4462 19.7978 22.9879
30012 2 7.21396 34.666 19.7465
28026 2 31.7137 10.5286 19.341
28025 2 31.9191 7.18056 19.1709
27996 2 36.7196 12.3891 19.2526
27995 2 36.821 9.03113 19.1275
27708 2 7.22491 12.5882 19.393
27994 2 36.888 5.12834 19.2658
27972 1 32.1733 12.3968 19.1623
27971 1 32.4932 8.88729 18.6205
27970 1 31.9998 5.08253 19.0466
27707 2 7.3007 8.61489 19.5793
27706 2 7.33893 5.18864 19.3486
27954 1 37.4158 10.7788 18.5432
27953 1 37.0719 7.11981 18.9392
30330 2 31.7739 32.6207 19.2294
27958 1 32.0052 5.19573 15.7843
27930 2 22.0535 10.9539 19.3186
27929 2 21.9363 6.80844 19.3846
27684 1 2.91811 12.5188 19.2413
27900 2 27.104 12.5668 19.2168
27899 2 26.8808 8.7223 19.486
27862 1 22.1023 5.1061 15.6446
27846 1 26.9828 10.6304 15.7618
27898 2 26.96 5.2101 19.1732
27876 1 22.6042 12.6948 18.7337
27875 1 22.2961 8.91759 19.1768
27874 1 22.6366 5.21124 18.8134
27858 1 27.2191 10.7093 19.1475
27683 1 2.66099 8.76998 19.5531
27857 1 27.4916 7.04269 18.7093
30298 2 36.8346 26.9731 19.2557
27834 2 12.096 10.5066 19.6606
27833 2 12.2612 7.02643 19.4509
30299 2 36.8728 31.0113 19.0831
27804 2 17.03 12.3432 19.6141
13835 1 7.82817 6.92848 12.7045
13836 1 7.97305 10.6399 13.1043
13852 1 2.86667 5.11523 12.7922
13853 1 3.08661 8.77149 13.4104
13854 1 2.86949 12.3584 12.7998
13876 2 7.36587 4.99848 12.4238
13877 2 7.32861 8.893 12.7
13878 2 7.35215 12.3937 12.6745
13907 2 2.49639 7.07253 12.9102
13908 2 2.50802 10.387 12.6034
13931 1 17.9488 7.01763 12.7309
13932 1 17.6794 10.7282 12.6306
13948 1 12.9703 5.10545 13.072
13949 1 12.7574 8.84543 12.6667
13950 1 12.8982 12.6067 13.0444
13972 2 17.2444 5.17919 12.6316
13973 2 17.3213 8.73038 12.259
13974 2 17.3046 12.6555 12.4916
14003 2 12.4135 6.848 12.5649
14004 2 12.2784 10.8255 12.4121
14027 1 27.4279 6.96302 12.4099
14028 1 27.6946 10.7658 12.6747
14044 1 22.6604 5.13972 12.5585
14045 1 22.7231 8.90192 12.6794
14046 1 22.583 12.4785 12.4121
14068 2 27.0678 4.99905 12.2116
14069 2 27.0527 8.97164 12.4063
14070 2 26.9607 12.426 12.112
14099 2 22.2348 7.05817 12.2903
14100 2 22.1315 10.6308 12.1072
14123 1 37.5349 7.06292 12.6026
14124 1 37.3078 10.6204 12.3498
14140 1 32.4913 5.2586 12.705
14141 1 32.3716 8.84425 12.1051
14142 1 32.4904 12.5264 12.7104
14164 2 36.846 5.34729 12.1984
14165 2 36.8685 8.80479 11.9062
14166 2 36.8454 12.5432 12.2222
14195 2 31.8362 6.9267 12.1054
14196 2 31.9293 10.74 12.3336
14986 1 7.79673 14.3354 12.6944
14987 1 7.91095 18.0864 13.0943
14988 1 7.85495 21.6739 12.8017
15004 1 3.15426 16.0549 13.203
15005 1 2.88384 19.683 12.9463
15006 1 2.96169 23.5015 13.1826
15028 2 7.41874 16.2224 12.5108
15029 2 7.38282 19.8253 12.5919
15030 2 7.34574 23.6191 12.7466
15058 2 2.44474 14.2829 12.6605
15059 2 2.41987 17.7474 12.6327
15060 2 2.58389 21.7174 12.7887
15082 1 17.8819 14.4156 12.908
15083 1 17.5732 17.99 12.6358
15084 1 17.7843 21.7116 13.0437
15100 1 12.6922 16.2011 12.7089
15101 1 12.8272 19.9205 13.2192
15102 1 12.6464 23.5794 12.7224
15124 2 17.2534 16.13 12.45
15125 2 17.1281 19.9462 12.4258
15126 2 17.1042 23.3741 12.4276
15154 2 12.2784 14.3656 12.4012
15155 2 12.3277 18.1275 12.7498
15156 2 12.2423 21.5765 12.4363
15178 1 27.3555 14.4071 12.456
15179 1 27.7929 18.1431 12.7084
15180 1 27.5186 21.6646 12.3546
15196 1 22.7384 16.2901 12.9027
15197 1 22.6549 19.8494 12.7416
15198 1 22.7163 23.4448 12.8886
15220 2 27.1279 16.3265 12.3891
15221 2 27.0954 19.7754 12.1766
15222 2 27.1412 23.6119 12.349
15250 2 22.2006 14.5084 12.3242
15251 2 21.8978 18.0 12.2468
15252 2 22.1978 21.7833 12.4113
15274 1 37.5515 14.3688 12.733
15275 1 37.3107 17.9227 12.2275
15276 1 37.4394 21.6822 12.6045
15292 1 32.2958 16.1188 12.3799
15293 1 32.5015 19.8979 12.8024
15294 1 32.4792 23.5825 12.4987
337 2 38.6307 3.40307 -4.97119
27793 2 18.6241 3.38626 17.1486
3634 2 12.3095 36.2394 1.60511
27985 2 38.2757 3.50451 16.9109
17650 2 31.9939 36.3258 12.269
196 1 27.4364 3.26095 -6.08367
31435 2 35.417 36.3345 17.61
14137 1 30.2436 3.44919 7.25346
3826 2 32.1819 36.2487 1.31756
17617 2 38.2709 36.2299 6.4909
3502 2 8.96613 36.131 -7.08932
17317 2 6.21321 36.3285 3.19585
292 1 37.1941 3.20125 -6.3459
17560 2 22.119 36.2266 8.59841
343 2 36.1418 3.41439 -0.542995
14167 2 36.1013 3.40681 10.4931
202 1 27.9288 3.3116 1.83893
17593 1 30.3729 36.3354 7.00267
17374 2 -0.309451 36.394 9.60788
17611 2 35.7607 36.1434 6.79867
3544 2 2.65064 36.3354 -1.84138
17368 2 2.51921 36.444 8.96478
94 2 0.104405 3.5333 -1.64909
17446 2 12.0219 36.3794 5.6851
17566 2 19.5348 36.3834 8.92483
17401 1 10.7215 36.4409 7.33151
307 1 30.5958 3.37313 -8.18229
17305 1 0.664184 36.4523 7.87677
17623 2 36.2622 36.2396 10.0504
17425 2 18.5902 36.1892 6.55377
3550 2 -0.0349727 36.2299 -1.41707
31204 1 17.3852 36.3707 15.7106
17458 2 12.2471 36.3106 12.53
3577 1 11.0733 36.4316 -3.64696
3595 2 16.195 36.1232 -3.75792
17572 1 37.1794 36.3016 4.85422
17509 2 25.8762 36.2824 2.83702
31474 2 31.8735 36.3937 22.933
17419 2 15.9119 36.3062 7.07775
379 2 29.6207 3.40557 0.871224
3667 1 20.7062 36.2633 -8.0186
208 1 27.4647 3.23818 -2.39658
3658 1 27.6391 36.2768 1.62499
17467 2 9.5391 36.3858 11.9111
31141 2 5.93444 36.3853 14.2142
14206 2 29.3244 3.35471 8.96776
3556 1 17.5425 36.2321 -5.83634
106 1 17.7802 3.25832 1.59714
3685 2 25.938 36.2689 -7.85773
31408 1 37.0621 36.4123 18.9523
3475 1 1.26884 36.4241 -7.41257
31351 2 26.4567 36.3765 21.1431
31342 2 28.4947 36.4174 14.2828
3526 2 2.38425 36.3112 -5.76013
17326 2 8.90921 36.3016 3.76198
17329 2 9.00773 36.5884 6.55316
3703 2 26.6109 36.4274 -0.266121
31249 2 18.4005 36.188 17.4089
3466 1 8.01911 36.4015 1.89264
17407 1 10.9742 36.5634 10.6323
17503 1 20.9486 36.3945 10.4283
3472 1 8.28495 36.4005 -2.55759
31300 1 27.1563 36.451 15.568
17290 1 7.70483 36.3997 12.7474
3571 1 10.6775 36.4004 -8.07572
3601 2 18.7153 36.0158 -4.24212
3718 2 21.8727 36.2531 -6.13989
3568 1 17.8636 36.1693 -2.35206
3589 2 16.1937 36.3742 -7.55602
17599 1 30.7336 36.4402 10.2312
3679 1 21.0026 36.3175 -0.18119
31390 2 19.4619 36.0649 19.7145
17311 1 1.14213 36.5006 10.7749
31270 2 11.6185 36.2236 16.3017
17470 2 9.75871 36.526 9.09973
17518 2 28.5006 36.4146 3.30228
3754 1 37.8488 36.324 1.74982
17431 2 16.7446 36.4852 10.2384
31333 2 25.7749 36.3585 13.7802
17350 2 2.08222 36.2904 5.09772
31306 1 27.4886 36.3463 23.3502
31447 2 36.1162 36.4382 20.8326
3511 2 6.774 36.4501 0.149073
17482 1 27.57 36.4094 12.4238
3460 1 7.74012 36.2597 -5.57628
17521 2 28.6785 36.4478 6.05462
31282 2 12.1206 36.2349 23.3834
3622 2 11.9419 36.4648 -5.40844
3673 1 20.5839 36.3146 -3.47025
17392 1 17.6952 36.3082 8.35662
17587 1 30.3952 36.259 2.50873
31243 2 15.8434 36.2858 18.0379
3742 2 19.7131 36.367 -1.77131
14014 2 9.58263 3.2266 9.18229
4 1 7.79482 3.29964 -5.58568
27673 1 0.710459 3.3015 18.264
13828 1 7.44617 3.25571 5.16587
27931 2 19.1228 3.21976 22.5577
27652 1 7.46939 3.17169 16.1859
14158 2 38.4499 3.16514 3.24298
27814 2 11.6293 3.23629 15.7897
14086 2 21.7341 3.28016 5.41727
14035 1 20.3585 3.21145 2.40292
14041 1 20.6772 3.38471 7.03768
27718 2 1.65854 3.30427 16.3315
14032 1 27.4998 3.3189 8.22735
19 1 0.773787 3.29159 -7.80959
27982 2 38.2538 3.3175 14.046
27961 1 30.1007 3.28688 18.005
14116 1 37.126 3.3722 4.47542
27844 1 26.9598 3.3682 15.8159
13855 1 1.07721 3.43888 10.7537
27955 1 30.2265 3.43196 13.5975
14155 2 35.8967 3.5383 6.58375
14203 2 29.3657 3.42546 11.7547
27697 2 8.63225 3.00494 17.6548
27659 1 7.51089 6.95261 23.6528
29982 1 2.77035 34.5409 23.6556
27869 1 22.559 8.8253 23.702
27852 1 27.4231 10.6708 23.6234
29020 1 22.6384 16.1822 23.5026
153322 1 18.2037 14.2175 -8.86622
155530 1 8.13549 36.3037 -8.90977
154421 2 7.86482 30.9613 -8.57887
153324 1 18.0618 21.662 -8.81428
56787 2 37.7429 21.5145 38.9134
27772 1 12.7892 5.11756 24.0339
56783 2 37.935 17.9642 35.8188
70607 2 37.8461 17.9267 46.531
55634 2 37.7586 7.13853 38.7614
41810 2 38.0652 6.98809 27.7786
71803 2 28.6453 25.2677 55.023
57934 2 37.9549 25.2087 35.7907
43893 1 10.6304 32.6621 24.6055
71758 2 37.8293 25.115 46.6036
69456 2 37.7629 10.7062 46.3319
44112 2 38.0716 32.6035 24.8313
56784 2 38.1875 21.8418 36.0569
71760 2 37.6744 32.6368 46.6129
42960 2 38.2153 21.7602 25.0818
57939 2 38.1274 32.6844 38.4405
55631 2 38.1054 7.14944 36.0001
70611 2 37.5138 21.7097 49.5609
69455 2 37.8403 6.9621 46.8509
44110 2 38.1315 25.0368 24.7804
55635 2 37.9746 10.855 38.5804
42961 2 38.0044 14.1131 28.0291
70610 2 37.8899 18.1419 49.27
42959 2 38.1584 17.7761 24.7957
41762 1 34.7828 8.88452 24.061
70606 2 37.9995 14.3967 46.8264
43870 2 -0.465639 25.4417 30.903
57944 2 35.6387 29.082 42.4615
57943 2 35.5824 25.417 43.0602
57942 2 36.5325 34.6166 44.4982
41807 2 38.2408 7.25486 25.0303
57941 2 36.1468 30.7251 44.6653
57940 2 36.4916 27.3228 44.705
56782 2 38.095 14.2578 36.0397
29962 1 7.85708 25.472 23.9449
70556 2 18.6588 18.0382 54.9694
57951 2 33.7183 34.605 44.1353
57961 2 30.1707 27.0659 39.6006
57950 2 33.5814 30.7547 44.0486
57960 2 31.1262 32.6422 37.1804
57959 2 31.0032 29.0275 37.6966
57958 2 31.0757 25.4521 37.2015
57949 2 33.717 27.3525 44.21
57948 2 36.477 34.3674 40.7927
57947 2 36.5655 30.923 40.5844
57957 2 30.5081 34.6266 35.41
57956 2 30.3306 30.8356 35.4238
57975 2 30.8985 34.6004 42.5757
57974 2 30.5013 30.9618 43.1431
57973 2 30.6986 27.3122 42.553
57972 2 31.5032 32.792 44.6701
57955 2 30.4461 27.4157 35.6548
57971 2 31.3864 28.9163 44.6633
57970 2 31.5245 25.4041 44.6752
57946 2 36.4045 27.068 40.9153
57969 2 32.7474 34.4901 38.8786
57954 2 33.7706 34.5179 41.3597
57945 2 35.5461 32.6056 43.0123
57968 2 33.0462 31.0849 38.6173
57953 2 34.0079 30.9986 41.0441
57963 2 30.1407 34.4157 39.6006
57967 2 32.6475 27.072 39.1461
57966 2 33.0345 34.5054 36.0884
57962 2 30.3038 30.9228 39.2729
57965 2 33.1004 30.7643 35.8499
57964 2 33.2816 27.3896 36.3362
69168 2 8.3423 10.7183 47.4258
69167 2 8.18078 6.78884 47.0605
57976 2 31.3525 25.1483 41.1681
71642 1 19.5581 28.9351 50.7151
69165 2 5.3427 10.4896 50.5859
57982 2 28.8136 25.0582 41.5153
57977 2 31.6284 29.1544 40.7945
44111 2 38.3327 29.1173 25.2591
69135 1 5.36015 12.4986 53.8578
69134 1 5.31327 8.84099 54.3159
69164 2 5.64723 6.98593 50.3012
69133 1 5.33293 5.22944 54.0446
71643 1 19.9072 32.7938 50.259
69162 2 6.28298 12.5628 48.6453
29981 1 2.94413 30.9065 23.9821
57979 2 28.8629 25.5426 44.2695
57978 2 31.5891 32.5288 41.0482
69161 2 6.25369 8.70434 48.3088
69160 2 6.10441 5.04031 48.7877
70608 2 37.9903 21.7879 46.7358
69159 2 5.34772 10.6867 46.6798
69158 2 5.42755 6.66805 46.7068
56785 2 37.7331 14.3109 38.8673
69156 1 2.50426 12.4554 51.5264
69155 1 2.27348 8.69328 52.0012
69154 1 2.30518 5.21777 51.7748
69153 1 0.336678 10.588 54.0995
71647 1 20.1479 25.3865 53.5987
57981 2 28.8108 33.0173 44.4107
69152 1 0.315527 7.01447 54.1157
69129 1 5.17219 12.4096 50.3641
71556 1 11.8413 34.47 51.8367
69128 1 4.93702 8.63615 50.9539
55632 2 37.7896 10.429 35.6628
41808 2 38.2627 10.6987 24.8787
69127 1 5.11751 5.14641 50.6664
42962 2 38.0467 18.007 27.7391
69147 1 0.248378 10.6018 50.6828
57980 2 28.6159 29.068 44.0325
69126 1 6.87964 10.6571 48.5524
69146 1 -0.289358 6.9402 50.9262
69125 1 6.76561 6.84716 48.4133
71759 2 37.8787 28.9317 46.9348
69194 2 0.326868 8.62803 50.5169
69144 1 1.85593 12.4489 48.4788
69143 1 1.85075 8.72714 48.5477
69193 2 0.455158 5.14947 50.6024
71648 1 20.2062 29.0122 53.7799
69142 1 2.06672 5.0197 48.6006
69141 1 -0.0892263 10.5871 46.2021
69192 2 1.29504 10.5312 48.8727
69191 2 1.14599 6.78761 48.3847
71588 2 10.4355 30.8082 46.3726
69189 2 0.538291 12.42 46.6274
69123 1 4.9117 12.4433 46.1625
69188 2 0.520523 8.86716 46.8148
69187 2 0.412001 4.99788 46.3914
69186 2 4.25893 12.7704 52.2951
69185 2 4.05407 8.65586 52.7588
69184 2 4.14978 5.23362 52.318
69183 2 3.87744 12.3425 55.0877
69140 1 0.143824 6.93214 46.5373
69122 1 5.0384 8.69097 46.4003
71763 2 37.7632 32.8239 49.2707
69181 2 3.75416 5.09656 55.0225
71489 2 3.92851 30.5944 52.567
69180 2 6.73278 12.5691 51.8775
69138 1 7.05491 10.6405 51.8987
69179 2 6.69412 8.61105 52.0097
69121 1 4.92626 4.97727 46.2025
69178 2 6.64328 5.19631 52.1835
57984 2 28.7409 32.6391 41.6569
69137 1 7.38571 6.93092 51.6116
69209 2 1.61707 6.83543 52.1342
71638 1 21.6646 27.1838 48.2598
69207 2 0.987899 12.4153 54.2104
69206 2 0.956624 8.75873 53.5456
69205 2 1.04747 5.04572 54.1837
57936 2 37.907 32.5148 35.7155
69177 2 6.03684 10.5549 53.7196
57983 2 28.9788 29.2481 41.1879
42720 2 -0.498481 21.5294 31.2885
69176 2 5.94321 7.05189 54.1979
71639 1 21.6821 30.8929 48.2407
69201 2 3.32983 12.5855 49.7859
71640 1 21.8212 34.4367 48.1701
57935 2 38.1987 29.0941 36.0478
42913 1 34.7423 16.1493 23.9703
71485 2 3.92498 27.0517 55.0583
69225 1 14.629 12.5243 50.6583
69224 1 14.8933 8.92912 50.3202
69223 1 14.7412 5.12372 50.7268
69200 2 3.07025 8.63765 50.1544
69222 1 16.6096 10.6535 48.1169
69199 2 3.23571 5.1257 49.9892
69221 1 16.6255 6.92867 48.4734
71635 1 19.6816 25.2762 45.9055
44066 1 34.8573 30.8595 24.0296
69219 1 14.903 12.5594 46.2984
69198 2 3.16718 12.4123 46.9689
69170 2 8.19726 6.83395 49.8456
56786 2 37.922 18.1806 38.6015
69218 1 14.5943 8.75931 45.9414
70588 1 31.7864 16.1018 55.5696
69217 1 14.7955 5.23118 46.2846
69216 2 -0.726554 10.8513 52.4856
69215 2 -1.02483 6.7623 52.6417
69197 2 3.37116 8.75826 47.4654
71636 1 20.2131 29.1219 46.1891
71641 1 19.9227 25.3267 50.3533
69196 2 3.18014 4.84776 47.1003
69213 2 -1.20494 10.4236 55.1909
42915 1 34.9002 23.4062 24.0579
71637 1 19.7908 32.6967 45.7109
69242 1 10.0742 6.96994 50.4927
71587 2 10.5294 27.2501 46.6669
69240 1 11.675 12.4135 48.3796
69195 2 0.572879 12.6076 50.2269
69239 1 11.5674 8.72536 48.1516
69238 1 11.7197 5.06197 48.5785
69210 2 1.84927 10.6797 51.9588
69237 1 9.99909 10.7041 46.4713
69236 1 9.78145 6.90282 46.1072
71488 2 4.11753 27.3379 52.2088
69267 2 17.9249 10.7284 49.7194
69266 2 17.9124 6.71715 49.8213
71631 1 24.9551 34.4237 53.7773
69264 2 17.9914 10.5126 46.9155
69171 2 8.01913 10.4125 50.1619
69263 2 18.1116 6.99152 47.106
69234 1 17.0715 10.7063 51.4459
71632 1 26.5408 25.1257 51.4922
69261 2 15.4749 10.7707 50.0515
69233 1 16.7698 6.9606 51.7804
71555 1 12.2994 30.7674 51.4952
69231 1 15.0938 12.5862 53.8808
69260 2 15.2284 6.92344 50.1819
71586 2 13.8258 34.5893 52.5691
69230 1 15.1715 8.85437 53.7289
57938 2 37.8437 28.8641 38.8024
69258 2 15.9382 12.5794 48.212
69243 1 9.71709 10.6238 50.8789
71634 1 26.7474 32.6394 51.6639
69257 2 16.0063 8.83094 48.3801
69256 2 16.0865 5.07644 48.1235
71761 2 37.7069 25.2595 49.4848
69255 2 15.3654 10.5525 46.3482
41674 1 27.3386 3.40365 34.5508
69254 2 15.4235 7.0655 46.4594
44115 2 38.1595 32.7816 27.5256
69471 2 33.5721 12.5828 54.9665
71633 1 26.9901 29.1034 51.1121
71629 1 25.1109 27.1828 53.5696
69297 2 12.9219 12.4003 50.0129
69276 2 16.3954 12.4499 52.082
69296 2 12.9711 8.98599 49.6585
69295 2 12.8953 5.10487 50.0582
69294 2 13.1925 12.5382 47.2264
69328 1 26.6506 3.22479 51.5367
69293 2 12.9754 8.6916 46.8864
69275 2 16.5788 8.99477 51.7453
69274 2 16.3489 5.01042 51.9091
69292 2 13.1657 5.17909 47.3288
69291 2 10.2027 12.3474 50.4232
69290 2 10.3563 8.9178 50.1795
69252 1 11.8376 12.4842 51.7734
69289 2 10.3447 4.97936 50.5421
69251 1 12.1037 8.82892 51.3051
69288 2 11.1265 10.6235 48.1865
69287 2 11.1043 6.83789 48.8066
71585 2 14.1286 30.9914 52.085
69285 2 10.4754 12.6727 46.7759
69273 2 15.7701 10.7112 54.0535
69284 2 10.2879 8.63489 46.4326
69272 2 15.7043 6.93331 53.5238
69283 2 10.4855 5.22191 46.6281
71630 1 25.0097 30.8005 53.7291
71581 2 13.7626 27.3821 55.2755
27660 1 7.75207 10.7206 24.0314
69282 2 13.8411 12.4094 52.4157
69250 1 11.8867 5.13464 51.9003
69249 1 10.2965 10.771 54.0758
69281 2 14.0214 8.9362 52.0241
70557 2 18.7022 21.8285 55.3131
71583 2 13.8962 34.7237 55.2695
70525 2 23.6538 16.2216 55.2106
69339 1 19.7438 10.6244 50.3474
69338 1 19.6106 6.8914 50.8354
69229 1 15.0104 5.06883 53.8529
71625 1 24.837 34.5079 50.3284
69336 1 21.5846 12.445 48.0989
69335 1 21.5455 8.74851 48.3201
69334 1 21.4743 5.0873 48.3442
69333 1 19.6699 10.5589 45.9868
69332 1 19.8565 6.94058 46.2505
69280 2 13.7905 5.0496 52.4327
69308 2 8.64146 6.97788 55.143
70365 2 -0.938966 21.8652 55.3932
69330 1 26.7146 10.6186 51.7585
69329 1 26.7816 7.03605 51.2335
69307 2 8.93861 3.53588 55.3565
69459 2 37.8797 10.7903 49.2621
69327 1 25.0807 12.4047 53.6684
69326 1 25.0434 8.83544 53.8628
57937 2 38.0794 25.4801 38.5197
42933 1 29.889 21.6038 23.985
69325 1 24.9722 5.14664 53.6833
69306 2 11.5102 10.4486 52.111
41492 1 0.643956 7.10471 24.6635
69305 2 11.6017 7.07134 51.8862
70612 2 36.2263 16.0144 55.2606
69376 2 23.8741 5.30632 52.0951
69375 2 23.5024 12.1925 54.9418
69374 2 23.7974 8.88748 55.232
69373 2 23.5538 5.10491 55.0554
71582 2 13.6649 30.5531 55.0415
69372 2 26.4237 12.5662 51.897
69371 2 26.303 8.63723 52.1268
69370 2 26.328 5.19198 51.7009
69369 2 25.7437 10.6177 53.5759
69368 2 25.6232 6.98875 54.1824
71579 2 16.7234 30.9186 51.6416
69321 1 24.6928 12.4753 50.4776
69309 2 8.86355 10.7122 55.2984
69320 1 24.5624 8.71163 50.8565
69319 1 24.7708 5.10678 50.2256
69278 2 13.6567 8.74923 54.8545
69318 1 26.6337 10.7328 48.1745
57552 2 -0.867283 21.5104 37.2637
69491 2 31.2777 6.9616 55.4204
69363 2 27.6379 10.5403 49.9192
69362 2 27.7379 7.25577 49.6048
69248 1 10.2436 7.06674 54.0515
71623 1 25.1252 27.1656 50.3017
69360 2 28.1 10.6977 46.9525
69359 2 27.791 6.70762 46.6984
71580 2 16.3465 34.3447 52.0336
69317 1 26.5037 7.0366 48.0659
71584 2 13.7447 27.0134 52.6253
69357 2 24.9918 10.5564 50.4618
69356 2 25.0672 7.12451 50.0427
71553 1 10.2767 32.6185 53.9344
69354 2 25.8723 12.4684 48.3955
69353 2 26.034 8.90006 47.9734
71698 2 21.3559 25.2067 55.5279
69315 1 24.6825 12.4541 45.7017
69314 1 24.7499 8.81857 46.3089
69313 1 24.4336 5.05 46.0513
69352 2 25.8595 5.06776 48.5814
69351 2 25.36 10.6797 46.3757
69303 2 10.9656 12.5401 53.5537
69312 2 8.91818 10.7325 52.5775
69350 2 25.1603 6.89808 46.2782
69302 2 10.7491 8.86656 54.1291
69399 2 20.6357 12.3983 53.8846
69311 2 9.03774 7.15202 52.4022
71554 1 11.8732 27.0572 51.8545
69398 2 20.5111 8.81162 53.2718
69397 2 20.727 5.11947 53.9535
69457 2 37.8234 3.38704 49.2454
69212 2 -0.970572 7.20466 55.3506
71578 2 16.4291 27.0181 52.204
69393 2 22.9107 12.5942 49.6099
69392 2 22.6369 8.52241 49.8601
69348 1 21.9754 12.4665 51.3468
69347 1 21.8427 8.77098 51.5562
69391 2 22.8912 5.23279 49.6789
69390 2 22.9778 12.3989 46.7331
69389 2 23.0623 8.92023 47.2242
55423 1 10.4106 3.25118 43.2417
69388 2 22.8239 4.94023 46.9237
69301 2 10.7827 5.23622 53.5787
69346 1 22.1684 5.17013 51.4258
70555 2 18.8262 14.3685 55.2369
69345 1 19.9315 10.5762 53.7245
69387 2 20.2504 12.5191 50.2482
69386 2 20.0873 8.65399 50.2962
69344 1 20.1355 6.97505 53.8634
71577 2 15.7008 32.6571 54.1311
69385 2 20.2798 5.14334 50.2014
69384 2 20.8531 10.568 48.4675
69411 1 34.6999 12.5117 46.024
69410 1 34.5616 8.75738 45.5249
71624 1 24.5796 30.8073 50.7473
69409 1 34.6568 5.1154 45.9556
69408 2 18.7633 10.9006 52.1945
69383 2 20.927 6.94907 48.1862
69407 2 18.7016 6.77333 52.4574
71668 2 26.3575 27.0754 55.485
69405 2 18.5403 10.3896 54.9666
69404 2 18.7888 7.14865 55.1926
71622 1 26.5493 32.6582 48.2386
69432 1 31.4723 12.3271 48.0825
69381 2 20.3214 12.3909 46.2365
69431 1 31.5724 8.72222 47.9597
69430 1 31.3553 5.16696 48.0956
69380 2 20.2888 8.83446 46.4038
69429 1 29.8595 10.4645 45.9551
69428 1 29.5752 6.86531 45.7796
71620 1 26.4636 25.2405 48.0948
69379 2 20.1575 4.9325 46.359
69426 1 36.9848 10.65 50.8925
69425 1 36.6119 6.93849 51.391
71621 1 26.601 28.968 48.1113
69423 1 34.8648 12.5203 53.6317
69422 1 34.8875 8.93018 53.4684
69421 1 34.8921 5.28416 53.635
71607 2 10.8404 34.4937 53.6462
69461 2 36.1902 8.80637 55.3096
41503 1 0.685437 3.38472 32.2027
69378 2 23.7601 12.5939 52.2039
71612 2 8.89793 29.0688 55.4402
69377 2 23.5453 8.76848 52.4871
69417 1 34.4204 12.3861 50.4125
69452 2 34.9343 6.79293 49.976
69416 1 34.7294 8.79999 50.0013
71610 2 11.497 32.5389 52.0637
69402 2 21.3923 10.6128 51.8809
69401 2 21.3512 6.85065 51.9523
69450 2 35.9868 12.4537 47.544
69415 1 34.2992 5.09402 50.4866
69449 2 35.8372 8.77492 48.3578
69448 2 35.792 5.09147 47.6964
69447 2 35.1907 10.611 45.9783
69446 2 35.1587 7.08542 46.1231
27677 1 2.81139 8.96845 24.0774
69444 1 31.647 12.5028 51.5871
69443 1 31.936 8.81243 51.1678
69442 1 31.5465 5.09283 51.4741
69464 2 35.3277 7.14257 53.1398
69441 1 29.9467 10.6783 53.7996
69440 1 29.7513 7.07095 53.5285
71617 1 24.5769 27.1767 45.7554
70570 1 36.8924 14.3288 55.905
69157 2 5.6035 3.26051 46.769
57909 1 29.9496 32.7715 35.1845
71606 2 10.9866 30.8928 54.1804
70526 2 23.5459 19.6871 54.882
69489 2 32.6468 12.2729 49.8204
69488 2 32.872 8.89771 49.4228
69487 2 32.5039 4.99347 49.6831
69486 2 33.0087 12.4695 46.9395
69485 2 32.7976 8.55591 46.5535
69484 2 32.8914 5.36486 46.8534
69414 1 36.5636 10.6002 47.8236
69483 2 30.027 12.2605 50.2015
70518 2 26.4938 23.4717 55.7287
69482 2 30.1666 8.97176 49.9968
57908 1 29.7379 29.0942 34.9146
70299 1 -0.00806654 21.5999 51.0221
71619 1 24.6231 34.5582 45.6666
70298 1 0.275627 17.9838 50.5562
69481 2 29.9722 5.07782 50.0131
71765 2 36.0662 30.7483 55.256
69480 2 30.9326 10.5521 47.7567
69277 2 13.7709 4.9783 55.2089
69458 2 37.5123 6.86891 49.7553
69479 2 30.6213 6.99669 48.3762
70297 1 0.0280821 14.2079 51.0989
70296 1 1.96992 23.5886 48.5448
57907 1 30.0989 25.4717 35.3595
70295 1 1.89973 19.8404 48.5724
70294 1 2.02694 16.09 48.6505
70293 1 0.212964 21.7649 46.5948
70292 1 -0.0376417 17.9521 46.2697
71616 2 8.83708 32.4284 52.7042
70291 1 0.193347 14.4147 46.5105
70290 1 7.44961 21.6594 51.6397
69477 2 30.2716 12.4118 46.2401
69476 2 30.1423 8.62519 46.2044
69475 2 30.1717 5.10756 46.2656
70289 1 7.00025 17.9542 51.9277
70288 1 7.35817 14.3033 51.4359
69474 2 33.4967 12.4368 52.1939
70287 1 5.28836 23.5421 54.1499
71608 2 11.4584 25.1958 52.2031
69473 2 33.6422 9.06607 51.8814
69472 2 33.4682 5.00983 52.129
70286 1 5.39782 19.8854 53.8983
70285 1 5.38568 16.1388 54.0071
69439 1 29.7415 3.44557 53.6455
69413 1 36.3712 6.91968 48.081
44114 2 38.09 28.8929 27.8812
41611 2 15.7799 3.47717 28.5925
57906 1 37.166 32.6637 40.1149
69470 2 33.4148 8.81893 54.7591
70281 1 4.91841 23.4152 51.049
71609 2 11.818 29.1006 51.9333
71603 2 11.5055 28.9821 55.933
69469 2 33.4415 5.50884 55.0104
70280 1 5.10457 19.8052 50.4663
70279 1 4.89481 16.0889 50.9668
70278 1 6.86251 21.6105 48.4487
70277 1 6.83764 17.9321 48.4055
69435 1 29.4038 10.5632 50.6081
70276 1 6.86719 14.3593 48.4736
70275 1 5.12895 23.5104 46.4342
69434 1 29.6681 6.9628 50.1612
70274 1 4.86366 19.7612 46.1875
70273 1 5.08358 16.0984 46.4917
69504 2 28.5351 10.7032 52.3969
69503 2 28.6063 7.16479 51.9791
71605 2 10.8797 27.3005 53.6492
69468 2 36.1648 12.2784 51.543
69467 2 36.2594 8.97265 51.5522
69501 2 28.6022 10.829 55.1786
69500 2 28.4545 6.97661 54.8333
71614 2 8.81649 25.2681 52.6988
69498 2 31.1829 10.4932 51.7693
69497 2 31.2601 7.05498 51.573
71615 2 9.09908 29.2299 52.4446
71576 2 15.738 29.0132 53.5263
69495 2 30.7405 12.4518 53.3952
69466 2 35.9998 5.0855 51.6911
29964 1 7.91995 32.822 23.9686
70313 2 6.42577 19.7157 48.8192
71618 1 24.8858 31.0091 46.2424
70312 2 6.0939 16.2125 48.3278
70311 2 5.47475 21.6084 46.6137
69494 2 30.5111 8.77411 53.7025
70310 2 5.56558 18.1409 46.7463
70309 2 5.42578 14.2101 46.6036
69364 2 26.2789 5.12692 55.6233
70308 1 2.18358 23.5074 51.8328
70307 1 2.45054 19.8502 51.7461
70332 2 6.89969 23.4359 52.0223
70331 2 6.82544 19.9948 52.0895
70306 1 1.99672 16.0844 52.0274
70330 2 6.64445 16.0834 52.2861
70305 1 0.527343 21.8113 54.1572
69453 2 35.1547 10.8115 49.6967
70304 1 0.4481 17.9998 53.9459
69465 2 35.4893 10.6344 53.7369
70329 2 6.09014 21.7454 54.2216
57817 1 20.1911 25.2437 39.4888
70328 2 6.16273 17.9161 53.7864
70327 2 5.97601 14.2869 54.1825
70303 1 0.355711 14.267 54.1403
57823 1 20.3602 25.3414 42.869
70400 1 10.3955 18.1272 54.005
70399 1 10.3653 14.3383 53.8825
57822 1 22.0122 34.5033 44.9168
57905 1 36.7508 29.0017 40.6121
57904 1 37.2227 25.3456 40.2465
57952 2 33.6674 27.0628 41.5239
57844 2 26.5044 27.1135 44.7768
70395 1 10.121 21.7157 50.4617
70394 1 9.75784 18.0071 51.0341
57903 1 35.0609 34.4655 42.8536
70393 1 10.0522 14.3753 50.66
70392 1 11.6851 23.5057 48.4531
70323 2 8.20379 21.7224 49.9317
70322 2 7.87627 17.9548 50.198
70321 2 8.3015 14.5894 49.7611
70320 2 8.25706 21.7043 47.1659
70343 2 1.33602 17.9276 48.8273
70391 1 11.6836 19.7628 48.391
70390 1 11.6705 16.1397 48.5012
70389 1 9.87858 21.7206 45.9997
70342 2 1.32235 14.2716 48.2377
70388 1 9.82987 18.0453 46.3216
70341 2 0.701503 23.6288 46.7046
70319 2 8.20834 18.0113 47.26
70340 2 0.506109 19.6836 46.7242
69493 2 30.5033 5.33152 53.3803
70339 2 0.750071 16.2872 46.8886
70387 1 9.77613 14.2755 46.089
70386 1 16.8817 21.7385 51.894
70338 2 3.9277 23.3727 52.6977
70385 1 17.2996 18.1371 51.5445
70384 1 16.8917 14.3525 51.835
70383 1 15.0875 23.5639 54.0426
70382 1 15.2622 19.7703 53.9506
70381 1 15.0888 16.2008 53.9744
70318 2 8.05193 14.1733 47.0808
57843 2 27.9123 32.5202 39.1365
57902 1 34.9133 30.8227 42.7742
70337 2 4.16015 19.9387 52.3976
70317 2 5.68393 21.7124 50.3375
57829 2 25.6108 25.3387 35.5228
70377 1 14.9169 23.4937 50.3949
70376 1 14.7472 19.7529 50.8188
70375 1 14.835 16.2065 50.5233
57828 1 22.2295 34.5525 40.6238
70316 2 5.34043 17.8882 50.6179
70374 1 16.8123 21.6014 48.4081
70336 2 4.0388 15.9362 52.6733
70373 1 16.6783 17.9435 48.2747
70372 1 16.6628 14.3436 48.476
70335 2 3.86029 23.5175 55.4304
70315 2 5.61399 14.3664 50.2768
70371 1 14.8566 23.319 46.0593
70370 1 14.8802 19.835 46.2958
70369 1 14.6006 16.0609 46.1836
70368 2 -0.880503 21.6727 52.6043
70334 2 3.88394 19.7456 55.073
70367 2 -0.79938 18.1068 52.4063
70366 2 -1.04398 13.9915 52.763
70346 2 0.546364 19.8722 50.5031
55513 1 20.0948 3.37609 39.6641
70345 2 0.500946 15.9682 50.5548
70344 2 1.30395 21.6665 48.3745
70352 2 3.2856 19.8924 49.9364
70314 2 6.14069 23.539 48.2818
70364 2 -1.03722 17.7471 55.0942
69214 2 -0.958878 3.3454 52.3797
70362 2 1.70316 21.4556 52.2401
70361 2 1.78123 18.0662 52.0934
70351 2 3.21062 15.9826 50.1558
70350 2 3.2403 23.8425 47.2301
70431 2 13.5687 23.5559 55.0954
70430 2 13.8782 19.9913 55.1757
70349 2 3.24657 19.8147 47.1908
70360 2 1.68158 14.1447 52.2828
70429 2 13.7337 16.2145 55.2665
70428 2 16.6141 23.7058 51.7733
70427 2 16.4831 19.7747 52.1007
70426 2 16.686 16.3007 51.8995
70425 2 15.6722 21.705 53.4717
70424 2 15.7489 17.9653 54.0539
70423 2 15.8111 14.3849 53.6913
57821 1 22.3229 30.9359 45.2598
57820 1 21.9636 27.0707 45.0685
57819 1 19.9029 32.7092 39.5287
70359 2 1.11921 23.5683 53.6196
70358 2 0.986671 19.8533 54.1758
70348 2 3.35887 16.1652 47.2945
70357 2 1.02265 16.0757 53.6021
70419 2 17.8873 21.6752 50.0996
70418 2 18.1098 17.9806 49.8105
70417 2 17.8362 14.2856 50.0291
57901 1 35.1353 27.2362 42.7867
70416 2 18.2936 21.6292 47.2747
70415 2 18.025 17.8862 47.0138
57900 1 36.8588 32.6364 44.7395
70406 2 15.3281 17.8687 46.6751
70414 2 18.0567 14.2437 47.2494
57842 2 28.0589 29.0843 38.8418
70413 2 15.3111 21.6264 50.4735
70412 2 15.3789 18.0378 50.2098
70411 2 15.2018 14.2547 50.5397
70405 2 15.3633 14.3893 46.59
70347 2 0.584428 23.3877 50.4777
70410 2 16.1382 23.4364 48.7846
70404 1 12.3017 23.6102 51.5047
70403 1 11.9952 19.7815 51.8185
70443 2 10.5183 23.7201 50.1448
70409 2 16.2078 19.8326 48.4796
70402 1 12.2931 16.2202 51.5734
70442 2 10.3482 19.7366 50.4649
70441 2 10.4325 16.3421 50.3141
70458 2 11.8591 21.8218 51.8827
70401 1 10.3243 21.67 53.8503
70457 2 11.5221 17.9177 52.0753
70456 2 11.6924 14.5085 51.9603
70455 2 10.8579 23.5781 54.223
70440 2 11.0035 21.712 48.7018
70454 2 10.9542 19.8836 53.7587
70439 2 10.9607 18.0279 48.1623
70453 2 11.0088 16.2613 54.1024
57827 1 22.0868 30.8479 40.9567
70438 2 10.9957 14.3832 48.6927
70437 2 10.4184 23.5517 46.4226
57899 1 36.9669 29.087 45.1289
70466 1 24.7237 19.6714 45.7215
70465 1 24.9104 16.0965 46.13
57841 2 27.9544 25.1392 38.9646
70436 2 10.3788 19.8763 46.5974
70449 2 13.1075 23.5644 49.7382
70464 2 9.21448 21.6883 52.2319
70435 2 10.2356 16.2055 46.4074
70463 2 8.92247 18.1212 52.7256
70448 2 12.9344 19.6379 50.1121
70434 2 14.0619 23.6858 52.128
70433 2 13.8149 19.5523 52.4511
70529 2 23.9222 19.8165 52.0198
70528 2 23.8009 16.2868 52.2748
70527 2 23.8388 23.7102 55.276
69462 2 36.2927 12.6589 55.3493
69131 1 6.93341 6.96197 55.9836
70408 2 15.9218 16.0637 48.6484
70524 2 26.3648 23.2609 51.8807
70523 2 26.5366 19.8602 51.4802
70353 2 3.23727 23.3328 50.0657
70432 2 14.0621 16.4193 52.3124
70447 2 13.1423 16.203 49.7376
70522 2 26.3961 16.0286 51.9562
70521 2 25.5997 21.609 53.8441
70407 2 15.4938 21.6776 46.7935
70520 2 25.7157 17.9138 53.3625
70519 2 25.6575 14.3735 53.8844
57898 1 36.8188 25.2946 44.7933
70446 2 13.1525 23.2399 46.984
57897 1 34.5825 34.4881 39.667
57896 1 34.9095 30.7931 39.2149
70515 2 27.8772 21.7957 49.5091
70445 2 13.1692 19.6837 47.2482
70514 2 27.872 17.7371 49.7394
70513 2 27.9295 14.3237 49.5668
70512 2 27.9654 21.5352 46.7223
57818 1 19.9384 28.9807 40.0087
70511 2 28.0723 17.8416 46.9942
70444 2 12.9284 16.0826 47.0477
70510 2 28.0051 14.0146 46.7276
70509 2 25.2207 21.6344 50.0382
70508 2 25.2829 17.8055 50.1857
70507 2 25.1956 14.3738 50.1356
70506 2 26.1411 23.3284 47.8839
57826 1 22.4607 27.2215 40.6595
70505 2 26.1225 19.74 48.4757
70473 1 24.4563 23.35 50.7983
70504 2 26.0253 16.0021 48.0082
70503 2 25.1333 21.4909 46.1055
70502 2 25.4175 18.0486 46.3787
70472 1 24.8566 19.8189 50.3138
70471 1 24.546 16.112 50.5703
70470 1 26.5584 21.5704 47.9692
70469 1 26.6252 17.845 48.2977
70462 2 9.09289 14.4331 52.4306
70468 1 26.5606 14.2243 48.0469
70461 2 8.82301 21.5595 55.025
70501 2 25.2396 14.1376 46.3107
70500 1 21.6447 23.4864 51.6572
70460 2 9.0799 18.2046 55.3672
70499 1 22.1639 19.8779 51.2584
70498 1 21.754 16.113 51.7618
70497 1 20.1045 21.7621 54.0632
70496 1 20.1339 17.9867 53.977
70495 1 20.1489 14.3318 53.85
57825 1 20.3443 32.7005 42.978
57895 1 34.5192 27.1173 39.806
57894 1 36.6107 32.6895 37.0796
70491 1 19.6673 21.6557 50.9106
70490 1 19.9124 18.0623 50.2286
70467 1 24.8603 23.5675 46.1416
70481 1 26.6943 17.8487 51.6601
70489 1 19.584 14.3031 50.8042
70488 1 21.6871 23.397 48.295
70480 1 27.0591 14.3034 51.2453
70479 1 25.0808 23.4921 53.7398
70478 1 24.9992 19.7117 53.7676
70459 2 8.81623 14.2169 55.1549
70487 1 21.6999 19.7601 48.0501
70477 1 25.0375 16.1691 53.905
70486 1 21.6226 16.1612 48.2536
70540 2 23.2278 16.2992 47.0868
70561 1 34.5113 16.0751 45.5914
70539 2 20.1638 23.4043 50.2166
70560 2 18.6924 21.6054 52.5146
70559 2 18.9972 18.2427 52.1763
70538 2 20.2839 19.958 50.2062
70485 1 19.9167 21.6359 46.2632
70484 1 19.7198 17.919 45.9476
70558 2 18.6523 14.1872 52.5362
70537 2 20.2078 16.1311 50.4324
70536 2 21.0069 21.5544 48.0362
70535 2 21.0379 17.9938 48.4231
70534 2 20.9531 14.3323 48.2441
70533 2 20.4137 23.5234 46.4896
57893 1 36.7271 28.9591 37.2146
69340 1 21.7961 5.15576 55.7867
57831 2 25.5286 32.6326 35.8412
70642 2 31.293 14.2031 55.3566
70579 1 29.6499 14.1111 45.7262
70532 2 20.2886 19.657 46.1966
70578 1 36.4733 21.6918 51.3474
70577 1 36.9985 17.9392 50.9957
70554 2 21.4091 21.4745 51.9918
70576 1 36.5799 14.2847 51.4766
70553 2 21.5554 18.1165 51.4468
70575 1 34.6691 23.522 53.4565
70552 2 21.4592 14.1785 52.0382
70574 1 34.9627 19.8613 53.5901
70551 2 20.6647 23.5837 53.4512
70573 1 34.9767 16.1698 53.394
42958 2 38.3201 14.3605 25.1938
70550 2 20.6489 19.9287 54.1948
70483 1 19.7828 14.3294 46.268
57892 1 36.7615 25.2891 37.1416
57840 2 28.2888 32.7404 36.3786
70569 1 34.6015 23.5442 49.9507
70549 2 20.7775 16.1669 53.4385
70568 1 34.4622 19.6458 50.3731
70567 1 34.7412 16.0188 50.1239
57891 1 35.0813 34.4878 35.2366
70566 1 36.472 21.7761 47.9404
70531 2 20.4054 16.1156 46.5673
57839 2 28.1956 28.8409 36.0164
57890 1 34.734 30.7929 34.8362
70482 1 26.9355 21.6236 51.2198
70545 2 22.6771 23.137 49.9258
70565 1 36.4534 18.0045 47.8804
70564 1 36.5407 14.2182 48.0521
70563 1 34.4959 23.4487 45.5021
57889 1 34.8307 27.2204 35.3413
70544 2 23.0453 19.9285 49.5401
57824 1 20.3967 29.0156 43.0426
70543 2 22.7698 16.1423 49.85
70605 2 34.7845 21.5261 49.9944
70542 2 23.1729 23.4569 47.0839
70604 2 35.1798 17.9957 49.6969
70603 2 35.0201 14.0973 49.9918
70587 1 29.7075 21.6382 49.9914
70602 2 35.7244 23.5956 48.3591
70601 2 35.8168 19.9462 47.807
70586 1 29.546 17.8941 50.6179
70600 2 36.0756 16.0662 48.0205
70585 1 29.8397 14.2872 50.1484
70584 1 31.441 23.4249 47.8124
70562 1 34.6048 19.8452 45.972
70599 2 35.296 21.7946 46.0189
70583 1 31.4572 19.7045 48.1343
70541 2 23.0235 19.6704 46.7022
70598 2 34.8994 17.9718 46.1536
70582 1 31.4447 16.0081 47.9115
70591 1 30.0931 14.2511 53.6705
70597 2 35.1377 14.3213 46.1056
57858 2 24.0594 34.9114 41.2303
70649 2 31.3735 17.839 51.6866
70648 2 31.4481 14.452 51.6249
70647 2 30.373 23.3822 53.8242
70646 2 30.7246 19.7463 53.3219
57888 2 19.0493 32.8596 41.393
70530 2 23.5268 23.485 52.568
70645 2 30.6093 16.097 53.6814
57887 2 18.9744 28.8459 41.7324
70581 1 29.5173 21.5299 45.7198
57886 2 19.1975 25.3999 41.3543
57857 2 23.8899 30.8051 41.7362
70596 1 31.8679 23.4742 51.0342
70641 2 32.8045 23.4244 49.3074
70640 2 32.6529 19.6747 49.7036
70595 1 31.7409 19.7979 51.4766
70594 1 32.0241 16.1026 51.0446
70620 2 36.1697 23.6113 51.4986
70619 2 36.1747 19.6479 51.6622
70618 2 36.3894 16.1978 51.3304
70639 2 32.8871 16.1461 49.3931
70638 2 32.8315 23.1594 46.6054
70617 2 35.3182 21.6784 53.1287
70616 2 35.5426 17.9407 53.6174
70637 2 32.9447 20.1296 46.9001
70636 2 32.8557 15.8433 46.5456
70635 2 30.1199 23.5522 49.8797
70634 2 30.0114 19.6675 50.1222
70633 2 30.2352 16.2369 49.9697
70615 2 35.578 14.2008 53.0948
70632 2 30.7224 21.5615 48.3485
70631 2 30.9504 17.8481 47.9489
57856 2 24.2204 27.3021 41.3413
70630 2 30.996 14.1915 48.4109
70629 2 30.1848 23.3659 46.1122
70593 1 29.8375 21.5966 53.4244
57885 2 18.7799 32.4357 44.0781
70628 2 30.218 19.8443 46.2144
70627 2 30.1115 15.913 46.2692
70626 2 33.6557 23.5752 51.8294
70625 2 33.6041 19.6666 52.0367
57884 2 19.1389 29.1282 44.4986
69324 1 26.9135 10.6194 56.0996
70580 1 29.8794 17.8401 46.1937
28830 1 2.94899 23.698 24.0603
57855 2 23.6868 34.5565 43.9446
70609 2 37.6828 14.1542 49.6527
71427 1 5.05377 34.4128 46.12
71484 2 6.9051 34.6187 51.8794
71483 2 6.71489 30.6323 52.1079
71482 2 6.74277 27.2619 51.9676
71481 2 5.95531 32.5981 53.6677
70624 2 33.8168 16.2024 51.8219
71480 2 5.99343 29.1085 54.1854
71479 2 5.82003 25.4013 53.6342
71426 1 5.0897 30.7911 46.4272
57830 2 25.4135 28.8954 35.6022
71425 1 4.87868 27.1087 46.1622
57854 2 24.0275 30.9459 44.4065
57883 2 18.8695 25.1191 44.1158
71475 2 7.91428 32.6027 50.1376
70592 1 30.0467 17.9718 53.702
71474 2 8.28001 29.0554 49.769
71473 2 8.00337 25.0001 50.1183
70623 2 33.2232 23.3291 54.6679
70622 2 33.55 19.9921 54.7899
71472 2 8.28992 32.8322 47.1319
71471 2 8.18411 29.0202 47.102
71470 2 8.37061 25.3868 47.3064
71469 2 5.2507 32.5883 50.5687
71468 2 5.63554 29.0221 50.2816
70656 2 28.7326 21.7964 51.9971
71467 2 5.382 25.1656 50.5373
70655 2 28.6586 17.8535 52.2433
71466 2 6.28733 34.441 48.6433
70654 2 28.9082 14.2821 51.9146
71465 2 6.27685 30.8346 48.2488
71464 2 6.09931 27.1055 48.7096
70621 2 33.5749 15.9504 54.6691
70653 2 28.4273 21.4108 54.6638
70652 2 28.7332 18.1118 55.068
57882 2 21.9223 32.8636 41.2296
71463 2 5.59726 32.6762 46.6166
71462 2 5.51979 28.8427 46.7096
71461 2 5.57556 25.3927 46.7255
71460 1 2.55723 34.4591 51.573
71432 1 4.98696 30.6953 51.0284
70651 2 28.5168 14.2642 54.7569
71459 1 2.14646 30.8378 51.8321
71458 1 2.39017 27.2173 51.5168
71431 1 5.06519 27.0825 50.4353
71430 1 6.97917 32.6265 48.4292
71457 1 0.442341 32.7446 53.9773
70650 2 31.4802 21.7152 51.6241
71456 1 0.436602 29.0447 54.0693
71455 1 0.47035 25.2977 54.1246
57853 2 23.8185 27.0371 44.0136
57881 2 21.7747 28.9192 41.101
57880 2 21.9376 25.4457 41.0139
57879 2 20.6889 34.5634 43.1777
71451 1 0.272754 32.801 50.5731
71450 1 -0.173627 28.9346 51.0632
57878 2 20.8519 30.8379 42.8396
57852 2 26.7437 34.7397 41.0179
71429 1 6.86792 28.9264 48.4642
71449 1 0.256904 25.3422 50.5684
71552 1 10.2387 29.0787 54.0724
71808 2 28.548 32.6928 52.3469
71807 2 28.7541 29.3569 51.8844
71551 1 10.2461 25.3713 53.9931
57877 2 20.9291 27.0901 43.1578
57838 2 28.4169 25.3364 36.2432
71806 2 28.6322 25.0751 52.2558
71805 2 28.775 32.8947 54.9651
57876 2 21.6841 32.5007 44.68
71448 1 1.97965 34.3657 48.4744
71547 1 9.71118 32.6298 51.0032
71804 2 28.3908 29.0612 54.7936
71546 1 10.0693 29.043 50.7038
57833 2 26.2457 30.7719 37.3579
71802 2 31.2171 32.5692 51.7885
71801 2 31.3977 29.152 51.7476
71800 2 31.2406 25.1135 51.9256
71799 2 30.6636 34.6021 53.3275
71798 2 30.5277 30.9145 53.8436
71545 1 9.65058 25.3287 50.9314
71544 1 11.9664 34.4912 48.173
71797 2 30.5491 27.1637 53.3258
71543 1 11.8424 30.8684 48.3433
57851 2 26.4982 30.6566 41.2413
57875 2 21.741 29.0944 44.8767
57850 2 26.7508 27.3408 40.8855
71793 2 32.5464 34.2931 49.7563
71792 2 32.9074 31.0186 49.5708
71791 2 32.6734 27.0445 49.7434
71542 1 11.9088 27.2164 48.3174
71790 2 33.0155 34.7083 46.8711
71541 1 10.0627 32.7734 46.2986
71540 1 9.92262 28.9998 46.007
71539 1 10.0708 25.4544 46.3775
71447 1 2.10621 30.7552 48.5908
71789 2 32.766 30.753 46.737
71788 2 32.9923 27.0802 46.9393
71787 2 29.9558 34.5029 50.0855
71786 2 30.2304 30.9755 49.9576
71785 2 29.8011 26.9444 50.0846
71446 1 1.78349 27.147 48.3357
71784 2 30.9155 32.631 47.9251
71783 2 31.0049 28.9391 48.5186
71782 2 30.9652 25.246 47.9463
71538 1 17.19 32.7691 51.4149
71445 1 -0.0524243 32.7045 46.0375
71781 2 30.0458 34.657 46.4173
71780 2 30.0977 30.6687 46.2185
71537 1 16.9139 28.861 51.7249
71536 1 17.1077 25.4387 51.2826
71535 1 15.2021 34.5827 54.0493
71779 2 30.2109 27.3365 46.4703
71444 1 0.233905 29.0858 46.4353
71534 1 15.0323 30.8119 53.9058
71778 2 33.4549 34.4865 52.1306
71777 2 33.7684 30.8989 52.0645
71776 2 33.3955 27.211 52.149
71775 2 33.5607 34.8462 54.8674
71774 2 33.3342 30.6473 54.8134
71533 1 15.1757 27.296 53.8974
71773 2 33.4877 27.6434 55.0107
71443 1 -0.0880664 25.2953 46.1033
71772 2 36.1559 34.519 51.798
71771 2 36.4682 31.0374 51.2468
71770 2 36.0467 27.0799 51.9624
57874 2 21.6682 25.186 44.7911
69182 2 4.007 9.12057 55.5935
71769 2 35.3768 32.799 53.6123
57873 2 23.2705 34.4551 38.8633
71768 2 35.3913 29.1651 53.1803
71767 2 35.2518 25.3732 53.7014
57872 2 23.005 30.5666 39.2145
71529 1 14.6094 34.4448 50.7948
71442 1 6.86973 32.5902 51.8882
57871 2 23.3215 27.1131 38.802
57870 2 23.2794 34.2529 36.2157
70614 2 36.1089 23.4455 55.1906
71762 2 37.5798 28.7441 49.7381
71441 1 7.36411 28.989 51.5334
70517 2 26.1768 19.6443 55.2703
71528 1 15.1318 30.8007 50.3673
57869 2 23.2245 30.9079 36.4871
57868 2 23.2515 26.8444 36.0264
71527 1 14.5809 27.0933 50.8245
57849 2 25.7442 32.8255 42.5822
71526 1 16.7218 32.6478 48.2152
71757 2 35.0808 32.8484 49.9376
71525 1 16.8779 28.8775 48.1346
71524 1 16.7038 25.1273 48.151
71756 2 34.9435 28.974 50.0466
71755 2 35.0366 25.4808 49.9447
71523 1 15.1257 34.5143 46.183
71754 2 35.9324 34.6061 47.736
71522 1 14.7948 30.7679 45.9388
71521 1 15.2196 27.0296 46.2671
71753 2 35.6925 30.8376 48.2355
71752 2 35.8494 27.1093 47.8863
71440 1 7.01448 25.3411 51.9104
71428 1 6.86356 25.2425 48.4683
71751 2 35.0237 32.6569 46.1233
71750 2 35.1117 28.9961 46.3067
71520 2 -0.681164 32.9486 52.2529
71749 2 35.0365 25.211 46.1439
71748 1 31.5725 34.6078 51.5199
71519 2 -1.04635 29.1029 52.8604
71518 2 -0.703339 25.5575 52.4173
71747 1 32.0134 30.8911 51.299
71746 1 31.5465 27.1489 51.566
71745 1 30.0503 32.8195 53.5242
71517 2 -1.03103 32.4881 55.0843
71744 1 29.8649 29.1722 53.565
71516 2 -0.817878 29.1129 55.5871
71743 1 29.9702 25.1471 53.511
57837 2 25.3627 32.5222 39.3991
71515 2 -1.01777 25.229 55.241
71514 2 1.88371 32.7553 51.971
57867 2 20.5752 34.5762 39.3568
71439 1 5.46463 34.6375 53.8961
57836 2 25.5155 29.0336 39.4001
71739 1 29.4063 32.7072 50.5478
71738 1 29.846 29.0186 50.2027
70363 2 -0.894033 14.5816 55.5449
71737 1 29.3967 25.2277 50.4978
71433 1 5.30895 34.4669 50.6059
71513 2 1.56833 28.8355 52.129
71736 1 31.5209 34.539 47.9965
71735 1 31.4749 30.8417 48.2277
71512 2 1.77768 25.424 51.8748
71734 1 31.59 27.0973 48.1221
71511 2 0.963163 34.5504 54.2182
71733 1 29.8415 32.7574 46.1489
71510 2 1.08562 30.9242 53.6271
71732 1 29.5329 28.9338 45.7944
71731 1 29.7394 25.3356 46.0445
71730 1 36.9115 32.782 51.055
71729 1 36.6108 29.0466 51.403
71509 2 1.01104 27.272 54.4268
71728 1 36.723 25.3986 51.1385
71727 1 34.865 34.6661 53.5418
71726 1 34.7635 30.9006 53.6441
71725 1 34.7408 27.3617 53.5826
57866 2 20.4243 30.8581 39.6259
57848 2 25.8227 29.0566 43.1353
57920 1 30.0304 29.1836 42.7429
57847 2 25.9834 25.3208 42.6977
71721 1 34.389 34.5043 50.4223
71720 1 34.8994 30.9186 50.0669
71719 1 34.3984 27.2127 50.5747
71718 1 36.406 32.6832 48.0877
57919 1 30.1568 25.3205 42.9892
71717 1 36.3068 28.9792 48.2092
57933 2 35.2705 32.8322 39.1072
71505 2 3.36564 34.3938 49.8177
71716 1 36.4664 25.3006 47.818
71504 2 3.222 30.6021 50.1982
71503 2 3.1794 27.0202 49.833
41473 1 5.28943 5.08556 24.4704
41474 1 5.58938 8.90945 24.8662
41475 1 5.30977 12.4489 24.4602
71502 2 3.26933 34.2706 46.9868
41477 1 7.05014 6.95461 26.6606
41478 1 7.36323 10.7279 26.8621
41479 1 5.52694 5.19234 28.8117
41480 1 5.3232 8.8003 29.2788
41481 1 5.58381 12.557 28.8686
71715 1 34.6852 34.5903 45.9029
41483 1 7.47005 6.95419 34.3881
41484 1 7.75748 10.7449 34.7241
41485 1 5.75857 5.21796 32.3048
41486 1 5.76531 8.94478 32.3976
41487 1 5.66335 12.5252 32.4522
71714 1 34.4633 30.8144 45.8251
41489 1 7.69771 7.05652 29.9877
41490 1 7.31135 10.627 30.2901
71501 2 3.32739 30.9682 47.1994
70333 2 4.03776 16.1255 55.4907
41493 1 0.294627 10.747 24.4374
41494 1 2.20391 5.09656 26.816
41495 1 2.34898 8.80293 26.898
41496 1 2.36721 12.4841 26.9211
71500 2 3.2534 27.1585 47.0919
41498 1 0.204411 6.9735 29.334
41499 1 0.589071 10.7635 28.9751
41500 1 2.46398 5.15058 34.4161
41501 1 2.73721 8.86243 34.8061
41502 1 2.46104 12.3802 34.5228
71713 1 34.5857 27.1411 45.9015
41504 1 0.707532 6.99993 32.5811
41505 1 0.688352 10.5799 32.4787
41506 1 2.77367 5.22875 29.8663
41507 1 2.61339 8.79609 30.1559
41508 1 2.9136 12.5076 29.9868
71499 2 0.739597 34.5477 50.3002
41510 2 5.72717 6.92147 25.0584
41511 2 6.00834 10.8816 25.2925
41512 2 6.49652 5.05554 27.0775
41513 2 6.76674 8.81398 26.5551
41514 2 6.89046 12.5314 27.2774
41516 2 6.01619 7.06704 28.6599
41517 2 5.9377 10.5224 28.7145
71498 2 0.38147 30.8034 50.5302
41519 2 8.50138 6.77158 25.4321
41520 2 8.82722 10.9741 25.7098
71712 2 18.991 32.8928 52.1481
41522 2 8.58893 7.10186 28.3228
41523 2 8.57203 10.6521 28.4086
41524 2 6.87742 5.06477 33.9559
41525 2 7.06463 8.86912 34.3949
41526 2 6.98742 12.4103 34.0431
71711 2 18.7807 28.8294 52.4896
41528 2 6.28851 7.10524 32.6777
41529 2 6.41623 10.6538 32.0483
41530 2 7.19866 5.33669 30.4311
41531 2 7.00289 8.59503 30.5994
41532 2 7.27224 12.6147 30.2696
41533 2 4.2034 5.16227 33.533
41534 2 4.54723 8.91941 33.933
41535 2 4.11596 12.5332 33.5101
41536 2 4.5406 5.22285 30.5727
41537 2 4.41959 8.72077 31.1089
41538 2 4.57397 12.5441 30.7712
41539 2 0.778277 5.05501 24.816
41540 2 0.920076 9.08449 25.0881
41541 2 0.919151 12.4904 25.1166
71710 2 18.8582 25.6385 52.0653
41543 2 1.69483 7.05111 26.5119
41544 2 1.79612 10.6788 27.1677
41545 2 0.86781 5.29602 28.6218
41546 2 0.895001 8.77094 28.8329
41547 2 1.04941 12.5911 28.7812
41548 2 3.55897 4.83326 25.4276
41549 2 3.75954 8.90051 25.7351
41550 2 3.59874 12.4676 25.3954
41551 2 3.69639 5.25043 28.1482
41552 2 3.64905 8.49356 28.4163
41553 2 3.79375 12.6719 28.257
71438 1 5.18828 30.9162 54.0928
41555 2 2.19194 7.13234 34.1579
41556 2 2.13008 10.442 34.0022
41557 2 1.39002 5.25913 32.6489
41558 2 1.24008 8.78586 31.9723
41559 2 1.39972 12.397 32.7333
71575 2 15.606 25.3137 54.2341
41561 2 2.19884 6.8048 30.557
41562 2 2.36697 10.6675 30.1921
71709 2 18.6349 32.7137 55.0585
41564 2 -0.686977 7.09668 33.89
41565 2 -0.740848 10.4571 33.6945
41567 2 -0.536944 6.87927 31.0182
41568 2 -0.283694 10.8891 30.7834
41569 1 15.3007 5.17461 24.7032
41570 1 15.0314 8.77936 24.3553
41571 1 15.297 12.5294 24.674
71497 2 0.489109 27.3129 50.4535
41573 1 17.2061 6.962 26.8136
41574 1 17.054 10.6585 26.6389
41575 1 15.0156 5.11092 29.1763
41576 1 15.4581 8.86029 28.8601
41577 1 15.0815 12.4889 29.1584
71708 2 18.8155 29.1222 55.2922
41579 1 17.5103 7.08749 34.6011
41580 1 17.2403 10.699 34.3011
41581 1 15.5696 5.22662 32.4033
41582 1 15.5263 8.79832 32.2555
41583 1 15.6792 12.4876 32.2469
71707 2 18.7326 25.3179 54.9133
41585 1 17.2452 6.96654 30.1346
41586 1 17.5743 10.7471 29.7043
71706 2 21.6191 32.716 51.6814
41588 1 10.1639 6.83679 24.482
41589 1 10.4818 10.5118 24.6747
41590 1 12.0373 5.12333 26.9029
41591 1 12.1964 8.82751 26.8092
41592 1 12.0806 12.3599 26.968
57918 1 32.0758 34.6042 45.1706
41594 1 10.3518 6.94456 28.871
41595 1 10.2398 10.6837 29.3334
41596 1 12.5777 5.17369 34.7276
41597 1 12.4099 8.88817 34.3354
41598 1 12.7154 12.5729 34.6477
57865 2 20.4981 27.1863 39.517
41600 1 10.6871 7.00448 32.2287
41601 1 10.699 10.6502 32.4699
41602 1 12.2681 5.09404 30.3162
41603 1 12.6593 8.79382 29.8978
41604 1 12.4174 12.4398 30.3014
71705 2 21.38 28.8379 52.0195
41606 2 15.8693 7.11652 24.9405
41607 2 15.6896 10.4845 24.7034
41608 2 16.5043 5.08879 26.3871
41609 2 16.4263 8.77224 27.1161
41610 2 16.5229 12.4897 26.5246
71704 2 21.6092 25.4562 51.7424
41612 2 15.6961 6.88132 28.8035
41613 2 15.8018 10.88 28.5333
71703 2 20.7438 34.4771 53.971
41615 2 18.4981 7.00101 25.4067
41616 2 18.3372 10.5278 25.2067
71496 2 1.32838 32.585 48.8112
41618 2 18.2541 6.64331 28.2988
41619 2 18.4488 10.9688 27.9255
41620 2 16.7709 5.25242 34.2372
41621 2 16.8372 8.71851 34.1415
41622 2 16.9367 12.6448 33.9091
71702 2 20.7376 30.8778 53.5412
41624 2 16.3709 7.02219 32.0001
41625 2 16.0853 10.6045 32.5397
41626 2 16.8022 5.02596 30.4231
41627 2 17.1326 9.02252 30.1141
41628 2 16.8342 12.4396 30.417
41629 2 14.3148 5.32616 33.7717
41630 2 14.1376 8.72011 33.4527
41631 2 14.3596 12.639 33.6653
41632 2 14.1095 5.09626 30.8559
41633 2 14.4994 8.89057 30.6734
41634 2 14.3114 12.3208 30.9346
41635 2 10.8442 5.19211 25.1304
41636 2 10.7146 8.66603 24.8701
41637 2 10.9344 12.5647 24.9854
57864 2 21.0388 32.5906 37.8683
41639 2 11.3107 7.00856 27.1754
41640 2 11.4991 10.6003 26.5848
41641 2 10.7568 4.96419 28.7635
41642 2 10.8881 8.91689 28.7842
41643 2 10.785 12.5342 28.8562
41644 2 13.5927 5.25988 25.826
41645 2 13.4726 8.70743 25.4269
41646 2 13.5228 12.475 25.7115
41647 2 13.268 5.08112 28.4866
41648 2 13.5074 8.7046 28.1635
41649 2 13.2538 12.3592 28.505
71571 2 18.0774 32.6372 49.5938
41651 2 11.8023 6.76868 34.0831
41652 2 12.0708 10.8457 34.2344
41653 2 11.2913 5.10503 32.0177
41654 2 11.2831 8.84242 32.5391
41655 2 11.5841 12.6322 32.1473
71701 2 20.7943 27.2001 54.1602
41657 2 11.9508 7.03598 30.3599
41658 2 12.0717 10.5628 30.5145
57863 2 21.1393 28.9003 37.4857
41660 2 9.19654 6.97195 33.3711
41661 2 9.33403 10.8207 33.7442
57932 2 35.0248 28.8791 39.3367
41663 2 9.41826 7.11176 30.6585
41664 2 9.33927 10.7152 30.9821
41665 1 24.8514 5.17365 24.1017
41666 1 25.06 8.86516 24.4641
41667 1 24.8517 12.4699 24.2028
57929 2 36.0669 30.8807 37.6065
41669 1 26.8863 6.98236 26.2319
41670 1 26.8803 10.6085 26.7143
41671 1 25.0101 5.22266 28.5932
41672 1 24.7146 8.80016 29.0392
41673 1 25.1301 12.5019 28.5562
41675 1 27.0215 7.00484 33.9188
41676 1 27.3175 10.6969 34.4268
41677 1 25.3889 5.22696 31.7576
41678 1 25.2687 8.91911 32.1284
41679 1 25.4163 12.5398 31.9651
71697 2 23.0413 34.6083 49.6674
41681 1 27.1447 6.93282 29.4873
41682 1 27.0627 10.536 30.0149
71570 2 17.8818 28.7414 49.9566
41684 1 20.3598 6.90539 24.4367
41685 1 20.0464 10.6298 24.1922
41686 1 21.9472 5.14265 26.525
41687 1 21.9426 8.77334 26.6584
41688 1 21.9368 12.513 26.4509
71696 2 22.7712 30.6999 49.8577
41690 1 19.9569 6.90971 29.1249
41691 1 20.2497 10.722 28.6607
41692 1 22.2436 5.11835 34.0501
41693 1 22.398 8.84614 34.5016
41694 1 22.231 12.5095 34.215
71569 2 17.9949 25.4818 49.6326
41696 1 20.4013 6.92911 32.4218
41697 1 20.4393 10.7514 31.9634
41698 1 22.3806 5.22806 29.5429
41699 1 22.0241 8.77727 30.0516
41700 1 22.4686 12.4774 29.6087
71695 2 22.9936 27.3406 49.6272
41702 2 25.5821 6.8081 24.5343
41703 2 25.5302 10.778 24.779
41704 2 26.1693 5.19622 26.8502
41705 2 26.3685 8.77541 26.1689
41706 2 26.3555 12.5208 26.8438
71568 2 18.0318 32.5517 46.7186
41708 2 25.3083 7.12386 28.3431
41709 2 25.4553 10.5703 28.5252
71694 2 23.0143 34.4385 46.8187
41711 2 28.3164 6.9867 24.9739
41712 2 28.2814 10.8696 25.4315
71693 2 23.1673 31.1527 47.0698
41714 2 28.0745 7.04572 27.7781
41715 2 28.1021 10.3665 28.0868
41716 2 26.7387 5.12009 33.8713
41717 2 26.8269 8.99845 33.8335
41718 2 26.6558 12.4486 33.7408
41720 2 25.8595 7.02443 32.1808
41721 2 26.0786 10.7206 31.6916
41722 2 26.704 5.30835 30.1053
41723 2 26.6916 8.59584 30.1061
41724 2 26.9589 12.4838 30.0533
41725 2 23.9684 5.09743 33.1499
41726 2 23.9808 9.1245 33.4444
41727 2 23.9389 12.5112 33.1728
41728 2 24.0927 5.31437 30.4299
41729 2 23.8258 8.97583 30.738
41730 2 24.3035 12.5338 30.3662
41731 2 20.6113 4.97775 24.5758
41732 2 20.7197 8.90801 24.8493
41733 2 20.5537 12.4564 24.6412
71692 2 22.9346 27.0475 46.8142
41735 2 21.394 6.967 26.3993
41736 2 21.2464 10.7054 26.8737
41737 2 20.6075 5.26533 28.3851
41738 2 20.263 8.76948 28.7581
41739 2 20.7638 12.6973 28.4109
41740 2 23.1692 5.04284 25.009
41741 2 23.425 8.93713 25.4584
41742 2 23.2541 12.2654 25.124
41743 2 23.3067 5.11063 27.7003
41744 2 23.0185 8.73125 28.2062
41745 2 23.2348 12.623 27.9042
41747 2 22.0848 7.06125 33.8703
41748 2 21.6338 10.5854 33.969
41749 2 21.0891 5.2194 32.2315
41750 2 20.9173 8.80566 31.7923
41751 2 21.1238 12.5506 32.4636
71495 2 1.41063 29.0147 48.3321
41753 2 21.7329 6.84756 30.1825
41754 2 21.8483 10.7754 30.1816
41756 2 19.0284 6.99325 33.6164
41757 2 19.1488 10.7019 33.3367
71691 2 20.413 34.6698 50.1679
41759 2 19.1936 6.74252 30.9055
41760 2 19.2609 10.9526 30.5813
41761 1 35.4896 5.15516 24.3995
71487 2 3.97921 34.4812 55.0748
41763 1 35.0716 12.602 24.2263
71690 2 20.2392 30.5899 50.2476
41765 1 36.7088 7.09532 26.477
41766 1 36.8281 10.7693 26.2159
41767 1 34.8314 5.22471 28.7567
41768 1 35.0317 8.89822 28.3684
41769 1 34.6209 12.3968 28.7179
71689 2 20.4253 27.3464 50.1533
41771 1 37.1034 7.0882 34.2337
41772 1 36.8829 10.5658 33.876
41773 1 35.3232 5.26204 31.8419
41774 1 35.1291 8.78943 31.6991
41775 1 35.1005 12.5102 31.7872
71494 2 1.20506 25.3567 48.7833
41777 1 36.9764 7.08107 29.497
41778 1 37.1512 10.7153 29.4455
71688 2 21.0749 32.643 48.5867
41780 1 29.9408 6.99347 23.9447
41781 1 29.9534 10.7171 24.3881
41782 1 31.9884 5.25855 26.3399
41783 1 31.7708 8.94078 26.3932
41784 1 31.8377 12.5826 26.3863
71687 2 21.2438 29.0141 47.8104
41786 1 29.9141 6.9514 28.3348
41787 1 29.7943 10.6095 29.0076
41788 1 32.1868 5.1841 34.2124
41789 1 31.9991 8.72973 33.887
41790 1 32.2616 12.5309 34.3246
71686 2 21.0964 25.2744 48.5843
41792 1 30.1985 7.02495 31.6721
41793 1 30.2432 10.6538 32.0213
41794 1 32.1161 5.2081 29.7528
41795 1 32.1821 8.78018 29.4706
41796 1 31.8944 12.4981 29.986
71493 2 0.590473 34.3232 46.603
41798 2 35.5138 7.18605 24.5121
41799 2 35.3924 10.7402 24.5155
41800 2 36.2867 5.06447 26.1027
41801 2 36.1433 8.94116 26.5932
41802 2 36.2055 12.5681 26.1238
71685 2 20.3518 34.3785 46.2419
41804 2 35.28 6.94135 28.0993
41805 2 35.3668 10.848 28.005
57862 2 21.3113 25.2572 37.7253
57917 1 31.8687 30.7791 45.0123
71684 2 20.446 31.0559 46.5086
57861 2 20.4924 34.4053 35.7669
41811 2 38.0989 10.9493 27.7496
41812 2 36.5826 5.33313 33.5808
41813 2 36.4346 8.73307 33.3816
41814 2 36.7311 12.6273 33.8186
71567 2 18.366 28.9438 46.8743
41816 2 35.7977 6.97879 31.4294
41817 2 35.64 10.6871 32.0501
41818 2 36.4974 5.20295 29.8407
41819 2 36.5949 8.99122 29.7848
41820 2 36.2797 12.3265 30.0196
41821 2 33.97 5.33076 33.2741
41822 2 33.5904 8.67138 32.8105
41823 2 33.8956 12.6117 33.3715
41824 2 33.8223 5.21107 30.4708
41825 2 34.0152 8.78292 30.0756
41826 2 33.7104 12.3721 30.461
41827 2 30.7514 5.36702 24.6067
41828 2 30.2966 8.77686 24.5736
41829 2 30.501 12.5961 24.7213
71683 2 20.2974 27.0932 46.2491
41831 2 31.1874 7.02541 26.7184
41832 2 31.1274 10.7879 26.3717
41833 2 30.22 5.00648 28.3592
41834 2 30.4937 8.98657 28.2493
41835 2 30.2444 12.378 28.6394
41836 2 33.3719 5.34315 24.9934
41837 2 32.9881 9.10225 24.888
41838 2 33.2934 12.518 25.1788
41839 2 32.9317 5.13291 28.0294
41840 2 33.086 8.99508 27.7366
41841 2 32.8626 12.3329 28.0876
71492 2 0.539468 31.06 46.5709
41843 2 31.5748 6.82033 33.5648
41844 2 31.837 10.7694 33.7872
41845 2 30.9235 5.16463 31.5458
41846 2 30.8524 8.76548 31.9332
41847 2 30.8908 12.5457 31.7061
71486 2 4.02475 30.7894 55.5545
41849 2 31.4831 7.06714 29.7446
41850 2 31.5031 10.5464 30.0873
71566 2 18.0019 24.9449 46.889
41852 2 28.8677 6.95231 32.9318
41853 2 29.0561 10.7047 33.4148
71565 2 15.4047 32.8207 50.0453
41855 2 28.9693 6.95827 30.1416
41856 2 28.8696 10.6116 30.7267
42625 1 5.47127 16.1957 24.6838
42626 1 5.39427 19.795 24.4231
42627 1 5.66011 23.6464 24.9786
42628 1 7.42729 14.3185 26.8812
42629 1 7.33264 17.94 26.9677
42630 1 7.2882 21.65 26.8292
42631 1 5.34593 16.2245 29.3525
42632 1 5.56435 19.9463 28.7925
42633 1 5.27219 23.5564 29.2867
42634 1 7.42815 14.2637 34.315
42635 1 7.71578 18.0666 34.7055
42636 1 7.63668 21.6365 34.5044
42637 1 5.80117 16.2277 32.4097
42638 1 5.64227 19.9627 32.3033
42639 1 5.88019 23.5318 32.3227
42640 1 7.78983 14.4092 29.8153
42641 1 7.51015 18.1415 30.3624
42642 1 7.80567 21.8291 29.9416
42643 1 0.603819 14.4432 24.8399
42644 1 0.35529 18.046 24.5934
42645 1 0.696477 21.7704 24.9942
42646 1 2.37186 16.1892 26.8779
42647 1 2.35498 19.8805 26.7587
42648 1 2.34312 23.6306 26.9816
42649 1 0.419444 14.3057 29.5178
42650 1 0.625249 17.9795 29.1309
42651 1 0.339373 21.6511 29.3911
42652 1 2.74975 16.1672 34.6813
42653 1 2.56744 19.8529 34.4941
42654 1 2.80324 23.5052 34.6302
42655 1 0.904608 14.3274 32.6005
42656 1 0.924045 17.9075 32.4539
42657 1 1.08095 21.6063 32.2947
42658 1 2.42913 16.2063 30.3352
42659 1 2.87661 19.9735 29.8715
42660 1 2.64159 23.5629 30.3038
42661 2 5.84388 14.2957 24.7936
42662 2 6.05642 18.1256 25.0023
42663 2 5.82282 21.6461 24.8693
42664 2 6.7087 16.2011 26.7211
42665 2 6.77707 19.8005 27.0648
42666 2 6.76163 23.5651 26.6285
42667 2 5.98992 14.4965 28.7108
42668 2 5.85089 17.9739 28.9028
42669 2 5.99949 21.8498 28.676
42670 2 8.46438 14.2302 25.3297
42671 2 8.61252 17.9908 25.4929
42672 2 8.51025 21.5959 25.4064
42673 2 8.71835 14.423 28.0846
42674 2 8.46796 17.7439 28.4497
42675 2 8.64993 21.6942 28.2097
42676 2 7.1193 16.286 34.3013
42677 2 7.0474 19.8395 34.2727
42678 2 7.2205 23.5792 34.2197
42679 2 6.23208 14.3048 32.4982
42680 2 6.40115 18.1209 32.0527
42681 2 6.42311 21.6022 32.4498
42682 2 7.11921 16.0783 30.5334
42683 2 7.37628 19.9877 30.2034
42684 2 6.93831 23.49 30.4957
42685 2 4.59013 16.188 33.8248
42686 2 4.22029 19.8713 33.4938
42687 2 4.58096 23.5459 33.7961
42688 2 4.46908 16.1855 31.0434
42689 2 4.7109 19.9761 30.5595
42690 2 4.41489 23.5962 31.0943
42691 2 1.1245 16.2342 25.2616
42692 2 0.806015 19.8383 25.1156
42693 2 1.16383 23.7505 25.1189
42694 2 1.80366 14.3625 26.6378
42695 2 1.8203 17.9901 27.3561
42696 2 1.7204 21.8276 26.8894
42697 2 0.901754 16.0903 28.9401
42698 2 1.024 19.9333 28.8608
42699 2 0.947048 23.4722 29.1422
42700 2 3.77905 16.2468 25.7177
42701 2 3.75763 19.7576 25.5016
42702 2 3.88922 23.6046 25.8509
42703 2 3.55144 16.0026 28.6126
42704 2 3.76118 19.9333 28.1321
42705 2 3.48884 23.3115 28.5134
42706 2 2.21221 14.3248 34.3268
42707 2 2.19527 17.9528 34.292
42708 2 2.07861 21.6842 34.2565
42709 2 1.58106 16.1498 32.23
42710 2 1.47238 19.7846 32.6566
42711 2 1.68113 23.5067 32.1835
42712 2 2.20302 14.2406 30.6525
42713 2 2.34471 18.1965 30.5619
42714 2 2.2287 21.57 30.5546
42715 2 -0.439746 14.4856 33.8961
42716 2 -0.481694 17.7129 33.6599
42717 2 -0.70249 21.5143 34.2129
42718 2 -0.47417 14.103 31.297
42719 2 -0.321446 17.7928 30.9365
69173 2 6.62946 8.92203 56.1295
42721 1 15.1343 16.1365 24.3645
42722 1 15.376 19.8603 24.8112
42723 1 15.2187 23.4643 24.2937
42724 1 17.1269 14.2889 26.8302
42725 1 17.0866 17.9748 26.7248
42726 1 17.1671 21.685 26.8108
42727 1 15.4302 16.177 28.7171
42728 1 15.0765 19.7906 29.0248
42729 1 15.3968 23.6731 28.9443
42730 1 17.5467 14.3466 34.427
42731 1 17.4812 18.0417 34.356
42732 1 17.5986 21.6712 34.5147
42733 1 15.6169 16.2842 32.2536
42734 1 15.6405 19.8232 32.2935
42735 1 15.6922 23.5419 32.1577
42736 1 17.5046 14.398 30.2273
42737 1 17.5452 18.0543 29.774
42738 1 17.3283 21.6314 30.235
42739 1 10.1611 14.3006 24.6491
42740 1 10.5579 18.0156 24.7807
42741 1 10.2504 21.6988 24.3288
42742 1 12.1453 15.9951 26.7498
42743 1 12.1821 19.7358 26.8297
42744 1 12.193 23.3808 26.6664
42745 1 10.4547 14.5023 29.0349
42746 1 10.1051 18.0415 29.3628
42747 1 10.5362 21.7009 28.8512
42748 1 12.3927 16.25 34.2457
42749 1 12.6525 19.9385 34.6443
42750 1 12.5444 23.513 34.2858
42751 1 10.6408 14.3455 32.396
42752 1 10.7809 18.115 32.4089
42753 1 10.7511 21.7649 32.3375
42754 1 12.7611 16.2362 29.9314
42755 1 12.3468 19.8526 30.2153
42756 1 12.7638 23.6345 29.8184
42757 2 15.6713 14.3529 24.7788
42758 2 15.6973 17.8961 24.9141
42759 2 15.9339 21.7595 24.9358
42760 2 16.3644 16.1125 26.8922
42761 2 16.5174 19.9186 26.5859
42762 2 16.5622 23.5942 27.2801
42763 2 15.4891 14.247 28.7143
42764 2 15.7956 18.1423 28.4738
42765 2 15.6196 21.6124 28.9343
42766 2 18.4817 14.3214 25.4577
42767 2 18.5131 18.0158 25.2894
42768 2 18.6132 21.8081 25.4796
42769 2 18.2382 14.0896 28.2762
42770 2 18.4168 18.0448 28.0643
42771 2 18.2769 21.6217 28.3623
42772 2 16.8554 16.1443 34.1675
42773 2 16.8818 19.878 34.1313
42774 2 16.9439 23.3593 34.0881
42775 2 16.4619 14.482 32.065
42776 2 16.2935 18.0438 32.1876
42777 2 16.3907 21.6811 32.0153
42778 2 17.1624 16.3073 30.0278
42779 2 16.9026 19.7117 30.354
42780 2 17.1645 23.621 30.2236
42781 2 14.0755 16.1631 33.358
42782 2 14.2358 20.0866 33.4809
42783 2 14.2635 23.6354 33.3392
42784 2 14.5324 16.3487 30.5511
42785 2 14.2744 19.6941 30.6836
42786 2 14.3939 23.7837 30.7636
42787 2 10.8533 16.0175 25.0632
42788 2 10.8742 19.965 25.0018
42789 2 10.7442 23.4052 24.9249
42790 2 11.4577 14.1871 27.0144
42791 2 11.54 17.9391 26.5574
42792 2 11.57 21.57 27.0701
42793 2 10.9586 16.3709 28.696
42794 2 10.7601 19.6911 28.7636
42795 2 10.8637 23.6496 28.6993
42796 2 13.5253 16.2097 25.5094
42797 2 13.5705 19.8184 25.5818
42798 2 13.4671 23.4732 25.2371
42799 2 13.5546 16.2353 28.1809
42800 2 13.3819 19.6877 28.2827
42801 2 13.6079 23.491 28.1295
42802 2 11.9238 14.3376 34.1782
42803 2 12.0615 18.1976 34.1905
42804 2 11.9327 21.711 34.1049
42805 2 11.1404 16.2427 32.5777
42806 2 11.4952 19.9649 31.948
42807 2 11.3601 23.5707 32.4335
42808 2 12.1325 14.5226 30.3353
42809 2 11.8927 17.8491 30.5449
42810 2 12.1965 21.8678 30.1073
42811 2 9.1015 14.1398 33.4786
42812 2 9.36191 18.1503 33.6985
42813 2 9.28988 21.5377 33.4709
42814 2 9.53554 14.4958 30.658
42815 2 9.26011 17.8744 31.0839
42816 2 9.54094 21.9158 30.7481
42817 1 25.3036 16.2273 24.5093
42818 1 25.0492 19.9001 24.1966
42819 1 25.3338 23.6755 24.4801
42820 1 26.8795 14.3173 26.3253
42821 1 26.9011 18.0055 26.5857
42822 1 27.0164 21.7827 26.4221
42823 1 24.7749 16.1875 28.8359
42824 1 25.2929 19.8881 28.4991
42825 1 25.0845 23.4491 29.1471
42826 1 27.1104 14.3752 33.8888
42827 1 27.4536 17.9824 34.2929
42828 1 27.1663 21.6332 34.0805
42829 1 25.4606 16.1513 32.0709
42830 1 25.5843 19.8113 31.951
42831 1 25.6579 23.5126 32.0541
42832 1 27.3407 14.3162 29.5601
42833 1 27.2606 17.8351 29.9711
42834 1 27.5216 21.645 29.734
42835 1 20.192 14.3901 24.4964
42836 1 20.1186 17.9422 24.2534
42837 1 20.328 21.8143 24.5635
42838 1 22.1003 16.2277 26.4633
42839 1 21.905 19.8386 26.5246
42840 1 22.1885 23.5423 26.6287
42841 1 20.0665 14.293 29.1667
42842 1 20.372 17.9607 28.7276
42843 1 20.0702 21.6194 29.166
42844 1 22.4448 16.2493 34.3785
42845 1 22.4307 19.822 34.1471
42846 1 22.554 23.4509 34.3017
42847 1 20.6735 14.3634 32.2904
42848 1 20.5553 18.0905 32.0552
42849 1 20.6022 21.7253 32.2279
42850 1 22.2551 16.1308 30.0948
42851 1 22.6779 19.9249 29.5684
42852 1 22.4312 23.4568 30.0499
42853 2 25.614 14.2646 24.6212
42854 2 25.5139 18.1171 24.7128
42855 2 25.6893 21.6569 24.6233
42856 2 26.5166 16.1376 26.2134
42857 2 26.3276 19.9985 26.7156
42858 2 26.2923 23.5933 26.3625
42859 2 25.4254 14.4952 28.3701
42860 2 25.6026 17.8389 28.3831
42861 2 25.8141 21.7347 28.5424
42862 2 28.1706 14.1873 24.9989
42863 2 28.3836 18.0301 25.3136
42864 2 28.2597 21.7245 25.0374
42865 2 28.1784 14.4469 27.7932
42866 2 28.2017 17.9459 28.2307
42867 2 28.2966 21.9274 27.9985
42868 2 26.7687 16.2436 33.8342
42869 2 26.8208 19.695 33.7727
42870 2 26.8728 23.6176 33.9016
42871 2 25.9609 14.3331 32.0675
42872 2 26.0882 17.9797 31.628
42873 2 26.1309 21.6478 32.2879
42874 2 26.699 16.0423 30.1049
42875 2 26.8086 19.887 30.0255
42876 2 26.9254 23.4088 30.2784
42877 2 24.1744 16.2783 33.4238
42878 2 24.1693 19.5659 33.1472
42879 2 24.3169 23.5561 33.5356
42880 2 24.0761 16.1201 30.6967
42881 2 24.3167 19.9809 30.3692
42882 2 24.1528 23.4945 30.8712
42883 2 20.7604 16.2391 24.7603
42884 2 20.7053 19.8223 24.6754
42885 2 20.8138 23.6526 24.881
42886 2 21.4854 14.398 26.2246
42887 2 21.3541 17.8675 26.9098
42888 2 21.4389 21.7148 26.3366
42889 2 20.5096 16.0921 28.8782
42890 2 20.839 20.103 28.3591
42891 2 20.6267 23.3889 28.8545
42892 2 23.5111 16.1996 25.3387
42893 2 23.2373 19.7915 25.0089
42894 2 23.6081 23.5915 25.4096
42895 2 23.0425 16.1692 28.2255
42896 2 23.4848 19.9116 27.745
42897 2 23.3078 23.266 28.2372
42898 2 21.9773 14.441 33.9943
42899 2 21.7191 17.985 33.9905
42900 2 21.9197 21.6605 34.106
42901 2 21.3536 16.351 31.8854
42902 2 21.2915 19.8749 32.2431
42903 2 21.2788 23.5826 32.0613
42904 2 21.8275 14.1625 30.4766
42905 2 22.0869 18.1829 29.9413
42906 2 21.9355 21.5452 30.3104
42907 2 19.29 14.5363 33.5301
42908 2 19.1386 18.0548 33.2353
42909 2 19.2719 21.6136 33.5391
42910 2 19.3107 14.3734 30.8925
42911 2 19.399 18.2284 30.5683
42912 2 19.2124 21.6287 30.8168
71795 2 30.9936 28.952 55.3463
42914 1 34.9829 19.8839 24.376
69298 2 11.4003 3.39706 55.7523
42916 1 36.7255 14.3566 26.5004
42917 1 36.8523 18.0121 26.1598
42918 1 36.9184 21.5581 26.3703
42919 1 34.9882 16.262 28.3958
42920 1 34.7918 19.8727 28.831
42921 1 35.2845 23.5426 28.4574
42922 1 37.2586 14.3415 34.2822
42923 1 36.9577 17.9857 33.9864
42924 1 37.1963 21.7224 34.3195
42925 1 35.3997 16.2321 31.7521
42926 1 35.2212 19.8977 31.9319
42927 1 35.2708 23.5966 31.8465
42928 1 37.0632 14.2886 29.6957
42929 1 37.1855 18.0327 29.4052
42930 1 36.9928 21.7363 29.8184
42931 1 29.8604 14.2887 24.0023
42932 1 30.0685 18.0966 24.5064
70516 2 26.3161 16.2825 55.5825
42934 1 31.8121 16.2165 26.3368
42935 1 31.8112 19.8408 26.5654
42936 1 31.8925 23.536 26.5036
42937 1 30.0175 14.3306 28.5913
42938 1 29.9345 17.9735 28.9191
42939 1 30.2316 21.8565 28.632
42940 1 32.25 16.0197 33.8843
42941 1 32.2955 19.9146 34.4301
42942 1 32.1456 23.6666 34.0905
42943 1 30.2138 14.3494 31.8819
42944 1 30.5154 17.9551 31.9537
42945 1 30.5361 21.7152 32.0885
42946 1 32.3051 16.1848 29.4352
42947 1 31.9451 19.9312 29.7043
42948 1 32.4234 23.749 29.4272
42949 2 35.5255 14.5327 24.5694
42950 2 35.4543 17.895 24.3322
42951 2 35.573 21.6919 24.6297
42952 2 36.1666 16.3068 26.705
42953 2 36.1127 19.8202 26.2105
42954 2 36.1958 23.382 26.5064
42955 2 35.4127 14.2229 28.3496
42956 2 35.289 18.0767 28.3502
42957 2 35.3819 21.5854 28.4868
57928 2 36.1039 27.108 37.0457
57927 2 35.0565 32.6349 35.255
57926 2 35.445 29.1072 35.4684
57846 2 26.3827 34.4026 44.6599
57931 2 35.3703 25.6383 38.891
42963 2 37.9594 21.4019 27.9504
42964 2 36.5678 15.9841 33.7077
42965 2 36.6878 19.9676 33.9037
42966 2 36.49 23.4582 33.7345
42967 2 35.7456 14.37 31.586
42968 2 35.9611 18.0542 32.1569
42969 2 35.9205 21.7771 31.514
42970 2 36.7729 16.2374 29.8444
42971 2 36.5602 19.7939 30.0056
42972 2 36.9873 23.6367 29.7165
42973 2 33.8337 16.1503 33.0264
42974 2 33.9926 19.9531 33.2907
42975 2 33.7835 23.5244 33.1106
42976 2 34.1564 16.2726 30.223
42977 2 33.905 19.8338 30.5176
42978 2 34.2648 23.8857 30.2419
42979 2 30.4333 16.0141 24.3975
42980 2 30.6746 19.9946 24.6919
42981 2 30.3573 23.5043 24.2875
42982 2 31.1612 14.3208 26.8223
42983 2 31.2111 18.0073 26.3468
42984 2 31.127 21.8043 26.8164
42985 2 30.5623 16.3633 28.2059
42986 2 30.3032 19.7641 28.4398
42987 2 30.7937 23.9069 28.23
42988 2 33.1307 16.2108 24.9088
42989 2 33.2499 19.895 25.1689
42990 2 33.0866 23.1684 24.9133
42991 2 33.1859 16.1365 27.6529
42992 2 33.1048 19.7881 27.9488
42993 2 33.3571 23.6273 27.7176
42994 2 31.6182 14.2181 33.6925
42995 2 31.8005 18.1902 33.7937
42996 2 31.6437 21.6581 33.7885
42997 2 30.8976 16.151 32.2589
42998 2 31.1262 19.9469 31.6302
42999 2 30.9322 23.5914 32.1826
43000 2 31.6671 14.4203 30.0778
43001 2 31.7308 17.8394 30.2022
43002 2 31.9839 21.9232 29.7765
43003 2 28.7547 14.1308 33.0691
43004 2 29.0372 18.19 33.3334
43005 2 28.9913 21.6453 33.0837
43006 2 28.9842 14.5623 30.3791
43007 2 29.0277 17.7729 30.6442
43008 2 29.2992 21.9186 30.4036
43777 1 5.38694 27.2224 24.4818
43778 1 5.4438 31.0212 24.7993
43779 1 5.28203 34.5271 24.6404
43780 1 7.19289 25.4853 26.9152
43781 1 7.20229 28.934 26.528
43782 1 7.36279 32.647 26.7832
43783 1 5.36158 27.2356 28.976
43784 1 5.3065 30.7956 29.4175
43785 1 5.6164 34.5339 29.1509
43786 1 7.60945 25.2618 34.8281
43787 1 7.39939 28.9401 34.3116
43788 1 7.63111 32.7182 34.7665
43789 1 5.87658 27.1235 32.4037
43790 1 5.87025 30.847 32.5363
43791 1 5.67443 34.5749 32.4672
43792 1 7.34136 25.3439 30.1908
43793 1 7.65514 29.0182 29.9687
43794 1 7.3996 32.6224 30.3632
43795 1 0.357095 25.4321 24.514
43796 1 0.591837 29.0426 25.0075
43797 1 0.368391 32.6737 24.4623
43798 1 2.3401 27.2601 26.7353
43799 1 2.32048 30.7593 27.0551
43800 1 2.2458 34.5254 26.875
43801 1 0.540086 25.4426 29.1447
43802 1 0.30149 29.0379 29.4785
43803 1 0.588318 32.7822 28.8283
43804 1 2.52159 27.1619 34.4398
43805 1 2.71997 30.9165 34.815
43806 1 2.41408 34.4861 34.414
43807 1 0.971171 25.3867 32.2636
43808 1 0.875121 29.1182 32.3663
43809 1 0.844286 32.7223 32.2808
43810 1 2.80759 27.3078 29.8937
43811 1 2.57351 30.8728 30.2834
43812 1 2.84601 34.5483 30.1119
43813 2 5.9697 25.5214 24.9404
43814 2 5.96976 29.0515 24.7949
43815 2 5.95798 32.8315 25.1798
43816 2 6.458 27.2702 26.9321
43817 2 6.79656 30.8984 26.6587
43818 2 6.59223 34.4765 27.1768
43819 2 5.59697 25.3627 28.7911
43820 2 6.0068 29.0557 28.7896
43821 2 5.85184 32.5662 29.0265
43822 2 8.69772 25.4553 25.6544
43823 2 8.59461 28.9152 25.3289
43824 2 8.85812 32.6885 25.6616
43825 2 8.37434 25.5276 28.4668
43826 2 8.49216 28.9805 28.1494
43827 2 8.42772 32.6698 28.5104
43828 2 6.98282 26.9073 34.156
43829 2 7.03506 30.9729 34.2528
43830 2 6.92401 34.5357 34.2184
43831 2 6.46465 25.3686 31.9903
43832 2 6.36169 28.981 32.5343
43833 2 6.42286 32.7698 32.1538
43834 2 7.10713 27.3414 30.5064
43835 2 7.03932 30.7214 30.7325
43836 2 7.2409 34.5372 30.4593
43837 2 4.29567 27.1646 33.5443
43838 2 4.47321 31.0375 33.845
43839 2 4.15352 34.3601 33.4894
43840 2 4.58206 27.268 30.7516
43841 2 4.39992 30.9445 31.0864
43842 2 4.53418 34.6652 30.7548
43843 2 1.0253 27.1803 24.9949
43844 2 1.11784 30.9698 25.1788
43845 2 0.848517 34.4316 25.0142
43846 2 1.75318 25.417 27.3459
43847 2 1.62192 28.9936 26.8219
43848 2 1.70719 32.6605 27.1589
43849 2 0.934306 27.3266 28.9543
43850 2 0.9375 30.6932 28.7842
43851 2 1.01694 34.726 28.8113
43852 2 3.589 27.1365 25.3424
43853 2 3.82351 30.7137 25.7242
43854 2 3.66379 34.508 25.63
43855 2 3.64043 27.4149 28.098
43856 2 3.64675 30.7065 28.549
43857 2 3.5939 34.5493 28.365
43858 2 2.10294 25.2256 34.1261
43859 2 2.25596 29.1495 34.3495
43860 2 2.11546 32.5385 34.0526
43861 2 1.4567 27.3126 32.6126
43862 2 1.54615 30.9663 32.0814
43863 2 1.46504 34.5617 32.5008
43864 2 2.32333 25.4929 30.4237
43865 2 2.17305 28.9225 30.6605
43866 2 2.13017 32.8578 30.4938
43867 2 -0.530338 25.2374 33.5245
43868 2 -0.460969 29.1684 33.8738
43869 2 -0.641345 32.7207 33.4487
69395 2 21.459 7.01062 55.6289
43871 2 -0.560114 29.0443 31.1917
43872 2 -0.376955 32.8157 30.5119
43873 1 15.4703 27.1058 24.8503
43874 1 15.2239 30.7716 24.6526
43875 1 15.4353 34.5286 24.7425
43876 1 17.349 25.2096 26.7891
43877 1 17.1199 28.9845 26.7166
43878 1 17.0526 32.6992 26.9918
43879 1 15.2682 27.375 29.276
43880 1 14.9821 30.7552 27.6052
43881 1 15.1276 34.2562 29.0572
43882 1 17.5754 25.3693 34.1896
43883 1 17.3497 28.9919 34.6581
43884 1 17.3615 32.786 34.4954
43885 1 15.5563 27.2187 32.2718
43886 1 15.7471 30.8117 32.4774
43887 1 15.5926 34.4606 32.2323
43888 1 17.3735 25.5169 30.252
43889 1 17.523 29.2401 29.735
43890 1 17.6762 32.5337 30.495
43891 1 10.5584 25.4308 24.8278
69342 1 21.7629 12.3502 55.6439
70396 1 11.7171 16.2778 55.9212
43894 1 12.3084 27.1603 26.9192
43895 1 12.1262 30.8475 27.1552
43896 1 12.1905 34.4873 26.7984
43897 1 10.1229 25.363 29.1703
43898 1 10.2704 29.0243 28.7411
43899 1 10.0412 32.6534 29.29
43900 1 12.5273 27.1986 34.6307
43901 1 12.4364 30.9406 34.238
43902 1 12.5198 34.6548 34.5006
43903 1 10.5239 25.3367 32.3898
43904 1 10.5536 29.0037 32.2434
43905 1 10.6408 32.7128 32.3452
43906 1 12.4898 27.2089 30.0244
43907 1 12.7056 30.8534 30.5516
43908 1 12.3892 34.4539 30.0689
43909 2 15.6487 25.2463 24.684
43910 2 16.0427 29.0043 24.7718
43911 2 15.8799 32.6592 24.6644
43912 2 16.6949 27.0162 26.4197
43913 2 16.6239 30.8843 26.3964
43914 2 16.5493 34.6034 26.5003
43915 2 15.8445 25.6307 28.7796
43916 2 15.6514 29.1723 28.4654
43917 2 15.5065 32.5038 28.2288
43918 2 18.3797 24.9304 25.2389
43919 2 18.5273 29.0648 25.2864
43920 2 18.9407 32.7038 26.2035
43921 2 18.5406 25.4063 28.2152
43922 2 18.4317 29.198 28.0184
43923 2 18.1808 32.5919 28.5458
43924 2 16.88 27.1698 34.1026
43925 2 16.9244 30.8604 34.3645
43926 2 16.8535 34.723 34.2831
43927 2 16.5969 25.461 32.0778
43928 2 16.2855 29.0306 32.533
43929 2 16.4669 32.7245 32.3655
43930 2 17.0202 27.4659 30.3857
43931 2 16.8992 30.8184 30.6081
43932 2 16.9341 34.2719 30.3147
43933 2 14.1427 27.2102 33.6165
43934 2 14.3069 31.0489 33.8547
43935 2 14.1056 34.7351 33.4773
43936 2 14.3171 27.0189 30.9405
43937 2 14.1739 30.9155 31.4183
43938 2 14.2913 34.2003 30.7707
43939 2 11.0906 27.2784 25.07
43940 2 11.1113 30.6858 24.6709
43941 2 10.9465 34.543 25.0321
43942 2 11.6762 25.3742 26.6747
43943 2 11.4214 29.0943 27.1178
43944 2 11.7139 32.6222 26.599
43945 2 10.8636 27.0931 28.7377
43946 2 10.6654 30.9421 28.6496
43947 2 10.7779 34.3809 28.9525
43948 2 13.7242 27.2444 25.6262
43949 2 13.7773 30.6152 26.0207
43950 2 13.7509 34.5216 25.6507
43951 2 13.5446 27.3294 28.3658
43952 2 13.3599 30.7544 28.7175
43953 2 13.3886 34.3629 28.3963
43954 2 11.9971 25.334 34.3603
43955 2 11.9913 29.0026 34.1541
43956 2 11.9294 32.8713 34.0122
43957 2 11.2664 27.1481 32.2752
43958 2 11.4455 30.8055 32.3931
43959 2 11.2168 34.5916 32.1588
43960 2 11.9573 25.3879 30.3235
43961 2 11.9251 28.9505 30.5297
43962 2 11.9307 32.5784 30.5886
43963 2 9.22077 25.2959 33.7318
43964 2 9.09794 28.9344 33.3565
43965 2 9.22621 32.7857 33.6199
43966 2 9.2923 25.2398 30.9107
43967 2 9.41815 28.9566 30.6341
43968 2 9.18697 32.4218 30.9989
43969 1 24.9569 27.1988 24.1071
43970 1 25.2605 30.854 24.3793
43971 1 25.0893 34.5739 24.1998
43972 1 26.9729 25.3784 26.4673
43973 1 26.9427 28.9351 26.3769
43974 1 26.8336 32.6469 26.5636
43975 1 25.2357 27.1802 28.7109
43976 1 24.9074 30.8022 29.3824
43977 1 25.091 34.4124 28.6524
43978 1 27.4158 25.3655 34.438
43979 1 27.233 29.0658 34.2566
43980 1 27.3098 32.7023 34.695
43981 1 25.5367 27.2484 32.0377
43982 1 25.3989 30.9007 32.3832
43983 1 25.441 34.4855 32.2075
43984 1 27.1294 25.4163 29.9482
43985 1 27.275 29.0868 29.6403
43986 1 27.1635 32.6691 30.1146
43987 1 19.9756 25.2939 24.3293
43988 1 20.302 28.9774 24.7033
43989 1 20.2918 32.6561 24.8331
43990 1 22.0739 27.1085 26.4645
43991 1 22.239 30.7798 26.8069
43992 1 22.1481 34.55 26.5334
43993 1 20.2921 25.3573 28.8796
43994 1 20.0288 29.0558 29.0823
43995 1 19.9521 32.78 28.0003
43996 1 22.3214 27.2106 34.2422
43997 1 22.3164 30.8624 34.6833
43998 1 22.4155 34.4738 34.3838
43999 1 20.7264 25.4842 31.9578
44000 1 20.4252 28.9704 32.4527
44001 1 20.6681 32.5641 32.5012
44002 1 22.4947 27.299 29.7199
44003 1 22.1634 30.9109 30.1424
44004 1 22.4483 34.3299 29.9692
44005 2 25.7745 25.5622 24.7487
44006 2 25.5568 28.9058 24.6362
44007 2 25.6188 32.8451 24.8146
44008 2 26.3092 27.1147 27.1043
44009 2 26.4984 30.7641 26.2173
44010 2 26.1851 34.4626 26.9546
44011 2 25.476 25.2436 28.6056
44012 2 25.4825 29.2128 28.5288
44013 2 25.3826 32.529 28.8005
44014 2 28.6169 25.6692 25.3319
44015 2 28.2988 28.8187 25.0117
44016 2 28.303 32.8181 25.4547
44017 2 28.138 25.017 28.2246
44018 2 28.2206 29.0673 27.9259
44019 2 27.9843 32.4779 28.3008
44020 2 26.8247 27.1048 33.9323
44021 2 26.7257 30.9676 34.1399
44022 2 26.69 34.3871 34.0948
44023 2 26.2688 25.3668 31.8759
44024 2 25.9463 29.051 32.37
44025 2 26.0306 32.6612 31.7509
44026 2 26.7642 27.3939 30.1899
44027 2 26.7753 30.713 30.3764
44028 2 26.8317 34.5948 30.0905
44029 2 24.0754 27.145 33.292
44030 2 24.1224 31.1005 33.9617
44031 2 23.9898 34.3732 33.4506
44032 2 24.2569 27.364 30.5048
44033 2 23.95 30.7879 31.058
44034 2 24.1577 34.6082 30.6555
44035 2 20.645 27.0621 24.7167
44036 2 20.889 30.8242 24.9336
44037 2 20.7444 34.5023 24.8754
44038 2 21.5682 25.3247 27.1395
44039 2 21.4615 29.0326 26.362
44040 2 21.636 32.647 26.5384
44041 2 20.7146 27.2343 28.6968
44042 2 20.5939 30.9395 28.5221
44043 2 20.4852 34.2952 28.9154
44044 2 23.3206 26.9136 25.0324
44045 2 23.5941 30.7988 25.4279
44046 2 23.5053 34.5848 25.2287
44047 2 23.3087 27.304 27.9581
44048 2 23.2024 30.7711 28.4664
44049 2 23.1517 34.2353 28.1648
44050 2 21.846 25.318 34.0528
44051 2 21.9251 29.0909 34.4431
44052 2 21.7622 32.6497 34.3056
44053 2 21.3591 27.2861 32.3533
44054 2 21.2111 30.7661 32.58
44055 2 21.1731 34.5716 32.6524
44056 2 22.0367 25.4553 30.1973
44057 2 21.8503 29.0448 30.2305
44058 2 21.7498 32.822 30.8753
44059 2 19.2755 25.2772 33.3318
44060 2 19.169 28.9683 33.8506
44061 2 19.1509 32.579 33.788
44062 2 19.3672 25.5016 30.5803
44063 2 19.2355 28.9972 30.8892
44064 2 19.2499 32.6594 31.3251
44065 1 35.1387 27.3641 24.3665
43892 1 10.3125 28.8587 24.3654
44067 1 35.1355 34.6409 24.3604
44068 1 36.8343 25.2362 26.2404
44069 1 36.9052 28.9626 26.3584
44070 1 36.8208 32.6903 26.2975
44071 1 34.8811 27.0859 28.7668
44072 1 35.1258 30.8831 28.3602
44073 1 34.8181 34.4663 28.6803
44074 1 37.0107 25.3388 33.8353
44075 1 37.3479 29.0116 34.2515
44076 1 36.8116 32.7543 33.9556
44077 1 35.1889 27.136 31.967
44078 1 35.3419 30.9296 31.9385
44079 1 35.2311 34.5714 31.9156
44080 1 37.3086 25.4456 29.264
44081 1 37.0027 28.9723 29.8268
44082 1 37.2253 32.7432 29.2867
44083 1 30.2262 25.4723 24.3842
44084 1 29.9822 29.0357 24.0688
44085 1 30.0424 32.7794 24.3913
44086 1 31.9805 27.2081 26.3645
44087 1 31.9104 30.8387 26.3312
44088 1 31.9071 34.4673 26.4922
44089 1 29.8136 25.3326 28.9848
44090 1 30.1319 29.085 28.5327
44091 1 29.8126 32.6213 28.8406
44092 1 32.3374 27.3314 34.4872
44093 1 32.1418 30.8102 33.9581
44094 1 32.2763 34.5002 34.3036
44095 1 30.3931 25.4334 32.0861
44096 1 30.256 29.0255 31.7785
44097 1 30.3367 32.5594 32.1306
44098 1 32.0479 27.2535 29.8078
44099 1 32.4434 30.9313 29.5383
44100 1 31.9284 34.4474 29.9809
44101 2 35.3054 25.3135 24.4487
44102 2 35.6526 29.2012 24.6334
44103 2 35.4173 32.6076 24.4139
44104 2 36.2915 27.2047 26.1049
44105 2 36.2292 30.7989 26.6454
44106 2 36.2385 34.5434 26.2954
44107 2 35.6401 25.4956 28.0646
44108 2 35.5489 28.9083 28.3763
44109 2 35.4385 32.8178 28.0323
57916 1 32.0094 27.2353 45.2633
57925 2 35.2118 25.2802 35.2883
57915 1 29.692 32.6555 39.9469
44113 2 38.2007 25.4165 27.5462
57860 2 20.577 30.8613 35.9832
71644 1 21.8533 27.2324 55.7405
44116 2 36.7055 27.2774 33.8637
44117 2 36.5932 30.678 33.6902
44118 2 36.722 34.7175 33.874
44119 2 35.8922 25.3825 32.0289
44120 2 35.9893 29.0081 31.5006
44121 2 35.8263 32.7096 32.1203
44122 2 36.6477 27.0565 30.0855
44123 2 36.8047 31.0098 29.7508
44124 2 36.4586 34.2968 30.0925
44125 2 34.0659 27.2378 33.4608
44126 2 33.7491 30.7462 33.0784
44127 2 33.9908 34.5192 33.3929
44128 2 33.9506 27.1259 30.5225
44129 2 34.2286 30.9835 30.1758
44130 2 33.8184 34.5164 30.4765
44131 2 30.8153 27.3383 24.5478
44132 2 30.4815 30.7587 24.5614
44133 2 30.7032 34.6523 24.612
44134 2 31.3113 25.3207 26.1094
44135 2 31.2405 29.0112 26.7686
44136 2 31.3704 32.6819 26.1651
44137 2 30.3992 27.1097 28.5175
44138 2 30.5642 30.9545 28.1603
44139 2 30.6001 34.331 28.4107
44140 2 33.4173 27.441 25.2661
44141 2 33.2469 30.7199 24.9056
44142 2 33.3035 34.6512 25.0951
44143 2 33.0756 27.0317 28.0621
44144 2 33.328 30.6457 27.749
44145 2 33.1685 34.3569 27.8877
44146 2 31.712 25.5492 33.8526
44147 2 31.6615 28.9412 33.8316
44148 2 31.706 32.6717 33.8782
44149 2 31.0975 27.3418 31.5968
44150 2 31.0543 30.8455 32.0545
44151 2 30.9708 34.4739 31.6688
44152 2 31.6845 25.3425 30.2311
44153 2 31.8036 29.2031 29.9086
44154 2 31.6424 32.5409 30.0555
44155 2 29.1157 25.571 33.5286
44156 2 28.918 29.0286 33.1507
44157 2 28.9895 32.685 33.4687
44158 2 29.0108 25.4726 30.7306
44159 2 29.0359 29.0073 30.3433
44160 2 29.0433 32.5622 30.6634
55297 1 5.14867 5.16132 35.2872
55298 1 5.33793 8.89194 35.733
55299 1 5.11875 12.4123 35.3355
71682 2 23.8165 34.6002 52.1513
55301 1 7.16782 6.98988 37.6651
55302 1 7.10937 10.7733 37.7077
55303 1 5.3739 5.17499 39.7515
55304 1 5.06895 8.74154 40.3107
55305 1 5.34514 12.4917 39.8916
71681 2 23.6018 30.6327 52.497
55307 1 7.27613 6.91032 45.2566
55308 1 7.38711 10.6349 45.6784
55309 1 5.49354 5.14057 43.2805
55310 1 5.44716 8.79046 43.3307
55311 1 5.49925 12.5389 43.1313
71680 2 23.9186 27.3131 52.1967
55313 1 7.58283 6.99463 40.7288
55314 1 7.13796 10.5558 41.2025
71679 2 23.4702 34.3344 55.0426
55316 1 0.410432 7.0279 35.5938
55317 1 0.0260788 10.6242 35.5552
55318 1 2.11348 5.11733 37.4865
55319 1 2.17166 8.71357 37.9382
55320 1 2.1384 12.5995 37.6898
71564 2 15.2553 28.848 50.3566
55322 1 0.0938206 6.93671 40.1626
55323 1 0.430802 10.7999 39.9524
55324 1 2.24604 5.10317 45.2271
55325 1 2.38575 8.75397 45.7209
55326 1 2.30591 12.3866 45.1805
71491 2 0.413969 27.0921 46.5857
55328 1 0.843613 6.90435 43.2425
55329 1 0.580753 10.6165 43.2464
55330 1 2.70864 5.1185 40.6539
55331 1 2.339 8.81402 41.1634
55332 1 2.53032 12.5874 40.7674
71678 2 23.7718 30.9338 55.3125
55334 2 5.80297 6.81785 35.9501
55335 2 5.88796 10.7537 35.7927
55336 2 6.62916 5.09458 38.1174
55337 2 6.50032 8.91482 37.4502
55338 2 6.20526 12.4561 37.9458
55340 2 5.82456 7.18526 39.4348
55341 2 5.47867 10.5526 39.8657
71437 1 5.35042 27.2808 53.8071
55343 2 8.42401 6.87475 36.0961
55344 2 8.5638 10.9405 36.5125
71677 2 23.6997 27.0492 54.9646
55346 2 8.49302 7.24454 39.0377
55347 2 8.11205 10.4504 39.4662
55348 2 6.68051 4.90791 44.9438
55349 2 6.80275 8.80354 45.3012
55350 2 6.69261 12.3502 45.016
71676 2 26.5162 34.6635 51.7568
55352 2 6.12763 6.88544 43.4667
55353 2 6.07669 10.6307 43.026
55354 2 7.12808 5.19906 41.0828
55355 2 6.88298 8.65637 41.5689
55356 2 6.91041 12.5602 41.2462
55357 2 4.006 5.1196 44.4651
55358 2 4.10676 8.6743 44.7016
55359 2 4.0605 12.664 44.3308
55360 2 4.31351 5.39576 41.5081
55361 2 4.16395 8.63677 42.0113
55362 2 4.31889 12.6322 41.5946
55363 2 0.671443 5.04229 35.9105
55364 2 0.947413 9.08886 35.98
55365 2 0.690743 12.4131 35.838
55367 2 1.60951 6.99399 37.526
55368 2 1.5142 10.7857 38.1382
55369 2 0.860126 5.26785 39.4178
55370 2 0.667029 8.69545 39.7012
55371 2 0.718691 12.6743 39.6918
55372 2 3.46594 4.9792 36.2001
55373 2 3.58911 8.83456 36.6303
55374 2 3.46615 12.2262 36.3333
55375 2 3.5689 5.37206 38.9429
55376 2 3.34335 8.56994 39.4933
55377 2 3.40417 12.7849 39.1304
71490 2 4.21541 34.6269 52.3222
55379 2 1.88879 7.04114 45.1675
55380 2 1.92091 10.4933 45.0769
55381 2 1.26727 5.05129 43.5037
55382 2 1.31621 8.78916 42.8981
55383 2 1.03627 12.5015 43.468
57914 1 30.0241 29.0746 39.462
55385 2 1.84061 6.83908 41.3858
55386 2 2.0395 10.7706 41.2795
71675 2 26.3721 30.7268 51.8849
55388 2 -0.695111 7.01324 44.6379
55389 2 -0.894709 10.5277 44.4742
71674 2 26.6159 27.2236 51.6772
55391 2 -0.664259 6.84594 41.9293
55392 2 -0.609719 10.7253 41.7099
55393 1 15.1185 5.19773 35.574
55394 1 14.977 8.8114 35.2213
55395 1 15.0766 12.4829 35.3955
71673 2 25.7201 32.6754 53.5081
55397 1 17.1075 6.9178 37.4634
55398 1 16.9551 10.5796 37.4501
55399 1 14.9397 5.14865 40.0777
55400 1 15.0799 8.83376 39.6129
55401 1 14.9202 12.5131 40.0412
71672 2 25.6476 29.06 53.9186
55403 1 17.2625 7.0793 45.367
55404 1 17.1102 10.6923 45.0401
55405 1 15.3377 5.10097 43.1875
55406 1 15.2833 8.85748 42.94
55407 1 15.2632 12.57 43.1442
71671 2 25.7167 25.3564 53.5056
55409 1 17.0183 6.91617 41.0925
55410 1 17.3746 10.7288 40.6633
57832 2 26.2117 27.1198 37.7519
55412 1 10.0846 7.00136 35.0688
55413 1 10.3321 10.7881 35.6646
55414 1 11.9542 5.08492 37.6627
55415 1 11.8603 8.77157 37.427
55416 1 11.9725 12.5267 37.6567
71563 2 15.3222 25.4508 50.1749
55418 1 10.3631 6.87239 39.6608
55419 1 9.89428 10.7132 40.1567
55420 1 12.3133 5.10712 45.5222
55421 1 11.9834 8.81526 45.1195
55422 1 12.3102 12.5274 45.4743
57913 1 29.6463 25.2104 39.8408
55424 1 10.4393 6.94525 43.0776
55425 1 10.3444 10.6972 43.3756
55426 1 12.1543 5.02849 41.0042
55427 1 12.1963 8.79009 40.6497
55428 1 12.1187 12.4496 41.1253
57912 1 31.6989 34.4147 37.2957
55430 2 15.6762 7.15695 35.8545
55431 2 15.4933 10.5439 35.5867
55432 2 16.4614 5.1458 37.2367
55433 2 16.3265 8.74904 37.9891
55434 2 16.2966 12.5142 37.1898
57911 1 31.7834 30.8731 37.0917
55436 2 15.4255 6.85059 39.7031
55437 2 15.4668 10.7993 39.5199
57910 1 31.7179 27.2915 37.3209
55439 2 18.5355 7.00735 36.3923
55440 2 18.1719 10.5536 36.0544
71667 2 27.7211 32.5868 49.7618
55442 2 17.9796 6.73273 39.3359
55443 2 18.1648 10.7617 38.96
55444 2 16.7596 5.25284 45.0302
55445 2 16.5341 8.73524 44.8059
55446 2 16.6421 12.5728 44.7493
71666 2 27.9565 29.1359 49.5378
55448 2 15.8219 6.97058 42.8249
55449 2 15.7294 10.6533 43.2655
55450 2 16.5918 4.97631 41.2688
55451 2 16.7924 9.02107 41.0475
55452 2 16.6716 12.3451 41.3626
55453 2 13.9819 5.21994 44.4962
55454 2 13.7404 8.73394 44.2016
55455 2 13.896 12.6373 44.484
55456 2 13.9446 4.92846 41.8007
55457 2 14.0891 8.98888 41.4605
55458 2 13.8802 12.3469 41.7365
55459 2 10.7274 5.29023 35.7297
55460 2 10.4706 8.82029 35.6065
55461 2 10.7594 12.7858 35.8895
71562 2 15.9755 34.4452 47.954
55463 2 11.2154 6.94387 37.9288
55464 2 11.4319 10.6035 37.4416
55465 2 10.471 4.95507 39.4051
55466 2 10.4755 8.93783 39.5694
55467 2 10.3483 12.4282 39.5821
55468 2 13.418 5.33225 36.4479
55469 2 13.2806 8.57578 36.1026
55470 2 13.487 12.3232 36.4491
55471 2 13.1745 5.12415 39.2154
55472 2 13.2545 8.81522 38.997
55473 2 13.1527 12.4401 39.2218
71665 2 27.5223 25.1974 49.8712
55475 2 11.5506 6.81363 44.9202
55476 2 11.7703 10.7235 45.0829
55477 2 11.0505 4.99198 42.7767
55478 2 10.9593 8.75879 43.2473
55479 2 11.1045 12.4752 42.9908
71561 2 16.1015 30.8025 48.4892
55481 2 11.8552 6.99876 41.1942
55482 2 11.6533 10.5929 41.3575
71664 2 28.0575 32.748 46.9726
55484 2 8.91757 6.78748 44.3122
55485 2 8.97756 10.8985 44.7369
71663 2 27.8118 28.9052 46.693
55487 2 9.28485 6.96461 41.4885
55488 2 8.98603 10.7818 41.8203
55489 1 24.8626 5.02354 34.8415
55490 1 25.0559 8.86809 35.1261
55491 1 24.9194 12.4567 34.8756
71662 2 28.1074 25.3259 47.0905
55493 1 26.8092 6.94517 37.062
55494 1 26.799 10.5106 37.2119
55495 1 25.0485 5.23366 39.3898
55496 1 24.709 8.77812 39.8248
55497 1 25.0319 12.3647 39.4485
71601 2 12.8285 34.5834 50.026
55499 1 26.9869 6.91076 44.9592
55500 1 27.2704 10.6133 45.2761
55501 1 25.1761 5.15801 42.9188
55502 1 25.2161 8.85818 43.0939
55503 1 25.3557 12.3381 42.7887
71600 2 13.1395 30.7992 49.7788
55505 1 27.2966 6.97177 40.214
55506 1 26.9672 10.5121 40.6318
71661 2 25.0114 32.631 50.2575
55508 1 20.1721 7.04768 35.4212
55509 1 19.8615 10.6723 35.0564
55510 1 21.9212 5.14441 37.3314
55511 1 21.7925 8.87339 37.3594
55512 1 21.7726 12.5177 37.346
71660 2 25.2082 29.1966 49.949
55514 1 19.8407 6.87818 40.0414
55515 1 20.0792 10.6298 39.6198
55516 1 22.0038 5.08057 45.0265
55517 1 22.2343 8.8159 45.3889
55518 1 22.0907 12.3852 45.0164
71659 2 25.0202 25.1874 50.1554
55520 1 20.3697 7.00552 43.1525
55521 1 20.3215 10.6494 42.9348
55522 1 22.3147 5.13962 40.4095
55523 1 21.9567 8.72 40.7667
55524 1 22.3291 12.4602 40.614
71658 2 25.9846 34.4938 48.5835
55526 2 25.4893 6.97041 35.3574
55527 2 25.4839 10.7152 35.6861
55528 2 26.0482 5.1638 37.5564
55529 2 26.2824 8.67831 37.0573
55530 2 26.2334 12.4357 37.5357
71657 2 26.0277 30.8459 47.9135
55532 2 25.4106 7.11651 39.1919
55533 2 25.3073 10.4818 39.2674
71599 2 12.8731 27.0537 50.0302
55535 2 28.059 6.82129 35.6543
55536 2 28.3134 10.6359 36.0871
71656 2 26.0822 27.2059 48.7013
55538 2 28.2193 7.04606 38.3888
55539 2 27.8677 10.4282 38.8621
55540 2 26.5027 5.00759 44.6648
55541 2 26.6132 8.88031 44.949
55542 2 26.5965 12.293 44.5586
71598 2 13.367 34.4904 46.9887
55544 2 25.8026 7.00932 43.0706
55545 2 26.0966 10.5494 42.7551
55546 2 26.7836 5.22141 40.5868
55547 2 26.6324 8.60978 40.9628
55548 2 26.7552 12.4786 40.7117
55549 2 23.7192 5.0313 44.1475
55550 2 23.8686 9.04014 44.3351
55551 2 23.6999 12.1914 43.9541
55552 2 24.0709 5.10953 41.2229
55553 2 23.9264 8.84478 41.5356
55554 2 24.0874 12.3219 41.2571
55555 2 20.3766 5.10657 35.322
55556 2 20.5368 8.90624 35.7058
55557 2 20.5155 12.4751 35.5681
71655 2 25.2509 32.8968 46.4646
55559 2 21.3264 6.97123 37.1592
55560 2 21.2767 10.77 37.6871
55561 2 20.4753 5.27425 39.2122
55562 2 20.4182 8.62066 39.3845
55563 2 20.4474 12.6571 39.3879
55564 2 23.0898 5.02608 35.8291
55565 2 23.2642 8.98236 36.1872
55566 2 23.1883 12.4153 35.9542
55567 2 23.263 5.14925 38.6948
55568 2 22.9855 8.80783 39.1006
55569 2 23.1146 12.5907 38.8698
71654 2 25.114 28.9882 46.1812
55571 2 21.5763 7.05198 44.9856
55572 2 21.5175 10.5503 44.7987
55573 2 20.7859 5.03328 43.3473
55574 2 20.9455 8.80747 42.5827
55575 2 20.9278 12.5302 43.1436
71653 2 25.2478 25.4455 46.5885
55577 2 21.5954 6.74505 41.1863
55578 2 21.6631 10.7121 41.0504
71597 2 13.1135 30.6105 46.9712
55580 2 18.9584 7.16711 44.4058
55581 2 18.8954 10.4876 44.1015
71596 2 13.5283 27.1103 47.2377
55583 2 18.9331 7.08077 41.6672
55584 2 19.0948 10.8668 41.4274
55585 1 34.9223 5.23801 34.9322
55586 1 34.6249 8.7413 34.5945
55587 1 34.8741 12.4404 35.0885
71595 2 10.1888 34.3358 50.5603
55589 1 36.6 7.10729 37.2286
55590 1 36.6233 10.6925 37.1205
55591 1 34.688 5.05759 39.6604
55592 1 35.0016 8.82829 39.397
55593 1 34.7225 12.4821 39.7638
71652 1 22.049 34.5604 51.4323
55595 1 36.9965 6.92278 45.0931
55596 1 36.7936 10.7126 44.6053
55597 1 35.2039 5.12591 42.8075
55598 1 35.0563 8.77647 42.752
55599 1 35.0659 12.5257 42.822
71560 2 16.3432 27.1336 48.0295
55601 1 36.7064 7.06374 40.6846
55602 1 37.0698 10.6939 40.3018
71651 1 21.9045 30.8649 51.5508
55604 1 29.7323 6.9556 34.693
55605 1 29.9539 10.6704 35.2077
55606 1 31.9245 5.08807 37.2697
55607 1 31.9279 8.72594 37.1636
55608 1 31.823 12.3467 37.4539
71594 2 10.4968 30.9905 50.3014
55610 1 29.9567 7.04984 39.2239
55611 1 29.6146 10.5444 39.582
55612 1 32.0426 5.0754 45.1337
55613 1 31.7823 8.71336 44.837
55614 1 32.1257 12.4063 45.1146
55616 1 30.0444 6.86827 42.7851
55617 1 30.0738 10.4666 42.7171
55618 1 31.8797 5.25181 40.5418
55619 1 32.229 8.81974 40.3008
55620 1 31.8893 12.3463 40.7211
71650 1 22.1894 27.2255 51.278
55622 2 35.3119 7.15835 35.4017
55623 2 35.111 10.4862 35.2141
55624 2 35.9772 5.19932 36.8206
55625 2 35.9102 8.86486 37.5342
55626 2 36.0772 12.4506 36.9286
71593 2 10.2518 27.1351 50.5941
55628 2 35.2286 6.78764 39.3272
55629 2 35.349 10.8791 39.0227
71592 2 11.2072 32.6553 48.0677
57924 1 31.875 34.4776 40.7898
57923 1 32.2664 30.8709 40.2939
71591 2 11.1153 28.973 48.5676
57922 1 31.799 27.1639 40.8871
70356 2 1.73827 21.7544 55.7898
55636 2 36.4351 5.20285 44.5699
55637 2 36.3674 8.62141 44.3625
55638 2 36.5297 12.6549 44.5286
71559 2 15.3587 32.5379 46.3791
55640 2 35.7949 6.95211 42.4227
55641 2 35.6395 10.6713 42.8576
55642 2 36.5982 5.04688 40.774
55643 2 36.5639 8.98669 40.8989
55644 2 36.3519 12.4415 40.9752
55645 2 33.8102 5.14115 44.1358
55646 2 33.5795 8.53978 43.8606
55647 2 33.8538 12.62 44.2959
55648 2 33.8485 5.03272 41.3559
55649 2 33.9092 8.87105 41.1322
55650 2 33.7995 12.3702 41.3852
55651 2 30.4158 5.22477 35.5462
55652 2 30.3122 8.6445 35.2824
55653 2 30.4813 12.5555 35.4146
71558 2 15.5031 29.0554 46.4581
55655 2 31.2188 6.95757 37.5481
55656 2 31.3068 10.5899 36.7599
55657 2 30.2392 4.95838 39.2523
55658 2 30.4417 8.98345 39.0083
55659 2 30.3436 12.2578 39.146
55660 2 33.1912 5.24213 35.9503
55661 2 32.9726 8.61334 35.6345
55662 2 33.2697 12.5142 36.1475
55663 2 32.9695 4.94185 38.8074
55664 2 33.1483 8.82069 38.5444
55665 2 32.9107 12.3063 39.0022
71649 1 20.092 32.7223 53.7696
55667 2 31.4526 6.69519 44.5443
55668 2 31.6711 10.5647 44.579
55669 2 30.9 5.14636 42.4732
55670 2 30.6843 8.67355 42.9026
55671 2 30.8542 12.2771 42.4252
71557 2 15.3806 25.0618 46.4638
55673 2 31.5361 7.13544 40.5508
55674 2 31.5565 10.4133 40.956
71590 2 11.3207 25.3799 48.2678
55676 2 28.6552 6.77739 43.9238
55677 2 28.9406 10.6596 44.2479
71589 2 10.6658 34.7316 46.5296
55679 2 29.0976 6.94246 41.0466
55680 2 28.8276 10.4523 41.4022
56449 1 5.38175 16.1988 35.6328
56450 1 5.09611 19.8266 35.3365
56451 1 5.31284 23.5214 35.6305
56452 1 6.83925 14.2607 37.5565
56453 1 7.09559 18.0992 37.7712
56454 1 7.13078 21.6966 37.5694
56455 1 4.99748 16.1193 40.1978
56456 1 5.46512 19.8616 39.7479
56457 1 5.0508 23.6175 40.2184
56458 1 7.16642 14.2201 45.1888
56459 1 7.36451 18.032 45.4275
56460 1 7.32753 21.6148 45.3692
56461 1 5.49758 16.2371 43.2339
56462 1 5.56096 19.8947 43.1973
56463 1 5.62521 23.5167 43.2627
56464 1 7.39598 14.3162 40.7133
56465 1 7.15395 17.9261 41.0998
56466 1 7.46828 21.7433 40.903
56467 1 0.384951 14.427 35.6329
56468 1 0.317274 17.9436 35.3386
56469 1 0.361507 21.6897 35.8083
56470 1 2.27211 16.1671 37.7723
56471 1 2.18857 19.7926 37.6436
56472 1 2.17443 23.6304 37.9204
56473 1 0.0987126 14.3561 40.3466
56474 1 0.372786 18.0962 39.8904
56475 1 -0.00873496 21.658 38.9405
56476 1 2.43619 16.1997 45.5066
56477 1 2.32319 19.8648 45.3155
56478 1 2.45078 23.6515 45.4828
56479 1 0.553786 14.4026 43.415
56480 1 0.607035 18.1155 43.3436
56481 1 0.87276 21.8053 43.3966
56482 1 2.25637 16.1645 41.246
56483 1 2.59698 19.9497 40.9133
56484 1 2.37651 23.4276 41.0978
56485 2 5.55165 14.1376 35.8631
56486 2 5.7669 18.1147 35.7706
56487 2 5.67499 21.5612 35.9033
56488 2 6.54881 16.2035 37.4497
56489 2 6.33264 19.9537 37.9351
56490 2 6.4281 23.4878 37.5488
56491 2 5.49676 14.4831 39.4386
56492 2 5.62619 17.8367 39.7304
56493 2 5.74441 21.8492 39.7298
56494 2 8.24486 14.1891 36.2056
56495 2 8.5193 18.2695 36.4757
56496 2 8.50494 21.7314 36.2616
56497 2 8.22719 14.3398 39.1053
56498 2 8.25244 17.8538 39.2682
56499 2 8.27627 21.6508 39.1666
56500 2 6.73193 16.3111 45.0238
56501 2 6.75521 19.8255 44.937
56502 2 6.81585 23.6235 45.0619
56503 2 6.14079 14.3366 43.3775
56504 2 6.22603 18.0318 42.9417
56505 2 6.20045 21.6778 43.3247
56506 2 6.71706 16.0634 41.4241
56507 2 7.0531 19.9502 41.2251
56508 2 6.89623 23.4573 41.4417
56509 2 4.21102 16.3085 44.7064
56510 2 4.0815 19.6831 44.4029
56511 2 4.13698 23.5652 44.5536
56512 2 4.00398 16.227 41.8873
56513 2 4.34475 20.0211 41.6545
56514 2 4.26309 23.5995 41.8491
56515 2 0.904497 16.2268 35.9173
56516 2 0.750094 19.7547 35.8814
56517 2 0.906201 23.6257 35.9222
56518 2 1.45561 14.4328 37.4924
56519 2 1.45547 17.8719 38.1637
56520 2 1.75176 21.6432 37.668
56521 2 0.637778 16.1396 40.01
56522 2 0.802964 20.1073 39.6131
56523 2 0.77917 23.3955 39.6616
56524 2 3.55926 16.1764 36.4603
56525 2 3.48352 19.6278 36.3509
56526 2 3.52705 23.6446 36.4679
56527 2 3.19949 16.0761 39.4056
56528 2 3.62504 19.8718 39.1392
56529 2 3.43536 23.5578 39.2271
56530 2 1.7318 14.5051 45.0916
56531 2 1.79626 17.897 45.0987
56532 2 2.02533 21.8186 45.2312
56533 2 1.22332 16.2942 43.0389
56534 2 1.30276 19.9156 43.4818
56535 2 1.55291 23.5835 42.9266
56536 2 1.87379 14.2412 41.5112
56537 2 1.90787 18.1772 41.253
56538 2 2.06055 21.6399 41.3756
56539 2 -0.714176 14.6755 44.7538
56540 2 -0.851625 17.9318 44.4984
56541 2 -0.574379 21.9815 44.7815
56542 2 -0.891617 14.4753 42.0462
56543 2 -0.614538 17.931 41.7359
56544 2 -0.689651 21.6773 42.1954
56545 1 14.9487 16.1415 35.2213
56546 1 15.1179 19.9362 35.4762
56547 1 14.9729 23.5017 35.1832
56548 1 16.9682 14.3222 37.425
56549 1 16.7473 18.0882 37.3207
56550 1 16.89 21.6984 37.5521
56551 1 15.2034 16.1988 39.5914
56552 1 14.9143 19.7925 40.0228
56553 1 15.0712 23.5271 39.7377
56554 1 17.3329 14.2621 45.4511
56555 1 17.193 17.8359 45.2037
56556 1 17.3712 21.5427 45.4667
56557 1 15.2477 16.133 43.1358
56558 1 15.3991 19.7722 43.1465
56559 1 15.2761 23.487 42.9137
56560 1 17.0264 14.3702 41.1044
56561 1 17.4451 18.0304 40.5337
56562 1 16.924 21.5785 40.9769
56563 1 10.0208 14.3756 35.3354
56564 1 10.2499 18.1323 35.5523
56565 1 10.2305 21.7238 35.2091
56566 1 11.9079 16.1799 37.5279
56567 1 12.0349 19.7795 37.6177
56568 1 11.9088 23.5255 37.4247
56569 1 10.0684 14.3675 39.6531
56570 1 9.95519 17.9322 40.066
56571 1 10.1152 21.6947 39.6473
56572 1 12.036 16.1625 45.3546
56573 1 12.3337 19.843 45.5736
56574 1 12.2301 23.4907 45.2032
56575 1 10.4377 14.364 42.9987
56576 1 10.4183 17.9866 43.1572
56577 1 10.4807 21.7015 43.0606
56578 1 12.4636 16.209 40.7516
56579 1 12.1199 19.7945 41.0763
56580 1 12.3854 23.5261 40.41
56581 2 15.7219 14.489 35.606
56582 2 15.4893 17.9749 35.5328
56583 2 15.5344 21.8042 35.6795
56584 2 16.0699 16.0812 37.7524
56585 2 16.0876 19.8552 37.3145
56586 2 16.2541 23.4566 37.6777
56587 2 15.455 14.2704 39.7877
56588 2 15.5995 18.1896 39.2874
56589 2 15.3936 21.6281 39.5151
56590 2 18.4252 14.3989 36.226
56591 2 18.2797 18.2225 36.1246
56592 2 18.3925 21.6372 36.3528
56593 2 17.9945 14.3068 39.136
56594 2 18.287 18.1387 38.8352
56595 2 18.0168 21.4792 39.0855
56596 2 16.5668 15.9658 45.0104
56597 2 16.7116 19.8155 45.0532
56598 2 16.6753 23.1753 44.8271
56599 2 16.0013 14.3979 42.7144
56600 2 15.9918 18.0098 43.3789
56601 2 15.8974 21.6385 42.6462
56602 2 16.869 16.3661 40.935
56603 2 16.6621 19.5902 41.31
56604 2 16.8587 23.5632 41.0362
56605 2 13.8067 16.0713 44.3951
56606 2 14.042 19.9922 44.5483
56607 2 13.9499 23.1656 44.3452
56608 2 14.2376 16.3473 41.4128
56609 2 14.0042 19.6021 41.7068
56610 2 14.0114 23.6156 41.3907
56611 2 10.531 16.2091 35.6704
56612 2 10.7218 20.0042 35.8335
56613 2 10.7524 23.4019 35.719
56614 2 11.2716 14.3752 37.8523
56615 2 11.2983 18.0905 37.427
56616 2 11.3128 21.6499 38.0537
56617 2 10.6184 16.3103 39.3303
56618 2 10.3825 19.738 39.7429
56619 2 10.6001 23.676 39.3495
56620 2 13.2516 16.2036 36.2195
56621 2 13.445 19.7775 36.4465
56622 2 13.3293 23.5629 36.1627
56623 2 13.2915 16.229 38.9935
56624 2 13.07 19.7254 39.3584
56625 2 13.381 23.6532 38.8392
56626 2 11.6529 14.2801 45.039
56627 2 11.7646 18.0646 44.9983
56628 2 11.6995 21.5906 44.9144
56629 2 10.9747 16.091 43.3285
56630 2 10.9562 19.8194 42.8649
56631 2 11.0952 23.5959 43.3192
56632 2 11.6501 14.4935 41.1623
56633 2 11.6805 17.847 41.3627
56634 2 11.8814 21.795 41.06
56635 2 8.93353 14.3328 44.2976
56636 2 9.01023 18.1506 44.4265
56637 2 8.94856 21.6004 44.2371
56638 2 9.2108 14.3394 41.5179
56639 2 9.01719 17.8231 41.7764
56640 2 9.25113 21.8723 41.4316
56641 1 25.0675 16.1553 35.2551
56642 1 24.9556 19.6896 34.9345
56643 1 25.1359 23.4944 35.3626
56644 1 26.7468 14.1925 37.2693
56645 1 26.8219 17.8904 37.329
56646 1 26.855 21.6065 37.2564
56647 1 24.7712 16.0781 39.9043
56648 1 25.2189 19.6839 39.4145
56649 1 24.6869 23.4037 39.9555
56650 1 27.1147 14.244 44.9082
56651 1 27.1958 17.987 45.2728
56652 1 26.7947 21.5503 44.8927
56653 1 25.2502 16.0886 42.9426
56654 1 25.2836 19.7283 42.7874
56655 1 25.2996 23.4413 43.0575
56656 1 27.2612 14.2553 40.3972
56657 1 26.9958 17.9308 40.6533
56658 1 27.1617 21.6364 40.4412
56659 1 20.2058 14.4168 35.3093
56660 1 19.9505 18.0516 35.0654
56661 1 20.1016 21.6988 35.3857
56662 1 22.0057 16.1515 37.3965
56663 1 21.93 19.8012 37.389
56664 1 21.972 23.3469 37.4459
56665 1 19.6846 14.3384 39.8968
56666 1 20.1684 18.0274 39.4665
56667 1 19.7052 21.5196 39.9561
56668 1 22.1783 16.0935 45.3351
56669 1 22.1162 19.7145 44.8693
56670 1 22.1817 23.4818 45.3721
56671 1 20.3481 14.2919 43.2546
56672 1 20.2725 17.8895 42.9375
56673 1 20.2618 21.6099 43.055
56674 1 21.9656 16.1488 40.7749
56675 1 22.4083 19.8304 40.4509
56676 1 22.0018 23.4282 40.9269
56677 2 25.412 14.2614 35.3857
56678 2 25.7223 18.0911 35.6313
56679 2 25.5729 21.5053 35.2157
56680 2 26.1952 16.0539 37.0615
56681 2 26.0394 19.7577 37.5841
56682 2 26.2118 23.4663 37.2212
56683 2 25.505 14.2952 39.1306
56684 2 25.1978 17.7442 39.3109
56685 2 25.4483 21.7122 39.2511
56686 2 27.9487 14.3307 35.6409
56687 2 28.2718 17.9682 36.151
56688 2 28.1435 21.4963 35.8599
56689 2 28.1127 14.1933 38.6563
56690 2 27.9389 17.931 38.9343
56691 2 28.1048 21.7436 38.704
56692 2 26.6554 16.107 44.8138
56693 2 26.6426 19.6624 44.7687
56694 2 26.5421 23.6106 44.8063
56695 2 25.8401 14.1266 42.9613
56696 2 25.8598 17.896 42.6184
56697 2 25.9611 21.605 43.0586
56698 2 26.5461 16.0455 41.0713
56699 2 26.8676 19.7981 40.8364
56700 2 26.4283 23.3282 41.1779
56701 2 23.929 16.04 44.388
56702 2 23.7855 19.5932 44.0006
56703 2 23.9429 23.4631 44.3299
56704 2 23.8242 15.9878 41.5408
56705 2 24.1453 19.8762 41.166
56706 2 23.8285 23.463 41.6383
56707 2 20.6282 16.262 35.4898
56708 2 20.6223 19.8256 35.4691
56709 2 20.6322 23.5256 35.5959
56710 2 21.2856 14.334 37.1148
56711 2 21.2938 17.9306 37.6571
56712 2 21.3256 21.6151 37.2485
56713 2 20.3101 16.0314 39.4194
56714 2 20.6458 19.9434 39.2437
56715 2 20.3337 23.261 39.5212
56716 2 23.3864 16.2708 36.1404
56717 2 23.3353 19.6668 35.9625
56718 2 23.3723 23.3204 36.0784
56719 2 23.0454 16.0609 39.0844
56720 2 23.2366 19.7656 38.7609
56721 2 23.0564 23.4686 39.0691
56722 2 21.5945 14.3255 44.9359
56723 2 21.5209 17.8746 44.7176
56724 2 21.6662 21.691 44.8522
56725 2 21.1128 16.1175 42.825
56726 2 20.9059 19.7193 43.197
56727 2 20.9571 23.4697 42.7449
56728 2 21.5188 14.159 41.1262
56729 2 21.849 18.0956 40.9245
56730 2 21.478 21.4111 41.1572
56731 2 18.8955 14.2061 44.371
56732 2 18.8422 17.7328 44.1788
56733 2 19.0621 21.6723 44.4051
56734 2 18.8234 14.3774 41.594
56735 2 19.2245 17.9525 41.2511
56736 2 18.8535 21.4074 41.6155
56737 1 34.7597 16.1242 34.7896
56738 1 34.8813 19.939 35.1331
56739 1 34.7185 23.5287 34.8747
56740 1 36.6303 14.3749 37.1588
56741 1 36.6876 18.0581 37.2011
56742 1 36.6732 21.6259 37.1376
56743 1 34.8753 16.2705 39.2963
56744 1 34.5453 19.907 39.8007
56745 1 35.0625 23.6813 39.3597
56746 1 36.9662 14.4299 45.088
56747 1 36.8559 17.991 44.8556
56748 1 37.1129 21.696 44.9871
56749 1 35.0665 16.2501 42.6715
56750 1 34.9957 19.8205 42.7497
56751 1 35.0522 23.5752 42.6865
56752 1 36.744 14.2893 40.6368
56753 1 37.0473 18.0419 40.2935
56754 1 36.7361 21.6746 40.633
56755 1 29.767 14.2069 34.7944
56756 1 30.0987 18.0584 35.1151
56757 1 29.8252 21.7278 34.8829
56758 1 31.8308 16.1094 37.1367
56759 1 31.7209 19.7499 37.2783
56760 1 31.6724 23.4243 37.2841
56761 1 30.1166 14.3085 39.2385
56762 1 29.6752 17.8209 39.6333
56763 1 30.047 21.6443 39.3281
56764 1 31.9645 16.0214 44.8005
56765 1 32.1533 19.8657 45.1784
56766 1 31.8867 23.3849 44.8065
56767 1 30.1335 14.244 42.7452
56768 1 30.1027 17.8412 42.7877
56769 1 30.0235 21.622 42.6994
56770 1 32.1839 16.2289 40.256
56771 1 31.712 19.7941 40.787
56772 1 32.2369 23.5412 40.3923
56773 2 35.4467 14.3897 35.4032
56774 2 35.1448 18.0197 35.1775
56775 2 35.3586 21.7369 35.4999
56776 2 36.047 16.1639 37.3618
56777 2 36.0355 19.8686 36.902
56778 2 35.9868 23.4898 37.6425
56779 2 35.2651 14.2853 39.1818
56780 2 35.3101 18.184 39.0021
56781 2 35.1362 21.6417 39.4037
57921 1 30.0495 32.7539 43.1119
57859 2 20.5153 27.0833 35.7287
57930 2 36.0344 34.5898 37.0207
57834 2 26.1575 34.4985 37.8016
57835 2 25.3312 25.1384 39.4248
57845 2 26.7092 31.0454 44.8658
56788 2 36.4063 16.1011 44.5233
56789 2 36.5043 19.9535 44.6706
56790 2 36.4199 23.453 44.3206
56791 2 35.76 14.4361 42.4405
56792 2 35.6358 18.025 43.0062
56793 2 35.6006 21.7992 42.4183
56794 2 36.6268 16.2789 40.6714
56795 2 36.2874 19.7107 41.0558
56796 2 36.5111 23.6339 40.7735
56797 2 33.5639 16.084 43.7986
56798 2 33.7487 20.0556 44.1795
56799 2 33.4847 23.3052 43.7919
56800 2 33.9586 16.2783 41.0052
56801 2 33.5526 19.7962 41.442
56802 2 33.8817 24.1527 41.0789
56803 2 30.2642 15.9895 35.243
56804 2 30.4932 19.95 35.4541
56805 2 30.3788 23.4058 35.3929
56806 2 31.1372 14.248 37.4158
56807 2 31.1676 17.9533 36.9451
56808 2 31.0285 21.672 37.5161
56809 2 30.4384 16.2774 38.9466
56810 2 30.2274 19.614 39.4372
56811 2 30.5157 23.5988 39.2997
56812 2 33.1294 16.0345 35.7605
56813 2 33.1747 19.8367 36.1351
56814 2 32.9682 23.4112 35.8589
56815 2 33.0541 16.3157 38.5544
56816 2 32.808 19.6903 38.9681
56817 2 33.0475 23.5988 38.6532
56818 2 31.4539 14.0871 44.4038
56819 2 31.5544 17.9643 44.9251
56820 2 31.3587 21.5377 44.5284
56821 2 30.75 15.9724 42.9723
56822 2 30.6489 19.7893 42.4559
56823 2 30.6109 23.4547 42.9451
56824 2 31.6862 14.3417 40.6626
56825 2 31.4022 17.8339 40.8716
56826 2 31.6558 21.7907 40.845
56827 2 28.7535 14.1303 43.9079
56828 2 28.9883 18.0071 44.2756
56829 2 28.6531 21.6346 44.0646
56830 2 29.0256 14.2413 41.109
56831 2 28.8196 17.8794 41.4232
56832 2 28.9777 21.8939 41.1359
57601 1 5.22208 27.1583 35.2252
57602 1 5.36879 30.9361 35.6225
57603 1 5.00801 34.5278 35.378
57604 1 7.08498 25.3424 37.824
57605 1 7.05375 29.0406 37.5225
57606 1 7.14761 32.7613 37.6936
57607 1 5.35459 27.3042 39.786
57608 1 4.9472 30.8197 40.2833
57609 1 5.2938 34.5736 39.9204
57610 1 7.45414 25.373 45.6342
57611 1 7.44862 28.8953 45.2492
57612 1 7.35425 32.6044 45.3483
57613 1 5.42909 27.0987 43.1984
57614 1 5.48706 30.6962 43.2214
57615 1 5.66939 34.5464 43.0563
57616 1 7.26401 25.3441 41.1754
57617 1 7.48452 29.1284 40.7227
57618 1 7.08072 32.618 41.3164
57619 1 0.208962 25.2728 35.3119
57620 1 0.47316 29.0861 35.6607
57621 1 0.218075 32.6796 35.2269
57622 1 2.16059 27.1088 37.6343
57623 1 2.18705 30.7717 37.7671
57624 1 2.10005 34.5201 37.7821
57625 1 0.343648 25.3672 39.8841
57626 1 0.082521 28.9505 40.1999
57627 1 0.511621 32.6922 39.7927
57628 1 2.3249 27.1762 45.3492
57629 1 2.51834 30.834 45.4568
57630 1 2.43581 34.4286 45.1141
57631 1 0.565645 25.3528 43.1649
57632 1 0.62776 28.9617 43.2751
57633 1 0.541672 32.7441 43.1552
57634 1 2.68744 27.2749 40.7729
57635 1 2.22819 30.8047 41.1888
57636 1 2.6474 34.6554 40.6737
57637 2 5.70104 25.4201 35.7778
57638 2 5.72395 28.9153 35.694
57639 2 5.67178 32.8267 35.9418
57640 2 6.36283 27.1202 37.8611
57641 2 6.47202 30.8334 37.4231
57642 2 6.50328 34.4785 38.1971
57643 2 5.63168 25.3268 39.7346
57644 2 5.69781 29.2071 39.4147
57645 2 5.33091 32.6288 39.8787
57646 2 8.46906 25.3765 36.6146
57647 2 8.49858 28.9707 36.1292
57648 2 8.57943 32.8615 36.5181
57649 2 8.16389 25.335 39.4277
57650 2 8.35887 29.3045 38.9353
57651 2 8.04696 32.4834 39.4411
57652 2 6.68023 27.0866 45.1418
57653 2 6.7402 30.7201 45.3007
57654 2 6.84012 34.5184 44.8695
57655 2 6.25463 25.3626 42.9341
57656 2 6.18266 28.8143 43.4082
57657 2 6.18489 32.5968 43.1948
57658 2 6.95374 27.3286 41.0966
57659 2 6.8944 30.6801 41.5882
57660 2 7.0899 34.6485 41.3437
57661 2 3.92534 27.0942 44.3498
57662 2 4.25576 30.502 44.708
57663 2 4.16128 34.3868 44.3292
57664 2 4.3424 27.2049 41.5934
57665 2 4.02795 30.6892 41.98
57666 2 4.23292 34.7449 41.7318
57667 2 0.853228 27.0374 35.773
57668 2 0.88278 30.9216 35.9938
57669 2 0.773187 34.4378 35.7472
57670 2 1.39471 25.3438 38.0055
57671 2 1.62891 28.9083 37.5054
57672 2 1.51679 32.659 38.0477
57673 2 0.752348 27.2545 39.6506
57674 2 0.506062 30.7062 39.7686
57675 2 0.931569 34.7401 39.5363
57676 2 3.45323 27.0152 36.2512
57677 2 3.57629 30.9389 36.5678
57678 2 3.21462 34.4582 36.2255
57679 2 3.48034 27.2651 39.0179
57680 2 3.30375 30.7112 39.3217
57681 2 3.49645 34.6022 38.8827
57682 2 1.71635 25.3228 45.0299
57683 2 1.97396 29.0287 45.0543
57684 2 1.86774 32.542 44.7756
57685 2 1.10973 27.1194 43.3758
57686 2 1.24359 30.8956 42.8404
57687 2 1.19859 34.5794 43.55
57688 2 2.05932 25.4007 41.046
57689 2 1.79764 28.7777 41.5265
57690 2 2.12999 32.7409 41.1015
57691 2 -0.870613 25.139 44.3527
57692 2 -0.712891 29.0229 44.6656
57693 2 -0.981931 32.7502 44.2447
57694 2 -0.642809 25.3534 41.5887
57695 2 -0.856741 28.9979 41.8777
57696 2 -0.500358 32.9759 41.5354
57697 1 15.1229 27.088 35.3167
57698 1 15.1553 30.8622 35.6191
57699 1 15.1344 34.6052 35.1797
57700 1 16.9637 25.2881 37.4329
57701 1 16.8543 28.959 37.7861
57702 1 16.7825 32.7296 37.5844
57703 1 14.9764 27.0098 39.8117
57704 1 15.0108 30.7791 39.6854
57705 1 14.8277 34.4715 39.7877
57706 1 17.1267 25.2183 45.1079
57707 1 17.2849 29.0834 45.2592
57708 1 17.1221 32.7393 45.0538
57709 1 15.4225 27.1262 43.0144
57710 1 15.3357 30.68 42.8282
57711 1 15.3677 34.4928 42.9622
57712 1 17.5303 25.3025 40.5133
57713 1 17.4043 28.8422 40.7426
57714 1 17.2277 32.6068 41.0031
57715 1 10.1606 25.3321 35.5856
57716 1 10.0929 29.0246 35.1472
57717 1 10.1373 32.6991 35.4399
57718 1 11.9757 27.0639 37.5474
57719 1 11.8575 30.8089 37.5247
57720 1 12.0702 34.4415 37.4204
57721 1 10.0003 25.3353 40.0376
57722 1 10.0502 29.0226 39.6666
57723 1 9.83932 32.5847 40.1311
57724 1 12.5644 27.1802 45.5394
57725 1 12.1192 30.7658 45.0191
57726 1 12.38 34.6083 45.3415
57727 1 10.4805 25.3923 43.3097
57728 1 10.5562 28.9543 43.014
57729 1 10.4802 32.7631 43.2205
57730 1 12.3109 27.1462 41.0818
57731 1 12.3818 30.8226 40.6472
57732 1 12.1554 34.4269 40.9457
57733 2 15.77 25.1972 35.6388
57734 2 15.7009 28.952 35.661
57735 2 15.5491 32.8491 35.6799
57736 2 16.3758 27.1572 37.4838
57737 2 16.1268 30.907 37.6719
57738 2 16.0891 34.5788 37.7841
57739 2 15.7893 25.3706 39.3636
57740 2 15.4523 28.9428 39.3592
57741 2 15.5498 32.6258 39.6006
57742 2 18.276 25.2357 35.995
57743 2 18.3036 28.874 36.3711
57744 2 18.2594 32.6407 36.3804
57745 2 18.405 25.1989 38.8
57746 2 18.367 28.9127 38.9816
57747 2 18.1056 32.6648 39.1057
57748 2 16.8492 27.1679 44.9593
57749 2 16.5301 30.8688 44.6657
57750 2 16.8987 34.6406 44.9219
57751 2 15.9325 25.2262 43.3541
57752 2 16.0335 28.9249 42.7263
57753 2 16.0797 32.6051 42.7819
57754 2 16.7738 27.0043 41.0781
57755 2 16.8257 30.7329 41.0677
57756 2 16.5473 34.5304 41.0607
57757 2 14.2401 27.1823 44.4869
57758 2 13.9668 30.7265 44.1426
57759 2 14.1664 34.3868 44.4511
57760 2 14.1564 27.0339 41.5227
57761 2 14.0217 30.8013 41.4559
57762 2 13.9049 34.4886 41.609
57763 2 10.6646 27.3115 35.7525
57764 2 10.7224 30.8996 35.6491
57765 2 10.7011 34.5849 35.8251
57766 2 11.2892 25.2956 37.3799
57767 2 11.3124 28.936 37.8259
57768 2 11.4883 32.7167 37.4113
57769 2 10.5902 27.1053 39.5033
57770 2 10.6103 31.01 39.3253
57771 2 10.4198 34.2922 39.7737
57772 2 13.4543 27.1583 36.3062
57773 2 13.2507 30.7785 36.1316
57774 2 13.3584 34.8504 36.1418
57775 2 13.2924 27.0297 39.0486
57776 2 13.2653 30.7929 38.8364
57777 2 13.124 34.1886 39.0714
57778 2 11.8971 25.4724 45.0188
57779 2 11.7651 28.7787 44.8299
57780 2 11.8176 32.825 44.9682
57781 2 11.3215 27.1451 42.7518
57782 2 11.046 30.8754 43.2985
57783 2 11.1078 34.5559 42.8439
57784 2 11.8976 25.2852 40.9615
57785 2 11.7226 29.0992 41.169
57786 2 11.7373 32.5154 41.2596
57787 2 9.10453 25.3901 44.5415
57788 2 9.03767 28.9417 44.2458
57789 2 8.95972 32.743 44.4178
57790 2 9.1017 25.3722 41.7699
57791 2 9.24533 29.0262 41.4864
57792 2 9.16264 32.4166 41.8406
57793 1 24.9202 27.1011 35.0025
57794 1 24.9915 30.7574 35.7154
57795 1 24.9413 34.3652 35.2148
57796 1 26.9047 25.2853 37.3192
57797 1 26.8863 28.8975 37.2853
57798 1 26.8254 32.6275 37.5838
57799 1 25.1999 27.1448 39.544
57800 1 24.8268 30.7234 40.0614
57801 1 25.1198 34.47 39.5493
57802 1 27.0708 25.3526 45.4152
57803 1 26.852 29.0782 44.9677
57804 1 27.1289 32.7979 45.2749
57805 1 25.3333 27.207 42.978
57806 1 25.257 30.8687 43.002
57807 1 25.2033 34.6803 42.7638
57808 1 26.9425 25.2768 40.8696
57809 1 27.1673 29.1052 40.4576
57810 1 26.8355 32.7283 40.8629
57811 1 20.0004 25.2418 35.1566
57812 1 20.0701 28.888 35.7404
57813 1 19.9434 32.5464 35.5003
57814 1 21.9801 26.9584 37.4627
57815 1 21.8329 30.7302 37.7092
57816 1 21.9164 34.3935 37.4166
27755 1 17.5972 7.05613 23.7506
69268 2 16.6592 5.19705 55.729
41560 2 2.15814 3.46475 30.3733
71506 2 1.66893 25.2342 55.8496
70644 2 31.0836 21.5876 55.4057
71532 1 16.757 32.5776 55.8488
41659 2 9.21967 3.52512 33.7945
71611 2 9.01013 25.5629 55.5158
30076 1 12.7508 27.1717 23.9596
69279 2 13.7106 12.6832 55.176
71742 1 31.8685 34.5783 56.0207
69437 1 31.7707 8.72294 55.6791
69492 2 31.2391 10.6921 55.5671
69299 2 11.544 6.83983 55.4766
27658 1 7.82898 3.3661 23.87
70452 2 11.5162 21.656 55.6952
71796 2 31.4244 32.8404 55.4076
41527 2 6.37528 3.33008 31.8844
41851 2 29.0092 3.54839 33.5097
71766 2 36.1591 34.7595 55.4117
70355 2 1.73119 17.7769 55.7185
70547 2 21.4181 17.8668 55.6397
55600 1 37.2274 3.36512 40.1648
28908 1 17.6436 21.6499 23.7978
71549 1 11.9196 30.7867 56.0065
69460 2 36.2216 5.31409 55.308
70590 1 31.6173 23.4373 55.667
71722 1 36.493 25.3182 55.3437
71476 2 6.7499 27.0648 55.9141
71572 2 16.5089 27.3534 55.6148
70324 2 6.72023 16.2828 55.7744
69438 1 31.808 12.475 55.9247
69300 2 11.6219 10.8064 55.6681
71602 2 11.5661 25.5319 55.8954
71573 2 16.3054 30.7218 55.5413
69172 2 6.4883 5.09656 55.7122
70420 2 16.3933 16.1435 55.716
71613 2 8.91794 32.6829 55.3812
69269 2 16.2727 8.65056 55.4218
71508 2 1.6509 32.4642 55.7075
41830 2 31.3687 3.45466 26.1137
70379 1 16.9447 18.0285 56.0446
70613 2 36.2978 19.9765 55.3146
69419 1 36.926 7.0874 55.8367
71764 2 36.0447 27.3612 55.3016
41752 2 21.8983 3.41432 30.0242
70422 2 16.5889 23.3934 55.5467
69365 2 26.4395 8.89435 55.6383
69396 2 21.2027 10.4507 55.5358
71604 2 11.7843 32.7321 55.8876
69270 2 16.4011 12.5381 55.7697
71740 1 31.7055 27.2301 55.9365
70325 2 6.52825 19.7696 55.6633
71645 1 22.0556 30.8599 56.1974
69490 2 31.1686 3.42503 55.5374
71700 2 21.3783 32.5554 55.6481
71478 2 6.72007 34.478 55.6714
70421 2 16.5776 19.9153 55.8098
71794 2 31.2859 25.3839 55.5517
41476 1 7.17544 3.18125 26.8697
28811 1 7.79366 18.0903 23.7631
69420 1 36.7243 10.7305 55.4686
70572 1 36.8426 21.7389 55.8933
69366 2 26.2022 12.3913 55.4511
70475 1 26.9552 17.9672 56.0547
71530 1 16.9729 25.4058 55.7361
71670 2 26.3022 34.3526 55.4035
70354 2 1.70606 14.311 56.0237
70451 2 11.7361 18.173 55.8836
69341 1 22.0939 8.77612 56.2634
70476 1 26.7481 21.5668 55.7015
70450 2 11.5921 14.3452 55.7345
71626 1 27.0386 25.407 55.9376
70643 2 31.425 18.1071 55.5011
55321 1 0.404319 3.40442 39.7106
69204 2 1.61444 10.4749 55.8182
41764 1 36.6996 3.19021 26.1691
71741 1 31.641 30.8495 55.6461
69228 1 16.8204 10.6132 55.8756
55615 1 30.184 3.38622 42.8268
71477 2 6.69381 30.9887 55.9303
71627 1 26.7546 28.9076 55.7331
28906 1 17.5414 14.2829 23.7591
71507 2 1.84442 29.1018 56.1738
69203 2 1.81042 7.19124 55.8629
69323 1 26.6909 6.97293 55.8836
70546 2 21.5326 14.2866 55.6659
70326 2 6.69649 23.5933 55.891
45208 2 21.8674 36.1181 30.3537
70282 1 7.18557 14.3173 56.137
41509 2 5.96745 3.24527 25.0435
71724 1 36.4295 32.6374 55.59
30078 1 12.8681 34.5389 23.8066
55576 2 21.7964 3.35931 41.0824
69436 1 31.829 5.21171 55.8635
70571 1 36.6148 17.9879 55.3296
69150 1 2.15848 12.4714 56.1315
69245 1 11.8431 8.80408 55.8586
70398 1 11.9717 23.6434 56.0206
70589 1 31.9301 19.8874 55.9288
71454 1 2.19212 34.473 55.9845
71574 2 16.5395 34.5885 55.8836
55675 2 28.9215 3.52347 44.3486
28828 1 2.87856 16.3081 23.967
70284 1 7.08627 21.651 56.0045
69349 2 25.3477 3.439 46.4832
71452 1 2.26315 27.1867 56.1612
70548 2 21.5191 21.9019 55.787
70493 1 21.7469 19.8502 55.947
69265 2 17.9626 3.26037 49.73
55582 2 19.1186 3.54253 41.361
69499 2 28.4616 3.32288 55.086
71646 1 21.7726 34.416 55.9302
69427 1 29.7303 3.18665 46.1166
69166 2 8.29466 3.39242 47.3131
55441 2 18.2239 3.4115 38.8387
69400 2 21.44 3.40458 51.7898
69174 2 6.61317 12.4715 55.8116
45040 1 17.3402 36.2146 30.1702
41587 1 10.3445 3.13177 24.7346
55366 2 1.51332 3.33071 37.9019
41719 2 26.0488 3.41044 31.8485
59056 1 36.9109 36.278 40.5652
41803 2 35.3478 3.52528 28.1359
71699 2 21.5111 29.1201 55.6877
41701 2 25.6724 3.45023 24.5981
41518 2 8.59056 3.43007 25.6072
41566 2 -0.494142 3.78019 30.6921
55306 1 7.49522 3.25057 45.5475
69322 1 26.8739 3.38181 55.9982
69367 2 25.758 3.36114 53.4238
41797 2 35.3733 3.10402 24.3168
55387 2 -0.960279 3.12755 44.2716
41491 1 0.363095 3.2145 24.5181
45307 2 28.7658 36.3639 33.235
55327 1 0.657757 3.11929 43.195
69406 2 18.9114 3.31312 52.1889
55435 2 15.534 3.41951 39.3246
45298 2 31.6558 36.2257 33.7004
69208 2 1.68111 3.40646 52.1774
45265 2 38.031 36.2517 28.0072
69259 2 15.3344 3.41401 50.0459
41734 2 21.2753 3.33681 26.6968
41776 1 37.2629 3.43269 29.2384
55666 2 31.5551 3.21752 44.753
41809 2 38.1824 3.29472 27.549
72814 2 27.7758 36.2911 46.8903
41482 1 7.6028 3.44823 34.9074
55483 2 9.09761 3.40679 44.5405
59044 1 36.6212 36.4283 37.2595
58897 2 18.0093 36.4143 39.3044
69451 2 35.0474 3.50177 49.8095
69343 1 20.1621 3.25755 53.6976
55384 2 2.2525 3.37012 40.9757
59071 1 30.1064 36.4069 42.9893
45124 1 27.0411 36.2797 26.4378
45073 2 18.4382 36.1375 28.3914
71723 1 36.6483 29.0728 55.9741
72715 2 15.3228 36.1642 50.3058
70474 1 26.7981 14.2246 55.6078
72880 1 36.6161 36.3573 51.3286
41842 2 31.6531 3.39877 33.7677
55333 2 5.7596 3.5194 35.9751
58975 1 20.3239 36.4096 43.1103
41614 2 18.3406 3.20875 25.085
45175 2 25.9835 36.3329 32.3717
72907 2 34.9757 36.3841 50.0454
45157 2 25.6802 36.2986 24.6609
59095 2 35.7873 36.4111 42.3916
59134 2 28.9828 36.556 41.3974
41689 1 20.3313 3.35561 28.505
71669 2 26.3822 30.8916 55.6655
45226 1 37.2142 36.4747 34.4264
72934 2 30.8238 36.3546 48.3033
72856 2 21.4345 36.2187 52.0659
72754 2 11.4607 36.2926 55.7614
45151 1 20.3492 36.3044 32.4362
72763 2 8.87002 36.3667 55.0909
55525 2 25.4467 3.49361 35.6524
58867 1 9.9871 36.3306 35.367
45130 1 27.0536 36.3133 34.2224
72955 2 28.4926 36.3111 54.8273
59032 2 21.4963 36.2068 41.3122
45271 2 35.8922 36.3283 31.5534
45220 1 36.8318 36.3905 26.4332
58789 2 5.5945 36.2811 35.8693
58930 2 11.8822 36.3195 44.8132
59083 2 35.1837 36.1927 39.2284
72895 1 30.0125 36.4349 53.665
72868 1 36.4398 36.4578 48.0386
45286 2 31.2731 36.3097 26.8013
45259 2 35.375 36.1869 28.297
58942 2 9.44007 36.5406 41.3822
72664 2 1.69295 36.1296 52.1452
45067 2 15.5401 36.1384 28.6288
59110 2 30.9596 36.2638 37.5568
55627 2 35.4019 3.52287 38.9474
58990 2 28.081 36.1562 36.1138
72613 2 5.54683 36.2501 46.5778
41638 2 11.5816 3.32317 26.5949
58846 2 -0.81154 36.2271 41.9874
72703 1 10.2404 36.4172 53.5964
58981 2 25.2885 36.1954 35.5805
45166 2 28.3995 36.0933 25.055
59122 2 31.4392 36.2857 44.7259
58864 1 17.0502 36.375 41.0258
58840 2 1.79426 36.3291 41.5024
58954 1 26.9157 36.3178 45.0031
44965 2 5.95284 36.362 25.0249
45214 2 19.0147 36.1448 31.1591
59089 2 37.7502 36.0572 38.8421
72772 1 26.5534 36.3951 48.1836
72862 2 18.6586 36.1918 52.5494
45235 1 30.1296 36.3841 24.1241
72913 2 37.6715 36.1537 49.6238
72946 2 31.2446 36.2998 55.4961
72721 2 17.9116 36.1251 50.0116
59131 2 28.6766 36.2235 44.1072
72580 1 6.86329 36.3264 48.3471
72805 2 25.1654 36.2536 46.296
72670 2 -0.897767 36.2571 52.6091
72742 2 11.0749 36.2053 48.6501
72601 1 -0.0349165 36.2821 50.9323
72883 1 29.5929 36.3311 45.9454
58822 2 1.52096 36.3891 37.522
58801 2 8.38128 36.412 39.0515
72766 2 9.02689 36.5842 52.2014
45253 2 35.6354 36.5421 24.6853
58960 1 27.2993 36.5482 40.3906
58768 1 7.56958 36.4559 40.7506
59086 2 38.092 36.6179 36.1241
45034 1 17.4095 36.4096 34.815
72592 1 7.34133 36.4567 51.2834
45241 1 30.2248 36.4382 28.6046
45211 2 19.2021 36.4478 33.8823
45079 2 16.1013 36.3544 31.8611
45232 1 36.9615 36.3231 29.7736
58999 2 25.9374 36.4295 43.2011
72691 1 9.88042 36.3548 45.965
58939 2 9.01017 36.3992 44.2187
58918 2 11.397 36.4003 37.828
58948 1 26.7454 36.2972 37.4083
72622 2 8.27229 36.1418 47.0149
72727 2 15.7518 36.4402 53.5598
45145 1 20.0164 36.2571 29.4431
45190 2 21.3031 36.2155 26.7127
45202 2 21.9574 36.4176 34.4569
72688 1 16.8919 36.299 51.8309
58879 1 10.4983 36.4906 43.0191
72631 2 6.06953 36.4092 54.1144
44938 1 7.48426 36.3745 34.5218
55654 2 31.1203 3.28485 37.1101
69361 2 27.6754 3.20933 49.9417
55603 1 29.8803 3.29271 35.3097
55417 1 10.0272 3.20422 39.99
69478 2 31.0074 3.21017 47.7981
69235 1 10.0415 3.30282 46.3333
55504 1 27.0079 3.29774 40.7346
41542 2 1.64683 3.25814 26.9769
55633 2 37.9458 3.48556 38.4551
69358 2 28.0219 3.33974 47.0864
41593 1 10.1665 3.24222 29.1713
41791 1 30.2693 3.37839 32.0169
55390 2 -0.484624 3.35664 41.525
69502 2 28.4888 3.35156 52.2684
41770 1 36.816 3.37432 33.8497
55498 1 27.2117 3.32177 45.218
41650 2 12.0855 3.3804 34.2665
55411 1 10.3182 3.32952 35.4958
41599 1 10.5566 3.25344 32.4799
55543 2 25.9342 3.45338 42.49
69151 1 0.352226 3.2796 53.8947
55534 2 28.249 3.41636 36.3275
72586 1 7.26239 36.3789 55.9652
69244 1 12.1389 5.13474 56.2997
70380 1 17.1765 21.7058 56.2872
70300 1 2.31241 16.0756 56.5109
30154 1 27.5279 25.5631 23.6678
29003 1 27.4959 18.0236 23.579
27774 1 12.6792 12.5461 23.9914
28925 1 12.7237 19.8588 23.8278
82945 1 4.67506 5.15382 56.9267
82946 1 4.97183 9.00374 57.3359
82947 1 4.7875 12.5771 56.8782
111837 2 -1.50569 21.8088 88.0095
82949 1 6.70086 6.96919 59.0852
82950 1 6.71393 10.6806 59.4033
82951 1 4.95016 5.23853 61.3597
82952 1 4.73063 8.83775 61.8437
82953 1 4.87099 12.5537 61.4276
82955 1 6.98509 6.98215 66.6335
82956 1 7.12784 10.6124 67.3509
82957 1 5.19244 5.13857 64.6655
82958 1 5.23049 8.8315 64.7599
82959 1 5.15711 12.4628 64.8438
112989 2 -1.74995 32.6147 87.719
82961 1 7.02269 6.97876 62.3317
82962 1 6.83984 10.8008 62.607
82964 1 -0.0252665 7.12041 57.2712
82965 1 -0.263984 10.6459 56.9432
82966 1 1.6312 5.06649 59.1999
82967 1 1.72763 8.77069 59.5247
82968 1 1.66067 12.5735 59.2201
84430 2 37.7307 14.2598 57.6907
82970 1 -0.259234 6.94048 61.6513
82971 1 -0.11172 10.7268 61.261
82972 1 2.06249 5.04271 66.7732
82973 1 2.15816 8.80731 67.1506
82974 1 1.8396 12.4547 66.7371
82976 1 0.212104 6.93773 64.9064
82977 1 0.180458 10.6597 64.6676
82978 1 2.2592 5.27959 62.2257
82979 1 1.94282 8.85702 62.7222
82980 1 2.1671 12.5777 62.5355
82982 2 5.38901 6.86557 57.3518
82983 2 5.35263 10.8127 57.4896
82984 2 5.94681 5.09874 59.5313
82985 2 6.08217 8.80145 59.031
82986 2 5.94301 12.4939 59.5873
82988 2 5.37722 7.13728 61.1171
82989 2 5.26007 10.5935 61.2472
82991 2 8.05015 6.9098 57.8365
82992 2 8.12647 10.6704 58.1342
82994 2 7.97773 6.94025 60.5818
82995 2 7.84351 10.7622 60.9808
82996 2 6.53284 5.09957 66.517
82997 2 6.6644 8.88071 66.6647
82998 2 6.40317 12.1874 66.4501
83000 2 5.89205 7.05248 64.9337
83001 2 5.72293 10.6327 64.3649
83002 2 6.60067 5.29614 62.9123
83003 2 6.50882 8.73464 62.9512
83004 2 6.48468 12.7 62.9594
83005 2 3.77072 4.94543 65.859
83006 2 3.98355 8.91769 66.3255
83007 2 3.59214 12.3781 65.8473
83008 2 3.90559 5.49783 63.2069
83009 2 3.72614 8.78411 63.5028
83010 2 3.89392 12.6687 63.1731
83011 2 0.184142 5.11488 57.1888
83012 2 0.457002 8.98482 57.6962
83013 2 0.373099 12.4096 57.4529
83015 2 0.982903 6.9571 59.2978
83016 2 1.03296 10.6207 59.689
83017 2 0.402091 5.23009 61.0978
83018 2 0.234254 8.77129 61.4136
83019 2 0.300958 12.7264 60.9769
83020 2 2.82533 4.79204 57.6855
83021 2 3.23282 8.90869 58.2952
83022 2 3.07966 12.6017 58.011
83023 2 3.12348 5.19338 60.4847
83024 2 2.85894 8.91566 61.0534
83025 2 2.99638 12.3959 60.849
83027 2 1.55445 7.01788 66.6285
83028 2 1.58104 10.5514 66.4847
83029 2 0.775113 5.10866 64.9549
83030 2 0.871575 8.74698 64.4826
83031 2 0.732277 12.5472 64.9656
96838 2 1.02989 3.21992 70.3711
83033 2 1.46237 6.913 62.8609
83034 2 1.62559 10.7653 62.8618
83036 2 -1.1036 7.08408 66.2841
83037 2 -1.3782 10.6567 65.8678
83039 2 -1.08553 7.04144 63.5006
83040 2 -0.965989 10.8133 63.1199
83041 1 14.6735 5.09549 57.0421
83042 1 14.4258 8.61078 56.5809
83043 1 14.6958 12.4197 56.938
83045 1 16.5245 6.84304 59.1981
83046 1 16.3157 10.5418 58.9042
83047 1 14.4022 5.05322 61.3281
83048 1 14.7832 8.80616 61.1592
83049 1 14.4967 12.4945 61.3998
83051 1 16.865 7.02005 67.0684
83052 1 16.629 10.6324 66.6316
83053 1 14.8338 5.10351 64.438
83054 1 14.9189 8.84113 64.4572
83055 1 14.9287 12.5596 64.6805
83057 1 16.5809 6.89863 62.4892
83058 1 16.7655 10.6637 62.037
83060 1 9.64046 6.94412 56.7895
83061 1 9.88322 10.7165 57.1786
83062 1 11.4935 5.02643 59.1299
83063 1 11.6506 8.74309 59.0524
83064 1 11.6808 12.4424 59.2418
98254 2 37.4287 14.3314 68.3534
83066 1 9.91882 6.96343 61.1494
83067 1 9.67026 10.5601 61.7824
83068 1 11.9799 5.15725 67.108
83069 1 11.8376 8.78768 66.7485
83070 1 11.9776 12.5609 67.1317
83072 1 10.0522 7.05021 64.619
83073 1 10.0021 10.6692 64.898
83074 1 11.6443 5.091 62.6605
83075 1 11.9786 8.87747 62.0408
83076 1 11.707 12.5629 62.685
70378 1 17.1027 14.3505 56.093
83078 2 15.1753 7.02738 57.125
83079 2 14.9912 10.4388 57.1554
83080 2 15.8972 5.07409 58.8619
83081 2 15.8029 8.6271 59.2778
83082 2 15.8946 12.4919 58.7324
83084 2 14.9633 6.84385 61.0697
83085 2 15.0925 10.7978 60.7281
85582 2 37.4474 25.3132 57.0981
83087 2 17.8523 7.09262 57.8287
83088 2 17.6614 10.4811 57.5445
83090 2 17.647 6.80146 60.7337
83091 2 17.7101 10.9571 60.3752
83092 2 16.6091 5.29059 66.5819
83093 2 16.1484 8.69103 66.2831
83094 2 16.2285 12.6134 66.4008
83096 2 15.4533 6.8711 64.1794
83097 2 15.3603 10.6964 64.7118
83098 2 15.9988 4.83158 62.6487
83099 2 16.5558 8.80453 62.4314
83100 2 16.2433 12.3365 62.8432
83101 2 13.8131 5.39974 66.1586
83102 2 13.4989 8.70597 65.722
83103 2 13.6031 12.63 66.0171
83104 2 13.5159 4.98092 63.0873
83105 2 13.7918 8.87723 62.8728
83106 2 13.6467 12.5134 63.1302
83107 2 10.2382 5.24868 57.4336
83108 2 10.0032 8.74669 57.1324
83109 2 10.3327 12.5768 57.3619
98256 2 37.5729 21.6942 68.4274
83111 2 10.8356 6.95253 59.4211
83112 2 11.0338 10.571 58.8814
83113 2 10.1323 4.92411 61.2932
83114 2 10.2033 9.01735 60.8907
83115 2 10.238 12.3572 61.2871
83116 2 13.0289 5.22141 57.9897
83117 2 12.8378 8.61072 57.6075
83118 2 13.0349 12.4943 57.973
83119 2 12.6432 5.06936 60.7478
83120 2 12.9808 8.92053 60.4538
83121 2 12.7242 12.2273 60.7651
84387 1 34.2665 23.5229 56.4531
83123 2 11.3641 6.87348 66.5092
83124 2 11.3701 10.7722 66.6962
83125 2 10.756 5.26761 64.3964
83126 2 10.6928 8.92694 64.9737
83127 2 10.7838 12.4664 64.4508
83129 2 11.4871 7.17662 62.5648
83130 2 11.3931 10.5718 62.8163
83132 2 8.60308 6.74183 65.7722
83133 2 8.73202 10.7621 66.3512
83135 2 8.94587 6.97279 63.0542
83136 2 8.68946 10.5469 63.4965
83137 1 24.3767 5.20134 56.7652
83138 1 24.6898 8.86943 57.1329
83139 1 24.3536 12.3629 56.7062
99408 2 37.3274 32.5588 68.1333
83141 1 26.4103 7.07249 58.8859
83142 1 26.3097 10.6532 59.2097
83143 1 24.6193 5.28645 60.878
83144 1 24.3729 8.83527 61.4629
83145 1 24.5782 12.5831 61.0506
83147 1 26.574 6.92818 66.4647
83148 1 26.6906 10.6549 66.6818
83149 1 24.7811 5.13163 64.3579
83150 1 24.7431 8.88057 64.5676
83151 1 24.7 12.5638 64.4405
83153 1 26.8261 6.98871 61.9914
83154 1 26.3092 10.6752 62.4184
83156 1 19.7052 6.93817 57.0386
83157 1 19.4206 10.5272 56.7136
83158 1 21.4502 5.13479 58.9851
83159 1 21.4433 8.75783 59.1248
83160 1 21.3272 12.3321 58.9262
83162 1 19.3448 6.86819 61.6183
83163 1 19.5043 10.78 61.1432
83164 1 21.6128 5.25832 66.5318
83165 1 21.7877 8.95648 66.891
83166 1 21.6462 12.4578 66.6322
83168 1 19.8879 6.99136 64.5914
83169 1 19.7721 10.713 64.5648
83170 1 21.9047 5.14987 62.1419
83171 1 21.5506 8.79526 62.5227
83172 1 21.8986 12.5453 62.059
83174 2 25.0047 6.86296 57.3244
83175 2 25.1064 10.7782 57.3177
83176 2 25.912 5.15965 59.2765
83177 2 25.7324 8.92931 58.9395
83178 2 25.6513 12.5224 59.3058
83180 2 25.0299 7.22074 60.762
83181 2 24.8871 10.5925 60.8526
69149 1 2.27032 8.86318 56.6283
83183 2 27.7577 7.04485 57.6343
83184 2 27.8166 10.7146 57.909
83186 2 27.7874 7.02623 60.4053
83187 2 27.4398 10.4371 60.8232
83188 2 25.9162 5.02136 66.1934
83189 2 26.0919 8.83101 66.2957
83190 2 25.9544 12.4046 66.2071
83192 2 25.4675 6.95426 64.6678
83193 2 25.4458 10.6024 64.356
83194 2 26.3249 5.19445 62.3838
83195 2 25.9995 8.62879 62.7011
83196 2 26.1696 12.7372 62.3026
83197 2 23.3347 5.08344 65.623
83198 2 23.4655 8.96064 65.883
83199 2 23.2708 12.2734 65.66
83200 2 23.7342 5.24447 62.7677
83201 2 23.3798 8.75807 63.2135
83202 2 23.6514 12.4765 62.8513
83203 2 19.9705 4.97893 56.9031
83204 2 20.1266 8.89435 57.3702
83205 2 20.0124 12.2915 57.1841
83207 2 20.7493 6.93809 58.9151
83208 2 20.8295 10.4884 59.3596
83209 2 20.1834 5.25387 60.9567
83210 2 19.9481 8.62884 61.1181
83211 2 20.23 12.5444 60.6533
83212 2 22.6664 5.15917 57.5475
83213 2 22.9342 8.80437 58.021
83214 2 22.648 12.248 57.5612
83215 2 22.7822 5.10986 60.3096
83216 2 22.5328 8.73946 60.8032
83217 2 22.8112 12.7957 60.324
83219 2 21.2552 7.20672 66.4951
83220 2 21.0779 10.5713 66.2615
83221 2 20.4699 5.22103 64.7522
83222 2 20.5207 8.7909 64.3391
83223 2 20.5536 12.5476 64.652
83225 2 21.2898 6.7584 62.8345
83226 2 21.2643 10.773 62.4602
83228 2 18.6136 7.28627 66.0887
83229 2 18.2389 10.6424 65.6777
83231 2 18.3764 6.79943 63.2838
83232 2 18.6442 10.7418 62.7534
83233 1 34.3964 5.25189 56.7015
69246 1 12.1175 12.6075 56.2351
83235 1 34.4535 12.54 56.8321
83237 1 36.3663 6.97799 58.7974
83238 1 36.2194 10.5701 58.6455
83239 1 34.0881 5.18181 61.2809
83240 1 34.4918 8.78983 60.8964
83241 1 34.1784 12.3612 61.1673
83243 1 36.6902 6.92558 66.7742
83244 1 36.3505 10.5081 66.361
83245 1 34.6476 5.17109 64.3966
83246 1 34.6416 8.74631 64.3622
83247 1 34.6088 12.4498 64.3435
83249 1 36.4956 6.87648 62.1951
83250 1 36.6422 10.6366 61.7718
71550 1 12.2424 34.617 56.2896
83253 1 29.4861 10.6442 57.0567
83254 1 31.2447 5.06813 58.8914
83255 1 31.3172 8.74758 58.8143
83256 1 31.2479 12.5718 58.8139
71548 1 12.2267 27.282 56.3659
83258 1 29.5881 6.9709 61.0308
83259 1 29.2007 10.6452 61.4878
83260 1 31.6317 5.17902 66.8794
83261 1 31.4436 8.72558 66.5279
83262 1 31.536 12.4703 66.9006
83264 1 29.719 7.00124 64.4624
83265 1 29.7675 10.7183 64.5048
83266 1 31.3471 5.11879 62.406
83267 1 31.7419 8.95774 61.9703
83268 1 31.3508 12.5807 62.2311
83270 2 35.1289 7.09881 56.9446
83271 2 34.837 10.6481 56.7923
83272 2 35.6395 5.1774 58.4348
83273 2 35.5347 8.73618 59.1344
83274 2 35.7718 12.3596 58.4974
83276 2 34.7107 6.88751 60.9117
83277 2 34.8865 10.7801 60.6281
84434 2 37.4936 18.128 60.1295
83252 1 29.3569 6.99964 56.6002
83282 2 37.4136 6.75272 60.4478
112114 2 30.689 14.0603 87.8242
83284 2 36.0066 5.13524 66.3828
83285 2 35.9633 8.55754 66.0042
83286 2 35.9527 12.5725 66.1985
83288 2 35.187 6.91694 63.8729
83289 2 35.2896 10.6369 64.5121
83290 2 35.9427 4.97501 62.4497
83291 2 36.31 8.80522 62.095
83292 2 35.9621 12.2892 62.3698
83293 2 33.3008 5.32711 65.9155
83294 2 33.2349 8.61777 65.5516
83295 2 33.3065 12.5401 65.8205
83296 2 33.2638 4.92071 63.0152
83297 2 33.5757 8.92005 62.763
83298 2 33.2618 12.2076 62.8534
83299 2 29.9757 5.27999 57.0004
83300 2 29.9994 8.72999 57.1485
83301 2 29.9813 12.6152 57.0748
82990 2 8.03718 3.26878 58.0577
83303 2 30.6781 6.92124 59.2157
83304 2 30.7133 10.6305 58.6756
83305 2 29.7006 5.00758 61.1006
83306 2 29.8439 8.91018 60.8174
83307 2 29.5984 12.4473 61.0979
83308 2 32.6543 5.26039 57.6159
83309 2 32.6538 8.7457 57.5037
83310 2 32.7603 12.5748 57.6459
83311 2 32.3223 4.99411 60.58
83312 2 32.6107 8.87763 60.2878
83313 2 32.359 12.3575 60.5585
96778 1 6.86173 3.34277 77.8471
83315 2 30.9535 6.87804 66.2241
83316 2 30.964 10.7013 66.4011
83317 2 30.3473 5.04496 64.2071
83318 2 30.3562 8.81261 64.7227
83319 2 30.4985 12.5472 64.1184
98255 2 37.2926 17.854 67.9855
83321 2 31.2351 7.14728 62.4183
83322 2 30.9659 10.4897 62.6649
83324 2 28.2161 6.80082 65.5405
83325 2 28.3569 10.731 66.013
83327 2 28.633 7.15312 62.7483
83328 2 28.3142 10.7576 63.1571
84097 1 4.92185 16.1931 57.1579
84098 1 4.62484 19.751 56.8597
84099 1 4.89451 23.5057 57.1586
84100 1 6.7969 14.2333 59.1864
84101 1 6.76448 17.9229 59.2879
84102 1 6.58447 21.7172 59.1484
84103 1 4.66033 16.075 61.8042
84104 1 4.92298 19.8313 61.286
84105 1 4.64468 23.437 61.7055
84106 1 6.86443 14.2533 66.8121
84107 1 7.02133 18.0878 67.2217
84108 1 6.772 21.5988 66.7867
84109 1 4.99895 16.1446 64.9395
84110 1 4.98098 19.7795 64.6789
84111 1 5.16434 23.4418 64.7871
84112 1 7.16319 14.3177 62.4518
84113 1 6.81486 17.9265 62.7814
84114 1 7.18042 21.6848 62.3531
84115 1 -0.104107 14.2951 57.2965
84116 1 -0.177285 17.8414 56.8914
84117 1 0.0650993 21.6777 57.1487
84118 1 1.75971 16.1353 59.3838
84119 1 1.59381 19.7909 59.2189
84120 1 1.70986 23.5546 59.2631
84121 1 -0.355716 14.3464 61.7972
84122 1 -0.0946338 18.0541 61.4811
84123 1 -0.273643 21.7071 61.7124
84124 1 2.06273 16.1276 67.3554
84125 1 1.94104 19.7252 66.9864
84126 1 2.14171 23.479 67.0944
84127 1 0.0921571 14.4054 64.851
84128 1 0.132606 18.1174 64.7953
84129 1 0.237344 21.6259 64.9651
84130 1 1.7942 16.2247 62.7879
84131 1 2.1199 19.8546 62.2644
84132 1 1.91274 23.4031 62.7414
84133 2 5.4202 14.3079 57.5204
84134 2 5.34845 18.0131 57.4019
84135 2 5.48398 21.5231 57.3751
84136 2 6.25209 16.0826 59.0073
84137 2 5.93848 19.7878 59.5223
84138 2 6.11423 23.5344 59.0536
84139 2 5.43592 14.4827 61.1725
84140 2 5.18422 17.9253 61.3248
84141 2 5.38223 21.8305 61.179
84142 2 8.08935 13.9335 57.9415
84143 2 8.15171 18.006 57.987
84144 2 8.01301 21.7924 57.8341
84145 2 8.01638 14.435 60.663
84146 2 7.77903 17.8955 60.8675
84147 2 7.96697 21.8482 60.6441
84148 2 6.44444 16.2412 66.8122
84149 2 6.39035 19.761 66.6235
84150 2 6.59959 23.5863 66.8693
84151 2 5.60725 14.3549 65.2336
84152 2 5.67628 18.0399 64.4164
84153 2 5.71484 21.5552 64.9345
84154 2 6.50924 16.0664 62.9802
84155 2 6.5259 19.8821 62.6174
84156 2 6.42223 23.3154 62.996
84157 2 3.75605 16.4023 66.3541
84158 2 3.68384 19.7743 66.0214
84159 2 3.83253 23.4388 66.2012
84160 2 3.72179 15.9306 63.5446
84161 2 3.87934 19.9954 63.1003
84162 2 3.74678 23.4484 63.4381
84163 2 0.52747 16.1597 57.555
84164 2 0.343192 19.726 57.2736
84165 2 0.433844 23.7252 57.5292
84166 2 1.05326 14.3535 59.3223
84167 2 0.940533 17.9343 59.6396
84168 2 0.982727 21.6612 59.0371
84169 2 0.124867 16.0867 61.2493
84170 2 0.373707 20.016 61.0447
84171 2 0.182138 23.4703 61.3432
84172 2 3.1978 16.2746 58.2679
84173 2 2.97954 19.7404 57.8715
84174 2 3.25207 23.5846 58.1597
84175 2 2.88852 16.0721 61.0021
84176 2 3.17586 19.9055 60.5932
84177 2 2.83386 23.2534 60.9533
84178 2 1.63585 14.4446 66.7092
84179 2 1.42564 17.8024 66.5898
84180 2 1.593 21.5511 66.8966
84181 2 0.703746 16.215 64.4871
84182 2 0.933822 19.8339 65.0461
84183 2 0.901089 23.4526 64.5747
84184 2 1.40327 14.2018 63.0797
84185 2 1.65072 18.1015 62.8858
84186 2 1.42688 21.5506 62.847
84187 2 -1.03878 14.6661 66.5019
84188 2 -1.35147 17.8895 65.8444
84189 2 -1.09371 21.6649 66.2858
84190 2 -1.23715 14.3023 63.575
84191 2 -0.977802 18.157 63.1919
84192 2 -1.12332 21.5212 63.4432
84193 1 14.5644 16.2407 56.9844
84194 1 14.7112 19.9495 57.0465
84195 1 14.636 23.6158 56.8704
84196 1 16.4441 14.1944 59.1511
84197 1 16.5145 18.0124 59.0508
84198 1 16.5765 21.8109 59.0803
84199 1 14.9251 16.172 61.2794
84200 1 14.3592 19.8654 61.5067
84201 1 14.706 23.5778 61.2144
84202 1 16.9095 14.4033 66.9168
84203 1 16.7321 18.0121 66.7374
84204 1 16.9569 21.6475 67.0684
84205 1 14.9811 16.2131 64.54
84206 1 14.8767 19.8475 64.7977
84207 1 14.8751 23.3913 64.6345
84208 1 16.608 14.298 62.6042
84209 1 16.9739 18.0268 62.2813
84210 1 16.7576 21.6866 62.6227
84211 1 9.75296 14.2949 56.8592
84212 1 9.89499 18.0898 57.2009
84213 1 9.61296 21.7688 56.8126
84214 1 11.6205 16.2091 59.2427
84215 1 11.5492 19.8904 59.1072
84216 1 11.5882 23.5121 59.2117
84217 1 9.82069 14.2793 61.2206
84218 1 9.58279 17.9674 61.8453
84219 1 9.8946 21.7177 61.3495
84220 1 11.8002 16.1045 66.8835
84221 1 11.9557 19.7877 67.2395
84222 1 11.7976 23.4924 66.8099
84223 1 10.0912 14.3244 64.6751
84224 1 9.99985 18.0073 64.8099
84225 1 10.0598 21.7318 64.7393
84226 1 12.0813 16.209 62.2432
84227 1 11.6211 19.8579 62.6818
84228 1 12.0246 23.6147 62.3972
84229 2 15.1826 14.3863 57.219
84230 2 15.196 18.0358 57.1728
84231 2 15.259 21.8605 57.4154
84232 2 15.6351 16.2208 59.2411
84233 2 15.9889 19.8626 59.0257
84234 2 15.884 23.6585 59.3893
84235 2 15.0163 14.2609 61.074
84236 2 15.1311 18.1255 61.0685
84237 2 14.9386 21.6701 61.2891
84238 2 17.8105 14.4929 57.862
84239 2 17.8654 17.9498 57.8308
84240 2 18.1195 21.8102 58.1181
84241 2 17.6491 14.1352 60.6267
84242 2 17.8111 17.8998 60.5135
84243 2 17.6141 21.6298 60.8701
84244 2 16.211 16.1542 66.4267
84245 2 16.1663 19.9469 66.7057
84246 2 16.3885 23.4079 66.4834
84247 2 15.6076 14.3437 64.3339
84248 2 15.578 18.0465 64.9442
84249 2 15.6915 21.6008 64.4008
84250 2 16.338 16.3057 62.8164
84251 2 16.2984 19.7379 62.6586
84252 2 16.4535 23.5816 62.6612
84253 2 13.5376 16.0443 65.8516
84254 2 13.531 19.8604 66.0912
84255 2 13.4439 23.4603 65.8577
84256 2 13.7943 16.0948 62.951
84257 2 13.6902 19.7482 63.2083
84258 2 13.9105 23.6278 63.0322
84259 2 10.1907 16.1632 57.1974
84260 2 10.3284 20.0508 57.4996
84261 2 10.2687 23.4214 57.3311
84262 2 11.0691 14.2963 59.6174
84263 2 10.9401 18.1061 59.1107
84264 2 10.8213 21.6173 59.7022
84265 2 10.2574 16.3039 61.2309
84266 2 9.95635 19.7334 61.5077
84267 2 10.343 23.7183 61.1703
84268 2 12.8303 16.263 57.7182
84269 2 13.0765 20.0332 58.031
84270 2 12.8326 23.5697 57.814
84271 2 12.9175 16.2326 60.5549
84272 2 12.5844 19.7252 60.7925
84273 2 12.8514 23.4909 60.7423
84274 2 11.3797 14.24 66.5152
84275 2 11.2724 18.0421 66.6538
84276 2 11.2332 21.5384 66.5713
84277 2 10.6615 16.1743 65.0522
84278 2 10.7506 19.9042 64.4921
84279 2 10.529 23.6329 64.9878
84280 2 11.3962 14.4711 62.6927
84281 2 11.4527 17.7999 62.9913
84282 2 11.4568 21.8266 62.882
84283 2 8.60348 14.1828 65.8466
84284 2 8.73592 18.0989 66.3206
84285 2 8.54011 21.7369 65.88
84286 2 9.01556 14.3649 63.0694
84287 2 8.62255 18.0135 63.5714
84288 2 8.84673 21.6985 63.1722
84289 1 24.5753 16.1143 56.9013
84290 1 24.4922 19.7194 56.6405
84291 1 24.8656 23.5205 57.0947
84292 1 26.3684 14.3484 58.9089
84293 1 26.4262 17.9316 58.9745
84294 1 26.293 21.5781 58.7729
84295 1 24.2361 16.1861 61.4647
84296 1 24.5708 19.9103 61.0124
84297 1 24.4366 23.4397 61.5724
84298 1 26.3904 14.2906 66.7481
84299 1 26.793 18.0898 67.0389
84300 1 26.655 21.585 66.5625
84301 1 24.8432 16.1876 64.6566
84302 1 24.8937 19.8653 64.508
84303 1 24.9275 23.4202 64.7139
84304 1 26.9063 14.3708 62.1825
84305 1 26.545 17.9577 62.4506
84306 1 26.8716 21.6652 61.92
84307 1 19.6707 14.2378 57.0163
84308 1 19.5098 17.9745 56.8556
84309 1 19.6895 21.7882 57.016
84310 1 21.3616 16.101 59.1197
84311 1 21.4056 19.8388 59.0277
84312 1 21.5025 23.5129 59.2077
84313 1 19.4112 14.2272 61.3249
84314 1 19.7401 17.9942 61.0712
84315 1 19.4925 21.6533 61.5732
84316 1 21.8026 16.1863 66.9717
84317 1 21.6113 19.8265 66.4987
84318 1 21.8944 23.506 66.8864
84319 1 19.8471 14.2725 64.7071
84320 1 19.8057 17.9935 64.5593
84321 1 20.0227 21.6969 64.7331
84322 1 21.4628 16.1231 62.4721
84323 1 21.9048 19.7735 62.0173
84324 1 21.7155 23.4186 62.4528
84325 2 24.8473 14.1385 57.0292
84326 2 25.1899 18.0639 57.2123
84327 2 25.0051 21.5162 57.0802
84328 2 25.7407 16.1367 58.702
84329 2 25.6616 19.6994 59.3159
84330 2 25.8731 23.4964 58.8665
84331 2 24.8954 14.5162 60.9381
84332 2 24.99 17.8759 61.1181
84333 2 24.9907 21.754 60.7119
84334 2 27.592 14.1355 57.6293
84335 2 27.8824 18.1802 57.8068
84336 2 27.6829 21.3347 57.5688
84337 2 27.6589 14.5651 60.4301
84338 2 27.5022 18.0047 60.5845
84339 2 27.6578 21.7794 60.2523
84340 2 26.3333 16.3002 66.5648
84341 2 26.0933 19.7608 66.3311
84342 2 26.3569 23.5503 66.5051
84343 2 25.2194 14.3855 64.7942
84344 2 25.5619 18.0479 64.263
84345 2 25.4708 21.6426 64.7786
84346 2 26.1407 15.9761 62.7968
84347 2 26.3254 19.8986 62.3236
84348 2 26.2549 23.2926 62.6539
84349 2 23.4337 16.3672 66.0109
84350 2 23.3811 19.9297 65.6486
84351 2 23.584 23.54 66.0541
84352 2 23.4464 16.0916 63.1869
84353 2 23.5838 19.7452 62.9247
84354 2 23.5018 23.41 63.2551
84355 2 20.1168 16.1589 57.0876
84356 2 20.0267 19.7685 57.2048
84357 2 20.2031 23.6106 57.2787
84358 2 20.8138 14.2738 58.6884
84359 2 20.491 17.9529 59.2116
84360 2 21.1104 21.733 58.8106
84361 2 19.879 15.9888 61.0184
84362 2 20.0816 19.9806 60.822
84363 2 20.021 23.4502 60.9923
84364 2 22.9431 16.1998 57.9942
84365 2 22.8291 19.8184 57.6847
84366 2 23.0313 23.5609 57.931
84367 2 22.5272 16.0905 60.7334
84368 2 22.8059 19.7105 60.2316
84369 2 22.6504 23.4169 60.7618
84370 2 21.2033 14.4533 66.492
84371 2 21.0624 17.7341 66.3486
84372 2 21.3541 21.6967 66.5558
84373 2 20.3565 16.1923 64.2914
84374 2 20.6674 19.7215 64.7645
84375 2 20.6562 23.4493 64.2198
84376 2 21.1405 14.1485 62.8165
84377 2 21.2726 18.0699 62.5346
84378 2 21.29 21.5147 62.6549
84379 2 18.5314 14.4236 65.9477
84380 2 18.5253 17.999 65.8271
84381 2 18.6309 21.6442 66.0465
84382 2 18.5336 14.2967 63.0002
84383 2 18.6729 18.3494 63.0102
84384 2 18.5962 21.6223 63.2629
84385 1 34.4304 16.1737 56.3827
84386 1 34.5969 19.8893 56.5829
70283 1 7.26524 18.0598 56.1591
84388 1 36.2751 14.2353 58.7918
84389 1 36.2704 18.0408 58.7783
84390 1 36.1405 21.8008 58.7623
84391 1 34.5479 16.0976 60.8817
84392 1 34.2623 19.7675 61.3379
84393 1 34.4395 23.6023 60.947
84394 1 36.4935 14.2752 66.7384
84395 1 36.2629 17.9455 66.2964
84396 1 36.598 21.7744 66.7317
84397 1 34.5879 16.0075 64.2144
84398 1 34.8144 19.7412 64.5018
84399 1 34.744 23.557 64.2154
84400 1 36.4476 14.2209 62.1912
84401 1 36.6877 17.9632 61.9772
84402 1 36.3055 21.7254 62.2482
84403 1 29.3971 14.3568 56.5598
84404 1 29.5394 18.0515 56.8559
84405 1 29.3425 21.5999 56.4504
84406 1 31.4191 16.2265 58.703
84407 1 31.44 19.7858 58.9541
84408 1 31.1293 23.344 58.762
84409 1 29.7098 14.4034 60.8189
84410 1 29.2807 18.0603 61.39
84411 1 29.6194 21.6851 61.0219
84412 1 31.4216 16.0439 66.3399
84413 1 31.7563 19.7687 66.781
84414 1 31.4641 23.4099 66.4068
84415 1 29.6039 14.3308 64.3878
84416 1 29.5938 17.9632 64.6044
84417 1 29.7222 21.6449 64.3039
84418 1 31.7511 16.3214 61.8487
84419 1 31.5274 19.7918 62.3649
84420 1 31.7149 23.4772 61.8953
84421 2 35.0003 14.4969 57.1639
84422 2 34.8883 17.9227 56.8083
84423 2 34.8983 21.7881 57.1657
84424 2 35.5998 16.1472 59.2032
84425 2 35.7576 19.9344 58.5661
84426 2 35.5638 23.6361 59.0959
84427 2 34.7962 14.1266 60.647
84428 2 34.8428 18.0695 60.7547
84429 2 34.8004 21.5542 60.7325
99409 2 37.4357 25.3568 71.1386
84432 2 37.6962 21.7587 57.5815
99407 2 37.5073 29.275 68.3061
84433 2 37.4053 14.1453 60.4999
83234 1 34.3405 8.85533 56.4711
84435 2 37.3169 21.4522 60.5449
84436 2 35.8863 15.9189 65.9888
84437 2 36.0563 19.9597 66.1961
84438 2 35.9536 23.4232 66.082
84439 2 35.2565 14.2149 63.9608
84440 2 35.3517 17.7954 64.4092
84441 2 35.451 21.7059 64.0372
84442 2 36.2685 16.1022 62.1357
84443 2 36.0002 19.641 62.5743
84444 2 36.109 23.7514 62.3006
84445 2 33.1207 15.8464 65.3776
84446 2 33.4352 19.8091 65.7972
84447 2 33.1641 23.3601 65.4587
84448 2 33.4378 16.2999 62.6453
84449 2 33.3837 19.7657 62.983
84450 2 33.4893 23.4838 62.8056
84451 2 30.0074 16.1677 56.9746
84452 2 29.9625 19.8941 57.1158
84453 2 29.9054 23.3813 57.1382
84454 2 30.5825 14.3706 59.0652
84455 2 30.7988 17.9974 58.6712
84456 2 30.7033 21.5901 59.1639
84457 2 29.9508 16.4384 60.7165
84458 2 29.9181 19.7489 60.8522
84459 2 29.9351 23.6134 60.7432
84460 2 32.7535 16.0987 57.4394
84461 2 32.8566 19.8854 57.669
84462 2 32.5262 23.3618 57.4193
84463 2 32.6884 16.131 60.2446
84464 2 32.4932 19.5414 60.6431
84465 2 32.614 23.3879 60.1286
84466 2 30.8768 14.1531 66.2976
84467 2 31.142 18.0136 66.2882
84468 2 31.1214 21.5107 66.425
84469 2 30.2983 16.1671 64.6046
84470 2 30.3932 19.8797 64.1543
84471 2 30.3878 23.3888 64.5203
84472 2 31.3911 14.5406 62.2223
84473 2 31.0395 17.8836 62.6051
84474 2 31.1201 21.8135 62.4107
84475 2 28.2524 14.1785 65.7081
84476 2 28.405 18.104 66.0099
84477 2 28.311 21.4462 65.6706
84478 2 28.7365 14.4552 62.789
84479 2 28.3447 17.9646 63.2051
84480 2 28.5393 21.7367 62.798
85249 1 4.83742 27.1597 56.8703
85250 1 5.07429 30.9086 57.2698
85251 1 4.7258 34.572 56.8263
85252 1 6.69403 25.3813 59.4211
85253 1 6.51573 28.9596 59.1336
85254 1 6.78073 32.7178 59.2817
85255 1 4.91461 27.2709 61.5035
85256 1 4.62948 30.8333 61.7867
85257 1 5.0268 34.5844 61.3721
85258 1 7.12269 25.3815 67.0729
85259 1 6.89517 29.0204 66.8252
85260 1 7.02989 32.7533 67.1508
85261 1 5.17406 27.1358 64.8052
85262 1 5.06496 30.8372 64.8381
85263 1 4.88277 34.5544 64.8167
85264 1 6.75557 25.2981 62.686
85265 1 7.13204 28.995 62.4415
85266 1 6.80273 32.7908 62.6786
85267 1 -0.136984 25.3448 57.0156
85268 1 0.0977757 29.0281 57.4367
85269 1 -0.239562 32.6542 56.9141
85270 1 1.82522 27.1123 59.2282
85271 1 1.88238 30.899 59.2847
85272 1 1.81723 34.5411 59.2567
85273 1 -0.0838737 25.3915 61.4256
85274 1 -0.174033 28.8483 61.7726
85275 1 -0.0762747 32.6904 61.3557
85276 1 1.87699 27.1048 66.8788
85277 1 2.05512 30.8859 67.221
85278 1 1.7357 34.447 66.7455
85279 1 0.169019 25.398 64.8912
85280 1 0.110737 29.0126 65.1628
85281 1 0.161339 32.6191 64.815
85282 1 2.2351 27.1854 62.3888
85283 1 1.77828 30.7893 62.7415
85284 1 2.15358 34.5614 62.3951
85285 2 5.36664 25.3649 57.376
85286 2 5.26807 28.9681 57.4437
85287 2 5.45763 32.8597 57.4021
85288 2 5.91721 27.2106 59.6062
85289 2 6.13902 30.9528 59.0123
85290 2 6.02847 34.513 59.6979
85291 2 5.22824 25.2726 61.3179
85292 2 5.44814 29.2209 61.2231
85293 2 5.14586 32.5614 61.3791
85294 2 8.19317 25.4234 58.2967
85295 2 7.9141 28.8694 57.9353
85296 2 8.17778 32.9819 58.1133
85297 2 7.83811 25.4375 60.9674
85298 2 7.97421 29.101 60.7211
85299 2 7.81277 32.528 60.8377
85300 2 6.36354 27.1298 66.5314
85301 2 6.51807 30.9652 66.6938
85302 2 6.21192 34.4157 66.6598
85303 2 5.74816 25.2629 64.5473
85304 2 5.74302 28.9948 64.9502
85305 2 5.63845 32.7926 64.508
85306 2 6.65972 27.2331 62.8359
85307 2 6.41221 30.7073 63.0882
85308 2 6.70552 34.6499 62.557
85309 2 3.61597 27.2013 65.9913
85310 2 3.77058 31.0988 66.278
85311 2 3.57913 34.3954 66.0689
85312 2 3.92825 27.5228 63.2446
85313 2 3.64929 30.7786 63.5001
85314 2 3.95455 34.6369 63.1194
85315 2 0.372169 27.1588 57.5948
85316 2 0.54308 31.0331 57.6717
85317 2 0.192234 34.5059 57.2648
85318 2 1.02838 25.3568 59.5877
85319 2 1.39647 29.0484 59.0784
85320 2 1.17877 32.7288 59.701
85321 2 0.404449 27.258 60.969
85322 2 0.283644 30.6306 61.3265
85323 2 0.363674 34.6973 61.2642
85324 2 3.1609 26.9381 58.0133
85325 2 3.35587 31.1736 58.1764
85326 2 3.12538 34.2002 57.7847
85327 2 3.1309 27.3935 60.6431
85328 2 2.9376 30.7386 60.9299
85329 2 3.06324 34.5796 60.6734
85330 2 1.46051 25.1664 66.5537
85331 2 1.51764 29.148 66.7242
85332 2 1.28667 32.4974 66.6124
85333 2 0.862909 27.2135 65.1607
85334 2 0.747149 30.856 64.4241
85335 2 0.731252 34.5888 65.0455
85336 2 1.69986 25.4215 62.7877
85337 2 1.51894 28.9009 62.9368
85338 2 1.53296 32.8099 62.7575
85339 2 -1.41578 25.2771 66.0513
85340 2 -1.21864 29.1935 66.3202
85341 2 -1.35908 32.5771 66.0388
85342 2 -0.91735 25.5724 63.2264
85343 2 -1.08498 28.9262 63.584
85344 2 -0.994735 32.6968 63.2393
85345 1 14.7316 27.2342 57.1141
85346 1 14.5803 30.7883 56.9382
85347 1 14.7945 34.6503 57.173
85348 1 16.6848 25.3052 59.0041
85349 1 16.6146 28.8572 59.2006
85350 1 16.3701 32.6798 59.082
85351 1 14.3855 27.1806 61.7246
85352 1 14.9147 30.842 61.326
85353 1 14.5953 34.5118 61.5869
85354 1 16.749 25.256 66.6018
85355 1 16.95 29.0705 67.0372
85356 1 16.5736 32.6126 66.5251
85357 1 14.9189 27.1225 64.8557
85358 1 14.9166 30.7881 64.656
85359 1 15.0235 34.5806 64.6632
85360 1 16.9476 25.3346 62.2287
85361 1 16.6562 28.918 62.5236
85362 1 16.8582 32.7801 62.1227
85363 1 9.88404 25.37 57.3201
85364 1 9.80378 29.0424 57.222
85365 1 9.87939 32.8072 57.1188
85366 1 11.6063 27.2196 59.2517
85367 1 11.5418 30.9919 59.2286
85368 1 11.6573 34.5146 59.2982
85369 1 9.57007 25.381 61.7647
85370 1 9.76028 29.0897 61.3445
85371 1 9.56801 32.6578 61.597
85372 1 11.9688 27.2355 67.2864
85373 1 11.663 30.9121 66.8445
85374 1 12.003 34.5856 67.0292
85375 1 9.96831 25.4804 64.6859
85376 1 10.0585 29.1285 64.6808
85377 1 9.96312 32.8211 64.7055
85378 1 11.7416 27.2407 62.6133
85379 1 12.0706 30.9521 62.3653
85380 1 11.7535 34.4622 62.6733
85381 2 15.2662 25.3534 57.3885
85382 2 15.3317 29.1865 57.5202
85383 2 15.079 32.5773 57.3771
85384 2 15.9346 27.0897 59.0202
85385 2 15.8396 30.7555 59.6373
85386 2 15.797 34.5527 59.0291
85387 2 15.2039 25.4477 61.2464
85388 2 14.9389 28.898 61.3706
85389 2 15.1665 32.8312 60.8745
85390 2 17.9027 25.121 57.5808
85391 2 18.0037 28.9141 57.8477
85392 2 17.7057 32.6271 57.6159
85393 2 17.8354 25.4232 60.496
85394 2 17.7494 28.7299 60.7765
85395 2 17.7929 32.8127 60.4487
85396 2 16.3079 27.2766 66.6696
85397 2 16.0986 30.7022 66.4392
85398 2 16.3398 34.635 66.3806
85399 2 15.4594 25.2308 64.979
85400 2 15.5945 29.0262 64.3871
85401 2 15.5302 32.6573 64.765
85402 2 16.3737 27.0065 62.9692
85403 2 16.3745 30.9403 62.7281
85404 2 16.3647 34.5568 62.7563
85405 2 13.6218 27.4246 66.21
85406 2 13.3969 30.7435 65.8194
85407 2 13.6576 34.8315 66.025
85408 2 13.487 27.0631 63.4863
85409 2 13.7532 30.986 63.0328
85410 2 13.5951 34.4674 63.3523
85411 2 10.4378 27.2435 57.6465
85412 2 10.1183 30.8715 57.3504
85413 2 10.4251 34.657 57.3628
85414 2 11.1542 25.3422 59.1869
85415 2 10.8037 29.0813 59.4955
85416 2 10.8363 32.7749 59.1701
85417 2 10.0517 27.1895 61.4069
85418 2 10.3848 30.9953 61.1558
85419 2 10.0411 34.5177 61.3071
85420 2 13.0978 27.1907 58.0885
85421 2 12.876 30.8006 57.852
85422 2 13.0688 34.6999 58.045
85423 2 12.6997 27.2588 60.8442
85424 2 12.8462 31.0538 60.5714
85425 2 12.7056 34.2603 60.865
85426 2 11.5623 25.4375 67.0136
85427 2 11.1913 28.9317 66.4222
85428 2 11.39 32.862 66.6964
85429 2 10.6169 27.2379 64.4682
85430 2 10.5674 30.9235 65.005
85431 2 10.7301 34.6022 64.6211
85432 2 11.4528 25.2666 63.0405
85433 2 11.5677 29.234 62.9001
85434 2 11.1741 32.5412 63.0239
85435 2 8.91128 25.5766 66.385
85436 2 8.54878 28.9908 65.9441
85437 2 8.74608 32.771 66.2756
85438 2 8.59035 25.3969 63.4279
85439 2 8.94099 29.2184 63.0817
85440 2 8.60212 32.8405 63.2767
85441 1 24.4476 27.1466 56.6553
85442 1 24.6617 30.9207 57.0178
85443 1 24.3581 34.4739 56.7484
85444 1 26.5293 25.2954 59.0965
85445 1 26.2841 28.9614 58.7838
85446 1 26.529 32.6773 58.9254
85447 1 24.7142 27.1856 61.152
85448 1 24.2048 30.7546 61.5583
85449 1 24.6832 34.5212 61.1552
85450 1 26.8619 25.4171 66.9686
85451 1 26.5874 28.9518 66.5701
85452 1 26.7912 32.7009 66.9756
85453 1 24.9726 27.1559 64.4931
85454 1 24.7964 30.781 64.6273
85455 1 24.8223 34.5597 64.4739
85456 1 26.5722 25.181 62.4676
85457 1 26.7903 29.0448 62.0742
85458 1 26.5071 32.6311 62.4669
85459 1 19.5833 25.3773 56.6716
85460 1 19.8883 29.0383 57.0462
85461 1 19.4828 32.695 56.7114
85462 1 21.4878 27.1808 58.9892
85463 1 21.4465 30.7773 59.0992
85464 1 21.3854 34.4698 59.0772
85465 1 19.7611 25.4516 61.296
85466 1 19.3463 29.0111 61.7644
85467 1 19.5995 32.7357 61.2406
85468 1 21.7426 27.2549 66.5938
85469 1 21.8846 30.9082 67.0172
85470 1 21.5649 34.4263 66.4759
85471 1 19.9396 25.3287 64.5614
85472 1 20.0282 29.0305 64.6317
85473 1 19.8423 32.731 64.4912
85474 1 22.0072 27.1847 62.1381
85475 1 21.6043 30.9188 62.4259
85476 1 21.8699 34.5688 62.0888
85477 2 25.1935 25.4051 57.3123
85478 2 25.0349 28.9317 57.0832
85479 2 25.1007 32.7855 57.3074
85480 2 25.7563 27.1768 59.3435
85481 2 25.8318 30.8449 58.7247
85482 2 25.7114 34.4276 59.3115
85483 2 25.0266 25.1895 61.1278
85484 2 25.1494 29.1632 60.924
85485 2 24.8573 32.5207 61.2052
85486 2 27.828 25.46 57.807
85487 2 27.6559 29.0267 57.5205
85488 2 27.8543 32.8042 57.6931
85489 2 27.5319 25.2095 60.6888
85490 2 27.5803 28.9877 60.3308
85491 2 27.5213 32.5207 60.6096
85492 2 26.2108 27.0528 66.1928
85493 2 26.3262 30.8764 66.5523
85494 2 26.1129 34.3819 66.1457
85495 2 25.5357 25.2748 64.237
85496 2 25.4794 28.952 64.6795
85497 2 25.4109 32.5778 64.1314
85498 2 26.3266 27.2567 62.5376
85499 2 26.1055 30.6599 62.8379
85500 2 26.3609 34.596 62.4572
85501 2 23.4052 27.1296 65.5226
85502 2 23.5635 30.8891 66.1438
85503 2 23.2651 34.4059 65.7226
85504 2 23.7159 27.3371 62.8847
85505 2 23.3979 30.6001 63.3094
85506 2 23.6205 34.7356 62.8963
85507 2 20.2281 27.0546 57.2366
85508 2 20.2035 30.9788 57.3377
85509 2 20.0911 34.3879 57.2591
85510 2 20.611 25.3771 59.4008
85511 2 20.7613 29.0264 58.8929
85512 2 20.7612 32.6301 59.3908
85513 2 20.2189 27.4019 61.0081
85514 2 19.7886 30.757 61.2736
85515 2 20.1424 34.6655 60.942
85516 2 22.7968 27.174 57.5979
85517 2 22.9644 30.9402 57.9099
85518 2 22.6961 34.3719 57.7065
85519 2 22.8452 27.2725 60.4259
85520 2 22.5561 30.5982 60.6892
85521 2 22.7788 34.5619 60.4803
85522 2 21.1934 25.2213 66.3053
85523 2 21.305 29.1245 66.5463
85524 2 21.1064 32.5072 66.3095
85525 2 20.4825 27.1522 64.8645
85526 2 20.4153 30.9562 64.2404
85527 2 20.4477 34.5932 64.8475
85528 2 21.407 25.48 62.5757
85529 2 21.09 28.9121 62.8664
85530 2 21.3591 32.8121 62.5783
85531 2 18.3568 25.3734 65.6768
85532 2 18.5769 29.0917 66.1351
85533 2 18.3239 32.5893 65.7444
85534 2 18.8238 25.6234 63.0952
85535 2 18.4936 28.8582 63.4593
85536 2 18.6622 32.8088 62.9412
85537 1 34.3353 27.2199 56.7258
85538 1 34.2079 30.7945 56.6038
85539 1 34.4402 34.5319 56.7361
85540 1 36.3359 25.3294 58.689
85541 1 36.0446 28.9279 58.8682
85542 1 36.0765 32.8101 58.7357
85543 1 34.157 27.129 61.2489
85544 1 34.4498 30.9476 60.8508
85545 1 34.1617 34.6361 61.3127
85546 1 36.2269 25.3321 66.381
85547 1 36.6361 29.0833 66.5339
85548 1 36.4385 32.7242 66.3826
85549 1 34.7529 27.315 64.308
85550 1 34.7039 30.9478 64.3061
85551 1 34.8772 34.648 64.3908
85552 1 36.6397 25.5014 61.7895
85553 1 36.3585 29.1431 62.1355
85554 1 36.7122 32.8135 61.709
85555 1 29.5864 25.3645 56.8137
85556 1 29.2716 28.9851 56.5407
85557 1 29.6029 32.7297 56.7807
85558 1 31.245 27.0787 58.8758
85559 1 31.1544 30.821 58.9254
85560 1 31.2187 34.5619 58.8517
85561 1 29.2903 25.2261 61.433
85562 1 29.4326 28.9712 60.9131
85563 1 29.2513 32.6439 61.3667
85564 1 31.6976 27.2032 66.7481
85565 1 31.4114 30.8427 66.358
85566 1 31.7957 34.5754 66.5878
85567 1 29.8335 25.2818 64.5938
85568 1 29.668 29.0138 64.3366
85569 1 29.6719 32.7643 64.6032
85570 1 31.3391 27.1512 62.2824
85571 1 31.7179 30.9084 62.1126
85572 1 31.4452 34.6117 62.3764
85573 2 34.7824 25.3113 56.8354
85574 2 34.8281 29.1133 57.2322
85575 2 34.6314 32.5926 56.8286
85576 2 35.6326 27.0737 58.6367
85577 2 35.4826 30.8642 59.1711
85578 2 35.5188 34.6452 58.6449
85579 2 34.7203 25.4604 60.6339
85580 2 34.7276 28.9173 60.798
85581 2 34.8157 33.0122 60.5698
83279 2 37.8328 6.9911 57.5369
83251 1 29.3988 3.37831 56.8166
96862 2 -1.11561 3.69155 73.8576
71531 1 17.1489 29.0619 56.1544
85586 2 37.2783 28.8209 60.4229
85583 2 37.5346 28.995 57.6197
85588 2 36.089 27.3154 66.2545
85589 2 35.8997 30.7303 65.9851
85590 2 36.0766 34.6439 66.2322
85591 2 35.2444 25.3763 64.4716
85592 2 35.3374 29.1131 64.142
85593 2 35.3157 32.7362 64.4593
85594 2 35.9371 27.0856 62.5042
85595 2 36.1761 31.1072 62.245
85596 2 36.035 34.5133 62.3419
85597 2 33.3975 27.1057 65.7366
85598 2 33.0709 30.9618 65.5072
85599 2 33.4172 34.6826 65.6608
85600 2 33.2718 27.1566 62.9553
85601 2 33.5227 30.8634 62.737
85602 2 33.3819 34.5121 63.0161
85603 2 29.7661 27.2577 57.2294
85604 2 29.8585 30.8337 56.9394
85605 2 29.93 34.5848 57.084
85606 2 30.5681 25.2028 58.6627
85607 2 30.2809 28.9564 59.1507
85608 2 30.6204 32.7282 58.8104
85609 2 29.8418 27.0559 60.9199
85610 2 29.9649 31.0619 60.7912
85611 2 29.7946 34.4751 61.0958
85612 2 32.6814 27.2668 57.656
85613 2 32.5142 30.6633 57.5621
85614 2 32.7446 34.7396 57.695
85615 2 32.4172 27.1185 60.3945
85616 2 32.5426 30.9708 60.3058
85617 2 32.3043 34.404 60.6066
85618 2 30.9811 25.5387 66.2986
85619 2 31.0048 28.827 66.0723
85620 2 31.2064 32.7313 66.4498
85621 2 30.2873 27.1359 63.9119
85622 2 30.0876 30.8052 64.6905
85623 2 30.5892 34.5363 64.4819
85624 2 31.2038 25.1858 62.4824
85625 2 31.1343 29.1548 62.255
85626 2 30.9878 32.6604 62.7954
85627 2 28.5096 25.3535 65.9147
85628 2 28.2309 28.766 65.5818
85629 2 28.5004 32.903 65.9881
85630 2 28.4498 25.0686 63.1832
85631 2 28.5315 29.2814 62.8314
85632 2 28.3256 32.5826 63.0631
96769 1 4.67066 5.15455 67.644
96770 1 4.82327 8.7977 68.0946
96771 1 4.53425 12.3659 67.5929
96773 1 6.52902 6.92226 70.0982
96774 1 6.51195 10.6687 70.1846
96775 1 4.72825 5.22808 72.112
96776 1 4.37771 8.85036 72.5419
96777 1 4.69305 12.4704 72.2351
96779 1 6.65771 6.89265 77.5669
96780 1 6.76383 10.6748 77.7702
96781 1 4.86259 5.12497 75.3865
96782 1 4.8531 8.794 75.7551
96783 1 4.84426 12.5163 75.6975
84431 2 37.4303 17.7884 57.1777
96785 1 6.93252 7.07091 73.164
96786 1 6.65325 10.7718 73.5816
96788 1 -0.111746 6.97618 68.0558
96789 1 -0.421678 10.6497 67.6364
96790 1 1.65136 5.10698 69.8969
96791 1 1.56532 8.72815 70.1403
96792 1 1.5628 12.4204 69.946
96794 1 -0.463166 6.88692 72.7322
96795 1 -0.0807701 10.6312 72.23
96796 1 1.66263 5.04487 77.697
96797 1 1.87095 8.75917 78.0675
96798 1 1.65947 12.4936 77.7043
96800 1 -0.145531 6.97203 75.8254
96801 1 -0.149148 10.6296 75.7671
96802 1 2.03971 5.22431 73.0906
96803 1 1.5613 8.76897 73.6926
96804 1 2.01167 12.4539 73.1748
113247 2 32.8873 34.511 87.3452
96806 2 5.3336 6.9722 68.0084
96807 2 5.21918 10.7097 68.3286
96808 2 5.8929 5.17519 70.3702
96809 2 5.97091 8.79948 69.9457
96810 2 5.84246 12.5061 70.407
96812 2 5.21264 7.31963 71.8956
96813 2 5.11833 10.5892 72.1306
96934 2 10.8604 3.21297 69.7745
96815 2 7.75084 6.86361 68.5748
96816 2 8.08581 10.828 69.0539
96818 2 7.90072 7.12484 71.3951
96819 2 7.61336 10.6199 71.842
96820 2 6.14525 5.06785 77.261
96821 2 6.2351 8.81449 77.3646
96822 2 6.18202 12.3992 77.2773
96824 2 5.57889 6.86452 75.6594
96825 2 5.49204 10.6272 75.4627
96826 2 6.46405 5.27439 73.5257
96827 2 6.18305 8.78696 73.8242
96828 2 6.41977 12.6441 73.6529
96829 2 3.46198 4.91839 76.5981
96830 2 3.50762 8.74248 77.0568
96831 2 3.29086 12.2972 76.7457
96832 2 3.84407 5.35488 73.8382
96833 2 3.45718 8.59033 74.245
96834 2 3.75643 12.5884 73.9423
96835 2 0.238185 5.03199 68.11
96836 2 0.216518 8.94836 68.2855
96837 2 0.142938 12.4347 68.2048
113251 2 29.6568 27.171 78.5163
96839 2 0.931955 6.94352 69.8456
96840 2 0.867995 10.6716 70.3995
96841 2 0.289832 5.32415 71.8816
96842 2 0.124769 8.58908 72.137
96843 2 0.163087 12.6258 72.159
96844 2 3.08793 5.06579 68.5367
96845 2 3.00801 8.81554 68.9476
96846 2 2.81273 12.3685 68.4515
96847 2 2.93904 5.3149 71.3212
96848 2 2.66791 8.82297 71.7866
96849 2 2.9278 12.4897 71.4685
96851 2 1.15007 7.10868 77.5402
96852 2 1.1824 10.534 77.4803
96853 2 0.481713 5.10828 75.8415
96854 2 0.420362 8.9137 75.3131
96855 2 0.466845 12.5076 76.108
96857 2 1.38096 6.85354 73.8611
96858 2 1.40341 10.6368 73.676
96860 2 -1.4058 7.20441 77.1999
96861 2 -1.62089 10.4396 76.8572
113250 2 32.8491 34.4055 84.5458
96863 2 -1.47363 6.79522 74.3638
96864 2 -1.09848 10.7662 74.0605
96865 1 14.6946 5.199 67.8991
96866 1 14.3344 8.78043 67.5194
96867 1 14.4647 12.4669 67.7096
96869 1 16.3797 7.04858 69.925
96870 1 16.3873 10.6894 69.9604
96871 1 14.3383 5.09323 72.4018
96872 1 14.7917 8.77297 72.0536
96873 1 14.2663 12.4044 72.3365
96875 1 16.7379 7.00635 77.5793
96876 1 16.5951 10.5517 77.431
96877 1 14.7748 5.1644 75.4925
96878 1 14.801 8.75782 75.3997
96879 1 14.9401 12.4813 75.5121
96881 1 16.5862 6.95872 73.3621
96882 1 16.8502 10.7452 73.0622
113249 2 33.2538 31.0306 84.1629
96884 1 9.46725 6.8835 67.6998
96885 1 9.81242 10.6316 68.1507
96886 1 11.438 5.1069 70.0106
96887 1 11.4592 8.82445 69.8856
96888 1 11.3827 12.5259 70.0716
96890 1 9.78455 6.99827 72.1179
96891 1 9.45052 10.5625 72.5259
96892 1 11.8115 5.18705 77.9407
96893 1 11.4938 8.67431 77.4849
96894 1 11.7946 12.4367 77.8885
113272 2 30.6908 25.1556 84.1819
96896 1 9.8333 6.8939 75.4847
96897 1 9.96089 10.5959 75.5587
96898 1 11.5452 5.08046 73.3764
96899 1 11.9315 8.83259 73.0195
96900 1 11.5548 12.4606 73.5706
96902 2 15.15 7.06703 68.206
96903 2 14.7793 10.5697 67.8085
96904 2 15.8511 5.15208 69.7825
96905 2 15.5869 8.84801 70.1734
96906 2 15.8699 12.4364 69.6405
96908 2 14.9442 6.77025 71.9842
96909 2 15.0815 10.8078 71.6905
113271 2 29.9373 34.6028 85.694
96911 2 17.904 7.21931 68.7566
96912 2 17.5437 10.5503 68.4123
96914 2 17.5547 6.88568 71.6498
96915 2 17.7496 10.6786 71.3543
96916 2 16.0997 5.2161 77.3081
96917 2 15.9615 8.77801 77.2296
96918 2 16.1255 12.5428 77.4142
113270 2 29.7132 30.8556 86.2699
96920 2 15.5286 6.96481 75.17
96921 2 15.421 10.605 75.5674
96922 2 16.1026 5.06745 73.5939
96923 2 16.2455 8.88796 73.5176
96924 2 16.1113 12.3495 73.6626
96925 2 13.4711 5.28684 76.8301
96926 2 13.2812 8.7013 76.6576
96927 2 13.5834 12.5238 76.8914
96928 2 13.4767 4.92603 74.0995
96929 2 13.5909 9.07992 73.8212
96930 2 13.4743 12.3982 74.1118
96931 2 10.2157 5.20552 68.3439
96932 2 10.0769 8.57738 68.2418
96933 2 10.1296 12.573 68.3149
96935 2 10.8563 6.93177 70.3619
96936 2 10.8223 10.6001 69.93
96937 2 9.97479 5.06642 71.9511
96938 2 10.1341 8.93779 71.8986
96939 2 10.1055 12.3767 72.1883
96940 2 12.8993 5.09385 68.7798
96941 2 12.7144 8.59325 68.6024
96942 2 12.8475 12.7043 68.9174
96943 2 12.6744 4.92905 71.6229
96944 2 12.8527 8.91666 71.3976
96945 2 12.5765 12.4533 71.6542
113269 2 29.9656 27.3085 85.6834
96947 2 11.1196 6.83089 77.4235
96948 2 11.2087 10.7122 77.3107
96949 2 10.58 5.05289 75.1511
96950 2 10.3119 8.74719 75.7095
96951 2 10.5712 12.5075 75.2811
113268 2 30.7032 32.6524 87.9006
96953 2 11.3172 7.03424 73.4659
96954 2 11.1399 10.4528 73.8086
96956 2 8.43032 6.84474 76.7519
96957 2 8.52302 10.8503 76.8938
96959 2 8.66692 7.31014 73.9007
96960 2 8.56608 10.4597 74.1757
96961 1 24.1416 5.00092 67.3145
96962 1 24.4127 8.78279 67.8108
96963 1 24.111 12.4162 67.4592
96965 1 26.2657 6.93379 69.868
96966 1 26.1083 10.5475 69.906
96967 1 24.4431 5.35507 71.9331
96968 1 24.2465 8.80649 72.342
96969 1 24.5683 12.523 71.9266
96971 1 26.3781 6.88151 77.2862
96972 1 26.64 10.6604 77.5903
96973 1 24.648 5.13054 75.3594
96974 1 24.6828 8.95041 75.5197
96975 1 24.699 12.5041 75.293
96977 1 26.7521 7.03867 72.9013
96978 1 26.4655 10.6265 73.1284
113267 2 30.5909 28.8662 87.7211
96980 1 19.5351 7.03634 67.7585
96981 1 19.239 10.5811 67.3888
96982 1 21.1854 5.17476 69.6723
96983 1 21.3512 8.73278 70.0023
96984 1 21.2684 12.4107 69.9157
96986 1 19.3047 6.93391 72.4038
96987 1 19.5877 10.5817 72.0091
96988 1 21.5348 5.01592 77.5294
96989 1 21.6195 8.84676 77.7385
96990 1 21.4688 12.446 77.261
96992 1 19.8107 7.03979 75.6014
96993 1 19.7789 10.595 75.3324
96994 1 21.7227 5.207 72.9198
96995 1 21.5708 8.76315 73.3828
96996 1 21.7347 12.5552 73.0314
96998 2 24.6919 6.86829 67.7085
96999 2 24.9687 10.7298 68.0925
97000 2 25.5906 5.19509 70.0996
97001 2 25.5646 8.72441 69.6085
97002 2 25.6258 12.439 70.3239
97004 2 25.0061 7.19692 71.64
97005 2 24.5784 10.539 71.855
97007 2 27.3144 6.63986 68.299
97008 2 27.5094 10.5434 68.4702
97010 2 27.6674 7.1335 71.0939
97011 2 27.4411 10.4145 71.2353
97012 2 25.8659 4.95798 77.152
97013 2 26.0203 8.90731 77.1243
97014 2 25.9147 12.3939 77.237
97016 2 25.2325 7.04423 75.5926
97017 2 25.2393 10.6917 74.9965
97018 2 26.0932 5.42766 73.498
97019 2 26.0505 8.7345 73.5383
97020 2 26.1722 12.6317 73.1877
97021 2 23.133 5.26467 76.4973
97022 2 23.3429 9.19566 76.7758
97023 2 23.2578 12.3479 76.3975
97024 2 23.4064 5.23962 73.6906
97025 2 23.3893 8.63184 74.1057
97026 2 23.6221 12.5706 73.7579
97027 2 19.864 5.07424 67.9857
97028 2 19.9902 8.98335 68.0938
97029 2 19.73 12.3822 67.9015
97031 2 20.7021 6.98934 69.6594
97032 2 20.5808 10.5681 70.2425
97033 2 19.9199 5.3037 71.6787
97034 2 19.917 8.658 72.0316
97035 2 19.9254 12.5341 71.7732
97036 2 22.5099 5.12697 68.2867
97037 2 22.7301 8.91523 68.7519
97038 2 22.4991 12.482 68.5355
97039 2 22.545 5.22565 71.1394
97040 2 22.5263 8.72892 71.5701
97041 2 22.5862 12.6185 71.3302
97043 2 21.1268 6.99041 77.3341
97044 2 20.8222 10.5367 77.06
97045 2 20.4118 5.13555 75.5292
97046 2 20.4709 8.84742 75.0294
97047 2 20.4348 12.5014 75.4815
113248 2 33.0724 27.0638 84.5208
97049 2 21.1569 6.90775 73.6186
97050 2 21.0898 10.7697 73.4535
97052 2 18.4386 7.2869 76.8353
97053 2 18.2537 10.4915 76.4437
113266 2 30.8734 25.3985 87.7066
97055 2 18.5262 6.85022 74.0912
97056 2 18.5962 10.7642 73.7445
97057 1 34.2087 5.22607 67.6389
97058 1 34.1334 8.7145 67.2691
97059 1 34.2536 12.4764 67.6563
97061 1 36.1926 6.90048 69.5985
97062 1 36.1311 10.5005 69.5194
97063 1 33.8932 5.08433 72.0359
97064 1 34.3747 8.74391 71.9024
97065 1 34.0834 12.3263 72.1186
97067 1 36.3772 6.95888 77.5485
97068 1 36.153 10.5036 77.2328
97069 1 34.3512 5.19156 75.1959
97070 1 34.5317 8.78573 75.0693
97071 1 34.5831 12.5038 75.3551
113265 2 32.0732 34.2126 82.1844
97073 1 36.3184 6.86732 72.9203
97074 1 36.539 10.6068 72.6136
97076 1 29.1126 6.94947 67.4159
97077 1 29.4003 10.6223 67.8654
97078 1 30.9533 5.08188 69.6512
97079 1 31.1226 8.75832 69.7684
97080 1 31.1475 12.3783 69.8368
97082 1 29.6008 6.9085 71.8379
97083 1 29.1036 10.6015 72.2862
97084 1 31.4141 5.07142 77.4916
97085 1 31.2341 8.79142 77.0561
97086 1 31.6544 12.4639 77.6045
97088 1 29.6062 6.99254 75.1802
97089 1 29.5768 10.7229 75.1952
97090 1 31.2298 5.06401 73.0769
97091 1 31.6364 8.86161 72.7031
97092 1 31.2439 12.4231 73.197
97094 2 34.8842 7.10575 67.9451
97095 2 34.7101 10.483 67.7444
97096 2 35.4096 5.07911 69.358
97097 2 35.5291 8.7291 69.8911
97098 2 35.4491 12.3937 69.3631
97100 2 34.6649 6.81524 71.5712
97101 2 34.7847 10.6649 71.4176
96985 1 19.4504 3.37936 71.8084
71453 1 2.36783 30.9415 56.5644
113264 2 32.2958 30.91 81.6426
97106 2 37.208 6.82111 71.2602
97107 2 37.559 10.6295 70.9465
97108 2 35.6371 5.24957 76.9969
97109 2 35.7295 8.73714 76.8743
97110 2 35.9868 12.5465 77.0631
97112 2 35.0931 6.99479 74.7913
97113 2 35.1011 10.6982 75.4807
97114 2 35.6076 4.98465 73.2832
97115 2 36.0706 8.86958 73.1963
97116 2 35.9962 12.3114 73.1636
97117 2 33.0892 5.24551 76.5018
97118 2 32.9878 8.56588 76.1758
97119 2 33.3186 12.6233 76.6933
97120 2 33.1399 4.99564 73.7536
97121 2 33.3266 8.98693 73.582
97122 2 33.2797 12.4018 73.7908
97123 2 29.7514 5.16991 67.977
97124 2 29.7251 8.63954 67.7778
97125 2 29.707 12.5796 68.1029
113263 2 32.0821 27.1042 82.022
97127 2 30.3722 6.96507 69.9785
97128 2 30.44 10.5586 69.5514
97129 2 29.7125 4.88395 71.4856
97130 2 29.837 8.89641 71.7034
97131 2 29.5615 12.2884 71.7531
97132 2 32.547 5.16276 68.6226
97133 2 32.4235 8.78266 68.3592
97134 2 32.5067 12.3282 68.578
97135 2 32.2046 5.19802 71.2493
97136 2 32.4624 8.76349 71.0469
97137 2 32.1912 12.3769 71.4383
113262 2 32.5734 34.761 79.4536
97139 2 30.7458 6.82816 76.9465
97140 2 30.9709 10.7356 77.0369
97141 2 30.2603 5.08141 74.9747
97142 2 30.0832 8.77318 75.3734
97143 2 30.1717 12.4804 74.9147
97145 2 31.0239 6.99164 73.1898
97146 2 30.938 10.5093 73.4209
97148 2 28.1168 6.81914 76.4318
97149 2 28.3011 10.6612 76.65
97151 2 28.5058 6.87692 73.6065
97152 2 28.1223 10.5944 73.9831
97921 1 4.82664 16.1907 68.1113
97922 1 4.51587 19.7713 67.7688
97923 1 4.75861 23.5747 68.001
97924 1 6.50039 14.3124 70.0717
97925 1 6.37645 18.1211 70.1722
97926 1 6.32805 21.7578 70.0341
97927 1 4.45761 16.1383 72.7197
97928 1 4.64537 19.9581 72.3603
97929 1 4.52141 23.4966 72.5641
97930 1 6.64663 14.3271 77.6829
97931 1 6.88772 18.0277 78.0478
97932 1 6.64834 21.6578 77.6293
97933 1 4.80687 16.2506 75.8146
97934 1 4.85575 19.8444 75.6095
97935 1 4.95037 23.515 75.755
97936 1 6.9518 14.3924 73.0388
97937 1 6.51262 18.0298 73.5516
97938 1 6.92387 21.7554 73.1262
97939 1 -0.168617 14.3529 68.205
97940 1 -0.398417 17.9211 67.6836
97941 1 -0.188572 21.5621 68.0637
97942 1 1.55423 16.072 70.2091
97943 1 1.55814 19.8669 70.125
97944 1 1.53588 23.6189 70.0389
97945 1 -0.473383 14.3103 72.7059
97946 1 -0.190655 18.0611 72.087
97947 1 -0.531455 21.659 72.6455
97948 1 1.84043 16.1707 78.1849
97949 1 1.53502 19.8116 77.7257
97950 1 1.90777 23.5094 77.9035
97951 1 -0.00766308 14.2902 75.9427
97952 1 -0.125237 17.9566 75.7043
97953 1 -0.100778 21.7133 75.7221
97954 1 1.75192 16.1841 73.5696
97955 1 1.83375 19.8641 73.1878
97956 1 1.87485 23.4126 73.6585
97957 2 5.20403 14.1208 68.2453
97958 2 5.06482 18.0358 68.3308
97959 2 5.11893 21.5649 68.3012
97960 2 5.84137 16.21 69.958
97961 2 5.55274 19.9068 70.3657
97962 2 5.76873 23.5792 69.9566
97963 2 5.07653 14.401 72.0149
97964 2 4.97959 17.9255 72.2355
97965 2 5.20151 21.893 71.9328
97966 2 7.75471 14.2614 68.5132
97967 2 7.9006 17.9823 69.0266
97968 2 7.77738 21.5418 68.7161
97969 2 7.83343 14.0877 71.2634
97970 2 7.62436 18.1047 71.726
97971 2 7.76674 21.6766 71.2866
97972 2 6.20337 16.2618 77.5118
97973 2 6.20507 19.6962 77.5208
97974 2 6.33463 23.5491 77.3522
97975 2 5.33451 14.3881 75.817
97976 2 5.55207 18.032 75.3912
97977 2 5.575 21.678 75.8917
97978 2 6.28699 16.0864 73.6887
97979 2 6.21026 20.1109 73.7587
97980 2 6.28482 23.3997 73.9008
97981 2 3.41288 16.1712 77.0702
97982 2 3.28927 19.7814 76.8061
97983 2 3.53335 23.7736 76.9477
97984 2 3.56137 16.2045 74.3739
97985 2 3.61704 19.9005 74.0123
97986 2 3.59874 23.2712 74.35
97987 2 0.330821 16.3398 68.6283
97988 2 0.0660031 19.7084 68.1046
97989 2 0.273334 23.5322 68.3766
97990 2 0.995655 14.2375 69.9984
97991 2 1.03336 18.0922 70.555
97992 2 1.10724 21.7083 70.0618
97993 2 0.130245 16.0665 72.1559
97994 2 0.07596 19.9925 71.9684
97995 2 0.118519 23.3906 72.1738
97996 2 3.12337 16.2611 69.0402
97997 2 2.78762 19.719 68.6481
97998 2 2.9979 23.6432 68.8854
97999 2 2.73948 16.1738 71.9344
98000 2 2.84248 20.1845 71.491
98001 2 2.66344 23.5678 71.8773
98002 2 1.25207 14.4819 77.6317
98003 2 1.30628 17.9398 77.5475
98004 2 1.25622 21.7806 77.4997
98005 2 0.610017 16.1623 75.4076
98006 2 0.359905 19.8248 75.9163
98007 2 0.597154 23.4621 75.3844
98008 2 1.36198 14.139 73.8956
98009 2 1.29517 18.1199 73.6784
98010 2 1.30198 21.5673 73.8179
98011 2 -1.43786 14.4908 77.1755
98012 2 -1.65242 17.8943 76.8004
98013 2 -1.33407 21.9414 77.0786
98014 2 -1.38154 14.2977 74.4043
98015 2 -1.24342 18.0941 74.0497
98016 2 -1.57424 21.6645 74.3665
98017 1 14.2726 16.1582 67.655
98018 1 14.5283 19.9377 68.0085
98019 1 14.3459 23.4972 67.6337
98020 1 16.3561 14.2852 69.8412
98021 1 16.2289 17.9683 69.8832
98022 1 16.3403 21.619 69.9038
98023 1 14.5531 16.0569 72.0112
98024 1 14.3645 19.7315 72.4804
98025 1 14.595 23.4898 71.9241
98026 1 16.6928 14.2864 77.8064
98027 1 16.5213 18.0086 77.5207
98028 1 16.7254 21.7237 77.5939
98029 1 14.784 16.2007 75.4878
98030 1 14.6543 19.8056 75.59
98031 1 14.6161 23.4762 75.2874
98032 1 16.5344 14.2429 73.2859
98033 1 16.7199 17.9728 72.9863
98034 1 16.5288 21.6732 73.4965
98035 1 9.51739 14.2176 67.6381
98036 1 9.65371 18.0148 68.129
98037 1 9.33517 21.5873 67.7073
98038 1 11.3459 16.1166 69.9957
98039 1 11.5046 19.7914 70.2449
98040 1 11.3476 23.4686 70.0091
98041 1 9.64334 14.3467 72.2384
98042 1 9.3487 17.9353 72.5588
98043 1 9.58374 21.6956 72.0255
98044 1 11.5872 16.0705 77.5902
98045 1 11.6634 19.8704 77.8368
98046 1 11.6629 23.5654 77.4898
98047 1 9.85223 14.403 75.4239
98048 1 9.86023 18.0112 75.6056
98049 1 9.87122 21.7041 75.4001
98050 1 11.9061 16.1884 73.1405
98051 1 11.5842 19.7735 73.4932
98052 1 11.7947 23.5579 73.098
98053 2 15.0355 14.4072 68.1032
98054 2 14.7559 17.9534 68.155
98055 2 14.9988 21.7992 68.2852
98056 2 15.5927 16.0837 70.2604
98057 2 15.7262 19.8348 69.7527
98058 2 15.8067 23.4656 70.3089
98059 2 14.7906 14.1217 71.9844
98060 2 14.9358 18.0713 71.7947
98061 2 14.8106 21.5261 72.0309
98062 2 17.8288 14.5204 68.7796
98063 2 17.5389 17.9172 68.5529
98064 2 17.9214 21.8383 68.8679
98065 2 17.4238 14.1334 71.4342
98066 2 17.6448 18.2713 71.3313
98067 2 17.3371 21.5853 71.6714
98068 2 16.186 16.1054 77.2794
98069 2 16.1659 19.9822 77.1352
98070 2 16.001 23.3213 77.0734
98071 2 15.599 14.4186 75.1709
98072 2 15.3668 17.9805 75.7401
98073 2 15.113 21.6118 75.1126
98074 2 16.2235 16.2234 73.3306
98075 2 16.0194 19.6712 73.5939
98076 2 16.1374 23.6026 73.3164
98077 2 13.286 15.9271 76.6568
98078 2 13.4197 19.8846 76.9043
98079 2 13.2959 23.3618 76.6409
98080 2 13.7447 16.2318 73.8706
98081 2 13.3817 19.5466 74.0808
98082 2 13.5339 23.7 73.7593
98083 2 10.0221 15.9928 68.2364
98084 2 10.1656 19.9586 68.3188
98085 2 10.022 23.3959 68.1005
98086 2 10.687 14.2983 70.2865
98087 2 10.7845 17.9795 69.9678
98088 2 10.7262 21.6143 70.3788
98089 2 10.0502 16.2081 71.9588
98090 2 10.0233 19.7454 72.0689
98091 2 9.96362 23.6524 71.8365
98092 2 12.6985 15.8765 68.686
98093 2 12.8896 20.0799 69.0624
98094 2 12.6542 23.373 68.6123
98095 2 12.6686 16.2715 71.4008
98096 2 12.6153 19.6108 71.757
98097 2 12.81 23.717 71.3956
98098 2 11.1157 14.2737 77.363
98099 2 11.3262 18.1107 77.4245
98100 2 11.0985 21.6375 77.3102
98101 2 10.3587 16.1727 75.699
98102 2 10.3823 19.945 75.2987
98103 2 10.5713 23.6102 75.7582
98104 2 11.3865 14.41 73.4655
98105 2 11.1003 17.8051 73.7941
98106 2 11.324 21.7325 73.4548
98107 2 8.33792 14.3672 76.7021
98108 2 8.43886 17.9237 76.9921
98109 2 8.41661 21.5594 76.5873
98110 2 8.64371 14.4448 73.9036
98111 2 8.50004 17.8659 74.1735
98112 2 8.66222 21.8501 73.8638
98113 1 24.56 16.1412 67.8118
98114 1 24.1751 19.8377 67.398
98115 1 24.6524 23.5356 67.8124
98116 1 26.1118 14.2272 69.7202
98117 1 26.2297 17.9475 69.9672
98118 1 26.1589 21.6019 69.7307
98119 1 24.2226 16.0068 72.3699
98120 1 24.4069 19.7987 71.9129
98121 1 24.3148 23.4305 72.2171
98122 1 26.4221 14.3038 77.2545
98123 1 26.5501 18.1157 77.6689
98124 1 26.4548 21.7551 77.3797
98125 1 24.6388 16.2404 75.464
98126 1 24.5838 19.8553 75.2982
98127 1 24.4692 23.5504 75.4837
98128 1 26.625 14.4723 72.8501
98129 1 26.3938 17.9176 73.2689
98130 1 26.6725 21.5865 72.8711
98131 1 19.4398 14.2652 67.7434
98132 1 19.2546 17.8903 67.6067
98133 1 19.6164 21.6762 67.869
98134 1 21.2551 16.0865 69.8887
98135 1 21.1284 19.7225 69.66
98136 1 21.3172 23.5755 70.0158
98137 1 19.2022 14.2673 72.1036
98138 1 19.5617 18.0064 71.9716
98139 1 19.166 21.6258 72.3758
98140 1 21.594 16.1754 77.8987
98141 1 21.5069 19.7555 77.483
98142 1 21.5329 23.506 77.8042
98143 1 19.6914 14.339 75.4611
98144 1 19.6523 17.9607 75.3575
98145 1 19.8531 21.6001 75.5031
98146 1 21.454 16.1835 73.2766
98147 1 21.7361 19.7857 72.7327
98148 1 21.4713 23.4425 73.1964
98149 2 24.6303 14.1762 67.9986
98150 2 24.911 18.1463 68.0713
98151 2 24.7879 21.521 67.9832
98152 2 25.6343 16.1561 69.705
98153 2 25.5056 19.8283 70.0809
98154 2 25.554 23.5056 69.6141
98155 2 24.9109 14.4127 71.6609
98156 2 24.7291 17.7638 71.9431
98157 2 24.8646 21.6265 71.6405
98158 2 27.4493 14.0753 68.5207
98159 2 27.6932 18.1036 68.685
98160 2 27.5212 21.5012 68.393
98161 2 27.545 14.522 71.24
98162 2 27.3648 17.9055 71.5371
98163 2 27.5283 21.6606 71.1461
98164 2 25.9869 16.2719 77.2453
98165 2 25.8848 19.8469 77.0844
98166 2 25.9525 23.6945 77.2467
98167 2 25.2346 14.3589 75.6438
98168 2 25.3014 18.0208 75.0888
98169 2 25.0584 21.7872 75.4371
98170 2 25.9543 16.0298 73.6521
98171 2 26.139 19.8452 73.4337
98172 2 25.9642 23.2978 73.3169
98173 2 23.4249 16.2405 77.0012
98174 2 23.0973 19.6725 76.382
98175 2 23.2402 23.6202 76.8373
98176 2 23.2557 16.0643 74.119
98177 2 23.3769 20.0144 73.5697
98178 2 23.3733 23.4659 73.8502
98179 2 19.892 16.2031 67.9258
98180 2 19.8998 19.6627 67.9382
98181 2 19.9844 23.6459 67.9791
98182 2 20.6946 14.2482 69.7257
98183 2 20.3813 17.8663 70.0773
98184 2 20.8316 21.694 69.6491
98185 2 19.7732 16.0574 71.8318
98186 2 19.8885 19.9185 71.6825
98187 2 19.8513 23.2346 71.8733
98188 2 22.7809 16.1063 68.705
98189 2 22.5627 19.6565 68.4035
98190 2 22.709 23.7613 68.5212
98191 2 22.4483 16.1602 71.5374
98192 2 22.5712 19.637 71.0723
98193 2 22.5418 23.5351 71.429
98194 2 21.1073 14.3979 77.4171
98195 2 20.8881 17.8731 77.2263
98196 2 21.0432 21.6544 77.2742
98197 2 20.3968 16.206 75.0871
98198 2 20.275 19.7754 75.5748
98199 2 20.4565 23.5029 75.0839
98200 2 21.1501 14.243 73.4578
98201 2 21.1526 18.1574 73.4182
98202 2 21.1497 21.5515 73.4963
98203 2 18.4789 14.4909 76.8949
98204 2 18.2564 17.778 76.7887
98205 2 18.4635 21.7829 76.872
98206 2 18.4043 14.2572 73.9461
98207 2 18.4743 18.0737 73.8979
98208 2 18.3122 21.6751 74.1954
98209 1 34.009 16.0771 67.1338
98210 1 34.4723 19.8762 67.6674
98211 1 34.0673 23.4291 67.2795
98212 1 35.959 14.3103 69.7411
98213 1 36.1792 17.9219 69.4897
98214 1 36.1495 21.6728 69.5699
98215 1 34.3254 16.0991 71.6603
98216 1 34.052 19.6874 72.0961
98217 1 34.4028 23.3488 71.7592
98218 1 36.5163 14.3214 77.5379
98219 1 36.3261 17.8457 77.1733
98220 1 36.5593 21.6222 77.4865
98221 1 34.5464 16.0599 75.2023
98222 1 34.5795 19.8117 75.1399
98223 1 34.6837 23.5168 75.054
98224 1 36.263 14.1824 72.9552
98225 1 36.6 17.9998 72.58
98226 1 36.1819 21.5175 73.0653
98227 1 29.0714 14.2459 67.4618
98228 1 29.3863 18.0375 67.7376
98229 1 29.2941 21.6177 67.5451
98230 1 31.0538 16.1855 69.5261
98231 1 31.2519 19.788 69.7191
98232 1 31.0482 23.4622 69.71
98233 1 29.5387 14.2721 71.7755
98234 1 29.2083 17.9405 72.3897
98235 1 29.4001 21.6141 71.8232
98236 1 31.3804 16.0215 77.2681
98237 1 31.4874 19.7683 77.6805
98238 1 31.4078 23.3949 77.1537
98239 1 29.5576 14.3535 75.0907
98240 1 29.5992 17.9859 75.4393
98241 1 29.4497 21.5794 75.2749
98242 1 31.6115 16.2381 72.7188
98243 1 31.3906 19.7717 73.1039
98244 1 31.5242 23.4873 72.6924
98245 2 34.7148 14.357 67.8132
98246 2 34.569 17.8659 67.6611
98247 2 34.7713 21.7796 67.8912
98248 2 35.5266 16.1836 69.964
98249 2 35.687 19.8132 69.3163
98250 2 35.3461 23.4573 69.8473
98251 2 34.5151 14.1774 71.5105
98252 2 34.6806 18.0206 71.3401
98253 2 34.5377 21.4344 71.7553
97103 2 37.7089 7.1237 68.4667
99406 2 37.3084 25.1545 68.2022
110645 2 6.12216 8.87665 88.3298
98257 2 37.274 14.0738 71.1611
85585 2 37.6144 25.3611 60.0858
98259 2 37.1519 21.44 71.2704
98260 2 35.9207 15.9052 76.8629
98261 2 36.0221 19.9 77.124
98262 2 35.8386 23.3482 76.8692
98263 2 35.3571 14.2728 74.8507
98264 2 35.097 17.9456 75.3453
98265 2 35.2822 21.5968 74.9224
98266 2 36.0057 16.1962 73.0153
98267 2 35.9024 19.5253 73.3335
98268 2 35.9646 23.5086 73.2539
98269 2 33.0159 15.8485 76.2906
98270 2 33.252 19.8905 76.677
98271 2 33.1561 23.436 76.2146
98272 2 33.4201 16.1235 73.514
98273 2 33.1611 19.5871 73.8177
98274 2 33.4651 23.604 73.4617
98275 2 29.6217 16.0473 67.864
98276 2 29.94 19.8622 68.0175
98277 2 29.7897 23.4875 67.7901
98278 2 30.4581 14.2933 69.9315
98279 2 30.494 18.0326 69.6074
98280 2 30.4658 21.6021 70.1005
98281 2 29.7599 16.2257 71.5868
98282 2 29.5799 19.707 71.8091
98283 2 29.7747 23.637 71.6595
98284 2 32.3224 16.1155 68.1383
98285 2 32.6346 20.001 68.5677
98286 2 32.3801 23.3298 68.209
98287 2 32.4515 16.208 71.0222
98288 2 32.2371 19.4765 71.3882
98289 2 32.5894 23.4746 71.0857
98290 2 30.963 14.1623 77.1836
98291 2 30.9717 18.0523 77.0849
98292 2 30.7369 21.4808 77.1257
98293 2 30.0709 16.1174 75.5681
98294 2 30.2474 19.8494 74.823
98295 2 30.0582 23.4022 75.6062
98296 2 31.0093 14.4262 73.2333
98297 2 30.9861 17.849 73.5442
98298 2 31.0147 21.6609 73.2828
98299 2 28.1982 14.1865 76.5372
98300 2 28.2149 18.1353 76.725
98301 2 27.99 21.567 76.3266
98302 2 28.4253 14.309 73.6284
98303 2 28.2424 17.7808 74.0444
98304 2 28.4111 21.8912 73.6441
99073 1 4.52565 27.1874 67.7373
99074 1 4.67878 30.9352 68.0721
99075 1 4.55825 34.4915 67.8804
99076 1 6.39982 25.3976 70.1633
99077 1 6.40956 29.0342 69.9731
99078 1 6.48639 32.685 70.1093
99079 1 4.72663 27.1552 72.3669
99080 1 4.51233 30.7236 72.6097
99081 1 4.67048 34.5066 72.2339
99082 1 6.94728 25.3484 77.9594
99083 1 6.78266 29.0128 77.5768
99084 1 6.91996 32.7285 77.9399
99085 1 4.86807 27.2578 75.5201
99086 1 5.0068 30.9049 75.5939
99087 1 4.95417 34.6817 75.5458
99088 1 6.70626 25.2806 73.5667
99089 1 6.99411 29.0846 73.0765
99090 1 6.59998 32.6531 73.4954
99091 1 -0.322969 25.3275 67.7602
99092 1 -0.348462 28.9904 68.184
99093 1 -0.479621 32.6006 67.8324
99094 1 1.60062 27.129 70.1254
99095 1 1.53734 30.7201 70.2863
99096 1 1.48367 34.5025 70.172
99097 1 -0.235017 25.33 72.3752
99098 1 -0.465598 28.8966 72.5171
99099 1 -0.180416 32.6424 72.4108
99100 1 1.67902 27.1579 77.5264
99101 1 1.99369 30.9509 78.008
99102 1 1.87905 34.6199 77.8152
99103 1 -0.100873 25.3604 75.5657
99104 1 0.0745835 29.0708 75.7671
99105 1 0.318648 32.7141 75.4997
99106 1 1.95565 27.2089 73.1752
99107 1 1.65208 30.7307 73.5322
99108 1 2.02402 34.5696 73.1369
99109 2 5.25067 25.4838 68.379
99110 2 5.11402 28.9916 68.1336
99111 2 5.14603 32.8551 68.4508
99112 2 5.76439 27.2705 70.3747
99113 2 5.84167 30.9291 69.8511
99114 2 5.66064 34.6319 70.2494
99115 2 5.02655 25.25 72.1334
99116 2 5.19081 29.0184 72.0656
99117 2 5.03245 32.5179 72.1643
99118 2 7.81735 25.3913 68.8827
99119 2 7.6947 28.8538 68.6279
99120 2 7.9775 32.8109 68.8723
99121 2 7.57745 25.1554 71.767
99122 2 7.80325 29.1887 71.3958
99123 2 7.59779 32.5192 71.701
99124 2 6.34564 27.1523 77.5278
99125 2 6.42033 30.9341 77.34
99126 2 6.22672 34.3364 77.2803
99127 2 5.61646 25.496 75.4706
99128 2 5.59216 29.0471 75.7846
99129 2 5.51031 32.7227 75.244
99130 2 6.34957 27.2831 73.5207
99131 2 6.30047 30.6748 73.8284
99132 2 6.50495 34.6399 73.6029
99133 2 3.65086 27.1055 76.9599
99134 2 3.6922 31.0758 77.0571
99135 2 3.52753 34.453 76.6728
99136 2 3.65493 27.2012 74.1146
99137 2 3.50043 30.6463 74.2639
99138 2 3.73928 34.5601 74.0095
99139 2 0.147463 27.1469 68.1505
99140 2 0.272365 30.8829 68.383
99141 2 0.123819 34.4216 68.1853
99142 2 0.852743 25.289 70.3957
99143 2 0.934154 28.9065 69.9636
99144 2 0.846216 32.6554 70.4607
99145 2 0.217187 27.1457 71.8572
99146 2 -0.0318562 30.7485 72.1305
99147 2 0.280976 34.7211 72.0614
99148 2 2.88332 26.9798 68.659
99149 2 2.94396 31.0078 68.991
99150 2 2.73134 34.3341 68.6411
99151 2 2.90194 27.1864 71.4492
99152 2 2.73478 30.665 71.8242
99153 2 2.9803 34.7014 71.4457
99154 2 1.1613 25.2336 77.319
99155 2 1.49703 29.0936 77.459
99156 2 1.43958 32.6918 77.4688
99157 2 0.528318 27.1767 75.7153
99158 2 0.893629 30.831 75.4215
99159 2 0.753183 34.5796 75.8772
99160 2 1.35709 25.451 73.8811
99161 2 1.2779 28.7565 73.799
99162 2 1.54467 32.7983 73.739
99163 2 -1.58325 25.4204 76.7912
99164 2 -1.35286 29.0485 77.0683
99165 2 -1.29041 32.4866 76.7164
99166 2 -1.36305 25.3536 73.9804
99167 2 -1.29572 29.074 74.1808
99168 2 -1.11715 32.8837 74.082
99169 1 14.6084 27.2 68.0028
99170 1 14.3314 30.8108 67.5487
99171 1 14.61 34.5393 67.7908
99172 1 16.3114 25.3695 69.7259
99173 1 16.396 29.0387 69.9895
99174 1 16.3016 32.6337 69.8503
99175 1 14.2573 27.1344 72.4702
99176 1 14.6519 30.9173 72.0853
99177 1 14.3369 34.4801 72.502
99178 1 16.4626 25.2955 77.4057
99179 1 16.8213 29.1078 77.6789
99180 1 16.5348 32.6683 77.4758
99181 1 14.8006 27.1434 75.4276
99182 1 14.7296 30.9832 75.3166
99183 1 14.8388 34.5185 75.5329
99184 1 16.7804 25.3819 72.8476
99185 1 16.3846 28.9888 73.4971
99186 1 16.8274 32.7411 72.8766
99187 1 9.585 25.244 68.115
99188 1 9.51139 28.9869 67.656
99189 1 9.71636 32.7497 68.0212
99190 1 11.3942 27.0942 70.1508
99191 1 11.4397 30.8899 70.0123
99192 1 11.3832 34.5766 70.0314
99193 1 9.39146 25.3245 72.4778
99194 1 9.80801 29.0406 71.9965
99195 1 9.41707 32.6242 72.5622
99196 1 11.8958 27.2139 77.9494
99197 1 11.5903 30.8156 77.5145
99198 1 11.9673 34.5033 77.9313
99199 1 9.92786 25.426 75.4976
99200 1 9.87251 29.134 75.4566
99201 1 9.93959 32.7629 75.6438
99202 1 11.3671 27.2091 73.453
99203 1 11.7567 30.9654 73.0626
99204 1 11.6871 34.5639 73.4399
99205 2 14.9109 25.2618 68.0136
99206 2 15.1383 29.1609 68.2657
99207 2 14.8005 32.6273 67.9459
99208 2 15.7111 27.1202 69.7706
99209 2 15.6254 30.8194 70.2926
99210 2 15.6762 34.4704 69.7817
99211 2 15.0299 25.4978 71.8688
99212 2 14.6564 28.9798 72.0676
99213 2 15.0562 32.8283 71.8154
99214 2 17.5962 25.2563 68.4061
99215 2 17.851 29.1412 68.8156
99216 2 17.5338 32.5071 68.349
99217 2 17.6577 25.3006 71.1751
99218 2 17.4157 28.8101 71.6232
99219 2 17.7157 32.7094 71.2327
99220 2 16.2035 27.2442 77.3266
99221 2 16.0091 30.6717 77.0701
99222 2 16.2124 34.6862 77.4393
99223 2 15.289 25.3218 75.6391
99224 2 15.2273 29.0202 75.1237
99225 2 15.4621 32.7588 75.7392
99226 2 16.1489 27.0365 73.6988
99227 2 16.1318 31.0247 73.502
99228 2 16.1304 34.4233 73.5759
99229 2 13.5751 27.3241 76.8908
99230 2 13.3396 30.7894 76.6209
99231 2 13.5733 34.7849 76.944
99232 2 13.405 27.1788 74.1063
99233 2 13.5434 31.1927 73.8333
99234 2 13.4345 34.4826 74.1309
99235 2 10.148 27.2494 68.3623
99236 2 9.84195 30.744 68.0654
99237 2 10.1206 34.6749 68.1931
99238 2 10.7026 25.2601 69.8442
99239 2 10.8693 28.9494 70.2761
99240 2 10.9218 32.6697 69.6977
99241 2 9.88632 27.0855 71.9609
99242 2 10.0425 30.9326 71.6691
99243 2 9.94638 34.3599 72.0953
99244 2 12.897 27.281 69.0082
99245 2 12.7092 30.6561 68.616
99246 2 12.875 34.7264 68.7193
99247 2 12.4778 26.8465 71.7427
99248 2 12.7725 31.0279 71.351
99249 2 12.611 34.6743 71.5692
99250 2 11.2569 25.5112 77.5899
99251 2 11.1309 28.8515 77.1053
99252 2 11.3728 32.7396 77.5301
99253 2 10.4189 27.2607 75.1439
99254 2 10.4852 30.9621 75.6977
99255 2 10.5036 34.4957 75.2893
99256 2 11.1314 25.179 73.7001
99257 2 11.3912 29.2013 73.4138
99258 2 11.1056 32.6249 73.6819
99259 2 8.58389 25.3863 77.0799
99260 2 8.41683 29.1353 76.575
99261 2 8.67242 33.0131 77.0421
99262 2 8.46481 25.3111 74.1908
99263 2 8.68824 29.4648 73.8103
99264 2 8.48666 32.6582 74.2553
99265 1 24.3811 27.2514 67.3072
99266 1 24.5856 30.95 67.9118
99267 1 24.3335 34.5079 67.4144
99268 1 26.1461 25.4549 69.8568
99269 1 26.2115 29.098 69.9441
99270 1 26.2357 32.6883 69.9303
99271 1 24.375 27.2387 71.7593
99272 1 24.2681 30.8848 72.2209
99273 1 24.4393 34.5937 72.0201
99274 1 26.455 25.4618 77.7015
99275 1 26.5237 29.0679 77.4253
99276 1 26.5745 32.7415 77.6205
99277 1 24.6924 27.2029 75.1615
99278 1 24.7089 30.7659 75.2891
99279 1 24.7327 34.5115 75.0846
99280 1 26.3554 25.2613 73.2229
99281 1 26.7129 29.0551 72.9739
99282 1 26.4345 32.7501 73.3548
99283 1 19.3912 25.3099 67.3846
99284 1 19.5456 29.0881 67.8883
99285 1 19.32 32.6065 67.4475
99286 1 21.2766 27.1869 69.6376
99287 1 21.3548 30.837 69.9195
99288 1 21.2738 34.5599 69.6697
99289 1 19.5289 25.2912 71.9972
99290 1 19.2114 28.9503 72.3819
99291 1 19.7475 32.6872 71.91
99292 1 21.3796 27.0649 77.3442
99293 1 21.8165 30.8519 77.7805
99294 1 21.5181 34.5017 77.304
99295 1 19.6257 25.2618 75.3935
99296 1 19.8663 29.1552 75.4558
99297 1 19.6447 32.8336 75.3997
99298 1 21.6584 27.1426 72.9289
99299 1 21.4799 30.8101 73.1241
99300 1 21.7621 34.6326 72.7428
99301 2 24.9734 25.4848 67.9154
99302 2 24.8298 28.9092 67.9184
99303 2 24.9253 32.8181 68.0791
99304 2 25.4109 27.248 70.1503
99305 2 25.6009 30.8857 69.7848
99306 2 25.6532 34.5006 70.1003
99307 2 24.8603 25.364 71.75
99308 2 25.0036 29.1163 71.7639
99309 2 24.8815 32.68 71.7886
99310 2 27.6629 25.3788 68.7155
99311 2 27.4663 28.7642 68.4674
99312 2 27.6245 32.7494 68.7264
99313 2 27.3387 25.1995 71.465
99314 2 27.56 29.1361 71.261
99315 2 27.4883 32.4811 71.3674
99316 2 26.0065 27.1729 76.9948
99317 2 26.1176 30.9738 77.0637
99318 2 25.9751 34.3766 76.9251
99319 2 25.3083 25.2781 75.0283
99320 2 25.2206 29.013 75.4576
99321 2 25.437 32.691 74.9204
99322 2 25.9688 27.2055 73.3363
99323 2 25.9622 30.7811 73.4239
99324 2 26.1724 34.7739 73.4777
99325 2 23.2753 26.8657 76.4033
99326 2 23.2979 31.0859 76.6621
99327 2 23.3135 34.3502 76.4229
99328 2 23.3826 27.328 73.7182
99329 2 23.3985 30.7957 73.878
99330 2 23.4484 34.6069 73.7254
99331 2 19.9364 27.0821 67.9414
99332 2 20.0473 31.0392 68.1972
99333 2 19.8861 34.3933 67.9331
99334 2 20.6633 25.3056 70.1573
99335 2 20.6764 29.0608 69.5343
99336 2 20.713 32.665 70.1312
99337 2 19.8886 27.3096 71.6756
99338 2 19.8507 30.6681 71.8549
99339 2 20.0523 34.7348 71.517
99340 2 22.636 27.1013 68.3951
99341 2 22.7934 31.0042 68.7138
99342 2 22.454 34.3584 68.2773
99343 2 22.5592 27.4544 71.2386
99344 2 22.5341 30.7165 71.4255
99345 2 22.734 34.6889 71.0269
99346 2 20.9387 25.1751 77.1286
99347 2 21.274 29.0497 77.1742
99348 2 21.0039 32.6469 77.1383
99349 2 20.321 27.1782 75.5969
99350 2 20.4679 30.9623 75.0503
99351 2 20.2242 34.587 75.5696
99352 2 21.1479 25.3503 73.4192
99353 2 20.9822 28.8648 73.5007
99354 2 21.3302 32.7686 73.2145
99355 2 18.2512 25.089 76.7006
99356 2 18.5331 29.2873 76.7823
99357 2 18.2187 32.8197 76.5424
99358 2 18.5209 25.2579 73.6795
99359 2 18.3899 29.0093 74.0803
99360 2 18.653 32.9238 73.6721
99361 1 34.2753 27.2203 67.5305
99362 1 34.0491 30.8609 67.1848
99363 1 34.2685 34.486 67.4224
99364 1 36.0623 25.3108 69.5984
99365 1 36.0286 29.1351 69.4711
99366 1 36.0555 32.7648 69.5612
99367 1 34.1269 27.0223 72.1069
99368 1 34.3815 30.8686 71.6509
99369 1 34.1204 34.5092 72.1472
99370 1 36.235 25.2209 77.2351
99371 1 36.438 28.8957 77.4995
99372 1 36.2087 32.6024 77.3417
99373 1 34.6243 27.1586 75.1477
99374 1 34.4377 30.8088 75.0198
99375 1 34.629 34.4848 75.3054
99376 1 36.4791 25.2991 72.7966
99377 1 36.1864 29.0342 72.8704
99378 1 36.5778 32.6803 72.5463
99379 1 29.2253 25.4645 67.7275
99380 1 29.1275 29.0102 67.3053
99381 1 29.3797 32.7664 67.8469
99382 1 31.2728 27.1187 69.725
99383 1 31.0845 30.8172 69.6397
99384 1 31.1912 34.5357 69.7078
99385 1 29.0971 25.2834 72.3192
99386 1 29.5579 28.9649 71.9101
99387 1 29.199 32.5827 72.1583
99388 1 31.4983 27.1245 77.4415
99389 1 31.3577 30.7815 77.1811
99390 1 31.6201 34.442 77.6976
99391 1 29.4956 25.2196 75.4968
99392 1 29.5686 28.9347 75.3023
99393 1 29.7069 32.5422 75.2538
99394 1 31.3458 27.0899 73.1665
99395 1 31.5911 30.8568 72.765
99396 1 31.3943 34.5402 73.1481
99397 2 34.576 25.2348 67.6517
99398 2 34.8003 29.1133 67.9083
99399 2 34.634 32.5511 67.609
99400 2 35.5956 27.1797 69.4061
99401 2 35.3028 30.9524 69.8475
99402 2 35.4326 34.5105 69.3791
99403 2 34.8711 25.4367 71.4017
99404 2 34.5219 28.8211 71.6107
99405 2 34.7125 32.8511 71.4197
83281 2 37.6139 3.44093 59.9639
111947 1 26.4272 18.0518 88.4371
110731 2 14.5876 3.44966 82.7488
111754 1 6.55731 14.3115 88.3522
99410 2 37.2729 28.9814 71.1427
99411 2 37.5713 32.7258 70.8297
99412 2 35.8591 27.1953 77.0645
99413 2 35.7487 30.6244 77.0288
99414 2 35.988 34.6655 77.0518
99415 2 35.3016 25.3091 75.1278
99416 2 34.9661 29.0142 74.6011
99417 2 35.1503 32.6504 75.3551
99418 2 35.9152 27.0927 73.0673
99419 2 35.9113 30.9816 73.0545
99420 2 36.0342 34.4296 73.0871
99421 2 33.2695 27.1622 76.5587
99422 2 33.0489 30.6521 76.2719
99423 2 33.2728 34.4505 76.7095
99424 2 33.1972 26.8284 73.9114
99425 2 33.3426 31.0764 73.5145
99426 2 33.2424 34.4544 73.8272
99427 2 29.9265 27.2587 67.9956
99428 2 29.7375 30.7568 67.8275
99429 2 29.786 34.5956 68.0119
99430 2 30.7025 25.292 69.4036
99431 2 30.5471 28.92 70.0313
99432 2 30.603 32.6997 69.5547
99433 2 29.73 27.0194 71.669
99434 2 29.8956 30.9227 71.5561
99435 2 29.7389 34.3835 71.8324
99436 2 32.6335 27.2939 68.5418
99437 2 32.3295 30.7591 68.2014
99438 2 32.6161 34.7951 68.4735
99439 2 32.3342 26.8701 71.291
99440 2 32.4364 30.7803 71.1106
99441 2 32.3436 34.4976 71.3782
99442 2 30.9532 25.3165 77.0957
99443 2 30.8869 28.9205 76.9991
99444 2 31.1648 32.7421 77.1709
99445 2 30.2894 27.2081 75.0915
99446 2 30.2585 30.7026 75.2657
99447 2 30.4534 34.546 74.9583
99448 2 30.8021 25.1094 73.5686
99449 2 31.2226 29.0189 73.1625
99450 2 30.9795 32.5722 73.4395
99451 2 28.135 25.4439 76.8538
99452 2 28.1128 28.8649 76.507
99453 2 28.3871 32.7016 76.6267
99454 2 28.1453 25.2574 74.0394
99455 2 28.5243 29.1341 73.6857
99456 2 28.2507 32.6007 73.8968
110593 1 4.28367 5.10561 78.4369
110594 1 4.36641 8.81757 78.7922
110595 1 4.28373 12.4704 78.4615
113261 2 32.1309 30.6676 78.9605
110597 1 6.13717 7.03244 80.8607
110598 1 6.30714 10.6816 80.8281
110599 1 4.49902 5.17197 82.9434
110600 1 4.01064 8.75013 83.3928
110601 1 4.46212 12.6417 82.9115
110623 1 -0.373256 3.31086 86.5103
97006 2 27.606 3.4651 68.5815
110605 1 4.55274 5.19616 86.3788
110606 1 4.62775 8.87374 86.4068
110607 1 4.67192 12.5849 86.3051
113246 2 32.7101 30.6444 87.0534
110609 1 6.68188 7.07883 83.8398
110610 1 6.26845 10.631 84.2492
110612 1 -0.588402 6.98787 78.9087
110613 1 -0.686575 10.5829 78.6243
110614 1 1.16595 5.09261 80.8215
110615 1 1.24895 8.668 81.0113
110616 1 1.20646 12.3731 80.9663
113260 2 32.3261 27.1559 79.2105
110618 1 -0.702777 6.98443 83.3493
110619 1 -0.451027 10.8266 83.043
112061 1 31.2474 19.8722 88.3504
110644 2 5.76938 5.03513 88.3653
69227 1 17.0628 6.9943 56.0425
110624 1 -0.412598 7.03063 86.6314
110625 1 -0.295961 10.8986 86.4591
110626 1 1.81923 5.22194 83.9641
110627 1 1.20859 8.81559 84.5405
110628 1 1.73959 12.6475 83.9452
110630 2 4.87136 6.89269 79.0098
110631 2 4.82477 10.7401 79.0302
110632 2 5.61846 5.14859 81.0694
110633 2 5.56671 8.92007 80.7176
110634 2 5.57589 12.4526 81.1397
113259 2 29.5441 34.3626 82.4748
110636 2 4.86274 7.1865 82.6859
110637 2 4.64413 10.6106 83.1508
110639 2 7.45586 6.82679 79.3939
110640 2 7.64132 10.7094 79.5652
113258 2 29.6582 30.9507 82.3152
110642 2 7.64149 7.34284 82.1362
110643 2 7.40426 10.4329 82.4709
113098 1 26.3042 25.3248 88.3434
83038 2 -0.855019 3.35749 63.1108
110646 2 5.93794 12.3165 88.1086
113257 2 29.4605 27.029 82.5868
110648 2 5.17599 7.03201 86.6448
110649 2 5.29605 10.6932 86.041
110650 2 6.19008 5.33954 84.2895
110651 2 5.89258 8.67888 84.4639
110652 2 6.12935 12.6466 84.1611
110653 2 3.14995 5.12431 87.6884
110654 2 3.34174 9.04539 87.8913
110655 2 3.23101 12.3972 87.4291
110656 2 3.56594 5.33966 84.7964
110657 2 3.10325 8.76004 85.1488
110658 2 3.53011 12.7035 84.6297
110659 2 -0.0347807 5.09103 79.0145
110660 2 0.0328178 8.84637 79.1163
110661 2 -0.106439 12.298 79.1313
113256 2 30.3259 32.7012 80.2667
110663 2 0.441872 7.01325 80.8327
110664 2 0.615231 10.5279 81.245
110665 2 0.09272 5.19628 82.7185
110666 2 -0.27017 8.87588 83.1127
110667 2 -0.163394 12.7576 82.7072
110668 2 2.47821 4.99803 79.4502
110669 2 2.74891 8.59844 79.8275
110670 2 2.57168 12.3836 79.4756
110671 2 2.64191 5.20398 82.2067
110672 2 2.29874 8.72437 82.5649
110673 2 2.59655 12.7085 82.2063
110675 2 1.20398 7.20562 88.4121
110676 2 1.01531 10.6269 88.1833
110677 2 0.15942 5.22469 86.7604
110678 2 0.297569 8.85925 86.27
110679 2 0.369494 12.6512 86.6808
110681 2 1.09443 6.83881 84.5028
110682 2 1.20486 10.9549 84.4068
110684 2 -1.66857 7.27485 87.9513
110685 2 -1.75689 10.6511 87.593
113255 2 30.0799 28.8934 80.7082
110687 2 -1.5037 6.83301 85.1631
110688 2 -1.36026 11.0292 84.8435
110689 1 14.3768 5.21444 78.5873
110690 1 13.9942 8.83391 78.3627
110691 1 14.327 12.5167 78.6987
113280 2 28.0657 32.5749 84.6749
110693 1 15.9638 6.93492 80.7323
110694 1 16.0042 10.5733 80.6273
110695 1 13.9998 5.19505 83.2531
110696 1 14.4491 8.83917 82.7653
110697 1 14.1032 12.3752 83.2499
110620 1 1.3415 5.17155 88.4976
111948 1 26.2459 21.6003 88.141
110701 1 14.713 5.26295 86.2582
110702 1 14.5664 8.80691 86.1623
110703 1 14.5929 12.5543 86.2923
110705 1 16.5313 6.96467 84.0828
110706 1 16.6161 10.7111 83.7192
110708 1 9.23389 6.93505 78.4783
110709 1 9.3949 10.7203 78.6424
110710 1 11.1834 5.19237 80.7768
110711 1 11.0622 8.87104 80.7347
110712 1 11.193 12.5249 80.8152
110714 1 9.40471 7.11161 82.8987
110715 1 9.03333 10.6405 83.2825
110741 2 15.9274 8.72634 88.0836
110740 2 15.9512 5.29661 88.1255
82999 2 5.74407 3.26062 64.5501
113254 2 30.3765 25.2674 80.344
110720 1 9.64926 7.06144 86.1608
110721 1 9.51074 10.7129 86.4929
110722 1 11.3162 5.28819 84.303
110723 1 11.6951 8.98633 83.8958
110724 1 11.4055 12.4585 84.2382
110726 2 15.0333 7.19303 78.8499
110727 2 14.735 10.5275 78.7931
110728 2 15.4718 5.06968 80.5842
110729 2 15.4295 8.78147 81.0179
110730 2 15.555 12.5009 80.4539
110732 2 14.667 6.8505 82.7629
110733 2 14.8584 10.7351 82.4751
113279 2 28.2141 29.0155 84.3269
110735 2 17.4634 6.79724 79.4131
110736 2 17.4095 10.5374 79.3445
110738 2 17.3124 6.82207 82.1647
110739 2 17.4322 10.7478 81.9891
69132 1 7.28386 10.748 56.4234
111923 2 11.2652 18.0015 88.287
70494 1 22.1654 23.6346 56.2296
113253 2 29.6789 34.6332 78.7244
110744 2 15.1751 7.10383 85.8662
110745 2 15.1341 10.7021 86.3531
110746 2 15.9224 5.07032 84.4846
110747 2 16.2506 8.88299 84.056
110748 2 15.9273 12.3554 84.4618
110749 2 13.2884 5.41296 87.7303
110750 2 13.112 8.58296 87.3007
110751 2 13.3054 12.5308 87.6693
110752 2 13.2536 5.24425 84.9199
110753 2 13.5389 8.99179 84.5008
110754 2 13.167 12.5303 84.9757
110755 2 9.92968 5.0992 79.0244
110756 2 9.84814 8.70975 78.8215
110757 2 9.82358 12.5483 78.9834
110759 2 10.4884 7.01785 80.9571
110760 2 10.4426 10.6305 80.5169
110761 2 9.67059 5.26634 82.8273
110762 2 9.99989 9.02407 82.7089
110763 2 9.49734 12.4092 82.99
110764 2 12.6936 5.27705 79.6484
110765 2 12.3885 8.71649 79.2981
110766 2 12.6992 12.7152 79.6764
110767 2 12.2257 5.19669 82.4853
110768 2 12.5244 8.96005 82.1348
110769 2 12.2363 12.1856 82.4516
110680 2 1.19999 3.49756 84.2139
110772 2 11.0618 10.7515 88.2428
110773 2 10.2208 5.20209 85.9436
110774 2 10.1826 8.93752 86.5208
110775 2 10.2217 12.5317 85.9308
113276 2 27.6837 29.0172 87.1822
110777 2 11.1616 7.19546 84.3651
110778 2 11.0497 10.6191 84.5197
110780 2 8.19023 6.84153 87.5454
110781 2 8.21758 10.8563 87.8056
110783 2 8.50199 7.2723 84.7109
110784 2 8.2409 10.4624 85.0112
110785 1 24.0022 5.08507 78.2972
110786 1 24.0977 8.88166 78.6345
110787 1 24.0169 12.4997 78.2081
110789 1 25.8634 7.0299 80.4758
110790 1 25.9689 10.6429 80.5874
110791 1 24.2548 5.17777 82.429
110792 1 23.9295 8.76017 83.0066
110793 1 24.135 12.5458 82.6118
70302 1 2.34951 23.5389 56.4621
111988 2 25.9315 16.2313 87.9594
110797 1 24.3749 5.08525 86.0187
110798 1 24.5518 8.78988 86.1692
110799 1 24.441 12.509 85.9058
110801 1 26.4282 6.91303 83.5837
110802 1 26.0635 10.5541 83.895
110804 1 19.3012 6.97922 78.7817
110805 1 19.0856 10.5865 78.325
110806 1 20.9277 5.08616 80.4997
110807 1 20.9913 8.79932 80.7395
110808 1 21.1197 12.4487 80.5031
110810 1 19.1037 6.99809 82.8864
110811 1 19.3035 10.6175 82.63
97104 2 37.3937 10.636 68.0834
110796 1 26.3342 10.6987 88.5644
111773 1 1.52539 19.7753 88.5216
110816 1 19.6024 7.0305 86.318
110817 1 19.4848 10.7777 86.1132
110818 1 21.5933 5.20488 83.6163
110819 1 21.3523 8.81437 84.0804
110820 1 21.4521 12.4721 83.6165
110822 2 24.3898 7.01753 78.6645
110823 2 24.7463 10.8261 78.8942
110824 2 25.3212 5.12718 80.791
110825 2 25.2956 8.87012 80.5434
110826 2 25.3481 12.4793 80.8214
110828 2 24.5889 7.03839 82.5034
110829 2 24.2859 10.6098 82.5882
110831 2 27.2184 7.06427 79.088
110832 2 27.4563 10.6331 79.4129
110834 2 27.2521 7.0003 81.8798
110835 2 27.0992 10.5469 82.1075
110836 2 25.7788 5.07952 87.7342
71434 1 7.31204 25.3159 56.4533
113100 1 26.2406 32.7565 88.4769
110840 2 25.0676 6.96423 86.3354
110841 2 25.0593 10.7382 85.7647
110842 2 25.7382 5.1521 83.9272
110843 2 25.9389 8.70333 84.0253
110844 2 25.7734 12.6225 84.073
110845 2 22.9105 5.07454 87.2768
110846 2 23.1567 8.96058 87.5537
110847 2 22.9707 12.5146 87.0536
110848 2 23.2051 5.06236 84.4051
110849 2 23.1707 8.76027 84.8536
110850 2 23.2556 12.6937 84.2687
110851 2 19.7314 4.98793 78.7184
110852 2 19.8856 8.83443 78.8857
110853 2 19.6224 12.3525 78.6696
110855 2 20.193 7.0555 80.6321
110856 2 20.4972 10.6737 80.9361
110857 2 19.8165 5.25419 82.372
110858 2 19.6624 8.75005 82.6076
110859 2 19.7059 12.6653 82.5835
110860 2 22.4393 5.02009 79.2921
110861 2 22.3652 8.95838 79.5465
110862 2 22.4378 12.3345 79.1631
110863 2 22.4088 5.22229 81.889
110864 2 22.1756 8.58088 82.2323
110865 2 22.4643 12.5169 81.858
110867 2 20.8934 7.19227 88.0468
110868 2 20.7414 10.5344 87.867
110869 2 20.1745 5.18107 86.3329
110870 2 20.0738 8.89764 85.9451
110871 2 20.2791 12.4725 86.4119
110873 2 20.8472 6.95274 84.2439
110874 2 20.8799 10.7571 84.146
110876 2 18.2237 6.95542 87.5811
110877 2 17.9823 10.7097 87.2686
110879 2 18.2751 6.80488 84.7936
110880 2 18.3342 10.8085 84.3814
110881 1 34.0307 5.17029 78.2686
110882 1 33.8778 8.74539 77.9209
110883 1 34.0702 12.4339 78.5948
110885 1 35.8459 6.85788 80.4775
110886 1 35.8693 10.5726 80.3102
110887 1 33.8195 5.15922 82.9707
110888 1 34.0799 8.86842 82.5355
110889 1 33.9147 12.4781 82.8863
110713 1 9.28095 3.41348 83.4609
110910 1 31.2972 12.3541 88.3524
110893 1 34.3501 5.09715 86.0506
110894 1 34.3172 8.87683 85.7915
110895 1 34.2939 12.4766 86.1177
110897 1 35.9519 7.02249 83.9288
110898 1 36.2514 10.6577 83.5029
110900 1 28.9506 6.8569 78.1784
110901 1 29.2509 10.643 78.4795
110902 1 31.0079 5.08104 80.5007
110903 1 30.9457 8.71923 80.3269
110904 1 30.8824 12.3736 80.7125
110906 1 29.0806 6.98075 82.724
110907 1 28.8565 10.5405 82.9902
110622 1 1.47181 12.5867 88.4384
110908 1 31.4198 5.21384 88.2933
97075 1 29.2195 3.26432 67.6369
113278 2 28.0913 25.0792 84.6347
110912 1 29.4204 6.91263 85.8717
110913 1 29.2792 10.6809 86.1142
110914 1 31.1044 5.07376 83.9325
110915 1 31.3804 8.88488 83.5517
110916 1 31.1362 12.4006 83.8996
113252 2 29.5215 30.74 78.7274
110918 2 34.5689 7.05668 78.6525
110919 2 34.4553 10.5858 78.5133
110920 2 35.0487 5.11841 80.2142
110921 2 35.1878 8.69815 80.7384
110922 2 35.2546 12.3936 80.4218
113277 2 27.9846 32.8005 87.5695
110924 2 34.3766 6.87858 82.589
110925 2 34.5089 10.7538 82.2559
113275 2 28.0295 25.3635 87.4583
110927 2 37.2967 7.06768 79.238
110928 2 37.2081 10.6116 78.9969
113274 2 30.6355 32.5041 84.1814
110930 2 36.9138 6.76188 82.2731
110931 2 37.1543 10.461 81.8199
110932 2 35.954 5.15471 87.8446
110933 2 35.5628 8.67352 87.5435
110934 2 35.8095 12.5499 87.7913
110936 2 34.8542 6.92345 85.6343
110937 2 34.8954 10.6309 86.054
110938 2 35.6434 4.96217 84.1086
110939 2 35.713 8.93426 84.0331
110940 2 35.6481 12.3393 84.1913
110941 2 32.9826 5.37423 87.285
110942 2 32.8272 8.77624 87.0066
110943 2 32.9708 12.4365 87.3945
110944 2 32.9531 4.95788 84.6858
110945 2 33.0819 8.93921 84.2867
110946 2 33.012 12.3717 84.6171
110947 2 29.5978 5.19969 78.707
110948 2 29.4837 8.67599 78.3659
110949 2 29.707 12.4851 78.6289
110951 2 30.3044 6.87951 80.6714
110952 2 30.2938 10.5384 80.3216
110953 2 29.4242 4.99643 82.5168
110954 2 29.4254 8.91388 82.3921
110955 2 29.583 12.1889 82.5505
110956 2 32.3928 5.08134 79.2165
110957 2 32.138 8.65625 78.8544
110958 2 32.3288 12.4163 79.4023
110959 2 32.0373 5.11273 82.1969
110960 2 32.2266 8.8573 81.7107
110961 2 32.1387 12.4199 82.1237
112042 1 36.3385 14.2973 88.3491
112060 1 31.1246 16.1047 87.9478
110965 2 30.0807 5.07551 85.7371
110966 2 29.9459 8.82604 86.2392
110967 2 30.2294 12.4357 85.8586
110969 2 30.7389 7.06245 84.1382
110970 2 30.6437 10.5088 84.2111
113273 2 30.9484 29.1917 84.0102
110972 2 27.8347 6.87313 87.099
110973 2 28.0781 10.7729 87.4905
110975 2 28.1158 6.91609 84.4336
110976 2 27.9443 10.6152 84.712
111745 1 4.42175 16.1801 78.9151
111746 1 4.26968 19.9112 78.4411
111747 1 4.47514 23.6228 78.6636
111748 1 6.12298 14.2706 80.7432
111749 1 6.43163 18.0978 80.9333
111750 1 6.29856 21.6415 80.747
111751 1 4.03883 16.2663 81.941
111752 1 4.4297 19.836 82.8789
111753 1 4.1838 23.3519 83.1608
110963 2 30.5889 6.88195 87.6675
110838 2 25.7274 12.3414 87.8427
110742 2 16.0315 12.6686 88.3356
111757 1 4.72931 16.2537 86.4077
111758 1 4.73808 19.8125 86.1312
111759 1 4.61538 23.5203 86.3101
111760 1 6.64368 14.4573 83.856
111761 1 6.44043 17.8682 84.2809
111762 1 6.66295 21.6537 84.0317
111763 1 -0.353942 14.3571 78.93
111764 1 -0.711094 18.0036 78.6754
111765 1 -0.607065 21.7878 78.9926
111766 1 1.09918 16.1947 81.1473
111767 1 1.22634 19.8478 80.7266
111768 1 1.3188 23.5334 80.8667
111769 1 -0.969615 14.3295 81.8684
111770 1 -0.621615 18.073 82.9635
111771 1 -0.701885 21.6958 83.4892
112907 1 6.5386 29.0562 88.5947
69130 1 7.18844 3.29276 56.3274
110617 1 -0.44539 3.29386 82.9562
111775 1 -0.281338 14.4515 86.424
111776 1 -0.147707 18.0634 86.3114
111777 1 -0.257045 21.6671 86.4697
111778 1 1.74085 16.0335 84.5653
111779 1 1.71799 19.8324 83.933
111780 1 1.42264 23.5554 84.286
111781 2 4.78767 14.2562 78.9917
111782 2 4.97878 18.1711 79.0244
111783 2 4.92735 21.7078 78.8122
111784 2 5.77974 16.3178 80.6511
111785 2 5.7217 19.8674 81.1119
111786 2 5.51835 23.4397 80.7077
111787 2 4.57869 14.5882 82.4989
111788 2 4.77255 17.9088 82.7403
111789 2 4.93143 21.7078 82.7137
111790 2 7.53067 14.2078 79.4787
111791 2 7.87824 18.137 79.7091
111792 2 7.61273 21.5441 79.507
111793 2 7.54131 14.4182 82.1228
111794 2 7.50032 17.9263 82.5197
111795 2 7.51891 21.7436 82.1534
98258 2 37.5471 18.1714 70.8167
111797 2 6.08257 19.7888 88.0138
111798 2 5.99686 23.6622 88.18
111799 2 5.38831 14.4104 86.4483
111800 2 5.5896 17.9514 86.2661
111801 2 5.23013 21.5746 86.5189
111802 2 5.96128 16.0632 84.5066
111803 2 6.13312 19.8082 84.3341
111804 2 5.93831 23.3535 84.6001
111805 2 3.58002 16.5232 87.8448
111806 2 3.31557 19.8322 87.5196
111807 2 3.27562 23.6418 87.7305
111808 2 3.40607 16.3425 85.1751
111809 2 3.52012 19.8441 84.6033
111810 2 3.3905 23.3974 84.8422
111811 2 -0.0407905 16.2894 79.3702
111812 2 -0.173276 19.8556 79.1415
111813 2 0.0899126 23.667 79.1936
111814 2 0.785464 14.3345 80.6909
111815 2 0.592326 18.1602 81.2495
111816 2 0.682649 21.7205 80.693
111817 2 -0.39866 16.1439 82.4462
111818 2 0.00374427 20.086 82.7032
111819 2 -0.28243 23.435 83.0825
111820 2 2.832 16.2997 80.0787
111821 2 2.57477 19.8543 79.3541
111822 2 2.7792 23.6081 79.7155
111823 2 2.19835 16.0632 82.7321
111824 2 2.61058 19.8701 82.1471
111825 2 2.48691 23.0964 82.5816
97054 2 18.6311 3.35602 73.6073
111827 2 1.03197 17.9329 88.1186
111828 2 1.11673 21.817 88.4887
111829 2 0.386582 16.2983 86.1013
111830 2 0.515238 19.8482 86.7117
111831 2 0.431509 23.5109 86.1441
111832 2 1.06458 14.2647 84.7862
111833 2 1.0958 18.1213 84.3664
111834 2 1.0478 21.554 84.5926
111835 2 -1.34737 14.4954 88.0012
111836 2 -1.50007 17.9629 87.6214
110935 2 34.9052 3.21513 86.0425
111838 2 -1.78976 14.2732 85.3818
111839 2 -1.36229 18.0811 84.8278
111840 2 -1.66371 21.4205 85.1903
111841 1 14.2396 16.138 78.3756
111842 1 14.2417 19.9007 78.7618
111843 1 14.255 23.5041 78.401
111844 1 16.1517 14.243 80.7801
111845 1 16.0007 17.8854 80.6579
111846 1 15.9993 21.591 80.7756
111847 1 14.29 15.9235 82.7582
111848 1 14.0616 19.8209 83.0481
111849 1 14.3655 23.6092 82.754
113212 1 31.2445 27.1677 88.2563
110779 2 8.18103 3.46412 87.8888
112019 2 20.7995 17.8956 88.0311
111853 1 14.4919 16.2934 86.2216
111854 1 14.4424 19.9307 86.1336
111855 1 14.456 23.6243 86.1358
111856 1 16.2993 14.3227 84.1367
111857 1 16.3844 18.0559 83.554
111858 1 16.2641 21.7981 84.0915
111859 1 9.22367 14.3188 78.4272
111860 1 9.47733 17.9683 78.6363
111861 1 9.25102 21.6576 78.3987
111862 1 11.1741 16.1431 80.7047
111863 1 11.1415 19.8289 80.8205
111864 1 11.249 23.4662 80.6606
111865 1 9.35189 14.3395 82.8968
111866 1 9.25969 18.0139 83.4802
111867 1 9.4446 21.7577 82.751
113214 1 31.1636 34.5121 88.4406
110964 2 30.6738 10.5805 87.9369
110770 2 11.0896 3.49013 88.3751
111871 1 9.55141 14.3107 86.1946
111872 1 9.81678 18.0578 86.3339
111873 1 9.67093 21.7253 86.2087
111874 1 11.5458 16.1785 83.7948
111875 1 11.1978 19.7784 84.143
111876 1 11.6177 23.5758 83.8088
111877 2 14.8443 14.4411 79.0124
111878 2 14.7596 18.0085 78.6149
111879 2 14.7876 21.7605 78.8585
111880 2 15.4237 16.0845 80.9994
111881 2 15.3764 19.8098 80.6455
111882 2 15.4018 23.448 80.9627
111883 2 14.5614 14.0715 82.764
111884 2 14.6016 18.0077 82.5549
111885 2 14.5353 21.5594 82.6131
111886 2 17.6144 14.3505 79.6114
111887 2 17.4463 17.8948 79.3566
111888 2 17.5219 21.7839 79.5203
111889 2 17.319 14.1664 82.4103
111890 2 17.5225 18.0888 82.0091
111891 2 17.257 21.3967 82.4213
111892 2 15.9119 16.1861 88.1436
111893 2 15.9267 20.0646 88.08
111894 2 15.8606 23.5796 87.9991
111895 2 15.2327 14.4553 86.0364
111896 2 15.0997 18.036 86.4725
111897 2 15.1063 21.7406 85.9254
111898 2 15.8343 16.3823 84.1504
111899 2 15.7362 19.723 84.1845
111900 2 16.1096 23.7212 84.1513
111901 2 13.0847 15.9704 87.4016
111902 2 13.2865 20.1462 87.6653
111903 2 13.0576 23.3429 87.3641
111904 2 13.3793 15.9908 84.5471
111905 2 13.1991 19.9617 84.7385
111906 2 13.3703 23.5079 84.5166
111907 2 9.81078 16.0553 78.9921
111908 2 9.88882 19.9956 78.8223
111909 2 9.8021 23.458 78.857
111910 2 10.4607 14.2645 81.1359
111911 2 10.5829 18.0548 80.5386
111912 2 10.5356 21.663 81.1233
111913 2 9.88306 16.3275 82.6821
111914 2 9.7028 19.7434 82.7181
111915 2 9.72397 23.6386 82.7841
111916 2 12.5905 15.9909 79.331
111917 2 12.5473 19.9671 79.5373
111918 2 12.4287 23.1811 79.2104
111919 2 12.4951 16.0482 82.1253
111920 2 12.2593 19.8722 82.4187
111921 2 12.5887 23.6698 82.1623
83167 1 19.9353 3.33712 64.5121
111826 2 1.26048 14.6038 88.2866
111924 2 10.9151 21.6007 88.1377
111925 2 10.1021 16.1958 86.5497
111926 2 10.4508 19.9577 85.9809
111927 2 10.4023 23.4709 86.5754
111928 2 10.9847 14.4547 84.2921
111929 2 11.1218 17.7821 84.668
111930 2 11.0998 21.8143 84.0649
111931 2 8.23573 14.3331 87.4703
111932 2 8.45652 18.3249 87.7343
111933 2 8.17183 21.7399 87.3603
111934 2 8.36067 14.5814 84.6444
111935 2 8.22572 17.9487 85.1028
111936 2 8.44937 21.6421 84.6842
111937 1 24.2503 16.1519 78.6611
111938 1 24.0428 19.803 78.1434
111939 1 24.0985 23.6289 78.6007
111940 1 26.0809 14.3136 80.5441
111941 1 26.1177 17.9521 80.8036
111942 1 25.8943 21.6025 80.3776
111943 1 24.0586 16.0769 83.0978
111944 1 24.3183 19.805 82.8295
111945 1 23.945 23.4349 83.1918
112043 1 36.1434 17.9145 87.9648
110896 1 36.2198 3.1734 83.4633
85587 2 37.586 32.842 59.9475
111949 1 24.5502 16.1763 86.2155
111950 1 24.4787 19.9344 86.0931
111951 1 24.4376 23.4597 86.2455
111952 1 26.5524 14.3447 83.6303
111953 1 26.1314 17.9691 84.0242
111954 1 26.4468 21.7095 83.5384
111955 1 19.3412 14.2774 78.7292
111956 1 19.1873 17.9075 78.4702
111957 1 19.1875 21.6961 78.7939
111958 1 21.1046 16.2019 80.8503
111959 1 21.1919 19.8229 80.5804
111960 1 21.1176 23.4693 80.8481
111961 1 19.0447 14.3058 83.1043
111962 1 19.277 18.0601 82.7863
111963 1 18.9199 21.5896 83.2276
112926 1 1.53218 34.3579 88.5272
96970 1 26.5742 3.29762 77.7815
96997 2 25.0325 3.44507 68.0952
111967 1 19.4384 14.28 86.3276
111968 1 19.3889 17.9392 86.1216
111969 1 19.4896 21.6181 86.1944
111970 1 21.3194 16.1692 84.1888
111971 1 21.5171 19.8652 83.6301
111972 1 21.1634 23.413 84.1757
111973 2 24.7344 14.2467 78.7415
111974 2 24.8754 18.1196 78.8054
111975 2 24.5222 21.5529 78.7704
111976 2 25.4879 16.1708 80.4002
111977 2 25.2836 19.7128 80.9378
111978 2 25.3257 23.4884 80.4232
111979 2 24.796 14.4738 82.4207
111980 2 24.4955 17.8082 82.5623
111981 2 24.5209 21.7496 82.4465
111982 2 27.3817 14.1902 79.1268
111983 2 27.4735 17.9808 79.3981
111984 2 27.262 21.6385 79.2288
111985 2 27.4321 14.3458 81.9311
111986 2 27.1858 17.4935 82.2434
111987 2 27.2772 21.5804 81.9026
110700 1 16.343 10.7099 88.3126
111989 2 25.6481 19.7079 87.8878
111990 2 25.7726 23.5197 87.8959
111991 2 25.0909 14.2603 86.412
111992 2 25.1817 18.008 85.8592
111993 2 25.1194 21.6896 86.2814
111994 2 25.8319 15.941 84.317
111995 2 25.9142 19.9066 84.1466
111996 2 25.7448 23.3122 84.2491
111997 2 23.1925 16.293 87.5186
111998 2 23.0243 19.6771 87.2975
111999 2 23.0822 23.727 87.5018
112000 2 23.1203 16.0199 84.8864
112001 2 23.3027 19.7989 84.474
112002 2 23.0968 23.3662 84.9179
112003 2 19.7774 16.2181 79.0171
112004 2 19.6833 19.6898 78.824
112005 2 19.7696 23.4752 79.0404
112006 2 20.5575 14.2928 80.5843
112007 2 20.4332 18.0457 81.1031
112008 2 20.6869 21.637 80.4077
112009 2 19.6027 16.0793 82.6665
112010 2 19.6974 19.9658 82.4919
112011 2 19.6813 23.3254 82.7215
112012 2 22.5852 16.1813 79.5699
112013 2 22.4435 19.5393 79.2813
112014 2 22.4603 23.8002 79.5354
112015 2 22.2851 16.1425 82.3376
112016 2 22.4527 19.9451 81.9854
112017 2 22.1602 23.4798 82.4571
112018 2 20.8539 14.2795 88.192
110662 2 0.35559 3.32014 81.0214
112020 2 20.9007 21.7606 88.3474
112021 2 20.1489 16.0638 85.874
112022 2 20.0713 19.7423 86.4422
112023 2 20.0882 23.4787 85.9333
112024 2 20.9176 14.1935 84.1756
112025 2 20.93 18.0869 84.1252
112026 2 20.7177 21.4622 84.3822
112027 2 18.2518 14.5057 87.6668
112028 2 18.1482 17.8468 87.4494
112029 2 18.212 21.604 87.6837
112030 2 18.1106 14.4036 84.8315
112031 2 18.2161 18.0829 84.6411
112032 2 17.9878 21.6239 84.9455
112033 1 33.9853 16.1016 78.061
112034 1 34.198 19.8435 78.4717
112035 1 33.989 23.3987 78.0027
112036 1 35.8026 14.3315 80.4024
112037 1 35.9684 17.8651 80.3791
112038 1 35.8833 21.5302 80.5522
112039 1 34.2318 16.1504 82.5129
112040 1 33.7819 19.6523 82.8106
112041 1 34.0742 23.43 82.4079
82993 2 7.70141 3.22234 60.8861
113194 1 36.0502 25.3197 87.995
110878 2 18.3408 3.58321 84.4688
112045 1 34.3381 16.1907 86.0048
112046 1 34.2712 19.7972 86.0706
112047 1 34.3698 23.4374 85.8468
112048 1 36.1171 14.3683 83.9211
112049 1 36.3509 18.0302 83.5467
112050 1 36.0358 21.5119 83.7658
112051 1 29.0198 14.183 78.3495
112052 1 29.2534 18.0589 78.4406
112053 1 28.8978 21.6637 78.1213
112054 1 30.9354 16.0714 80.3334
112055 1 30.9886 19.7314 80.429
112056 1 30.8531 23.4061 80.3989
112057 1 29.3986 14.2617 82.5054
112058 1 28.9253 17.8243 83.0312
112059 1 29.1422 21.6363 82.5989
96823 2 5.51971 3.35051 75.1263
97072 1 36.4317 3.39522 72.6385
96913 2 17.6477 3.24735 71.1842
112063 1 29.5081 14.2385 86.0073
112064 1 29.4673 18.0404 86.1082
112065 1 29.4272 21.682 85.846
112066 1 31.5138 16.1663 83.55
112067 1 31.1268 19.7551 83.9405
112068 1 31.4356 23.5111 83.4058
112069 2 34.5954 14.3448 78.6993
112070 2 34.5442 17.9401 78.5342
112071 2 34.7456 21.7208 78.7392
112072 2 35.1816 16.1674 80.6753
112073 2 35.3973 19.7724 80.2689
112074 2 35.3155 23.4615 80.6707
112075 2 34.3534 14.3029 82.4084
112076 2 34.5252 18.0659 82.1878
112077 2 34.4144 21.5112 82.2066
112078 2 37.4044 14.408 79.2779
112079 2 37.3005 17.8041 79.0815
112080 2 37.4253 21.5732 79.2084
112081 2 36.9833 14.3107 82.0817
112082 2 37.1811 17.9681 81.8407
112083 2 37.041 21.3068 82.118
112084 2 35.6112 16.0065 87.7551
112085 2 35.5908 19.8895 87.7944
83224 2 21.3338 3.40039 62.7169
112087 2 34.8808 14.2984 85.7424
112088 2 34.9991 18.0208 86.2614
112089 2 35.0492 21.6235 85.5698
112090 2 35.8725 16.2816 83.8165
112091 2 35.4637 19.6011 84.1135
112092 2 35.7653 23.4697 83.7702
112093 2 32.792 16.2157 86.973
112094 2 32.8864 19.9096 87.3116
112095 2 32.8821 23.3752 87.0323
112096 2 33.2838 16.4208 84.2289
112097 2 33.038 19.6951 84.6332
112098 2 33.2174 23.4697 84.2829
112099 2 29.5449 16.0953 78.5303
112100 2 29.5694 19.9747 78.7503
112101 2 29.6984 23.3585 78.6321
112102 2 30.2337 14.3048 80.5996
112103 2 30.3828 17.8719 80.4419
112104 2 30.197 21.5497 80.8261
112105 2 29.7143 16.1701 82.4078
112106 2 29.4405 19.6409 82.6154
112107 2 29.7143 23.5806 82.3107
112108 2 32.3577 15.9791 79.1342
112109 2 32.5914 19.82 79.3338
112110 2 32.2713 23.3054 78.9671
112111 2 32.3007 16.2429 81.784
112112 2 32.019 19.7336 82.1909
112113 2 32.3237 23.5343 81.6608
111868 1 11.3434 16.124 88.3392
112115 2 30.7411 18.0504 87.9279
112116 2 30.6805 21.5986 87.8239
112117 2 30.0825 16.1538 86.1519
112118 2 30.1044 19.8436 85.8431
112119 2 29.9382 23.4978 86.1762
112120 2 31.0417 14.4194 83.9885
112121 2 30.7559 17.8122 84.2539
112122 2 30.9149 21.7204 84.1484
112123 2 27.9359 14.1299 87.0849
112124 2 28.0417 18.1168 87.4072
112125 2 27.9855 21.5851 87.1996
112126 2 28.404 14.1317 84.2826
112127 2 27.9943 17.8487 84.68
112128 2 28.2216 21.7447 84.2903
112897 1 4.46646 27.1701 78.75
112898 1 4.57663 30.8506 78.8785
112899 1 4.38888 34.4218 78.3982
112900 1 6.16438 25.2326 80.9833
112901 1 6.33886 28.9856 80.8088
112902 1 6.35164 32.6911 80.9316
112903 1 4.59447 27.119 82.9576
112904 1 4.40209 30.8322 83.2316
112905 1 4.63829 34.5243 82.8485
110719 1 9.5658 3.40499 86.362
111796 2 6.28758 16.2423 88.3064
96772 1 6.47842 3.28689 70.2029
112909 1 4.78739 27.2262 86.4802
112910 1 4.83328 30.8637 86.5987
112911 1 4.72216 34.384 86.4334
112912 1 6.42478 25.2939 84.4297
112913 1 6.76699 28.9926 84.0352
112914 1 6.4928 32.6447 84.1732
112915 1 -0.627877 25.3768 78.5056
112916 1 -0.407109 29.0888 78.8551
112917 1 -0.530714 32.6278 78.6105
112918 1 1.367 27.2751 80.8783
112919 1 1.3312 30.9904 81.0586
112920 1 1.41644 34.5891 80.7673
112921 1 -0.288671 25.4427 83.0067
112922 1 -0.53406 29.1494 83.3582
112923 1 -0.297791 32.8472 83.0606
96907 2 14.9549 3.41017 71.7117
83230 2 18.6692 3.55307 62.9987
110704 1 16.5835 3.46749 83.7589
112927 1 -0.260903 25.3481 86.4337
112928 1 -0.313165 29.0815 86.6818
112929 1 -0.329013 32.5791 86.5145
112930 1 1.92393 27.2773 83.9537
112931 1 1.75628 30.9225 84.4606
112932 1 1.8618 34.6091 84.0317
112933 2 5.14416 25.416 79.0708
112934 2 4.9607 28.9896 79.0559
112935 2 5.14978 32.7289 79.0538
112936 2 5.67665 27.1466 81.0046
112937 2 5.67384 30.8134 80.7529
112938 2 5.60045 34.4269 81.1271
112939 2 4.85441 25.1821 82.6861
112940 2 5.00001 29.1076 82.856
112941 2 4.97972 32.5663 82.7748
112942 2 7.72151 25.2699 79.8269
112943 2 7.55127 28.8063 79.4043
112944 2 7.78181 32.6782 79.6963
112945 2 7.45402 25.4369 82.3929
112946 2 7.66833 29.0079 82.1529
112947 2 7.48785 32.4906 82.4341
112948 2 6.04113 27.1498 88.2953
111964 1 21.5014 16.1571 88.5122
112950 2 5.91748 34.2633 88.3264
112951 2 5.35367 25.3527 86.1829
112952 2 5.39346 29.0383 86.5024
112953 2 5.39404 32.631 86.003
112954 2 6.3257 27.2415 84.4135
112955 2 6.05527 30.7081 84.5347
112956 2 6.08257 34.5718 84.2338
112957 2 3.25424 27.1572 87.6951
112958 2 3.43574 30.8087 87.8231
112959 2 3.3132 34.2676 87.6561
112960 2 3.71062 27.4541 84.772
112961 2 3.55785 30.8366 85.0065
112962 2 3.59283 34.5253 84.7741
112963 2 -0.0996416 27.1453 78.8751
112964 2 0.197682 30.9227 79.1786
112965 2 -0.0260186 34.4816 78.9782
112966 2 0.739943 25.3409 81.2658
112967 2 0.917029 29.0488 80.616
112968 2 0.680841 32.7923 81.2195
112969 2 0.0957312 27.3792 82.6688
112970 2 -0.0128563 30.7717 82.9845
112971 2 -0.069184 34.7028 82.7486
112972 2 2.61804 26.9197 79.4349
112973 2 2.8196 30.9166 79.6642
112974 2 2.84523 34.5013 79.5577
112975 2 2.7683 27.2516 82.2033
112976 2 2.55758 30.8338 82.5388
112977 2 2.66941 34.5522 82.3445
112978 2 0.892576 25.2529 88.2882
112979 2 1.15339 29.0312 88.4737
112980 2 1.03672 32.4177 88.1967
112981 2 0.242799 27.2453 86.4973
112982 2 0.498245 30.965 86.2069
112983 2 0.444081 34.4232 86.7771
112984 2 1.33039 25.5098 84.4122
112985 2 1.25555 29.0484 84.4204
112986 2 1.33021 32.7651 84.4316
112987 2 -1.68152 25.2217 87.6376
112988 2 -1.55387 29.2441 87.9364
112062 1 31.1811 23.4757 88.0733
112990 2 -1.35596 25.4659 84.8903
112991 2 -1.54866 29.1267 85.0178
112992 2 -1.33577 32.722 84.8998
112993 1 14.5378 27.2423 78.6829
112994 1 14.2069 30.847 78.3924
112995 1 14.4483 34.6909 78.7636
112996 1 16.0732 25.2843 80.4997
112997 1 16.1874 29.0192 80.6209
112998 1 16.1173 32.6631 80.6269
112999 1 14.0882 27.2088 83.1318
113000 1 14.5085 30.8855 82.7439
113001 1 14.1244 34.5188 83.2621
112949 2 6.14855 31.0587 88.3069
110923 2 34.5276 3.47143 82.2792
83173 2 25.0209 3.44314 57.2698
113005 1 14.5739 27.3316 86.2911
113006 1 14.547 30.8796 86.2364
113007 1 14.7113 34.6119 86.4858
113008 1 16.6411 25.5144 83.6786
113009 1 16.459 29.0086 83.963
113010 1 16.5826 32.7243 83.6992
113011 1 9.43684 25.3984 78.8983
113012 1 9.32428 29.0251 78.3397
113013 1 9.51682 32.7615 78.8246
113014 1 11.2697 27.2106 80.8125
113015 1 11.2266 30.8059 80.6837
113016 1 11.2483 34.5059 80.9142
113017 1 9.10361 25.3451 83.3084
113018 1 9.45493 29.0293 82.9144
113019 1 9.16856 32.7063 83.3275
110830 2 27.5451 3.22395 79.4603
114226 2 10.925 36.4532 88.2532
97105 2 37.2245 3.49219 70.9722
113023 1 9.83285 25.2981 86.4075
113024 1 9.59208 29.0587 86.3718
113025 1 9.67324 32.76 86.4246
113026 1 11.3338 27.1928 84.3405
113027 1 11.6792 30.8947 83.8835
113028 1 11.5081 34.5223 84.3889
113029 2 14.7214 25.2816 78.8127
113030 2 14.9389 29.1061 78.857
113031 2 14.8411 32.6519 78.7715
113032 2 15.762 27.1126 80.5377
113033 2 15.5351 30.7796 80.8557
113034 2 15.7009 34.549 80.6209
113035 2 14.8434 25.5319 82.5535
113036 2 14.7461 28.8811 82.6744
113037 2 14.7104 32.8467 82.477
113038 2 17.362 25.0359 79.2188
113039 2 17.7346 29.123 79.4662
113040 2 17.4177 32.4647 79.1914
113041 2 17.5856 25.4429 82.1051
113042 2 17.308 29.0483 82.3084
113043 2 17.4876 32.8186 81.9643
113044 2 15.979 27.3339 88.1905
113045 2 15.8316 30.7587 88.0219
113046 2 15.9638 34.6129 88.1618
113047 2 15.1659 25.4491 86.3393
113048 2 15.2336 29.057 85.8175
113049 2 15.1816 32.6887 86.4339
113050 2 15.8708 27.0906 84.2676
113051 2 16.0826 30.9435 84.0986
113052 2 15.8903 34.4649 84.3791
113053 2 13.2803 27.3269 87.7241
113054 2 13.0502 30.6882 87.4017
113055 2 13.3888 34.6813 87.8259
113056 2 13.2323 27.2606 84.9043
113057 2 13.4642 31.1104 84.5284
113058 2 13.2314 34.5253 85.009
113059 2 9.91223 27.2892 79.034
113060 2 9.99545 30.7371 79.0237
113061 2 10.035 34.5894 79.1713
113062 2 10.7093 25.2726 80.5947
113063 2 10.6372 28.9722 81.1821
113064 2 10.598 32.6392 80.6753
113065 2 9.83844 27.0323 82.8433
113066 2 9.90269 31.0128 82.7316
113067 2 9.69977 34.4186 82.9784
113068 2 12.8435 27.3212 79.6907
113069 2 12.5557 30.4959 79.2773
113070 2 12.6477 34.4044 79.6897
113071 2 12.4288 27.0396 82.4795
113072 2 12.4563 30.8813 82.1117
113073 2 12.3798 34.4186 82.5208
113074 2 11.0769 25.3692 88.0812
113075 2 10.934 28.9459 88.13
113076 2 11.2118 32.8725 88.3052
113077 2 10.3449 27.1853 86.0863
113078 2 10.2091 30.8574 86.6314
113079 2 10.4077 34.6036 86.2154
113080 2 11.0001 25.2729 84.4603
113081 2 11.2043 29.2008 84.2809
113082 2 11.0147 32.5607 84.6291
113083 2 8.44229 25.4025 87.7412
113084 2 8.11857 28.9685 87.4256
113085 2 8.4555 32.7414 87.9344
113086 2 8.29249 25.3517 85.013
113087 2 8.47223 29.2753 84.6327
113088 2 8.34406 32.6321 85.0507
113089 1 24.0492 27.2013 78.1274
113090 1 24.278 30.8589 78.3676
113091 1 24.117 34.4954 78.1749
113092 1 26.0289 25.2956 80.5603
113093 1 25.956 28.9056 80.6269
113094 1 26.1093 32.7539 80.5897
113095 1 24.315 27.1087 82.7143
113096 1 24.1399 30.7971 83.0898
113097 1 24.2257 34.531 82.7228
97111 2 34.9736 3.34316 75.371
110638 2 7.57574 3.46109 79.6525
110707 1 9.36062 3.28935 78.8331
113101 1 24.393 27.2515 86.1262
113102 1 24.506 30.9029 86.1437
113103 1 24.4627 34.4885 86.1478
113104 1 26.1454 25.1909 84.0565
113105 1 26.4186 29.0202 83.6692
113106 1 26.1779 32.7182 83.9663
113107 1 19.2467 25.3078 78.3609
113108 1 19.5074 29.0758 78.5793
113109 1 19.1867 32.703 78.3566
113110 1 21.1902 27.0427 80.5567
113111 1 21.1694 30.8146 80.5743
113112 1 21.0527 34.5274 80.4992
113113 1 19.391 25.2789 82.7542
113114 1 19.0727 29.0939 83.1164
113115 1 19.3322 32.7543 82.773
110737 2 17.3659 3.51436 82.0144
110909 1 31.0603 8.73518 87.9204
110692 1 16.1199 3.28759 80.4851
113119 1 19.491 25.3792 86.1732
113120 1 19.4693 29.1164 86.145
113121 1 19.4907 32.6997 86.1574
113122 1 21.4466 27.2233 83.6704
113123 1 21.4232 30.9788 83.9158
113124 1 21.6094 34.6977 83.5807
113125 2 24.6611 25.4897 78.8714
113126 2 24.6159 28.9387 78.5614
113127 2 24.8886 32.8593 78.6617
113128 2 25.3543 27.1109 81.0583
113129 2 25.4419 30.871 80.3984
113130 2 25.4106 34.5855 80.8659
113131 2 24.4869 25.1864 82.6428
113132 2 24.7021 29.1541 82.4009
113133 2 24.5727 32.6726 82.6084
113134 2 27.4732 25.514 79.4206
113135 2 27.3263 28.8533 79.1516
113136 2 27.5202 32.8944 79.3703
113137 2 27.2641 25.1754 82.2633
113138 2 27.3023 29.0546 81.9561
113139 2 27.2436 32.5625 82.222
113140 2 25.628 27.0127 87.8734
113141 2 25.8022 30.9557 88.0177
113142 2 25.7159 34.5212 87.8787
113143 2 25.0824 25.2773 85.7215
113144 2 25.0365 29.0123 86.2453
113145 2 25.1745 32.6523 85.8646
113146 2 25.9115 27.164 84.071
113147 2 25.9738 30.7378 84.221
113148 2 25.8724 34.8003 84.1816
113149 2 22.9373 26.9081 87.1973
113150 2 23.1683 30.8846 87.5454
113151 2 22.9229 34.4059 87.2066
113152 2 23.327 27.5887 84.3348
113153 2 23.1937 30.7377 84.7015
113154 2 23.4015 34.4945 84.4216
113155 2 19.6936 27.0819 78.6825
113156 2 19.864 30.992 78.7957
113157 2 19.8265 34.4659 78.7447
113158 2 20.3884 25.3657 80.9855
113159 2 20.5685 28.9529 80.4032
113160 2 20.5048 32.6723 80.9662
113161 2 19.6887 27.3063 82.6254
113162 2 19.6475 30.7955 82.6617
113163 2 19.777 34.7443 82.3469
113164 2 22.3927 27.0988 79.2646
113165 2 22.7285 30.6944 79.5582
113166 2 22.4601 34.5208 79.135
113167 2 22.4541 27.1486 82.1059
113168 2 22.2861 30.7242 82.2784
113169 2 22.5242 34.5975 81.8613
113170 2 20.7327 25.2671 87.9431
113171 2 20.9437 29.1919 88.1055
113172 2 20.8334 32.6121 87.981
113173 2 20.2015 27.3257 86.3444
113174 2 20.2346 30.9061 85.9769
113175 2 20.1559 34.5114 86.4086
113176 2 21.0859 25.4161 84.1043
113177 2 20.7818 28.9928 84.2367
113178 2 21.0113 32.8636 84.051
113179 2 18.0659 25.4845 87.2686
113180 2 18.2578 29.0277 87.6122
113181 2 18.08 32.774 87.3938
113182 2 18.3969 25.5385 84.5057
113183 2 18.161 28.999 84.867
113184 2 18.4244 32.8639 84.5408
113185 1 34.1905 27.151 78.3718
113186 1 33.9437 30.7066 78.0381
113187 1 34.2994 34.5329 78.4946
113188 1 35.8033 25.289 80.329
113189 1 35.7384 28.9662 80.4605
113190 1 35.7575 32.6483 80.2829
113191 1 33.8546 27.1355 82.7848
113192 1 34.2254 30.9729 82.3292
113193 1 33.8318 34.4932 82.848
83323 2 28.3174 3.49882 65.7846
86737 2 37.2783 36.3374 60.2794
113196 1 35.8556 32.703 87.9514
113197 1 34.3161 27.1098 86.0688
113198 1 34.185 30.7976 85.8881
113199 1 34.2213 34.4863 86.0058
113200 1 36.2149 25.3148 83.4536
113201 1 35.8507 28.9646 83.756
113202 1 36.2093 32.7389 83.3725
113203 1 29.1257 25.2897 78.4652
113204 1 29.1349 28.9375 78.2786
113205 1 29.259 32.7379 78.4108
113206 1 30.9232 27.091 80.4506
113207 1 30.8567 30.8517 80.3339
113208 1 31.0243 34.4682 80.5796
113209 1 29.0347 25.2404 82.9162
113210 1 29.4093 28.9891 82.6359
113211 1 29.07 32.5908 82.9663
86731 2 34.5915 36.3825 60.9403
113213 1 31.0217 30.7809 88.0999
83314 2 31.0517 3.37059 66.3347
113215 1 29.4588 25.3526 86.072
113216 1 29.2292 28.9964 86.0768
113217 1 29.2056 32.7062 86.1798
113218 1 31.1018 27.1883 83.8549
113219 1 31.4475 30.8932 83.452
113220 1 30.9925 34.4984 84.0209
113221 2 34.4645 25.2232 78.5232
113222 2 34.4704 28.9739 78.663
113223 2 34.3626 32.5238 78.5246
113224 2 35.1371 27.0805 80.1903
113225 2 35.2226 30.8204 80.5323
113226 2 35.2974 34.6375 80.1469
113227 2 34.5292 25.4456 82.2352
113228 2 34.3691 28.9394 82.3244
113229 2 34.5756 32.9102 82.0305
113230 2 37.2494 25.0624 78.9916
113231 2 37.2323 29.0378 79.2672
113232 2 37.1888 32.5869 79.0023
113233 2 37.1755 25.3252 81.7787
113234 2 37.0005 28.8904 81.9862
113235 2 37.1638 32.5794 81.6314
113236 2 35.7988 27.1701 87.8688
113237 2 35.5146 30.747 87.6875
113238 2 35.6458 34.6425 87.8607
113239 2 34.8857 25.2359 86.0684
113240 2 34.8381 29.0948 85.7592
113241 2 34.799 32.6406 85.9542
113242 2 35.5386 27.0384 84.0109
113243 2 35.8036 30.9401 83.7896
113244 2 35.6498 34.4305 83.943
113245 2 32.9646 27.3139 87.4097
111922 2 10.7175 14.2231 88.0511
111870 1 11.4667 23.4557 88.3023
83280 2 37.5201 10.5462 57.2752
86539 2 15.062 36.3125 61.0077
110771 2 10.9999 6.89126 88.1079
100528 1 36.2058 36.4673 72.9356
114340 1 35.7891 36.5001 80.4288
83122 2 11.4306 3.3508 66.5167
96805 2 5.26605 3.34467 68.3659
110872 2 20.9714 3.4609 84.0429
83083 2 15.1157 3.37049 60.7795
96856 2 1.65529 3.32332 73.4828
114097 2 7.67063 36.2711 82.1765
86515 1 9.67165 36.3736 56.9782
96799 1 -0.00654654 3.33248 75.4166
100363 2 14.8826 36.2902 71.8823
83275 2 34.8841 3.43782 60.6955
113116 1 21.2425 27.1825 88.0674
83263 1 29.6975 3.21603 64.5412
86704 1 36.4355 36.4836 62.0603
97138 2 30.8297 3.30405 77.0782
110629 2 4.80495 3.43194 78.99
100330 1 16.6563 36.4917 77.8568
100561 2 37.1978 36.1686 71.2313
86770 2 31.0552 36.3742 66.2227
100270 2 7.72021 36.2033 68.6739
83283 2 37.6424 10.5363 60.056
100324 1 16.249 36.2945 70.187
86602 1 26.5628 36.25 66.5673
100567 2 35.2245 36.3434 74.7787
86638 2 27.5391 36.2133 57.5534
114187 2 14.6603 36.263 82.8145
110891 1 36.1861 7.00031 88.2316
86545 2 17.7923 36.2209 60.6925
113004 1 16.3861 32.6691 88.2958
114352 1 35.7982 36.4345 83.6837
113002 1 16.4066 25.4102 88.1862
113118 1 21.2439 34.5292 88.1946
83131 2 8.82606 3.56472 66.2821
96946 2 11.1506 3.35614 77.4411
86500 1 16.5017 36.4127 59.1905
86617 1 19.3926 36.2965 61.5314
114136 2 1.12643 36.174 84.7631
110821 2 24.6413 3.35401 78.7798
110603 1 6.26833 6.91722 88.5474
114286 2 27.3933 36.4954 79.0797
110892 1 36.0278 10.5784 87.7798
110717 1 11.4117 8.74794 88.3664
111965 1 21.2773 19.7165 88.1005
85584 2 37.3307 32.6116 57.4104
111946 1 26.2447 14.1819 88.2039
83182 2 27.7673 3.3199 57.7747
114295 2 24.9567 36.4378 86.3817
110837 2 25.8625 8.86068 87.9589
114385 2 36.8831 36.2923 82.0098
112086 2 35.5257 23.4558 87.7605
111851 1 16.2687 18.2416 88.4069
86629 2 24.8791 36.3076 57.1124
112044 1 36.1388 21.702 88.3437
111756 1 6.39229 21.6913 88.3254
114406 2 30.1663 36.288 80.6153
86404 1 6.66116 36.4237 59.3466
110812 1 21.2165 5.19995 88.2008
110686 2 -1.35332 3.48429 84.8021
100411 2 8.48422 36.1788 76.6593
86488 2 1.60616 36.3126 62.9892
110795 1 26.2141 6.9451 88.1314
86437 2 5.32655 36.3509 57.3809
113021 1 11.319 30.8434 88.4184
113195 1 36.2233 29.0527 88.2375
110814 1 21.3021 12.3883 88.2248
113099 1 26.0816 28.9603 88.1208
114175 1 9.69708 36.4829 86.2906
100522 1 36.4638 36.4606 77.4408
114355 1 29.0638 36.3536 78.1481
114367 1 29.263 36.4583 85.9652
114085 2 4.95994 36.2662 79.0134
100504 2 21.1351 36.2928 73.5076
114214 2 10.6933 36.3274 81.294
86743 2 35.4583 36.5261 63.9197
114094 2 7.70395 36.3374 79.4133
114418 2 30.5163 36.1748 87.6711
100510 2 18.3361 36.2472 74.0747
114328 2 20.8853 36.2575 84.324
86596 1 26.2614 36.315 58.8571
114148 1 16.1268 36.3893 80.7655
114379 2 34.2243 36.2237 82.3514
86578 2 11.2058 36.2561 66.494
100555 2 34.5177 36.2789 71.6543
114235 2 8.19662 36.124 87.5003
86680 2 21.2364 36.2205 62.8029
96880 1 16.7581 3.26206 72.9177
86446 2 7.80506 36.256 57.7622
100261 2 5.00526 36.4125 67.9959
100594 2 30.9084 36.2145 77.0199
114277 2 24.7264 36.248 78.649
86425 1 -0.255121 36.418 61.8539
100462 2 27.3469 36.3133 68.4293
100228 1 6.43514 36.3648 70.102
100420 1 26.0764 36.3584 70.0219
100426 1 26.4492 36.3464 77.386
114430 2 28.2264 36.5421 84.3191
86719 1 29.7674 36.4101 64.5528
114199 2 15.1864 36.5071 85.97
100465 2 27.5842 36.5211 71.1913
86494 2 -1.07878 36.4789 63.4619
100402 2 11.1492 36.2037 77.4331
100336 1 16.4514 36.3749 73.3731
86641 2 27.6149 36.3649 60.2569
114427 2 27.7628 36.4787 87.1111
100453 2 24.7411 36.3145 67.7939
114310 2 20.539 36.276 80.4755
100558 2 37.2856 36.5516 68.4158
100441 1 19.3286 36.2831 72.4088
86698 1 36.5879 36.4643 66.666
114361 1 29.2955 36.3366 82.2505
100369 2 17.4501 36.1138 71.6524
100375 2 15.4201 36.3525 75.1476
86662 2 20.8533 36.3899 58.7467
86587 2 8.57583 36.2398 65.9042
114250 1 26.0853 36.496 88.1669
114334 2 18.2269 36.3429 84.8481
86431 1 0.161776 36.4167 64.9866
114382 2 37.262 36.4584 79.2518
86491 2 -1.18347 36.4655 66.3105
114160 1 16.4178 36.3232 84.1758
86686 2 18.4947 36.4416 63.2824
114079 1 -0.135885 36.3334 86.6346
83302 2 30.5959 3.31031 58.7441
83146 1 26.7378 3.40371 66.7143
97048 2 21.1794 3.47435 73.2877
96955 2 8.54453 3.34196 76.9226
83044 1 16.4921 3.15138 59.0229
83014 2 1.02132 3.25732 59.472
110743 2 15.1491 3.42713 86.4259
82954 1 7.00271 3.29705 67.19
110809 1 19.178 3.32106 82.7208
97102 2 37.3102 3.10409 68.1579
110815 1 19.5126 3.41624 86.1641
83035 2 -1.37503 3.31282 65.8914
83056 1 17.0345 3.29107 62.0507
112924 1 1.50148 27.083 88.4311
111869 1 11.5128 19.9304 88.7063
110718 1 11.5973 12.552 88.7268
111966 1 21.4362 23.6491 88.638
111850 1 16.567 14.4773 88.6749
71628 1 26.9404 32.6853 55.894
69148 1 2.01689 5.24825 55.9154
71435 1 6.95693 28.9539 55.9434
70301 1 2.02804 19.7651 56.0749
70397 1 12.2212 20.0054 56.2158
70492 1 22.0771 16.1301 56.2146
71436 1 7.29051 32.755 56.297
139483 2 -2.20279 14.0613 109.489
154752 2 27.344 32.7701 117.123
154751 2 27.6171 29.1866 116.834
154750 2 27.3347 25.3418 117.354
154749 2 27.5815 32.8515 120.13
154748 2 27.2515 29.0731 119.663
154747 2 27.2583 25.5784 120.041
154746 2 30.0035 32.5679 116.717
154745 2 30.0788 29.1715 116.723
154744 2 30.025 25.2724 116.952
152156 2 -2.26531 7.10289 120.452
124610 1 23.95 8.79866 89.3462
125607 2 4.82224 21.6132 89.8551
125875 1 28.7689 14.2745 88.8358
154743 2 29.5605 34.5817 118.337
154742 2 29.4254 30.9295 118.896
154741 2 29.3414 27.2692 118.372
154740 2 30.2417 32.6952 120.745
126812 2 -1.67995 29.1556 98.6877
125659 2 -1.76695 14.3703 98.8313
125570 1 4.18024 19.8582 89.2725
154739 2 29.9719 28.9364 120.378
126913 1 23.7813 27.1228 89.0086
154738 2 29.9593 25.4638 120.566
154737 2 31.3559 34.4311 114.683
154736 2 31.6408 30.834 114.413
154735 2 31.2444 27.1828 114.725
154734 2 31.5855 34.8751 111.803
126813 2 -1.90426 32.5534 98.4062
154733 2 31.5982 30.7735 111.632
154732 2 31.7532 27.1658 111.845
154731 2 28.7642 34.4679 115.124
125779 1 19.1332 14.1915 89.5622
124508 2 -1.69838 7.09532 98.7445
154730 2 28.9227 30.9773 114.76
127076 2 29.335 30.7597 89.2231
154729 2 28.682 27.1557 115.246
154728 2 29.7382 32.7412 112.727
154727 2 29.5507 29.0455 113.364
154726 2 29.6611 25.4329 112.703
152159 2 -2.27981 6.85515 117.526
154725 2 28.8803 34.5757 111.239
154724 2 28.9493 30.7745 111.209
154723 2 28.93 27.3761 111.263
154722 2 32.2877 34.6405 117.078
154721 2 32.4176 31.1761 116.937
154720 2 32.1857 27.2256 117.183
154719 2 32.2119 34.6526 119.904
154718 2 32.1613 30.8269 119.746
124509 2 -1.83964 10.4996 98.3976
154717 2 32.2884 27.4237 120.076
154716 2 34.9443 34.5444 116.754
125660 2 -1.78806 17.9898 98.4583
140635 2 -2.08242 25.4603 109.326
154715 2 34.9867 31.2676 116.595
154714 2 34.7987 27.1208 116.617
154713 2 34.0326 32.7471 118.737
154712 2 34.2887 29.1684 118.06
154711 2 34.07 25.4637 118.526
154710 2 34.8893 34.7537 120.263
154709 2 34.8027 30.756 120.365
154708 2 34.9242 27.3367 120.383
154707 2 36.4681 32.9117 114.267
154706 2 36.3514 29.0768 114.486
154705 2 36.5497 25.4843 114.3
154704 2 36.4168 32.5646 111.375
139485 2 -2.03319 21.6033 109.299
154703 2 36.7822 29.214 111.732
154702 2 36.5219 25.2367 111.515
154701 2 33.8528 32.9382 114.725
152160 2 -2.22059 10.8132 117.268
154700 2 33.742 29.0104 115.04
154476 1 15.3352 32.5262 120.748
154699 2 33.7374 25.6083 114.673
153312 2 -2.4908 21.4876 117.809
126884 2 9.71499 30.7245 89.7443
154698 2 34.5499 34.6586 112.688
154697 2 34.4756 30.8794 113.339
124483 2 -0.434125 5.06454 89.9128
154464 2 -2.12861 32.8917 117.373
154696 2 34.8161 27.1624 112.651
127028 1 28.6131 28.9992 88.9251
154695 2 33.6597 32.5895 110.99
154694 2 34.01 29.1624 111.228
124532 1 9.10127 6.97901 89.1788
154693 2 33.8884 25.1544 110.972
154692 1 30.3556 34.575 116.472
154691 1 30.7341 30.9152 116.094
154690 1 30.2642 27.1408 116.55
154689 1 28.6962 32.6588 118.542
126723 1 4.12199 34.2415 89.4029
154688 1 28.7672 29.1151 118.603
154687 1 28.6974 25.4307 118.837
154686 1 30.6047 34.5806 120.794
154685 1 30.5716 30.8328 120.788
113003 1 16.5615 29.0997 88.5127
154683 1 28.2249 32.6219 115.368
126811 2 -1.93448 25.1598 98.776
125893 2 34.3683 14.399 89.2631
154682 1 28.4552 28.9953 115.141
154681 1 28.3459 25.4073 115.732
124550 2 14.7004 7.23717 89.7699
127011 1 33.7487 34.6327 89.1568
154680 1 30.2995 34.6171 113.142
154679 1 30.2458 30.8118 112.893
154678 1 30.3234 27.2742 112.955
124725 1 28.9034 10.641 89.2641
154677 1 28.4738 32.6901 110.967
154676 1 28.2619 29.0283 110.456
125666 1 14.1675 19.9787 89.3856
154675 1 28.4841 25.4694 111.0
154674 1 35.6255 32.9497 116.05
154673 1 35.2795 29.0125 116.395
124515 1 14.1763 12.6211 89.4599
154672 1 35.6531 25.4195 115.95
126787 2 -0.188111 27.0384 89.8663
154671 1 33.6226 34.6529 118.595
154670 1 33.504 30.9141 118.392
154669 1 33.5602 27.3862 118.496
154668 1 35.2831 32.6057 120.312
154667 1 35.5731 29.0446 120.804
154666 1 35.1759 25.4 120.388
126837 1 9.39194 32.6602 89.7297
154665 1 33.1745 34.531 115.444
154664 1 33.5689 31.0434 115.092
154663 1 33.0431 27.2147 115.359
154483 1 8.72056 25.2957 111.246
154662 1 35.0973 32.7424 112.851
154482 1 15.8062 32.7454 116.378
154661 1 35.2791 29.0568 112.95
154660 1 35.0855 25.3426 112.698
154659 1 33.4281 34.6181 110.895
154658 1 33.2283 30.8382 110.452
154481 1 15.3758 28.835 116.539
125858 1 33.8221 19.7568 89.0953
154657 1 33.5965 27.2121 110.963
154656 2 17.5332 32.7853 117.022
154655 2 17.3529 28.8262 117.239
154480 1 15.744 25.2487 116.226
154654 2 17.5209 25.433 116.977
154463 2 -2.49159 28.9129 117.784
154479 1 13.9492 34.5391 118.744
154478 1 13.8466 30.7621 118.555
154477 1 13.9466 27.1595 118.734
124421 1 5.9248 6.97568 91.5339
124422 1 6.17485 10.7003 91.7263
124423 1 4.37413 5.05193 93.8274
124424 1 4.13666 8.70374 94.19
124425 1 4.2622 12.6199 93.8053
154653 2 17.1628 32.4935 119.739
124427 1 6.22925 6.90135 99.2159
124428 1 6.44743 10.8093 99.5135
124429 1 4.57372 5.09552 97.1216
124430 1 4.58154 8.75784 97.2086
124431 1 4.41509 12.5848 97.1441
154652 2 17.5854 29.0863 120.165
124433 1 6.53106 6.96904 94.6688
124434 1 6.09689 10.6446 95.2829
139484 2 -2.06221 17.7716 109.241
152382 1 30.5396 12.5121 120.969
124705 1 33.9752 5.11851 89.1852
124438 1 0.991241 5.10397 91.4825
124439 1 1.14552 8.8006 91.7816
124440 1 1.06357 12.5591 91.6288
154651 2 17.3094 25.0013 119.79
124442 1 -0.90191 6.99205 94.3335
124443 1 -0.505076 10.6443 93.7678
124444 1 1.4846 5.03622 99.3308
124445 1 1.58343 8.73849 99.5775
124446 1 1.22866 12.4851 99.2709
154650 2 20.1199 32.7949 116.707
124448 1 -0.310857 7.02444 97.4169
124449 1 -0.410646 10.6583 97.1115
124450 1 1.62521 5.1779 94.7202
124451 1 1.43254 8.79584 95.0868
124452 1 1.57675 12.5244 94.601
154649 2 20.1168 28.7916 116.69
126788 2 -0.0705634 30.8795 90.0227
124580 2 9.67591 8.67182 89.7713
124456 2 5.41923 5.04259 92.0481
124457 2 5.51557 8.97688 91.3091
124458 2 5.47481 12.5258 92.1361
124460 2 4.75678 6.99098 93.4813
124461 2 4.51833 10.5898 94.033
154648 2 20.0721 25.4152 116.688
124463 2 7.31188 6.92331 90.2137
124464 2 7.68006 10.8444 90.499
154493 1 10.559 30.8265 120.574
124466 2 7.37053 6.96419 92.9782
124467 2 7.17421 10.4793 93.3029
124468 2 5.74202 4.97391 98.9936
124469 2 5.95169 8.98851 99.1657
124470 2 5.73291 12.4041 98.8992
154647 2 19.2808 34.497 118.856
124472 2 5.18243 6.8758 97.4012
124473 2 5.04239 10.6988 96.9229
124474 2 5.8794 5.37991 95.3105
124475 2 5.8871 8.62818 95.4187
124476 2 6.02143 12.6767 95.1367
124477 2 3.15116 5.0307 98.3282
124478 2 3.31017 8.78614 98.6383
124479 2 2.99387 12.4878 98.4088
124480 2 3.33589 5.01001 95.6344
124481 2 3.30692 8.53291 95.8906
124482 2 3.29576 12.5279 95.7383
140637 2 -2.14618 32.7071 109.408
126739 1 -0.880801 25.1576 89.4398
153310 2 -2.4651 14.4445 117.889
154646 2 19.5333 30.7379 118.301
124487 2 0.597889 6.99497 91.6249
124488 2 0.648278 10.6734 92.0581
124489 2 -0.194176 5.36737 93.516
124490 2 -0.353096 8.71758 93.7723
124491 2 -0.143838 12.6682 93.4918
124492 2 2.31167 4.93005 90.2002
124493 2 2.56457 8.89466 90.581
124494 2 2.44936 12.6501 90.2238
124495 2 2.56918 5.1041 92.9267
124496 2 2.33837 8.75832 93.4616
124497 2 2.5707 12.7131 92.9724
124499 2 1.15628 6.98109 99.1644
124500 2 0.951463 10.5881 99.0816
124501 2 0.257351 5.11197 97.5863
124502 2 0.346086 8.8062 96.9901
124503 2 0.173677 12.5801 97.5838
124609 1 23.8435 5.09572 88.9472
124505 2 0.92548 6.78569 95.4602
124506 2 1.11141 10.8125 95.1395
154645 2 19.4188 27.0889 118.918
112908 1 6.82349 32.7317 88.9294
126931 1 18.8777 25.4298 89.1129
154644 2 19.9317 32.4676 120.097
124511 2 -1.73058 6.92025 96.0346
124512 2 -1.46703 10.7583 95.5598
125701 2 14.7177 14.5353 89.7272
154474 1 15.6118 25.3042 120.675
126818 1 13.9183 30.8023 89.1628
154643 2 20.2476 29.0264 120.482
124517 1 15.9467 6.95603 91.4511
124518 1 15.9426 10.6789 91.3917
124519 1 14.0265 5.12483 94.0328
124520 1 14.1886 8.82245 93.5112
124521 1 13.7973 12.4325 93.9363
127046 2 34.3217 29.0727 89.3429
124523 1 16.2576 7.0496 99.3802
124524 1 16.2471 10.7204 99.0984
124525 1 14.4487 5.17472 97.1804
124526 1 14.2853 8.79797 97.0199
124527 1 14.3484 12.4585 96.9923
154642 2 20.0518 25.2063 120.491
124529 1 16.0933 6.98086 95.0217
124530 1 16.358 10.7299 94.4575
154641 2 21.6353 34.7455 114.378
125780 1 18.9268 17.8615 89.2829
124454 2 4.55167 6.90932 89.9292
124534 1 10.9657 5.17474 91.6667
124535 1 10.9969 8.85169 91.449
124536 1 11.0304 12.4905 91.5459
124538 1 9.30603 6.96254 93.5602
124539 1 8.91463 10.622 94.1292
124540 1 11.4957 5.22557 99.5315
124541 1 11.2137 8.67647 99.1717
124542 1 11.4429 12.5826 99.3861
124544 1 9.49433 7.00073 96.9518
124545 1 9.46643 10.7396 97.2636
124546 1 11.2629 5.16176 94.8675
124547 1 11.3941 8.80949 94.6224
124548 1 11.2081 12.5331 95.0138
154640 2 21.4257 30.7069 114.63
126932 1 19.1682 29.1111 89.3642
126836 1 9.03839 28.9875 89.2423
124552 2 15.2182 5.18414 91.2224
124553 2 15.4034 8.82473 91.9476
124554 2 15.4415 12.4982 91.2905
154473 1 13.229 34.4033 115.822
124556 2 14.4412 6.88066 93.4881
124557 2 14.6269 10.8121 93.2235
154639 2 21.638 27.1843 114.455
124559 2 17.4878 7.08479 90.373
124560 2 17.2601 10.4326 90.0368
124611 1 23.8283 12.4601 88.8457
124562 2 16.9518 6.66445 93.2473
124563 2 17.3237 10.7811 92.7915
124564 2 15.7581 5.26363 98.9559
124565 2 15.5904 8.71405 98.7619
124566 2 15.9054 12.6092 99.0801
154638 2 21.6372 34.2674 111.681
124568 2 14.973 7.07063 96.7523
124569 2 14.9437 10.6586 97.2527
124570 2 15.7888 5.05966 95.0998
124571 2 15.9421 8.90602 94.8431
124572 2 15.6748 12.3263 95.2064
124573 2 13.0672 5.3967 98.4513
124574 2 12.8608 8.84382 98.1536
124575 2 13.1854 12.5459 98.5824
124576 2 13.1636 4.99133 95.6734
124577 2 13.2183 8.97427 95.3515
124578 2 12.9458 12.4682 95.81
153311 2 -2.27812 18.0105 117.693
124484 2 -0.0568571 9.12565 90.0349
124676 2 19.5314 8.95377 89.5858
124583 2 10.3629 6.99732 91.9437
124584 2 10.4121 10.6041 91.4231
124585 2 9.68327 4.99727 93.4685
124586 2 9.54562 8.91011 93.6051
124587 2 9.5142 12.3174 93.6743
124588 2 12.4504 5.26072 90.5376
124589 2 12.3781 8.84108 90.2192
124590 2 12.5077 12.7651 90.4693
124591 2 12.3063 5.17867 93.2159
124592 2 12.3216 9.03348 92.9513
124593 2 12.0915 12.594 93.2034
154486 1 10.498 27.0529 113.453
124595 2 10.6515 6.92829 98.8989
124596 2 10.7297 10.7816 99.0037
124597 2 10.1995 5.20964 96.6994
124598 2 10.0103 8.85429 97.2741
124599 2 10.1097 12.5403 96.8262
125731 2 9.71458 16.1447 89.7176
124601 2 11.0181 7.08501 95.2414
124602 2 10.8097 10.5222 95.3233
154637 2 21.7366 30.8722 111.931
124604 2 8.02754 6.95486 98.2402
124605 2 8.14843 10.8132 98.6298
124607 2 8.32864 7.05737 95.3368
124608 2 8.02049 10.5784 95.824
126741 1 -0.839457 32.5704 89.4413
124417 1 4.05282 5.14847 89.4338
124675 2 19.3919 5.05568 89.4953
154636 2 21.6355 26.8988 111.686
124613 1 25.7866 6.91296 91.2519
124614 1 25.7511 10.5453 91.4478
124615 1 23.9518 5.20346 93.4061
124616 1 23.7762 8.63688 93.926
124617 1 24.0413 12.4898 93.5047
154485 1 8.78402 32.7015 111.381
124619 1 25.8815 6.8615 98.8065
124620 1 26.0378 10.7252 99.2585
124621 1 24.1174 5.01489 96.8593
124622 1 24.2688 8.82151 96.9974
124623 1 24.1433 12.5124 96.7042
154635 2 18.9027 34.6541 114.972
124625 1 26.2113 7.00629 94.4752
124626 1 25.9209 10.4939 94.8736
154634 2 18.6341 30.6731 115.276
126980 2 19.6079 30.9981 89.4988
154472 1 13.6421 30.7803 115.236
124630 1 20.8025 5.13604 91.4322
124631 1 20.8005 8.82132 91.59
124632 1 20.8997 12.3455 91.2736
154491 1 8.3032 32.5981 115.781
124634 1 18.6998 6.96959 93.9532
124635 1 19.1213 10.6592 93.592
124636 1 20.8917 5.01038 99.0392
124637 1 21.2989 8.74891 99.4133
124638 1 21.0774 12.3853 99.0281
124640 1 19.3007 7.08213 97.0554
124641 1 19.2827 10.6475 96.8966
124642 1 21.2235 5.14408 94.58
124643 1 21.1279 8.73462 94.9559
124644 1 21.1565 12.5162 94.4855
154633 2 19.0099 27.268 115.007
126819 1 14.309 34.5819 89.5604
125605 2 4.70498 14.1951 89.6474
124648 2 25.2102 5.0934 91.7285
124649 2 25.2389 8.70737 91.2568
124650 2 24.9833 12.2945 91.7607
154490 1 8.69177 29.009 115.387
124652 2 24.4498 7.04797 93.2561
124653 2 24.402 10.367 93.5281
124655 2 27.1249 6.98163 89.9104
124656 2 27.224 10.6539 90.2904
154632 2 19.6076 32.6641 113.508
124658 2 27.0737 7.14933 92.7915
124659 2 26.8466 10.4691 93.108
124660 2 25.3429 4.96457 98.6711
124661 2 25.59 8.87028 98.9403
124662 2 25.3873 12.4078 98.5421
154631 2 19.5474 29.0424 113.097
124664 2 24.8421 6.84112 97.0946
124665 2 24.8866 10.6501 96.6457
124666 2 25.685 5.22124 94.8885
124667 2 25.5981 8.60806 95.2834
124668 2 25.5516 12.5274 94.9539
124669 2 22.6131 4.89839 98.0365
124670 2 22.9539 8.9598 98.3673
124671 2 22.7555 12.457 98.0611
124672 2 23.0771 5.16481 95.2428
124673 2 22.8448 8.60527 95.6808
124674 2 22.9609 12.5395 95.2449
124579 2 9.71945 5.33685 89.9566
124773 2 29.476 12.505 89.5238
126740 1 -0.647533 28.9259 89.7926
154489 1 8.42404 25.2149 115.75
124679 2 20.328 7.03578 91.1537
124680 2 20.1159 10.6979 91.7644
124681 2 19.4769 5.2768 93.3539
124682 2 19.3732 8.66447 93.3497
124683 2 19.4198 12.6218 93.3436
124684 2 22.0746 5.10096 89.9978
124685 2 22.2227 8.8543 90.3002
124686 2 22.2329 12.3164 89.956
124687 2 22.133 5.21831 92.7878
124688 2 22.0365 8.63021 93.1208
124689 2 22.1571 12.4397 92.8236
124691 2 20.6033 6.94528 98.8598
124692 2 20.6755 10.4829 98.7606
124693 2 19.7189 5.13149 97.1947
124694 2 20.0205 8.80139 96.7133
124695 2 19.9671 12.5304 97.2393
154630 2 19.5528 25.2945 113.353
124697 2 20.5965 6.95785 95.1351
124698 2 20.7441 10.6761 95.0157
154512 2 16.7689 32.7046 111.764
124700 2 18.0522 7.04403 98.4944
124701 2 17.8787 10.7073 98.1209
154629 2 18.8843 34.3919 111.283
124703 2 17.9706 7.04327 95.6484
124704 2 18.103 10.7791 95.3919
126951 2 24.3982 32.8604 89.6722
124455 2 4.724 10.7994 90.0275
124504 2 1.06299 3.40857 95.0767
154511 2 16.8741 29.0585 112.061
124709 1 35.6081 6.91575 91.3255
124710 1 35.7414 10.6516 91.2013
124711 1 33.551 5.05557 93.6669
124712 1 34.0011 8.95044 93.2969
124713 1 33.5126 12.4965 93.6778
154628 2 18.995 30.9556 111.365
124715 1 35.9449 7.06988 99.1957
124716 1 35.8364 10.7283 98.81
124717 1 34.0013 5.14273 96.9369
124718 1 34.1077 8.90411 96.5066
124719 1 34.0554 12.5074 96.8483
154627 2 18.7917 27.1214 111.307
124721 1 35.7966 6.88504 94.6835
124722 1 36.1123 10.7207 94.288
153550 2 36.6718 14.3357 111.555
124567 2 15.0197 3.33822 97.2708
124726 1 30.726 5.13878 91.234
124727 1 30.8247 8.66244 91.2318
124728 1 30.7708 12.3703 91.2694
154626 2 22.3826 34.4528 116.951
124730 1 28.9204 6.9996 93.3818
124731 1 28.7382 10.5276 93.7265
124732 1 30.9767 5.22584 99.3263
124733 1 30.8238 8.8239 98.8184
124734 1 31.053 12.48 99.1133
154625 2 22.2646 30.7684 117.225
124736 1 29.1682 6.98006 96.7333
124737 1 29.0544 10.7041 96.9823
124738 1 30.7687 5.04828 94.596
124739 1 31.1129 8.91831 94.2839
124740 1 30.7449 12.4885 94.7362
154488 1 10.5534 34.5248 113.224
125895 2 34.2485 21.679 89.498
125684 1 9.51453 18.1499 89.5312
124744 2 34.9661 5.06525 91.0145
124745 2 35.0356 8.87211 91.4955
124746 2 35.1215 12.5275 90.9993
154510 2 16.6433 25.2277 111.803
124748 2 34.1761 6.79348 93.1907
124749 2 34.3224 10.8077 93.0238
154509 2 13.9848 32.7891 115.158
124751 2 37.0303 6.94074 89.9917
124752 2 37.0138 10.4279 89.5929
154624 2 22.6352 27.1742 116.806
124754 2 36.8342 6.77832 92.8818
124755 2 37.1158 10.5588 92.4614
124756 2 35.3582 5.25589 98.6425
124757 2 35.2975 8.80378 98.642
124758 2 35.43 12.6285 98.6518
154623 2 22.3204 34.3468 119.755
124760 2 34.6751 7.03069 96.3918
124761 2 34.6546 10.7774 96.8443
124762 2 35.455 4.97667 94.8164
124763 2 35.6235 8.89731 94.699
124764 2 35.532 12.4384 94.7808
124765 2 32.6389 5.28323 98.1718
124766 2 32.6343 8.78673 97.9667
124767 2 32.7496 12.5201 98.2676
124768 2 32.8044 5.01916 95.3148
124769 2 32.838 9.01173 95.0303
124770 2 32.637 12.3949 95.3817
124772 2 29.4197 8.66839 89.2834
125588 1 -0.730071 18.1036 89.359
154460 2 -2.07172 28.9766 120.461
154622 2 22.5155 30.8054 120.14
124775 2 30.0357 6.92035 91.5997
124776 2 30.2571 10.5187 90.8412
124777 2 29.1899 5.05485 93.2368
124778 2 29.3739 8.92051 93.0432
124779 2 29.2132 12.2458 93.3019
124780 2 32.2272 5.13066 90.1138
124781 2 32.0227 8.51073 89.7125
124782 2 32.2056 12.5529 89.9607
124783 2 31.8296 4.92445 92.8381
124784 2 32.1545 8.86382 92.5571
124785 2 31.9084 12.4598 92.7935
154621 2 22.2437 27.0368 119.665
124787 2 30.4407 6.9623 98.4193
124788 2 30.4268 10.774 98.7483
124789 2 29.6811 5.1453 96.5072
124790 2 29.6215 8.93643 97.0592
124791 2 29.7985 12.4387 96.5368
154508 2 13.6702 28.7538 115.298
124793 2 30.513 7.14679 94.9097
124794 2 30.5245 10.5869 94.8797
154484 1 8.64411 28.9229 111.023
124796 2 27.581 6.87327 97.9486
124797 2 27.6589 10.7203 98.2437
154507 2 13.9714 25.3074 115.186
124799 2 28.0673 7.21474 95.1754
124800 2 27.8966 10.4986 95.386
154471 1 13.2434 27.0292 115.79
154470 1 15.5012 32.7123 113.093
125763 1 24.0294 23.5071 89.3116
125572 1 6.06237 14.3367 91.6215
125573 1 6.2233 18.0723 91.5658
125574 1 6.14441 21.6421 91.4275
125575 1 4.09798 16.1246 94.346
125576 1 4.36615 19.887 93.7988
125577 1 3.98985 23.5148 94.2781
125578 1 6.09762 14.2957 99.3527
125579 1 6.3885 18.0929 99.6128
125580 1 6.07428 21.6645 99.3893
125581 1 4.5611 16.2612 97.5104
125582 1 4.4312 19.9167 97.3887
125583 1 4.33651 23.545 97.5156
125584 1 6.60436 14.385 94.7323
125585 1 6.132 18.0472 95.1731
125586 1 6.42839 21.7776 94.8909
154469 1 15.3409 28.8704 113.175
124677 2 19.4091 12.3207 89.5545
125761 1 24.1764 16.1568 89.3793
125590 1 1.30093 16.2542 91.8431
125591 1 1.22233 19.9164 91.7492
125592 1 1.30814 23.6326 91.8056
125593 1 -0.922759 14.3568 94.2327
125594 1 -0.53816 18.0597 93.8595
125595 1 -0.911533 21.5812 94.2957
125596 1 1.53064 16.2102 99.6453
125597 1 1.15781 19.753 99.407
125598 1 1.41259 23.5099 99.9342
125599 1 -0.372917 14.3707 97.4024
125600 1 -0.374814 18.1231 97.241
125601 1 -0.46725 21.822 97.6105
125602 1 1.41285 16.1276 95.2749
125603 1 1.63273 19.9224 94.9739
125604 1 1.27518 23.4197 95.4294
124419 1 4.00661 12.4572 89.2572
138478 2 26.9787 3.57387 101.128
153419 1 25.6903 17.9589 120.778
125608 2 5.6002 16.2544 91.4096
125609 2 5.40108 19.7784 92.1066
125610 2 5.77945 23.4955 91.3349
125611 2 4.72995 14.4863 93.5343
125612 2 4.52877 17.9907 93.9116
125613 2 4.8377 21.8319 93.6815
125614 2 7.39229 14.3159 90.3043
125615 2 7.62538 18.2877 90.3632
125616 2 7.33691 21.538 90.053
125617 2 7.41805 14.3578 93.0506
125618 2 7.15585 17.9057 93.3265
125619 2 7.34056 21.6601 93.1687
125620 2 5.88586 16.3716 99.1888
125621 2 5.69686 19.718 99.018
125622 2 5.65475 23.6525 99.2
125623 2 4.97403 14.3705 97.6057
125624 2 5.16676 18.0891 96.8995
125625 2 4.97546 21.7126 97.5653
125626 2 5.97719 15.9977 95.3813
125627 2 6.02249 19.9831 95.341
125628 2 5.72949 23.4374 95.5638
125629 2 3.27506 16.1773 98.7525
125630 2 2.89808 19.7778 98.5389
125631 2 3.04708 23.6485 98.8641
125632 2 3.21443 16.1417 96.0308
125633 2 3.26364 20.0326 95.7715
125634 2 3.12117 23.5409 96.001
127027 1 29.0104 25.3492 89.2019
125665 1 13.9844 16.2264 89.1157
126933 1 18.8929 32.6892 89.166
125638 2 0.639027 14.505 91.57
125639 2 0.730162 18.1862 92.383
125640 2 0.66238 21.7983 91.6845
125641 2 -0.350785 16.1689 93.9757
125642 2 -0.0858117 20.0119 93.7332
125643 2 -0.403155 23.3962 94.0946
125644 2 2.73918 16.3082 90.4536
125645 2 2.50677 19.762 90.3633
125646 2 2.73207 23.4543 90.6176
125647 2 2.51187 16.2361 93.3409
125648 2 2.53542 20.1504 93.1893
125649 2 2.24274 23.6626 93.4972
125650 2 0.905624 14.5017 99.0428
125651 2 0.929121 17.8677 99.0081
125652 2 0.979404 21.7544 99.4731
125653 2 0.234661 16.1832 96.938
125654 2 0.119596 19.942 97.6143
125655 2 0.389562 23.6142 97.1615
125656 2 0.968413 14.2684 95.2739
125657 2 1.11738 18.1763 95.3938
125658 2 1.00117 21.5322 95.613
125587 1 -0.477677 14.5531 89.7404
125636 2 -0.173015 19.7634 89.9202
125661 2 -1.76299 22.0551 98.9378
125662 2 -1.73243 14.1122 95.939
125663 2 -1.46309 18.2322 95.6087
125664 2 -1.73711 21.566 96.0751
125828 2 19.4838 19.6295 89.6405
126789 2 -0.271403 34.3484 89.8511
154468 1 15.2303 25.2086 113.044
125668 1 15.9609 14.3639 91.5692
125669 1 15.845 18.0426 91.4274
125670 1 15.9694 21.66 91.6021
125671 1 14.1872 16.2222 93.4867
125672 1 13.7778 19.846 93.9565
125673 1 14.0612 23.4662 93.4718
125674 1 16.257 14.4751 99.4554
125675 1 16.039 17.9602 99.0658
125676 1 16.216 21.695 99.2491
125677 1 14.2057 16.1198 97.118
125678 1 14.1799 19.752 97.1339
125679 1 14.2973 23.4431 96.9579
125680 1 15.9364 14.2939 94.9729
125681 1 16.2504 18.0324 94.5318
125682 1 16.1121 21.6221 95.0994
125703 2 14.772 21.8513 89.6189
124707 1 33.9942 12.4699 89.2184
125827 2 19.8418 16.1235 89.6828
125686 1 11.0057 16.1125 91.4302
125687 1 10.9064 19.8382 91.5895
125688 1 10.9527 23.5174 91.5077
125689 1 9.29113 14.3421 93.6579
125690 1 8.91852 17.9815 94.0584
125691 1 9.20887 21.6951 93.6095
125692 1 11.0374 16.2698 99.2071
125693 1 11.299 19.9227 99.5037
125694 1 11.214 23.5529 99.1995
125695 1 9.26348 14.262 97.2349
125696 1 9.32451 18.127 97.2724
125697 1 9.28907 21.7522 97.1152
125698 1 11.4503 16.2573 94.6132
125699 1 11.0267 19.8925 95.0442
125700 1 11.3234 23.5953 94.6893
126885 2 9.83804 34.725 89.8564
125829 2 19.5129 23.6153 89.7213
127045 2 34.2782 25.2705 89.3598
125704 2 15.3185 16.1665 91.8461
125705 2 15.3816 19.94 91.2208
125706 2 15.1934 23.5223 91.831
125707 2 14.248 14.2312 93.5837
125708 2 14.5206 18.1124 93.2795
125709 2 14.5363 21.5292 93.4889
125710 2 17.4862 14.3284 90.3931
125711 2 17.1887 17.7459 90.1596
125712 2 17.4124 21.953 90.2737
125713 2 16.9816 14.243 93.2649
125714 2 17.1862 18.2192 92.8915
125715 2 17.0632 21.3386 93.1414
125716 2 15.4805 16.0399 98.7996
125717 2 15.6146 19.9165 99.0492
125718 2 15.5271 23.3891 98.7851
125719 2 14.9023 14.3321 96.6817
125720 2 14.6624 18.0202 97.2965
125721 2 14.9961 21.572 96.8493
125722 2 15.7415 16.2894 94.9245
125723 2 15.5967 19.6875 95.211
125724 2 15.8076 23.5654 95.0162
125725 2 12.7337 15.8919 98.1144
125726 2 12.9665 20.0178 98.5043
125727 2 12.8866 23.382 98.2331
125728 2 13.2467 16.3154 95.2589
125729 2 12.9114 19.8814 95.6802
125730 2 13.0934 23.5687 95.3759
125667 1 13.9629 23.555 89.1934
125733 2 9.65185 23.4306 89.7319
126721 1 4.07523 27.1685 89.4864
125734 2 10.3401 14.3657 91.9015
125735 2 10.4602 17.9279 91.3479
125736 2 10.2332 21.7692 92.0005
125737 2 9.52821 16.3062 93.434
125738 2 9.4227 19.8061 93.675
125739 2 9.54516 23.7128 93.4121
125740 2 12.3361 16.003 90.1326
125741 2 12.392 20.1789 90.4306
125742 2 12.3179 23.5898 90.1723
125743 2 12.2944 16.198 92.8574
125744 2 12.0468 19.8014 93.2601
125745 2 12.2459 23.5597 92.9503
125746 2 10.5892 14.3668 98.9576
125747 2 10.7899 18.2004 98.9293
125748 2 10.6488 21.5804 98.8452
125749 2 9.90068 16.3034 97.4752
125750 2 10.0451 19.956 96.7727
125751 2 9.96513 23.5402 97.39
125752 2 11.1242 14.4095 94.8899
125753 2 10.685 17.8789 95.2732
125754 2 10.7313 21.9567 95.0715
125755 2 7.86305 14.3713 98.4815
125756 2 7.97412 18.2704 98.6729
125757 2 7.7598 21.7797 98.2998
125758 2 8.30407 14.4687 95.5381
125759 2 8.01555 18.076 95.7982
125760 2 8.29241 21.9605 95.5374
125762 1 23.8078 19.78 89.1138
126853 2 14.6394 25.3771 89.5083
127010 1 33.5625 30.8602 88.883
125764 1 25.8129 14.0986 91.2249
125765 1 25.8272 17.9666 91.2413
125766 1 25.6962 21.5375 91.1599
125767 1 23.7726 16.0837 93.7591
125768 1 24.0752 19.7986 93.4357
125769 1 23.6733 23.3993 93.7291
125770 1 25.979 14.2553 98.9559
125771 1 26.1691 17.9755 99.2044
125772 1 26.0151 21.6161 98.9859
125773 1 24.1961 16.1526 96.8725
125774 1 24.2597 19.8854 96.7443
125775 1 24.0577 23.485 96.9388
125776 1 26.1267 14.3388 94.5071
125777 1 25.8099 18.0187 94.7566
125778 1 26.1819 21.7013 94.4063
126949 2 24.4619 25.4499 89.5234
124771 2 29.4762 5.20145 89.4598
124743 2 34.3582 10.5111 89.2058
125782 1 20.9418 16.0586 91.4693
125783 1 20.7561 19.6823 91.3492
125784 1 20.7489 23.4958 91.4566
125785 1 18.7481 14.256 94.0002
125786 1 18.9929 17.97 93.6464
125787 1 18.8217 21.6173 93.8223
125788 1 21.239 16.1312 99.1998
125789 1 21.1071 19.8016 99.0438
125790 1 21.2474 23.5132 99.3399
125791 1 19.2134 14.266 97.1678
125792 1 19.2034 17.9985 96.962
125793 1 19.371 21.5648 97.0342
125794 1 20.9639 16.132 94.9416
125795 1 21.2369 19.7691 94.4417
125796 1 20.8635 23.4475 94.7758
126757 2 4.83222 25.3774 89.8085
126950 2 24.1662 28.9015 89.2777
126915 1 23.854 34.4825 89.0032
125800 2 25.2266 16.0433 91.1504
125801 2 25.0594 19.7426 91.6463
125802 2 25.2424 23.4409 91.1133
125803 2 24.3081 14.3877 93.093
125804 2 24.2113 17.7864 93.3699
125805 2 24.5383 21.8417 93.0236
125806 2 27.1489 14.2193 89.9717
125807 2 27.3404 17.9746 90.1926
125808 2 27.0832 21.5238 89.8363
125809 2 26.97 14.3219 92.6783
125810 2 26.8695 17.8699 92.91
125811 2 27.0384 21.7244 92.6763
125812 2 25.5508 16.1802 98.7429
125813 2 25.4348 19.6878 98.75
125814 2 25.5773 23.5381 98.7972
125815 2 24.7231 14.3907 97.0728
125816 2 24.8357 17.9657 96.5842
125817 2 24.7887 21.7504 97.0078
125818 2 25.4697 16.0205 95.0514
125819 2 25.6095 20.0056 94.8187
125820 2 25.5204 23.3746 94.8867
125821 2 22.9297 16.2777 98.2418
125822 2 22.8489 19.6512 98.0218
125823 2 22.8567 23.6114 98.3726
125824 2 22.8207 16.1625 95.5746
125825 2 23.0421 19.9395 95.2194
125826 2 22.7791 23.3814 95.479
125732 2 9.8504 20.1059 89.9891
127009 1 34.0164 27.1607 89.0448
126854 2 14.5657 29.0921 89.6309
125830 2 20.432 14.1915 91.2633
125831 2 20.133 17.8635 91.8071
125832 2 20.3015 21.6668 91.2557
125833 2 19.3265 16.0871 93.5656
125834 2 19.4693 19.8446 93.1641
125835 2 19.3658 23.3976 93.4468
125836 2 22.4269 16.2597 90.1632
125837 2 22.1982 19.6509 90.0506
125838 2 22.2581 23.6962 90.3834
125839 2 21.9565 15.9205 93.1512
125840 2 22.2199 19.8429 92.8805
125841 2 21.8314 23.3404 93.0859
125842 2 20.6256 14.329 98.8798
125843 2 20.5259 17.8276 98.901
125844 2 20.7195 21.7737 98.8061
125845 2 19.8222 16.1726 96.716
125846 2 19.8666 19.7481 97.1765
125847 2 19.7773 23.5356 96.4891
125848 2 20.4554 14.2051 95.2364
125849 2 20.6946 18.0549 94.9355
125850 2 20.5624 21.46 95.0771
125851 2 17.9256 14.5719 98.4511
125852 2 17.7618 18.0489 98.1667
125853 2 17.8872 21.8031 98.2452
125854 2 17.8886 14.352 95.6713
125855 2 17.9904 18.0999 95.4265
125856 2 18.0346 21.5202 95.505
124551 2 14.6144 10.6997 89.689
125902 2 37.1454 14.319 90.0734
154684 1 30.5686 27.1908 121.017
125860 1 35.6864 14.3601 91.2401
125861 1 35.7631 18.0005 91.0758
125862 1 35.5449 21.638 91.2138
125863 1 33.7916 16.266 93.3026
125864 1 33.629 19.8199 93.6816
125865 1 33.9852 23.5947 93.3568
125866 1 35.9303 14.4219 99.1317
125867 1 35.7742 18.0207 98.7744
125868 1 36.0552 21.8439 99.1148
125869 1 33.9587 16.1527 96.707
125870 1 34.0603 19.8936 96.776
125871 1 34.1625 23.5516 96.6321
125872 1 35.7999 14.3539 94.6751
125873 1 36.0328 18.0516 94.3337
125874 1 35.9306 21.7708 94.6389
111755 1 6.78702 18.1417 88.6052
125876 1 28.9614 17.9529 89.2166
125606 2 5.02057 18.2279 89.8631
125878 1 30.7616 16.1345 91.1833
125879 1 30.6144 19.7668 91.3197
125880 1 30.6253 23.4388 91.1419
125881 1 28.8895 14.2693 93.1456
125882 1 28.6427 17.8537 93.5488
125883 1 28.935 21.6057 93.2418
125884 1 30.7894 16.0959 98.811
125885 1 31.1014 19.8414 99.0878
125886 1 30.9818 23.3603 98.7305
125887 1 29.0615 14.2805 96.752
125888 1 29.0653 17.9127 96.791
125889 1 29.0149 21.6144 96.6167
125890 1 31.0903 16.1304 94.3108
125891 1 30.8967 19.7188 94.4872
125892 1 31.169 23.5303 94.2881
126883 2 9.69073 27.2614 89.8042
124628 1 19.0955 7.10621 89.3148
126817 1 14.0691 27.2441 89.5178
125896 2 35.0719 16.1485 91.5116
125897 2 35.1305 19.7698 90.9937
125898 2 34.9968 23.4968 91.6093
125899 2 34.0895 14.2163 93.3464
125900 2 34.2316 18.1804 93.0674
125901 2 34.2227 21.6322 93.2228
110716 1 11.633 5.24578 88.7449
125903 2 37.0234 17.827 89.7908
125904 2 37.0499 21.6699 90.1117
125905 2 36.7326 14.1851 92.8709
125906 2 36.9598 18.0855 92.6832
125907 2 36.7607 21.5887 92.8941
125908 2 35.251 16.1722 98.4556
125909 2 35.4351 19.9397 98.734
125910 2 35.432 23.5531 98.5106
125911 2 34.6614 14.3869 96.4019
125912 2 34.5637 18.0902 97.0977
125913 2 34.8207 21.6637 96.4257
125914 2 35.3927 16.3393 94.8261
125915 2 35.3856 19.7452 94.8931
125916 2 35.6458 23.6712 94.8448
125917 2 32.5334 15.9374 97.7902
125918 2 32.8455 19.906 98.2392
125919 2 32.7571 23.3743 97.9784
125920 2 32.8067 16.2956 95.0907
125921 2 32.6269 19.7199 95.3859
125922 2 32.9826 23.4523 95.0948
127047 2 34.1473 32.5774 89.3133
126722 1 4.25989 30.8286 89.636
126758 2 4.71962 28.9218 89.8555
125926 2 30.0572 14.2898 91.5735
125927 2 30.0627 17.9434 91.0916
125928 2 29.9831 21.6154 91.6197
125929 2 29.3036 16.1992 92.8863
125930 2 29.127 19.6638 93.1209
125931 2 29.3612 23.6351 93.0793
125932 2 31.9709 16.0269 89.8
125933 2 32.1119 19.7641 90.1242
125934 2 32.1104 23.3261 89.8991
125935 2 32.1029 16.2843 92.5592
125936 2 31.8262 19.5749 92.7335
125937 2 32.074 23.5969 92.6801
125938 2 30.3713 14.0346 98.4946
125939 2 30.4808 18.0442 98.6591
125940 2 30.4674 21.4675 98.319
125941 2 29.7698 16.0502 96.9571
125942 2 29.74 19.774 96.457
125943 2 29.8222 23.4474 96.8227
125944 2 30.5463 14.4035 94.5801
125945 2 30.3115 17.7859 94.8138
125946 2 30.5501 21.655 94.6178
125947 2 27.6609 14.1623 97.941
125948 2 27.7483 18.3447 98.1386
125949 2 27.6638 21.6306 97.8617
125950 2 27.9099 14.3309 95.1769
125951 2 27.7295 17.9153 95.2665
125952 2 27.9164 21.7501 95.0681
124533 1 9.38306 10.6481 89.5892
111772 1 1.84168 16.3247 88.8053
124647 2 24.4471 10.6755 89.6495
126724 1 6.20478 25.3364 91.6439
126725 1 5.99395 29.0666 91.7043
126726 1 6.06922 32.6992 91.8515
126727 1 4.36988 27.152 93.5419
126728 1 4.15902 30.8294 94.3223
126729 1 4.40158 34.5433 93.7908
126730 1 6.25789 25.3995 99.7526
126731 1 6.28682 28.8154 99.3498
126732 1 6.43984 32.7282 99.6218
126733 1 4.28668 27.1987 97.3282
126734 1 4.59172 30.77 97.4282
126735 1 4.49429 34.5939 97.1421
126736 1 6.06333 25.3153 95.3392
126737 1 6.65328 29.0721 94.7979
126738 1 6.30465 32.6459 95.2972
125637 2 -0.0715646 23.5923 90.1264
125799 2 24.4308 21.4902 89.4265
125925 2 29.2966 23.3726 89.514
126742 1 0.917881 27.1856 91.7018
126743 1 1.18838 30.7091 92.0127
126744 1 1.13621 34.4488 91.6958
126745 1 -0.584528 25.331 94.1879
126746 1 -0.844236 28.9857 94.3603
126747 1 -0.40251 32.6866 93.874
126748 1 1.1413 27.1952 99.5294
126749 1 1.56209 30.9136 99.661
126750 1 1.33004 34.4199 99.3602
126751 1 -0.420979 25.2702 97.4196
126752 1 -0.395638 29.0231 97.4144
126753 1 -0.376316 32.7774 97.233
126754 1 1.71484 27.1926 94.8764
126755 1 1.42942 30.7451 95.3435
126756 1 1.57919 34.4942 94.7351
127077 2 29.3563 34.6927 89.6184
138332 2 -1.91906 6.82684 109.426
154589 1 20.7008 30.8334 120.933
126760 2 5.18098 27.0886 91.778
126761 2 5.50898 30.8707 91.5711
126762 2 5.39757 34.5202 92.0533
126763 2 4.49708 25.1879 93.7438
126764 2 4.9054 29.2538 93.4278
126765 2 4.68896 32.6266 93.9783
126766 2 7.59486 25.5101 90.4654
126767 2 7.36395 29.0518 90.3672
126768 2 7.65185 32.8219 90.663
126769 2 7.08967 25.1576 93.3616
126770 2 7.53181 29.0102 93.0977
126771 2 7.23741 32.8448 93.4304
126772 2 5.62913 27.0152 99.1236
126773 2 5.91976 30.7983 99.4093
126774 2 5.80576 34.3992 99.0433
126775 2 5.02539 25.4035 97.091
126776 2 5.05779 28.8826 97.3548
126777 2 5.2459 32.6465 96.978
126778 2 5.88277 27.2662 94.9806
126779 2 6.02507 30.7867 95.4486
126780 2 5.9447 34.6246 95.3029
126781 2 2.89751 27.0124 98.5054
126782 2 3.15208 30.8747 98.8119
126783 2 3.0246 34.562 98.4415
126784 2 3.38812 27.2849 95.5636
126785 2 3.21472 30.5838 96.0707
126786 2 3.36156 34.666 95.6188
124646 2 24.4105 6.85136 89.4587
125635 2 0.0591862 16.4426 90.0894
152230 2 10.0221 3.28266 112.946
126790 2 0.562146 25.3967 92.2324
126791 2 0.335503 29.1171 91.6802
126792 2 0.618564 32.5867 92.0957
126793 2 -0.208724 27.2552 93.8084
126794 2 -0.252037 30.7457 93.9482
126795 2 -0.161757 34.5982 93.5064
126796 2 2.32847 27.0638 90.2737
126797 2 2.54727 30.8264 90.6382
126798 2 2.47538 34.2957 90.2929
126799 2 2.54694 27.418 93.2456
126800 2 2.38363 30.6199 93.5491
126801 2 2.60132 34.5522 93.0675
126802 2 0.714786 25.2151 99.2515
126803 2 0.920843 29.1358 99.2363
126804 2 0.820351 32.4768 99.0243
126805 2 0.0151768 27.1575 97.5969
126806 2 0.374202 30.9395 96.9875
126807 2 0.241972 34.4344 97.5387
126808 2 1.0975 25.4354 95.4001
126809 2 0.883253 28.856 95.5476
126810 2 1.12769 32.7648 95.2335
111774 1 1.73244 23.5337 88.8892
126981 2 19.5292 34.5179 89.6372
125894 2 34.4882 17.9189 89.298
126814 2 -1.61817 25.415 95.8844
126815 2 -1.74533 28.8956 95.9751
126816 2 -1.44429 32.9719 95.6275
138367 1 9.18991 3.33887 108.029
152242 2 10.3522 3.3849 120.804
125923 2 29.294 15.9756 89.226
126820 1 15.8389 25.324 91.4643
126821 1 16.033 28.856 91.5374
126822 1 15.9122 32.5404 91.5161
126823 1 13.8856 27.0638 94.1477
126824 1 14.2731 30.8548 93.4982
126825 1 14.0557 34.4218 94.1552
126826 1 16.1553 25.2818 99.0783
126827 1 16.2709 28.9848 99.496
126828 1 16.0833 32.6216 99.1206
126829 1 14.3678 27.0874 97.3678
126830 1 14.3321 30.866 97.0498
126831 1 14.3869 34.5826 97.3965
126832 1 16.34 25.3131 94.5491
126833 1 16.0274 28.8623 95.1035
126834 1 16.3889 32.6629 94.5115
124555 2 14.6388 3.42266 93.2003
125781 1 19.349 21.7058 89.4316
124706 1 33.7012 8.76926 88.709
126838 1 10.9475 27.2184 91.6238
126839 1 11.039 30.7635 91.5302
126840 1 11.2582 34.4804 91.8962
126841 1 8.84749 25.2592 94.2612
126842 1 9.38052 28.9466 93.7859
126843 1 8.9968 32.687 94.263
126844 1 11.3598 27.2137 99.6738
126845 1 11.1887 30.7853 99.3538
126846 1 11.4353 34.553 99.6376
126847 1 9.38674 25.3912 97.4055
126848 1 9.45566 28.9796 97.3401
126849 1 9.56421 32.6931 97.3395
126850 1 11.2219 27.1196 95.1337
126851 1 11.5364 30.8799 94.7928
126852 1 11.2455 34.4995 95.3121
126979 2 19.5351 27.1569 89.5121
126855 2 14.4506 32.6042 89.6235
124426 1 6.4102 3.339 99.596
126856 2 15.2155 27.1116 91.3817
126857 2 15.2925 30.5494 91.848
126858 2 15.4422 34.4982 91.3542
126859 2 14.4727 25.4057 93.4137
126860 2 14.2369 28.8803 93.8366
126861 2 14.6304 32.7772 93.2805
126862 2 17.1648 25.1767 90.0393
126863 2 17.4543 29.1158 90.3039
126864 2 17.2303 32.6273 90.1686
126865 2 17.2585 25.4853 92.7638
126866 2 17.0233 28.899 93.2108
126867 2 17.3473 32.6714 92.8831
126868 2 15.6771 27.1783 98.972
126869 2 15.7189 30.7346 98.9913
126870 2 15.7735 34.68 99.0944
126871 2 14.9715 25.2884 97.3003
126872 2 15.0409 29.0141 96.9126
126873 2 14.7779 32.7322 97.3557
126874 2 15.6624 26.9795 95.2499
126875 2 15.6597 30.8924 95.1154
126876 2 15.7658 34.3417 95.0757
126877 2 13.0121 27.5716 98.5997
126878 2 12.9352 30.7512 98.3403
126879 2 13.097 34.6298 98.7142
126880 2 12.9953 26.9427 95.8518
126881 2 13.1987 30.8387 95.4519
126882 2 13.0756 34.4336 95.8322
125924 2 29.2563 19.8594 89.5508
124528 1 16.3432 3.33749 94.3083
153270 2 5.50153 23.6276 121.108
126886 2 10.4251 25.3347 91.4019
126887 2 10.3045 28.9587 92.0672
126888 2 10.5813 32.6345 91.5648
126889 2 9.60321 26.9518 93.6573
126890 2 9.64901 30.9145 93.6936
126891 2 9.62697 34.3573 93.7794
126892 2 12.4168 27.1797 90.3638
126893 2 12.2766 30.7067 90.2129
126894 2 12.5039 34.8307 90.4078
126895 2 12.1007 27.1526 93.3171
126896 2 12.4131 30.9529 93.1244
126897 2 12.2456 34.1994 93.487
126898 2 10.7478 25.5048 99.0976
126899 2 10.7374 28.9353 98.9712
126900 2 10.8913 32.8227 99.0627
126901 2 10.0825 27.1433 96.9505
126902 2 9.9782 30.8713 97.5581
126903 2 10.3259 34.5752 97.016
126904 2 10.6775 25.2469 95.2364
126905 2 11.0076 29.1065 95.2136
126906 2 10.7979 32.6381 95.51
126907 2 7.97011 25.4173 98.6623
126908 2 7.95502 28.9273 98.3684
126909 2 8.1631 32.8712 98.6283
126910 2 7.9903 25.2209 95.9733
126911 2 8.2918 28.7855 95.6602
126912 2 8.10016 32.7939 96.0053
124624 1 25.8687 3.26538 94.738
124485 2 -0.425638 12.5214 89.9545
125571 1 4.38134 23.4629 89.4826
126916 1 25.7637 25.3631 91.3599
126917 1 25.7625 28.9712 91.3918
126918 1 25.6077 32.7251 91.4691
126919 1 24.0264 27.1505 93.5277
126920 1 23.788 30.8512 93.8113
126921 1 24.1528 34.6348 93.4568
126922 1 26.2991 25.3562 99.1515
126923 1 25.9033 28.9188 98.8516
126924 1 26.0338 32.7233 99.1862
126925 1 24.1863 27.136 96.8888
126926 1 24.1236 30.8694 97.0359
126927 1 24.2416 34.5455 96.9211
126928 1 25.8986 25.2265 94.7615
126929 1 26.2512 29.0896 94.459
126930 1 26.0037 32.7662 94.7166
125797 2 24.3962 14.2271 89.3449
124581 2 9.72388 12.5832 89.8644
124513 1 14.0996 5.33849 89.5355
126934 1 20.8299 27.2195 91.3039
126935 1 20.8731 30.8988 91.4942
126936 1 20.8824 34.6461 91.3166
126937 1 19.0527 25.5676 93.5624
126938 1 18.8312 29.021 93.9838
126939 1 19.1935 32.6274 93.4683
126940 1 20.9513 27.1474 98.8328
126941 1 21.3137 30.9062 99.4068
126942 1 20.8816 34.4016 98.8743
126943 1 19.2221 25.3887 96.9684
126944 1 19.3661 29.0483 97.1211
126945 1 19.2297 32.658 96.9043
126946 1 21.2661 27.1978 94.4664
126947 1 20.9858 30.9169 94.8042
126948 1 21.3708 34.6518 94.4291
126914 1 24.2599 30.822 89.4937
153299 2 0.360285 17.7684 120.825
124724 1 28.8133 6.90293 88.8558
126952 2 25.016 27.194 91.4969
126953 2 25.2227 30.8642 91.1849
126954 2 25.2184 34.6531 91.676
126955 2 24.1558 25.1991 93.3441
126956 2 24.4121 29.1104 93.1865
126957 2 24.3246 32.6009 93.3203
126958 2 27.2157 25.5295 90.1438
126959 2 27.0252 28.8946 89.9702
126960 2 27.1436 32.6917 90.298
126961 2 26.8716 25.2891 92.9395
126962 2 27.1551 28.9455 92.7445
126963 2 26.8627 32.7063 93.0069
126964 2 25.5579 26.9953 98.5475
126965 2 25.5746 30.9201 98.8317
126966 2 25.3336 34.4118 98.8265
126967 2 24.7868 25.268 96.5325
126968 2 24.7292 29.0308 97.2224
126969 2 24.969 32.7907 96.7495
126970 2 25.695 27.2912 94.866
126971 2 25.4554 30.8013 94.9855
126972 2 25.7182 34.6992 94.9575
126973 2 22.6859 27.1032 97.9958
126974 2 22.9143 31.0972 98.3284
126975 2 22.6412 34.2795 97.9624
126976 2 23.1203 27.3149 95.2111
126977 2 22.8679 30.9342 95.5632
126978 2 23.1307 34.6964 95.2538
152311 2 24.3483 3.25367 118.02
124436 1 -0.528982 7.13705 89.7561
124753 2 36.9846 3.14704 92.4
126982 2 20.0899 25.4204 91.7767
126983 2 20.3132 29.0417 91.2126
126984 2 20.3019 32.7956 91.6849
126985 2 19.4171 27.3804 93.4343
126986 2 19.4324 30.7301 93.3235
126987 2 19.4413 34.6062 93.4153
126988 2 22.14 27.0922 89.9716
126989 2 22.3707 30.8627 90.2276
126990 2 22.1361 34.5788 89.9869
126991 2 22.1263 27.2342 92.8074
126992 2 22.0784 30.7299 92.9676
126993 2 22.2326 34.633 92.6897
126994 2 20.4626 25.1556 98.6143
126995 2 20.6188 29.1412 98.8935
126996 2 20.5527 32.5009 98.6716
126997 2 19.7917 27.1728 97.1763
126998 2 19.9262 30.9091 96.5172
126999 2 19.7764 34.4554 97.0287
127000 2 20.6264 25.4336 94.8887
127001 2 20.7361 28.946 95.0506
127002 2 20.8116 32.86 94.9062
127003 2 17.8138 25.0603 98.2504
127004 2 17.9805 29.0653 98.46
127005 2 17.7309 32.3182 98.0233
127006 2 18.0064 25.4784 95.3716
127007 2 18.0014 28.9479 95.6704
127008 2 18.0721 32.5322 95.3637
138340 1 15.6067 3.20728 102.137
138457 1 18.7933 3.43336 104.423
153340 1 10.5674 16.1733 120.89
127012 1 35.6098 25.3072 91.1854
127013 1 35.5846 28.9342 91.2244
127014 1 35.6268 32.6463 91.0766
127015 1 33.6573 27.2971 93.784
127016 1 33.7709 30.9394 93.1741
127017 1 33.5432 34.4431 93.5719
127018 1 35.8887 25.3113 98.83
127019 1 35.8983 29.0761 98.9682
127020 1 35.6252 32.6805 98.8181
127021 1 34.0782 27.2092 96.8218
127022 1 33.963 30.8429 96.6979
127023 1 33.9341 34.5736 96.8013
127024 1 36.1655 25.4631 94.3115
127025 1 35.9204 29.081 94.6721
127026 1 36.1597 32.6821 94.1899
124514 1 13.9946 8.91178 89.1254
126835 1 9.37098 25.3846 89.549
127029 1 28.8453 32.6446 89.452
127030 1 30.7758 27.2058 91.2817
127031 1 30.5083 30.741 91.2529
127032 1 30.4914 34.4878 91.4581
127033 1 28.6015 25.2863 93.7723
127034 1 28.9479 28.9614 93.4389
127035 1 28.6495 32.6423 93.8325
127036 1 31.0703 27.1523 99.0601
127037 1 30.7798 30.7777 98.8444
127038 1 31.0217 34.6038 99.3363
127039 1 29.3408 25.3437 96.8901
127040 1 29.1939 29.0948 96.5769
127041 1 29.1026 32.7393 97.0
127042 1 30.8285 27.1716 94.7454
127043 1 31.1027 30.9008 94.3588
127044 1 30.7979 34.5175 94.8021
125857 1 33.7324 16.2064 88.7425
140636 2 -1.83797 29.1925 109.596
138277 2 4.51816 3.35627 100.62
127048 2 35.0455 27.1978 91.0396
127049 2 34.8554 30.821 91.5268
127050 2 35.1593 34.4403 90.906
127051 2 34.2092 25.5479 93.1632
127052 2 34.2628 28.9614 93.2246
127053 2 34.3365 32.8376 92.9457
127054 2 36.9412 25.3238 89.7544
127055 2 37.0352 29.1037 90.0235
127056 2 36.8847 32.5186 89.6978
127057 2 36.9184 25.4902 92.5313
127058 2 36.7987 28.8886 92.8996
127059 2 37.0015 32.5665 92.4667
127060 2 35.4834 27.2085 98.6289
127061 2 35.1303 30.7637 98.5096
127062 2 35.3594 34.5799 98.801
127063 2 34.6226 25.4576 96.8567
127064 2 34.6377 29.0829 96.5163
127065 2 34.667 32.7605 97.0274
127066 2 35.4218 27.1663 94.8577
127067 2 35.5033 31.0309 94.6672
127068 2 35.3728 34.3448 94.8744
127069 2 32.8223 27.1487 98.1749
127070 2 32.4146 30.8098 97.8673
127071 2 32.7286 34.6692 98.2522
127072 2 32.7093 27.0812 95.3849
127073 2 32.8743 31.0956 95.1103
127074 2 32.8097 34.5055 95.2763
153298 2 0.509536 14.3114 120.964
154461 2 -2.26741 32.5808 120.21
154466 1 13.5827 30.7769 110.818
127078 2 30.1867 25.3487 90.9991
127079 2 29.9049 28.9464 91.4145
127080 2 29.9196 32.6304 91.1365
127081 2 29.2604 27.0586 93.3471
127082 2 29.3022 31.0146 93.0824
127083 2 29.1537 34.4607 93.5573
127084 2 32.1392 27.2194 90.0014
127085 2 31.9661 30.6735 89.8781
127086 2 32.0227 34.4631 90.1439
127087 2 31.8398 27.285 92.9476
127088 2 31.9072 30.774 92.5657
127089 2 31.7193 34.2425 92.9295
127090 2 30.6724 25.3588 98.6904
127091 2 30.3661 28.8736 98.4744
127092 2 30.4036 32.8213 98.9273
127093 2 29.7867 27.232 96.4567
127094 2 29.7628 30.9132 97.1068
127095 2 29.8174 34.5585 96.4618
127096 2 30.4846 25.2286 94.9182
127097 2 30.6898 29.1764 94.8439
127098 2 30.3733 32.5304 94.9222
127099 2 27.9571 25.4373 98.2047
127100 2 27.6948 28.8189 97.842
127101 2 27.7595 32.743 98.2389
127102 2 27.7688 25.2457 95.4302
127103 2 27.9026 29.2988 95.1635
127104 2 27.7894 32.6664 95.6058
138241 1 3.93711 5.0577 100.133
138242 1 4.12288 8.82835 100.428
138243 1 3.89043 12.4846 100.11
138245 1 5.81441 6.92688 102.393
138246 1 5.75593 10.5619 102.413
138247 1 4.14848 5.02996 104.417
138248 1 3.79094 8.71046 104.936
138249 1 4.1355 12.4024 104.586
154620 2 25.1421 34.5384 116.513
138251 1 5.88462 6.86699 110.359
138252 1 6.25444 10.6292 110.516
138253 1 4.20957 5.06858 108.091
138254 1 4.34474 8.75318 108.128
138255 1 4.28463 12.3139 108.052
154619 2 25.0825 30.6943 116.632
138257 1 6.35797 6.92425 105.397
138258 1 6.05379 10.4719 105.863
138260 1 -0.723752 6.98565 100.489
138261 1 -1.00881 10.5891 100.147
138262 1 0.939377 5.05307 102.48
138263 1 0.921587 8.70232 102.557
138264 1 1.03392 12.4006 102.395
154467 1 13.7421 34.4429 111.214
138266 1 -1.08271 6.88992 104.969
138267 1 -0.796405 10.6158 104.521
138268 1 1.13106 5.01688 110.077
138269 1 1.42498 8.76236 110.337
138270 1 0.892948 12.3346 110.055
154618 2 25.1902 27.2593 116.502
138272 1 -0.57464 6.94272 108.183
138273 1 -0.711748 10.5468 108.027
138274 1 1.40875 5.02086 105.679
138275 1 1.11858 8.68761 105.93
138276 1 1.38662 12.3724 105.618
154506 2 15.016 34.5689 112.884
138278 2 4.48193 6.83389 100.567
138279 2 4.6755 10.784 100.782
138280 2 5.23084 5.03625 102.649
138281 2 5.03278 8.7112 102.332
138282 2 5.07931 12.3325 102.772
154617 2 24.4148 32.6689 118.288
138284 2 4.42587 7.0267 104.262
138285 2 4.23311 10.4778 104.539
154616 2 24.3721 28.9883 118.668
138287 2 7.13698 6.83391 100.964
138288 2 7.34127 10.5684 101.311
154615 2 24.1384 25.4087 118.373
138290 2 7.27162 6.82791 103.664
138291 2 6.97586 10.5446 104.137
138292 2 5.43606 5.04234 109.745
138293 2 5.73653 8.87352 110.199
138294 2 5.61628 12.1857 109.78
154487 1 10.4916 30.6882 113.131
138296 2 4.77702 6.94495 108.368
138297 2 5.07875 10.5073 107.729
138298 2 5.86873 5.15422 105.811
138299 2 5.56089 8.549 106.048
138300 2 5.80519 12.5473 105.882
138301 2 2.8635 4.71577 109.235
138302 2 3.07633 9.15575 109.455
138303 2 2.7019 12.2946 109.244
138304 2 3.10733 5.12623 106.458
138305 2 2.97547 8.79519 106.677
138306 2 3.08632 12.4551 106.453
138307 2 -0.286982 5.13336 100.599
138308 2 -0.118368 8.9889 100.761
138309 2 -0.532453 12.3971 100.727
138311 2 0.425531 6.90908 102.358
138312 2 0.263532 10.5401 102.822
138313 2 -0.403089 5.08874 104.467
138314 2 -0.473185 8.60897 104.527
138315 2 -0.403815 12.4922 104.247
138316 2 2.31287 4.86706 101.129
138317 2 2.42726 8.95629 101.336
138318 2 2.29503 12.3345 101.106
138319 2 2.21165 4.96798 103.985
138320 2 1.9494 8.65712 104.221
138321 2 2.24943 12.6445 103.954
154505 2 14.7125 30.7063 113.63
138323 2 0.729229 7.01855 109.881
138324 2 0.498542 10.3562 109.716
138325 2 -0.00658902 5.06359 108.062
138326 2 -0.132832 8.74305 107.665
138327 2 -0.144229 12.3808 108.269
154504 2 14.646 27.1003 113.153
138329 2 0.688568 6.80215 106.221
138330 2 0.702719 10.5977 105.984
138520 2 20.4634 3.34754 105.85
125683 1 9.06086 14.3478 89.3729
154614 2 25.0984 34.3269 120.256
138335 2 -1.97994 6.80357 106.699
138336 2 -1.89336 10.4867 106.449
138337 1 14.0463 5.13673 100.25
138338 1 13.844 8.8201 99.9461
138339 1 14.0648 12.6592 100.288
154613 2 25.0812 30.8804 120.403
138341 1 15.5696 6.85968 102.192
138342 1 15.7296 10.6697 102.12
138343 1 13.5932 5.10116 104.761
138344 1 13.976 8.81182 104.419
138345 1 13.5016 12.4062 104.76
154612 2 24.9906 27.1024 120.265
138347 1 16.0128 6.95339 110.182
138348 1 15.8798 10.6546 109.772
138349 1 14.1453 4.99952 107.973
138350 1 14.0086 8.70107 107.841
138351 1 14.1212 12.4541 107.928
154503 2 14.0706 32.5428 111.389
138353 1 15.8394 6.89809 105.721
138354 1 16.0888 10.7936 105.507
154502 2 14.1786 29.046 111.366
138356 1 8.89138 7.0033 99.9536
138357 1 9.15018 10.6598 100.433
138358 1 10.7726 5.17895 102.481
138359 1 10.8339 8.90263 102.355
138360 1 10.7044 12.627 102.329
154496 1 8.64544 28.9767 118.828
138362 1 9.10722 7.02507 104.397
138363 1 8.75494 10.6635 104.97
138364 1 11.0863 5.17674 110.243
138365 1 10.9361 8.73899 109.999
138366 1 11.0916 12.4873 110.301
154611 2 26.4434 32.522 114.73
138368 1 8.98851 7.03835 107.927
138369 1 9.16099 10.6752 108.098
138370 1 10.8635 5.04297 106.011
138371 1 11.2322 8.90659 105.339
138372 1 10.9123 12.5342 105.934
154610 2 26.6311 29.1318 114.395
138374 2 14.4094 7.12244 100.533
138375 2 14.3834 10.5749 100.449
138376 2 14.9724 5.06432 102.127
138377 2 15.0416 8.83471 102.527
138378 2 15.1129 12.5569 102.124
154609 2 26.4675 25.3216 114.655
138380 2 14.1629 6.80716 104.339
138381 2 14.3324 10.7243 104.504
154608 2 26.7705 32.6391 111.89
138383 2 17.1536 6.99717 101.124
138384 2 17.108 10.5328 100.919
154501 2 13.9799 25.2848 111.194
138386 2 16.7358 6.75719 104.004
138387 2 16.9314 10.8632 103.843
138388 2 15.5198 5.14022 109.622
138389 2 15.2304 8.61012 109.733
138390 2 15.3942 12.5341 109.801
138392 2 14.7425 7.00041 107.587
138393 2 14.579 10.6025 108.028
138394 2 15.3628 4.98212 105.997
138395 2 15.607 8.78325 105.682
138396 2 15.3951 12.3816 106.177
138397 2 12.7103 5.0775 109.255
138398 2 12.5981 8.63924 109.043
138399 2 12.7931 12.5298 109.303
138400 2 12.735 5.04189 106.451
138401 2 12.9872 8.84367 106.195
138402 2 12.7801 12.4377 106.503
138403 2 9.56522 5.36146 100.662
138404 2 9.51153 8.77389 100.423
138405 2 9.50586 12.6621 100.582
154607 2 26.5028 28.8673 111.439
138407 2 10.2823 7.09003 102.768
138408 2 10.1232 10.8428 102.196
138409 2 9.45677 5.04438 104.486
138410 2 9.35707 9.01603 104.19
138411 2 9.21744 12.5064 104.51
138412 2 12.2643 5.3296 101.362
138413 2 12.14 8.74671 100.976
138414 2 12.23 12.7448 101.116
138415 2 11.905 4.96897 104.068
138416 2 12.2409 9.03132 103.652
138417 2 11.8462 12.5084 103.984
154561 1 23.2861 27.123 110.835
138419 2 10.4442 6.88703 109.683
138420 2 10.5673 10.625 109.98
138421 2 9.83768 5.23632 107.601
138422 2 9.73938 8.77932 108.139
138423 2 9.89078 12.4773 107.674
154606 2 26.6201 25.3641 111.716
138425 2 10.6051 7.20489 105.869
138426 2 10.5251 10.5469 106.121
154495 1 8.986 25.389 119.145
138428 2 7.62509 6.78926 109.205
138429 2 7.79824 10.6982 109.401
154500 1 10.6408 34.4052 116.723
138431 2 7.92999 7.00597 106.311
138432 2 7.83517 10.6004 106.654
138433 1 23.4904 5.08788 99.7713
138434 1 23.798 8.74898 100.254
138435 1 23.5949 12.4082 99.7746
154515 2 16.6328 32.8282 114.625
138437 1 25.4756 6.86051 101.97
138438 1 25.3844 10.6445 102.205
138439 1 23.7872 5.23285 104.342
138440 1 23.4923 8.77841 104.546
138441 1 23.8108 12.5654 104.205
154523 2 15.2236 30.95 116.722
138443 1 25.6004 6.82628 109.634
138444 1 25.9267 10.7364 110.086
138445 1 23.7696 5.09082 107.764
138446 1 23.953 8.96125 107.921
138447 1 23.8257 12.5707 107.614
154560 2 7.39265 32.5174 117.526
138449 1 26.0071 6.97022 105.188
138450 1 25.6135 10.6977 105.532
154559 2 7.66191 29.0788 117.163
138452 1 18.9782 6.968 100.215
138453 1 18.7731 10.5642 99.9302
138454 1 20.5452 5.08849 102.101
138455 1 20.5455 8.7647 102.255
138456 1 20.5929 12.453 101.962
154558 2 7.65364 25.2358 117.635
138458 1 18.4789 6.93438 104.75
138459 1 18.8413 10.5086 104.364
138460 1 20.6391 5.16982 109.791
138461 1 20.9573 8.93251 110.095
138462 1 20.7474 12.5364 109.747
154522 2 15.124 26.9411 116.916
138464 1 19.0775 7.10444 107.886
138465 1 18.997 10.6999 107.851
138466 1 20.9389 5.16395 105.421
138467 1 20.8319 8.77607 105.771
138468 1 20.9828 12.4847 105.287
154499 1 10.816 30.891 116.318
138470 2 24.0948 6.81353 100.283
138471 2 24.2093 10.7033 100.36
138472 2 24.8749 4.98791 102.627
138473 2 24.9144 8.67546 101.973
138474 2 24.8021 12.499 102.42
154605 2 23.7733 32.5283 115.232
138476 2 24.1268 7.15557 103.979
138477 2 23.965 10.6582 104.198
154498 1 10.6002 27.1907 116.867
138479 2 26.7753 6.79239 100.638
138480 2 26.9342 10.9795 101.023
154521 2 14.4128 32.6003 118.948
138482 2 26.7465 6.82575 103.347
138483 2 26.6006 10.6263 103.716
138484 2 25.1439 4.98313 109.259
138485 2 25.4223 8.88113 109.514
138486 2 25.1743 12.4571 109.366
154497 1 8.65467 32.8099 118.894
138488 2 24.3788 7.04816 107.993
138489 2 24.5994 10.716 107.258
138490 2 25.312 5.20895 105.682
138491 2 25.2697 8.63966 105.712
138492 2 25.2991 12.652 105.667
138493 2 22.275 4.94418 108.79
138494 2 22.5307 8.94468 109.16
138495 2 22.3682 12.4357 108.694
138496 2 22.7759 5.27273 106.002
138497 2 22.6997 8.72649 106.204
138498 2 22.7821 12.6175 105.974
138499 2 19.1812 4.95597 100.367
138500 2 19.2588 8.86591 100.476
138501 2 19.268 12.3832 100.398
154557 2 7.52262 32.9633 120.44
138503 2 19.9554 6.93227 102.093
138504 2 19.8905 10.6053 102.623
138505 2 19.2906 5.26345 104.236
138506 2 19.1572 8.61434 104.19
138507 2 19.2482 12.6078 104.346
138508 2 21.8616 4.97195 100.82
138509 2 22.1088 8.81037 101.255
138510 2 22.0045 12.17 100.827
138511 2 21.7609 5.19663 103.71
138512 2 21.6878 8.58045 103.948
138513 2 21.8066 12.5476 103.651
154556 2 7.26891 28.996 120.059
138515 2 20.4245 7.14191 109.733
138516 2 20.2291 10.6737 109.56
138517 2 19.4555 5.25125 107.983
138518 2 20.0357 8.81812 107.657
138519 2 19.3863 12.4619 107.992
154604 2 23.8777 29.0818 114.851
138521 2 20.2353 6.9391 105.968
138522 2 20.5014 10.642 105.817
154603 2 23.8013 25.2014 114.819
138524 2 17.673 7.19924 109.159
138525 2 17.5588 10.4135 108.942
154555 2 7.66629 25.4835 120.389
138527 2 17.7026 6.89012 106.415
138528 2 17.8489 10.5475 106.192
138529 1 33.6997 5.19069 100.047
138530 1 33.4017 8.80705 99.7446
138531 1 33.6788 12.5387 99.9713
154602 2 24.6326 34.4668 113.207
138533 1 35.4244 6.93343 102.019
138534 1 35.3323 10.6522 101.985
138535 1 33.3223 5.12815 104.584
138536 1 33.522 8.79277 104.06
138537 1 33.3948 12.341 104.331
154601 2 24.7195 30.6833 112.715
138539 1 35.6871 6.91954 110.009
138540 1 35.4996 10.5674 109.555
138541 1 33.8542 5.11705 107.718
138542 1 33.8277 8.78418 107.546
138543 1 33.7827 12.4884 107.61
154520 2 14.417 28.9544 118.331
138545 1 35.5686 6.93196 105.399
138546 1 35.8202 10.6081 105.233
154600 2 24.5367 27.1515 113.272
138548 1 28.4936 6.99024 99.7088
138549 1 28.5633 10.7341 100.171
138550 1 30.5371 5.05547 102.235
138551 1 30.3836 8.90389 102.017
138552 1 30.4085 12.4552 102.169
154519 2 14.4535 25.2944 118.867
138554 1 28.6115 6.93938 104.151
138555 1 28.3542 10.5754 104.57
138556 1 30.7824 5.18258 110.024
138557 1 30.5475 8.90538 109.626
138558 1 30.8118 12.55 109.823
154514 2 16.4131 28.7155 114.867
138560 1 28.8233 6.96824 107.643
138561 1 28.8602 10.5965 107.538
138562 1 30.5609 5.16309 105.67
138563 1 30.8483 8.85693 105.03
138564 1 30.5758 12.4799 105.553
154599 2 24.0454 32.6685 111.3
138566 2 34.1912 7.09571 100.254
138567 2 33.9863 10.5439 100.142
138568 2 34.7189 5.15525 101.75
138569 2 34.9542 8.79935 102.138
138570 2 34.658 12.4972 101.736
154598 2 23.8691 28.9384 111.025
138572 2 33.9696 6.90158 104.057
138573 2 34.0635 10.6784 103.923
154518 2 15.1673 34.5519 120.649
138575 2 36.9265 6.97373 100.902
138576 2 36.7333 10.6621 100.571
154554 2 10.1348 32.5019 117.068
138578 2 36.6138 6.88864 103.707
138579 2 36.6693 10.716 103.444
138580 2 35.2181 5.07352 109.453
138581 2 35.1675 8.68155 109.28
138582 2 35.2202 12.6122 109.379
154513 2 16.5863 25.4059 114.52
138584 2 34.6181 6.83382 107.353
138585 2 34.3376 10.6491 107.803
138586 2 35.0702 4.98353 105.746
138587 2 35.3149 8.83837 105.75
138588 2 35.1008 12.3591 105.537
138589 2 32.4754 5.12016 109.023
138590 2 32.3008 8.81289 108.683
138591 2 32.3862 12.6394 108.87
138592 2 32.3258 5.22319 106.276
138593 2 32.5342 8.8551 105.9
138594 2 32.4821 12.2209 106.031
138595 2 29.1621 5.25401 100.253
138596 2 29.0242 8.74891 100.121
138597 2 29.1582 12.5973 100.365
154597 2 24.0907 25.3771 111.212
138599 2 29.7009 6.97044 102.492
138600 2 29.7645 10.6779 101.899
138601 2 28.9768 4.93121 104.076
138602 2 28.9805 8.93821 104.072
138603 2 28.906 12.4394 104.273
138604 2 31.9298 5.1336 100.994
138605 2 31.5943 8.7405 100.599
138606 2 31.7918 12.5213 100.864
138607 2 31.5809 5.06826 103.804
138608 2 31.8132 8.87271 103.272
138609 2 31.5601 12.1972 103.711
154553 2 10.2151 29.1143 116.87
138611 2 30.2726 6.87648 109.314
138612 2 30.2228 10.762 109.46
138613 2 29.3987 5.12015 107.494
138614 2 29.4232 8.81849 107.843
138615 2 29.5764 12.6199 107.123
154596 1 20.7766 34.533 116.095
138617 2 30.3085 7.15303 105.578
138618 2 30.0873 10.4921 105.818
154517 2 15.0441 30.641 120.37
138620 2 27.3934 6.87901 108.93
138621 2 27.5967 10.9963 109.057
154595 1 20.433 30.8068 116.428
138623 2 27.7143 7.08231 106.033
138624 2 27.4321 10.5654 106.218
139393 1 4.14023 16.2328 100.515
139394 1 3.82245 19.786 100.171
139395 1 4.01739 23.4907 100.674
139396 1 5.70132 14.3321 102.613
139397 1 5.76868 17.9312 102.611
139398 1 5.81908 21.583 102.524
139399 1 3.73452 16.0565 105.113
139400 1 4.12767 19.888 104.635
139401 1 3.76571 23.474 105.28
139402 1 6.09782 14.1581 110.2
139403 1 6.08103 17.9327 110.412
139404 1 5.93669 21.4681 110.091
139405 1 4.3031 15.9738 108.123
139406 1 4.21076 19.6703 108.005
139407 1 4.34986 23.4511 108.22
139408 1 6.23982 14.3178 105.663
139409 1 5.96129 17.8573 106.07
139410 1 6.13523 21.5737 105.681
139411 1 -0.886933 14.3356 100.602
139412 1 -0.934003 17.9963 100.22
139413 1 -0.756182 21.6335 100.724
139414 1 0.969498 16.0742 102.646
139415 1 0.892252 19.7084 102.585
139416 1 0.852875 23.5025 102.824
139417 1 -1.04311 14.1649 104.954
139418 1 -0.856247 17.8339 104.699
139419 1 -1.12507 21.479 104.962
139420 1 1.20694 16.0464 110.45
139421 1 1.00698 19.7413 109.899
139422 1 1.00691 23.5788 109.771
139423 1 -0.823212 14.1438 108.253
139424 1 -0.652049 17.764 108.06
139425 1 -0.477563 21.5333 108.229
139426 1 0.901874 15.9654 106.045
139427 1 1.26195 19.7407 105.669
139428 1 1.15662 23.3911 105.978
139429 2 4.40475 14.1952 100.719
139430 2 4.59858 18.0691 100.858
139431 2 4.44686 21.4866 100.788
139432 2 5.10456 16.1504 102.474
139433 2 5.1221 19.8027 102.891
139434 2 5.15329 23.4527 102.415
139435 2 4.33003 14.4124 104.352
139436 2 4.44973 17.7674 104.641
139437 2 4.40174 21.8624 104.489
139438 2 7.0398 14.4408 101.256
139439 2 7.18297 17.9194 101.408
139440 2 7.08121 21.4828 101.061
139441 2 7.13271 14.5481 103.965
139442 2 6.9008 17.9101 104.308
139443 2 7.10002 21.7178 104.061
139444 2 5.63689 16.1404 109.857
139445 2 5.51162 19.616 109.757
139446 2 5.59609 23.4363 109.909
139447 2 4.99541 14.1156 108.202
139448 2 4.85773 17.9255 107.727
139449 2 4.83696 21.5276 108.191
139450 2 5.49529 15.9597 106.271
139451 2 5.59696 19.7975 106.25
139452 2 5.55326 23.2791 106.311
139453 2 2.99604 15.9632 109.598
139454 2 2.73189 19.4897 109.158
139455 2 2.88366 23.5392 109.684
139456 2 2.86937 15.8588 106.774
139457 2 3.00295 19.8947 106.532
139458 2 2.8365 23.4233 107.003
139459 2 -0.399518 16.2474 100.794
139460 2 -0.54955 19.7623 100.716
139461 2 -0.311939 23.6272 101.066
139462 2 0.398749 14.2943 102.372
139463 2 0.146586 17.8162 102.839
139464 2 0.29268 21.5714 102.512
139465 2 -0.660848 15.9329 104.527
139466 2 -0.506025 19.8634 104.352
139467 2 -0.565002 23.266 104.631
139468 2 2.40706 16.2577 101.354
139469 2 2.13271 19.5729 101.189
139470 2 2.39704 23.5941 101.692
139471 2 1.98849 16.0902 104.312
139472 2 2.26151 19.9721 103.991
139473 2 2.08999 23.4118 104.314
139474 2 0.622024 14.2618 109.862
139475 2 0.574494 17.6524 109.758
139476 2 0.875699 21.6406 109.873
139477 2 -0.155408 15.9445 107.782
139478 2 -0.0255697 19.5744 108.346
139479 2 0.163459 23.489 108.12
139480 2 0.632495 14.0153 106.209
139481 2 0.718673 18.0082 106.172
139482 2 0.537373 21.4911 106.21
152268 1 25.6159 10.5679 120.923
124418 1 4.29671 8.87529 89.6583
124742 2 34.3839 7.08653 89.3368
139486 2 -2.10746 14.0026 106.593
139487 2 -1.75633 18.0593 106.448
139488 2 -1.93603 21.4016 106.697
139489 1 13.7349 16.2216 99.8517
139490 1 13.7568 19.8279 100.326
139491 1 13.6782 23.4653 100.018
139492 1 15.712 14.3482 102.377
139493 1 15.6659 17.9296 102.248
139494 1 15.7648 21.5547 102.221
139495 1 13.867 16.2058 104.446
139496 1 13.6144 19.7714 104.852
139497 1 13.9254 23.5198 104.537
139498 1 15.903 14.3761 110.131
139499 1 15.7376 18.0109 109.911
139500 1 16.0349 21.7344 110.037
139501 1 14.0619 16.2 107.823
139502 1 14.1035 19.829 108.045
139503 1 14.0485 23.4849 107.89
139504 1 15.7638 14.2671 105.705
139505 1 16.0673 18.013 105.504
139506 1 15.8605 21.6004 105.704
139507 1 8.7001 14.2913 100.263
139508 1 8.84451 18.0196 100.406
139509 1 8.76296 21.6555 99.975
139510 1 10.7474 16.1177 102.335
139511 1 10.6631 19.8099 102.381
139512 1 10.6996 23.471 102.457
139513 1 8.95008 14.465 104.758
139514 1 8.68351 18.0526 104.892
139515 1 9.04569 21.6981 104.665
139516 1 10.9983 16.1094 110.138
139517 1 11.102 19.85 110.362
139518 1 10.916 23.3382 110.076
139519 1 9.10675 14.3585 108.045
139520 1 9.16363 17.9989 108.112
139521 1 9.08616 21.5831 108.069
139522 1 11.0426 16.3746 105.552
139523 1 10.9202 19.9229 105.794
139524 1 11.2319 23.6144 105.529
139525 2 14.4785 14.6299 100.536
139526 2 14.2868 17.9525 100.393
139527 2 14.3723 21.7232 100.537
139528 2 15.0402 16.1664 102.766
139529 2 15.1306 19.7783 102.161
139530 2 14.9684 23.4516 102.813
139531 2 14.1223 14.2264 104.414
139532 2 14.3842 18.0542 104.229
139533 2 14.1933 21.5098 104.508
139534 2 17.1556 14.4088 101.258
139535 2 16.9472 17.6286 100.957
139536 2 17.0848 21.5697 101.039
139537 2 16.8815 14.161 103.988
139538 2 16.9192 18.0052 103.825
139539 2 16.7365 21.5203 104.004
139540 2 15.2014 16.0267 109.645
139541 2 15.5524 19.9241 109.903
139542 2 15.3391 23.4638 109.757
139543 2 14.6417 14.3679 107.55
139544 2 14.7347 18.0212 108.125
139545 2 14.7877 21.6776 107.755
139546 2 15.4585 16.2257 105.8
139547 2 15.4122 19.7407 106.118
139548 2 15.4655 23.5052 105.848
139549 2 12.6054 16.1683 109.111
139550 2 12.7549 20.1149 109.271
139551 2 12.5909 23.3162 109.146
139552 2 12.7985 16.2643 106.218
139553 2 12.75 19.7608 106.624
139554 2 13.0073 23.7385 106.174
139555 2 9.32253 16.1562 100.597
139556 2 9.32326 19.9417 100.693
139557 2 9.29999 23.4775 100.624
139558 2 10.0078 14.4162 102.57
139559 2 9.98015 18.107 102.335
139560 2 10.0303 21.6797 102.802
139561 2 9.31857 16.3186 104.339
139562 2 9.3221 19.765 104.533
139563 2 9.36923 23.6615 104.282
139564 2 12.0954 16.2285 101.051
139565 2 12.168 19.8531 101.316
139566 2 11.9849 23.4801 101.054
139567 2 12.0265 16.3049 103.859
139568 2 11.8022 19.8089 104.084
139569 2 12.144 23.5296 103.803
139570 2 10.5744 14.1845 109.67
139571 2 10.5749 18.0939 109.822
139572 2 10.3248 21.5001 109.866
139573 2 9.64072 16.2012 108.314
139574 2 9.75644 19.8518 107.751
139575 2 9.92837 23.4187 108.297
139576 2 10.5824 14.4587 106.062
139577 2 10.4357 17.8949 106.297
139578 2 10.6071 21.8046 105.938
139579 2 7.70597 14.2108 109.132
139580 2 7.80014 18.1437 109.449
139581 2 7.66833 21.5817 109.213
139582 2 7.94912 14.7366 106.433
139583 2 7.83988 17.9749 106.651
139584 2 8.03066 21.7242 106.436
139585 1 23.7369 16.1177 100.11
139586 1 23.6435 19.6308 99.8058
139587 1 23.9456 23.4396 100.164
139588 1 25.5436 14.335 102.003
139589 1 25.6317 17.9532 102.114
139590 1 25.5007 21.5262 101.953
139591 1 23.4285 16.1841 104.674
139592 1 23.7348 19.8023 104.162
139593 1 23.4787 23.3973 104.552
139594 1 25.6351 14.3273 109.696
139595 1 25.8676 18.0418 110.109
139596 1 25.6204 21.6616 109.612
139597 1 24.0334 16.2632 107.785
139598 1 23.7914 19.7874 107.612
139599 1 23.8271 23.5223 107.9
139600 1 26.0722 14.3817 105.156
139601 1 25.7843 18.03 105.506
139602 1 26.0583 21.6451 105.165
139603 1 18.8539 14.3368 100.281
139604 1 18.5993 17.9654 99.9961
139605 1 18.8398 21.7272 100.026
139606 1 20.6498 16.1566 102.21
139607 1 20.4901 19.7783 102.182
139608 1 20.6108 23.4618 102.214
139609 1 18.5482 14.3692 104.816
139610 1 18.7865 17.9419 104.381
139611 1 18.5852 21.6213 104.786
139612 1 20.8609 16.2019 110.107
139613 1 20.6968 19.7903 109.79
139614 1 20.8137 23.3826 110.249
139615 1 18.9383 14.5085 107.908
139616 1 18.9965 18.0433 107.696
139617 1 19.0093 21.7481 107.806
139618 1 20.6963 16.1004 105.647
139619 1 20.9075 19.8571 105.264
139620 1 20.6676 23.5055 105.615
139621 2 24.1126 14.2491 100.193
139622 2 24.326 17.9993 100.433
139623 2 24.1727 21.3902 100.324
139624 2 24.9863 16.1467 101.983
139625 2 24.9964 19.7205 102.558
139626 2 24.9776 23.4007 101.923
139627 2 23.9753 14.4399 104.03
139628 2 24.056 17.8748 104.033
139629 2 24.2149 21.7963 103.89
139630 2 26.8778 14.3262 100.671
139631 2 27.0458 18.0677 100.951
139632 2 26.9384 21.6182 100.72
139633 2 26.8618 14.3595 103.417
139634 2 26.7621 17.8447 103.82
139635 2 26.8947 21.707 103.485
139636 2 25.3053 16.2873 109.507
139637 2 25.1367 19.676 109.509
139638 2 25.1802 23.5367 109.473
139639 2 24.4797 14.4468 107.947
139640 2 24.7337 17.9913 107.302
139641 2 24.2615 21.6389 107.991
139642 2 25.3636 16.0628 105.648
139643 2 25.3565 19.9796 105.666
139644 2 25.2418 23.3033 105.732
139645 2 22.694 16.4436 109.23
139646 2 22.4009 19.6357 108.85
139647 2 22.5374 23.6686 109.286
139648 2 22.7437 16.0325 106.389
139649 2 22.7455 19.8675 106.029
139650 2 22.5896 23.4638 106.254
139651 2 19.3907 16.2435 100.502
139652 2 19.1472 19.7644 100.417
139653 2 19.4465 23.5465 100.486
139654 2 20.1371 14.2645 101.949
139655 2 19.9097 17.9528 102.455
139656 2 19.9978 21.6735 101.945
139657 2 18.9767 16.0849 104.138
139658 2 19.1461 19.9684 103.974
139659 2 19.1324 23.3951 104.349
139660 2 22.0355 16.2614 100.997
139661 2 21.925 19.8028 100.881
139662 2 22.1333 23.6316 100.973
139663 2 21.6516 16.2438 103.856
139664 2 21.9549 20.0125 103.655
139665 2 21.7644 23.2719 103.879
139666 2 20.338 14.4572 109.639
139667 2 20.1518 17.8383 109.484
139668 2 20.3795 21.6897 109.712
139669 2 19.6539 16.2132 107.459
139670 2 19.5445 19.8925 108.022
139671 2 19.826 23.5736 107.565
139672 2 20.2928 14.187 106.038
139673 2 20.4535 18.0908 105.62
139674 2 20.4043 21.5817 105.939
139675 2 17.6302 14.6384 109.213
139676 2 17.453 17.8603 108.964
139677 2 17.7542 21.846 109.174
139678 2 17.5809 14.5186 106.506
139679 2 17.7729 18.1359 106.326
139680 2 17.6309 21.5751 106.494
139681 1 33.3561 16.182 99.4885
139682 1 33.7268 19.9415 100.096
139683 1 33.4747 23.4671 99.7568
139684 1 35.348 14.3458 102.053
139685 1 35.3508 17.9484 101.845
139686 1 35.5642 21.647 102.036
139687 1 33.5437 16.1156 104.118
139688 1 33.3187 19.7955 104.5
139689 1 33.8696 23.5471 104.132
139690 1 35.7195 14.4171 109.868
139691 1 35.3676 17.9416 109.623
139692 1 35.6488 21.7918 109.882
139693 1 33.6285 16.1177 107.535
139694 1 33.6664 19.8882 107.84
139695 1 33.7608 23.5181 107.635
139696 1 35.4464 14.2903 105.378
139697 1 35.7781 18.0599 105.072
139698 1 35.3382 21.5883 105.491
139699 1 28.5852 14.2949 99.6363
139700 1 28.7091 18.0775 99.942
139701 1 28.6115 21.6586 99.6744
139702 1 30.3982 16.0957 101.879
139703 1 30.5592 19.8194 102.048
139704 1 30.5214 23.4865 102.032
139705 1 28.7908 14.3926 104.113
139706 1 28.5092 17.9027 104.686
139707 1 28.767 21.6168 104.107
139708 1 30.5026 16.2698 109.75
139709 1 30.6328 19.9554 110.107
139710 1 30.6184 23.5502 109.762
139711 1 28.8129 14.4278 107.64
139712 1 28.8073 18.0838 107.77
139713 1 28.9192 21.7689 107.576
139714 1 30.7799 16.24 104.967
139715 1 30.5815 19.7829 105.766
139716 1 30.9266 23.4755 105.191
139717 2 33.9948 14.4437 100.258
139718 2 33.9154 18.0047 100.14
139719 2 34.3005 21.8775 100.332
139720 2 34.7838 16.1001 102.263
139721 2 34.7906 19.9191 101.817
139722 2 34.9071 23.497 102.502
139723 2 33.9264 14.1454 104.028
139724 2 33.9982 18.1069 103.747
139725 2 33.9569 21.4597 103.933
139726 2 36.7833 14.3043 100.867
139727 2 36.6881 17.8929 100.546
139728 2 36.9897 21.7207 100.797
139729 2 36.5481 14.1296 103.678
139730 2 36.6101 18.2434 103.438
139731 2 36.4917 21.3961 103.706
139732 2 34.9806 16.0242 109.163
139733 2 35.1416 20.0364 109.415
139734 2 35.0315 23.4617 109.212
139735 2 34.4135 14.2324 107.217
139736 2 34.2054 18.0509 107.782
139737 2 34.4643 21.6105 107.257
139738 2 35.2551 16.2972 105.517
139739 2 35.0946 19.6009 105.714
139740 2 35.3543 23.6444 105.508
139741 2 32.3083 16.0938 108.888
139742 2 32.3414 19.8889 108.995
139743 2 32.243 23.3023 108.674
139744 2 32.6001 16.2053 105.891
139745 2 32.4635 19.8684 106.206
139746 2 32.6917 23.4565 106.0
139747 2 29.0776 16.0702 100.155
139748 2 29.3492 19.932 100.306
139749 2 29.2677 23.442 99.9876
139750 2 29.7164 14.2379 102.325
139751 2 29.9741 17.9733 101.674
139752 2 29.82 21.5678 102.421
139753 2 29.0397 16.3288 103.747
139754 2 28.9504 19.7 104.282
139755 2 29.1139 23.5753 103.887
139756 2 31.7801 15.9744 100.535
139757 2 31.9542 20.1516 100.849
139758 2 31.7818 23.1951 100.589
139759 2 31.7988 16.0707 103.356
139760 2 31.6556 19.6213 103.703
139761 2 31.8936 23.5263 103.444
139762 2 30.2175 14.291 109.394
139763 2 30.2632 18.169 109.665
139764 2 30.0474 21.676 109.4
139765 2 29.3096 16.2124 107.973
139766 2 29.5964 19.7745 107.404
139767 2 29.4597 23.6729 108.01
139768 2 30.3554 14.5283 105.404
139769 2 30.2232 17.9444 105.706
139770 2 30.2346 21.7615 105.609
139771 2 27.4004 14.1926 108.732
139772 2 27.4925 18.0824 109.15
139773 2 27.3311 21.6245 108.726
139774 2 27.6879 14.4824 105.99
139775 2 27.5188 17.9451 106.373
139776 2 27.7356 21.5862 106.019
140545 1 3.72111 27.1198 100.251
140546 1 4.26883 30.8017 100.78
140547 1 3.98899 34.4239 100.114
140548 1 5.71282 25.3844 102.541
140549 1 5.8441 28.9938 102.588
140550 1 5.90766 32.6699 102.583
140551 1 3.95753 27.1634 104.745
140552 1 3.88905 30.8207 105.197
140553 1 4.14661 34.5508 104.774
140554 1 6.04651 25.2784 110.326
140555 1 6.02417 29.0605 110.135
140556 1 6.18912 32.7734 110.504
140557 1 4.38303 27.238 108.062
140558 1 4.27404 30.8438 108.182
140559 1 4.45229 34.5615 107.996
140560 1 5.9191 25.2424 106.144
140561 1 6.22619 28.939 105.717
140562 1 5.92573 32.6806 106.111
140563 1 -1.06911 25.2648 100.53
140564 1 -0.908774 29.1695 100.669
140565 1 -0.935822 32.6184 100.212
140566 1 0.896002 27.1738 102.712
140567 1 0.910235 30.7857 102.858
140568 1 1.04794 34.5073 102.536
140569 1 -0.94718 25.286 104.693
140570 1 -1.08411 29.0973 104.925
140571 1 -0.839127 32.8129 104.797
140572 1 1.37061 27.2429 110.61
140573 1 1.25684 30.9657 110.438
140574 1 1.13375 34.5715 110.086
140575 1 -0.67728 25.3632 108.188
140576 1 -0.478071 29.1545 108.206
140577 1 -0.689904 32.6817 108.113
140578 1 1.1735 27.1637 106.129
140579 1 1.3232 30.9239 105.876
140580 1 1.3231 34.5884 105.661
140581 2 4.50243 25.477 101.03
140582 2 4.29988 28.8648 100.571
140583 2 4.52224 32.7583 100.641
140584 2 5.06347 27.2755 103.051
140585 2 5.21482 30.8739 102.507
140586 2 5.27538 34.4614 102.905
140587 2 4.2726 25.1678 104.753
140588 2 4.50072 29.0827 104.623
140589 2 4.40644 32.5668 104.734
140590 2 7.2379 25.6587 101.427
140591 2 7.11472 28.8083 101.225
140592 2 7.28559 32.8249 101.437
140593 2 6.74337 25.2797 104.284
140594 2 7.09057 29.0373 103.992
140595 2 6.94702 32.5602 104.327
140596 2 5.59231 27.1109 109.859
140597 2 5.59389 31.0649 110.003
140598 2 5.50767 34.5259 109.896
140599 2 5.09533 25.2623 108.042
140600 2 4.92808 29.0307 108.31
140601 2 5.0319 32.6243 107.979
140602 2 5.60346 27.2219 106.237
140603 2 5.70945 30.6636 106.335
140604 2 5.79647 34.6976 106.165
140605 2 2.97412 27.2548 109.402
140606 2 2.95769 31.0701 109.533
140607 2 2.84163 34.5448 109.298
140608 2 3.00923 27.2775 106.642
140609 2 2.94307 30.9548 106.897
140610 2 3.12159 34.6703 106.477
140611 2 -0.625916 27.0781 100.869
140612 2 -0.371118 30.9217 101.049
140613 2 -0.366198 34.4047 100.625
140614 2 0.065853 25.4154 102.976
140615 2 0.139295 28.9475 102.681
140616 2 0.459119 32.7159 103.084
140617 2 -0.405962 27.2299 104.816
140618 2 -0.39516 30.8836 104.5
140619 2 -0.402358 34.7076 104.549
140620 2 2.15131 27.0732 101.366
140621 2 2.27035 30.856 101.446
140622 2 2.33367 34.2227 101.173
140623 2 2.13258 27.2806 104.208
140624 2 2.32177 30.7824 104.111
140625 2 2.29981 34.6225 104.126
140626 2 0.788304 25.5116 109.93
140627 2 0.75429 29.0832 110.051
140628 2 0.532693 32.7187 110.068
140629 2 0.0686611 27.2468 107.848
140630 2 0.105776 30.9318 108.098
140631 2 -0.0272311 34.3935 108.39
140632 2 0.576657 25.2692 106.131
140633 2 0.846372 29.1174 106.175
140634 2 0.763403 32.8783 106.272
152368 1 35.5245 3.325 115.94
110604 1 6.62505 10.6033 88.8322
125859 1 33.6289 23.4023 88.8273
140638 2 -1.91317 25.3153 106.577
140639 2 -1.80489 29.0498 106.717
140640 2 -1.81802 32.9206 106.6
140641 1 14.0608 27.1866 100.302
140642 1 13.8011 30.7925 100.131
140643 1 13.9853 34.592 100.541
140644 1 15.7011 25.2508 102.328
140645 1 15.7125 29.0735 102.232
140646 1 15.7049 32.6098 102.226
[truncated: 4,927,069 more chars]
