# Supplementary material for: Layer-by-layer phase transformation in Ti3O5 revealed by machine-learning molecular dynamics simulations
Source: Nat Commun. 2024 Apr 9;15:3079. doi: 10.1038/s41467-024-47422-1 (PMC11004112; doi:10.1038/s41467-024-47422-1)
Supplement: Supplementary file 4 — Supplementary Dataset 1 [file 41467_2024_47422_MOESM4_ESM.zip › Supplementary Data/Figure3-initial-lammps]

 # beta-Ti3O5
  
      165888  atoms
           2  atom types
 
0.000000000000     117.706272124800  xlo xhi
0.000000000000     138.866226196800  ylo yhi
0.000000000000     112.303829941200  zlo zhi
0.000000000000      -2.360023960800       0.000000000000  xy xz yz
 
Masses
 
1 47.86700000 # Ti
2 15.99900000 # O
 
Atoms # atomic
 
  1 1    6.187    1.928    0.411
  2 1    6.187    5.786    0.411
  3 1    6.187    9.643    0.411
  4 1    7.606    0.000    2.451
  5 1    7.606    3.857    2.451
  6 1    7.606    7.714    2.451
  7 1    5.395    1.928    3.374
  8 1    5.395    5.786    3.374
  9 1    5.395    9.643    3.374
 10 1    8.328    0.000    8.946
 11 1    8.328    3.857    8.946
 12 1    8.328    7.714    8.946
 13 1    6.910    1.928    6.906
 14 1    6.910    5.786    6.906
 15 1    6.910    9.643    6.906
 16 1    9.120    0.000    5.983
 17 1    9.120    3.857    5.983
 18 1    9.120    7.714    5.983
 19 1    1.283    0.000    0.411
 20 1    1.283    3.857    0.411
 21 1    1.283    7.714    0.411
 22 1    2.701    1.928    2.451
 23 1    2.701    5.786    2.451
 24 1    2.701    9.643    2.451
 25 1    0.491    0.000    3.374
 26 1    0.491    3.857    3.374
 27 1    0.491    7.714    3.374
 28 1    3.424    1.928    8.946
 29 1    3.424    5.786    8.946
 30 1    3.424    9.643    8.946
 31 1    2.006    0.000    6.906
 32 1    2.006    3.857    6.906
 33 1    2.006    7.714    6.906
 34 1    4.216    1.928    5.983
 35 1    4.216    5.786    5.983
 36 1    4.216    9.643    5.983
 37 2    6.589    0.000    0.513
 38 2    6.589    3.857    0.513
 39 2    6.589    7.714    0.513
 40 2    7.249    1.928    2.273
 41 2    7.249    5.786    2.273
 42 2    7.249    9.643    2.273
 43 2    5.721    0.000    3.190
 44 2    5.721    3.857    3.190
 45 2    5.721    7.714    3.190
 46 2    9.373    0.000    1.425
 47 2    9.373    3.857    1.425
 48 2    9.373    7.714    1.425
 49 2    8.475    0.000    4.130
 50 2    8.475    3.857    4.130
 51 2    8.475    7.714    4.130
 52 2    7.926    1.928    8.844
 53 2    7.926    5.786    8.844
 54 2    7.926    9.643    8.844
 55 2    7.267    0.000    7.084
 56 2    7.267    3.857    7.084
 57 2    7.267    7.714    7.084
 58 2    8.795    1.928    6.167
 59 2    8.795    5.786    6.167
 60 2    8.795    9.643    6.167
 61 2    5.143    1.928    7.932
 62 2    5.143    5.786    7.932
 63 2    5.143    9.643    7.932
 64 2    6.040    1.928    5.227
 65 2    6.040    5.786    5.227
 66 2    6.040    9.643    5.227
 67 2    1.685    1.928    0.513
 68 2    1.685    5.786    0.513
 69 2    1.685    9.643    0.513
 70 2    2.345    0.000    2.273
 71 2    2.345    3.857    2.273
 72 2    2.345    7.714    2.273
 73 2    0.816    1.928    3.190
 74 2    0.816    5.786    3.190
 75 2    0.816    9.643    3.190
 76 2    4.468    1.928    1.425
 77 2    4.468    5.786    1.425
 78 2    4.468    9.643    1.425
 79 2    3.571    1.928    4.130
 80 2    3.571    5.786    4.130
 81 2    3.571    9.643    4.130
 82 2    3.022    0.000    8.844
 83 2    3.022    3.857    8.844
 84 2    3.022    7.714    8.844
 85 2    2.362    1.928    7.084
 86 2    2.362    5.786    7.084
 87 2    2.362    9.643    7.084
 88 2    3.890    0.000    6.167
 89 2    3.890    3.857    6.167
 90 2    3.890    7.714    6.167
 91 2    0.238    0.000    7.932
 92 2    0.238    3.857    7.932
 93 2    0.238    7.714    7.932
 94 2    1.136    0.000    5.227
 95 2    1.136    3.857    5.227
 96 2    1.136    7.714    5.227
 97 1   15.996    1.928    0.411
 98 1   15.996    5.786    0.411
 99 1   15.996    9.643    0.411
100 1   17.414    0.000    2.451
101 1   17.414    3.857    2.451
102 1   17.414    7.714    2.451
103 1   15.204    1.928    3.374
104 1   15.204    5.786    3.374
105 1   15.204    9.643    3.374
106 1   18.137    0.000    8.946
107 1   18.137    3.857    8.946
108 1   18.137    7.714    8.946
109 1   16.719    1.928    6.906
110 1   16.719    5.786    6.906
111 1   16.719    9.643    6.906
112 1   18.929    0.000    5.983
113 1   18.929    3.857    5.983
114 1   18.929    7.714    5.983
115 1   11.092    0.000    0.411
116 1   11.092    3.857    0.411
117 1   11.092    7.714    0.411
118 1   12.510    1.928    2.451
119 1   12.510    5.786    2.451
120 1   12.510    9.643    2.451
121 1   10.300    0.000    3.374
122 1   10.300    3.857    3.374
123 1   10.300    7.714    3.374
124 1   13.233    1.928    8.946
125 1   13.233    5.786    8.946
126 1   13.233    9.643    8.946
127 1   11.814    0.000    6.906
128 1   11.814    3.857    6.906
129 1   11.814    7.714    6.906
130 1   14.025    1.928    5.983
131 1   14.025    5.786    5.983
132 1   14.025    9.643    5.983
133 2   16.398    0.000    0.513
134 2   16.398    3.857    0.513
135 2   16.398    7.714    0.513
136 2   17.058    1.928    2.273
137 2   17.058    5.786    2.273
138 2   17.058    9.643    2.273
139 2   15.530    0.000    3.190
140 2   15.530    3.857    3.190
141 2   15.530    7.714    3.190
142 2   19.182    0.000    1.425
143 2   19.182    3.857    1.425
144 2   19.182    7.714    1.425
145 2   18.284    0.000    4.130
146 2   18.284    3.857    4.130
147 2   18.284    7.714    4.130
148 2   17.735    1.928    8.844
149 2   17.735    5.786    8.844
150 2   17.735    9.643    8.844
151 2   17.075    0.000    7.084
152 2   17.075    3.857    7.084
153 2   17.075    7.714    7.084
154 2   18.604    1.928    6.167
155 2   18.604    5.786    6.167
156 2   18.604    9.643    6.167
157 2   14.952    1.928    7.932
158 2   14.952    5.786    7.932
159 2   14.952    9.643    7.932
160 2   15.849    1.928    5.227
161 2   15.849    5.786    5.227
162 2   15.849    9.643    5.227
163 2   11.494    1.928    0.513
164 2   11.494    5.786    0.513
165 2   11.494    9.643    0.513
166 2   12.154    0.000    2.273
167 2   12.154    3.857    2.273
168 2   12.154    7.714    2.273
169 2   10.625    1.928    3.190
170 2   10.625    5.786    3.190
171 2   10.625    9.643    3.190
172 2   14.277    1.928    1.425
173 2   14.277    5.786    1.425
174 2   14.277    9.643    1.425
175 2   13.380    1.928    4.130
176 2   13.380    5.786    4.130
177 2   13.380    9.643    4.130
178 2   12.831    0.000    8.844
179 2   12.831    3.857    8.844
180 2   12.831    7.714    8.844
181 2   12.171    1.928    7.084
182 2   12.171    5.786    7.084
183 2   12.171    9.643    7.084
184 2   13.699    0.000    6.167
185 2   13.699    3.857    6.167
186 2   13.699    7.714    6.167
187 2   10.047    0.000    7.932
188 2   10.047    3.857    7.932
189 2   10.047    7.714    7.932
190 2   10.945    0.000    5.227
191 2   10.945    3.857    5.227
192 2   10.945    7.714    5.227
193 1   25.805    1.928    0.411
194 1   25.805    5.786    0.411
195 1   25.805    9.643    0.411
196 1   27.223    0.000    2.451
197 1   27.223    3.857    2.451
198 1   27.223    7.714    2.451
199 1   25.013    1.928    3.374
200 1   25.013    5.786    3.374
201 1   25.013    9.643    3.374
202 1   27.946    0.000    8.946
203 1   27.946    3.857    8.946
204 1   27.946    7.714    8.946
205 1   26.528    1.928    6.906
206 1   26.528    5.786    6.906
207 1   26.528    9.643    6.906
208 1   28.738    0.000    5.983
209 1   28.738    3.857    5.983
210 1   28.738    7.714    5.983
211 1   20.900    0.000    0.411
212 1   20.900    3.857    0.411
213 1   20.900    7.714    0.411
214 1   22.319    1.928    2.451
215 1   22.319    5.786    2.451
216 1   22.319    9.643    2.451
217 1   20.108    0.000    3.374
218 1   20.108    3.857    3.374
219 1   20.108    7.714    3.374
220 1   23.042    1.928    8.946
221 1   23.042    5.786    8.946
222 1   23.042    9.643    8.946
223 1   21.623    0.000    6.906
224 1   21.623    3.857    6.906
225 1   21.623    7.714    6.906
226 1   23.834    1.928    5.983
227 1   23.834    5.786    5.983
228 1   23.834    9.643    5.983
229 2   26.207    0.000    0.513
230 2   26.207    3.857    0.513
231 2   26.207    7.714    0.513
232 2   26.867    1.928    2.273
233 2   26.867    5.786    2.273
234 2   26.867    9.643    2.273
235 2   25.339    0.000    3.190
236 2   25.339    3.857    3.190
237 2   25.339    7.714    3.190
238 2   28.991    0.000    1.425
239 2   28.991    3.857    1.425
240 2   28.991    7.714    1.425
241 2   28.093    0.000    4.130
242 2   28.093    3.857    4.130
243 2   28.093    7.714    4.130
244 2   27.544    1.928    8.844
245 2   27.544    5.786    8.844
246 2   27.544    9.643    8.844
247 2   26.884    0.000    7.084
248 2   26.884    3.857    7.084
249 2   26.884    7.714    7.084
250 2   28.412    1.928    6.167
251 2   28.412    5.786    6.167
252 2   28.412    9.643    6.167
253 2   24.760    1.928    7.932
254 2   24.760    5.786    7.932
255 2   24.760    9.643    7.932
256 2   25.658    1.928    5.227
257 2   25.658    5.786    5.227
258 2   25.658    9.643    5.227
259 2   21.302    1.928    0.513
260 2   21.302    5.786    0.513
261 2   21.302    9.643    0.513
262 2   21.962    0.000    2.273
263 2   21.962    3.857    2.273
264 2   21.962    7.714    2.273
265 2   20.434    1.928    3.190
266 2   20.434    5.786    3.190
267 2   20.434    9.643    3.190
268 2   24.086    1.928    1.425
269 2   24.086    5.786    1.425
270 2   24.086    9.643    1.425
271 2   23.189    1.928    4.130
272 2   23.189    5.786    4.130
273 2   23.189    9.643    4.130
274 2   22.640    0.000    8.844
275 2   22.640    3.857    8.844
276 2   22.640    7.714    8.844
277 2   21.980    1.928    7.084
278 2   21.980    5.786    7.084
279 2   21.980    9.643    7.084
280 2   23.508    0.000    6.167
281 2   23.508    3.857    6.167
282 2   23.508    7.714    6.167
283 2   19.856    0.000    7.932
284 2   19.856    3.857    7.932
285 2   19.856    7.714    7.932
286 2   20.754    0.000    5.227
287 2   20.754    3.857    5.227
288 2   20.754    7.714    5.227
289 1   35.614    1.928    0.411
290 1   35.614    5.786    0.411
291 1   35.614    9.643    0.411
292 1   37.032    0.000    2.451
293 1   37.032    3.857    2.451
294 1   37.032    7.714    2.451
295 1   34.822    1.928    3.374
296 1   34.822    5.786    3.374
297 1   34.822    9.643    3.374
298 1   37.755    0.000    8.946
299 1   37.755    3.857    8.946
300 1   37.755    7.714    8.946
301 1   36.337    1.928    6.906
302 1   36.337    5.786    6.906
303 1   36.337    9.643    6.906
304 1   38.547    0.000    5.983
305 1   38.547    3.857    5.983
306 1   38.547    7.714    5.983
307 1   30.709    0.000    0.411
308 1   30.709    3.857    0.411
309 1   30.709    7.714    0.411
310 1   32.128    1.928    2.451
311 1   32.128    5.786    2.451
312 1   32.128    9.643    2.451
313 1   29.917    0.000    3.374
314 1   29.917    3.857    3.374
315 1   29.917    7.714    3.374
316 1   32.851    1.928    8.946
317 1   32.851    5.786    8.946
318 1   32.851    9.643    8.946
319 1   31.432    0.000    6.906
320 1   31.432    3.857    6.906
321 1   31.432    7.714    6.906
322 1   33.643    1.928    5.983
323 1   33.643    5.786    5.983
324 1   33.643    9.643    5.983
325 2   36.016    0.000    0.513
326 2   36.016    3.857    0.513
327 2   36.016    7.714    0.513
328 2   36.676    1.928    2.273
329 2   36.676    5.786    2.273
330 2   36.676    9.643    2.273
331 2   35.147    0.000    3.190
332 2   35.147    3.857    3.190
333 2   35.147    7.714    3.190
334 2   38.799    0.000    1.425
335 2   38.799    3.857    1.425
336 2   38.799    7.714    1.425
337 2   37.902    0.000    4.130
338 2   37.902    3.857    4.130
339 2   37.902    7.714    4.130
340 2   37.353    1.928    8.844
341 2   37.353    5.786    8.844
342 2   37.353    9.643    8.844
343 2   36.693    0.000    7.084
344 2   36.693    3.857    7.084
345 2   36.693    7.714    7.084
346 2   38.221    1.928    6.167
347 2   38.221    5.786    6.167
348 2   38.221    9.643    6.167
349 2   34.569    1.928    7.932
350 2   34.569    5.786    7.932
351 2   34.569    9.643    7.932
352 2   35.467    1.928    5.227
353 2   35.467    5.786    5.227
354 2   35.467    9.643    5.227
355 2   31.111    1.928    0.513
356 2   31.111    5.786    0.513
357 2   31.111    9.643    0.513
358 2   31.771    0.000    2.273
359 2   31.771    3.857    2.273
360 2   31.771    7.714    2.273
361 2   30.243    1.928    3.190
362 2   30.243    5.786    3.190
363 2   30.243    9.643    3.190
364 2   33.895    1.928    1.425
365 2   33.895    5.786    1.425
366 2   33.895    9.643    1.425
367 2   32.997    1.928    4.130
368 2   32.997    5.786    4.130
369 2   32.997    9.643    4.130
370 2   32.449    0.000    8.844
371 2   32.449    3.857    8.844
372 2   32.449    7.714    8.844
373 2   31.789    1.928    7.084
374 2   31.789    5.786    7.084
375 2   31.789    9.643    7.084
376 2   33.317    0.000    6.167
377 2   33.317    3.857    6.167
378 2   33.317    7.714    6.167
379 2   29.665    0.000    7.932
380 2   29.665    3.857    7.932
381 2   29.665    7.714    7.932
382 2   30.563    0.000    5.227
383 2   30.563    3.857    5.227
384 2   30.563    7.714    5.227
385 1   45.423    1.928    0.411
386 1   45.423    5.786    0.411
387 1   45.423    9.643    0.411
388 1   46.841    0.000    2.451
389 1   46.841    3.857    2.451
390 1   46.841    7.714    2.451
391 1   44.631    1.928    3.374
392 1   44.631    5.786    3.374
393 1   44.631    9.643    3.374
394 1   47.564    0.000    8.946
395 1   47.564    3.857    8.946
396 1   47.564    7.714    8.946
397 1   46.145    1.928    6.906
398 1   46.145    5.786    6.906
399 1   46.145    9.643    6.906
400 1   48.356    0.000    5.983
401 1   48.356    3.857    5.983
402 1   48.356    7.714    5.983
403 1   40.518    0.000    0.411
404 1   40.518    3.857    0.411
405 1   40.518    7.714    0.411
406 1   41.937    1.928    2.451
407 1   41.937    5.786    2.451
408 1   41.937    9.643    2.451
409 1   39.726    0.000    3.374
410 1   39.726    3.857    3.374
411 1   39.726    7.714    3.374
412 1   42.659    1.928    8.946
413 1   42.659    5.786    8.946
414 1   42.659    9.643    8.946
415 1   41.241    0.000    6.906
416 1   41.241    3.857    6.906
417 1   41.241    7.714    6.906
418 1   43.451    1.928    5.983
419 1   43.451    5.786    5.983
420 1   43.451    9.643    5.983
421 2   45.825    0.000    0.513
422 2   45.825    3.857    0.513
423 2   45.825    7.714    0.513
424 2   46.485    1.928    2.273
425 2   46.485    5.786    2.273
426 2   46.485    9.643    2.273
427 2   44.956    0.000    3.190
428 2   44.956    3.857    3.190
429 2   44.956    7.714    3.190
430 2   48.608    0.000    1.425
431 2   48.608    3.857    1.425
432 2   48.608    7.714    1.425
433 2   47.711    0.000    4.130
434 2   47.711    3.857    4.130
435 2   47.711    7.714    4.130
436 2   47.162    1.928    8.844
437 2   47.162    5.786    8.844
438 2   47.162    9.643    8.844
439 2   46.502    0.000    7.084
440 2   46.502    3.857    7.084
441 2   46.502    7.714    7.084
442 2   48.030    1.928    6.167
443 2   48.030    5.786    6.167
444 2   48.030    9.643    6.167
445 2   44.378    1.928    7.932
446 2   44.378    5.786    7.932
447 2   44.378    9.643    7.932
448 2   45.276    1.928    5.227
449 2   45.276    5.786    5.227
450 2   45.276    9.643    5.227
451 2   40.920    1.928    0.513
452 2   40.920    5.786    0.513
453 2   40.920    9.643    0.513
454 2   41.580    0.000    2.273
455 2   41.580    3.857    2.273
456 2   41.580    7.714    2.273
457 2   40.052    1.928    3.190
458 2   40.052    5.786    3.190
459 2   40.052    9.643    3.190
460 2   43.704    1.928    1.425
461 2   43.704    5.786    1.425
462 2   43.704    9.643    1.425
463 2   42.806    1.928    4.130
464 2   42.806    5.786    4.130
465 2   42.806    9.643    4.130
466 2   42.257    0.000    8.844
467 2   42.257    3.857    8.844
468 2   42.257    7.714    8.844
469 2   41.597    1.928    7.084
470 2   41.597    5.786    7.084
471 2   41.597    9.643    7.084
472 2   43.126    0.000    6.167
473 2   43.126    3.857    6.167
474 2   43.126    7.714    6.167
475 2   39.474    0.000    7.932
476 2   39.474    3.857    7.932
477 2   39.474    7.714    7.932
478 2   40.371    0.000    5.227
479 2   40.371    3.857    5.227
480 2   40.371    7.714    5.227
481 1   55.231    1.928    0.411
482 1   55.231    5.786    0.411
483 1   55.231    9.643    0.411
484 1   56.650    0.000    2.451
485 1   56.650    3.857    2.451
486 1   56.650    7.714    2.451
487 1   54.439    1.928    3.374
488 1   54.439    5.786    3.374
489 1   54.439    9.643    3.374
490 1   57.373    0.000    8.946
491 1   57.373    3.857    8.946
492 1   57.373    7.714    8.946
493 1   55.954    1.928    6.906
494 1   55.954    5.786    6.906
495 1   55.954    9.643    6.906
496 1   58.165    0.000    5.983
497 1   58.165    3.857    5.983
498 1   58.165    7.714    5.983
499 1   50.327    0.000    0.411
500 1   50.327    3.857    0.411
501 1   50.327    7.714    0.411
502 1   51.745    1.928    2.451
503 1   51.745    5.786    2.451
504 1   51.745    9.643    2.451
505 1   49.535    0.000    3.374
506 1   49.535    3.857    3.374
507 1   49.535    7.714    3.374
508 1   52.468    1.928    8.946
509 1   52.468    5.786    8.946
510 1   52.468    9.643    8.946
511 1   51.050    0.000    6.906
512 1   51.050    3.857    6.906
513 1   51.050    7.714    6.906
514 1   53.260    1.928    5.983
515 1   53.260    5.786    5.983
516 1   53.260    9.643    5.983
517 2   55.633    0.000    0.513
518 2   55.633    3.857    0.513
519 2   55.633    7.714    0.513
520 2   56.293    1.928    2.273
521 2   56.293    5.786    2.273
522 2   56.293    9.643    2.273
523 2   54.765    0.000    3.190
524 2   54.765    3.857    3.190
525 2   54.765    7.714    3.190
526 2   58.417    0.000    1.425
527 2   58.417    3.857    1.425
528 2   58.417    7.714    1.425
529 2   57.520    0.000    4.130
530 2   57.520    3.857    4.130
531 2   57.520    7.714    4.130
532 2   56.971    1.928    8.844
533 2   56.971    5.786    8.844
534 2   56.971    9.643    8.844
535 2   56.311    0.000    7.084
536 2   56.311    3.857    7.084
537 2   56.311    7.714    7.084
538 2   57.839    1.928    6.167
539 2   57.839    5.786    6.167
540 2   57.839    9.643    6.167
541 2   54.187    1.928    7.932
542 2   54.187    5.786    7.932
543 2   54.187    9.643    7.932
544 2   55.085    1.928    5.227
545 2   55.085    5.786    5.227
546 2   55.085    9.643    5.227
547 2   50.729    1.928    0.513
548 2   50.729    5.786    0.513
549 2   50.729    9.643    0.513
550 2   51.389    0.000    2.273
551 2   51.389    3.857    2.273
552 2   51.389    7.714    2.273
553 2   49.861    1.928    3.190
554 2   49.861    5.786    3.190
555 2   49.861    9.643    3.190
556 2   53.513    1.928    1.425
557 2   53.513    5.786    1.425
558 2   53.513    9.643    1.425
559 2   52.615    1.928    4.130
560 2   52.615    5.786    4.130
561 2   52.615    9.643    4.130
562 2   52.066    0.000    8.844
563 2   52.066    3.857    8.844
564 2   52.066    7.714    8.844
565 2   51.406    1.928    7.084
566 2   51.406    5.786    7.084
567 2   51.406    9.643    7.084
568 2   52.935    0.000    6.167
569 2   52.935    3.857    6.167
570 2   52.935    7.714    6.167
571 2   49.283    0.000    7.932
572 2   49.283    3.857    7.932
573 2   49.283    7.714    7.932
574 2   50.180    0.000    5.227
575 2   50.180    3.857    5.227
576 2   50.180    7.714    5.227
577 1   65.040    1.928    0.411
578 1   65.040    5.786    0.411
579 1   65.040    9.643    0.411
580 1   66.459    0.000    2.451
581 1   66.459    3.857    2.451
582 1   66.459    7.714    2.451
583 1   64.248    1.928    3.374
584 1   64.248    5.786    3.374
585 1   64.248    9.643    3.374
586 1   67.182    0.000    8.946
587 1   67.182    3.857    8.946
588 1   67.182    7.714    8.946
589 1   65.763    1.928    6.906
590 1   65.763    5.786    6.906
591 1   65.763    9.643    6.906
592 1   67.974    0.000    5.983
593 1   67.974    3.857    5.983
594 1   67.974    7.714    5.983
595 1   60.136    0.000    0.411
596 1   60.136    3.857    0.411
597 1   60.136    7.714    0.411
598 1   61.554    1.928    2.451
599 1   61.554    5.786    2.451
600 1   61.554    9.643    2.451
601 1   59.344    0.000    3.374
602 1   59.344    3.857    3.374
603 1   59.344    7.714    3.374
604 1   62.277    1.928    8.946
605 1   62.277    5.786    8.946
606 1   62.277    9.643    8.946
607 1   60.859    0.000    6.906
608 1   60.859    3.857    6.906
609 1   60.859    7.714    6.906
610 1   63.069    1.928    5.983
611 1   63.069    5.786    5.983
612 1   63.069    9.643    5.983
613 2   65.442    0.000    0.513
614 2   65.442    3.857    0.513
615 2   65.442    7.714    0.513
616 2   66.102    1.928    2.273
617 2   66.102    5.786    2.273
618 2   66.102    9.643    2.273
619 2   64.574    0.000    3.190
620 2   64.574    3.857    3.190
621 2   64.574    7.714    3.190
622 2   68.226    0.000    1.425
623 2   68.226    3.857    1.425
624 2   68.226    7.714    1.425
625 2   67.328    0.000    4.130
626 2   67.328    3.857    4.130
627 2   67.328    7.714    4.130
628 2   66.780    1.928    8.844
629 2   66.780    5.786    8.844
630 2   66.780    9.643    8.844
631 2   66.120    0.000    7.084
632 2   66.120    3.857    7.084
633 2   66.120    7.714    7.084
634 2   67.648    1.928    6.167
635 2   67.648    5.786    6.167
636 2   67.648    9.643    6.167
637 2   63.996    1.928    7.932
638 2   63.996    5.786    7.932
639 2   63.996    9.643    7.932
640 2   64.894    1.928    5.227
641 2   64.894    5.786    5.227
642 2   64.894    9.643    5.227
643 2   60.538    1.928    0.513
644 2   60.538    5.786    0.513
645 2   60.538    9.643    0.513
646 2   61.198    0.000    2.273
647 2   61.198    3.857    2.273
648 2   61.198    7.714    2.273
649 2   59.670    1.928    3.190
650 2   59.670    5.786    3.190
651 2   59.670    9.643    3.190
652 2   63.322    1.928    1.425
653 2   63.322    5.786    1.425
654 2   63.322    9.643    1.425
655 2   62.424    1.928    4.130
656 2   62.424    5.786    4.130
657 2   62.424    9.643    4.130
658 2   61.875    0.000    8.844
659 2   61.875    3.857    8.844
660 2   61.875    7.714    8.844
661 2   61.215    1.928    7.084
662 2   61.215    5.786    7.084
663 2   61.215    9.643    7.084
664 2   62.743    0.000    6.167
665 2   62.743    3.857    6.167
666 2   62.743    7.714    6.167
667 2   59.091    0.000    7.932
668 2   59.091    3.857    7.932
669 2   59.091    7.714    7.932
670 2   59.989    0.000    5.227
671 2   59.989    3.857    5.227
672 2   59.989    7.714    5.227
673 1   74.849    1.928    0.411
674 1   74.849    5.786    0.411
675 1   74.849    9.643    0.411
676 1   76.268    0.000    2.451
677 1   76.268    3.857    2.451
678 1   76.268    7.714    2.451
679 1   74.057    1.928    3.374
680 1   74.057    5.786    3.374
681 1   74.057    9.643    3.374
682 1   76.990    0.000    8.946
683 1   76.990    3.857    8.946
684 1   76.990    7.714    8.946
685 1   75.572    1.928    6.906
686 1   75.572    5.786    6.906
687 1   75.572    9.643    6.906
688 1   77.782    0.000    5.983
689 1   77.782    3.857    5.983
690 1   77.782    7.714    5.983
691 1   69.945    0.000    0.411
692 1   69.945    3.857    0.411
693 1   69.945    7.714    0.411
694 1   71.363    1.928    2.451
695 1   71.363    5.786    2.451
696 1   71.363    9.643    2.451
697 1   69.153    0.000    3.374
698 1   69.153    3.857    3.374
699 1   69.153    7.714    3.374
700 1   72.086    1.928    8.946
701 1   72.086    5.786    8.946
702 1   72.086    9.643    8.946
703 1   70.668    0.000    6.906
704 1   70.668    3.857    6.906
705 1   70.668    7.714    6.906
706 1   72.878    1.928    5.983
707 1   72.878    5.786    5.983
708 1   72.878    9.643    5.983
709 2   75.251    0.000    0.513
710 2   75.251    3.857    0.513
711 2   75.251    7.714    0.513
712 2   75.911    1.928    2.273
713 2   75.911    5.786    2.273
714 2   75.911    9.643    2.273
715 2   74.383    0.000    3.190
716 2   74.383    3.857    3.190
717 2   74.383    7.714    3.190
718 2   78.035    0.000    1.425
719 2   78.035    3.857    1.425
720 2   78.035    7.714    1.425
721 2   77.137    0.000    4.130
722 2   77.137    3.857    4.130
723 2   77.137    7.714    4.130
724 2   76.588    1.928    8.844
725 2   76.588    5.786    8.844
726 2   76.588    9.643    8.844
727 2   75.928    0.000    7.084
728 2   75.928    3.857    7.084
729 2   75.928    7.714    7.084
730 2   77.457    1.928    6.167
731 2   77.457    5.786    6.167
732 2   77.457    9.643    6.167
733 2   73.805    1.928    7.932
734 2   73.805    5.786    7.932
735 2   73.805    9.643    7.932
736 2   74.702    1.928    5.227
737 2   74.702    5.786    5.227
738 2   74.702    9.643    5.227
739 2   70.347    1.928    0.513
740 2   70.347    5.786    0.513
741 2   70.347    9.643    0.513
742 2   71.007    0.000    2.273
743 2   71.007    3.857    2.273
744 2   71.007    7.714    2.273
745 2   69.478    1.928    3.190
746 2   69.478    5.786    3.190
747 2   69.478    9.643    3.190
748 2   73.130    1.928    1.425
749 2   73.130    5.786    1.425
750 2   73.130    9.643    1.425
751 2   72.233    1.928    4.130
752 2   72.233    5.786    4.130
753 2   72.233    9.643    4.130
754 2   71.684    0.000    8.844
755 2   71.684    3.857    8.844
756 2   71.684    7.714    8.844
757 2   71.024    1.928    7.084
758 2   71.024    5.786    7.084
759 2   71.024    9.643    7.084
760 2   72.552    0.000    6.167
761 2   72.552    3.857    6.167
762 2   72.552    7.714    6.167
763 2   68.900    0.000    7.932
764 2   68.900    3.857    7.932
765 2   68.900    7.714    7.932
766 2   69.798    0.000    5.227
767 2   69.798    3.857    5.227
768 2   69.798    7.714    5.227
769 1   84.658    1.928    0.411
770 1   84.658    5.786    0.411
771 1   84.658    9.643    0.411
772 1   86.076    0.000    2.451
773 1   86.076    3.857    2.451
774 1   86.076    7.714    2.451
775 1   83.866    1.928    3.374
776 1   83.866    5.786    3.374
777 1   83.866    9.643    3.374
778 1   86.799    0.000    8.946
779 1   86.799    3.857    8.946
780 1   86.799    7.714    8.946
781 1   85.381    1.928    6.906
782 1   85.381    5.786    6.906
783 1   85.381    9.643    6.906
784 1   87.591    0.000    5.983
785 1   87.591    3.857    5.983
786 1   87.591    7.714    5.983
787 1   79.754    0.000    0.411
788 1   79.754    3.857    0.411
789 1   79.754    7.714    0.411
790 1   81.172    1.928    2.451
791 1   81.172    5.786    2.451
792 1   81.172    9.643    2.451
793 1   78.962    0.000    3.374
794 1   78.962    3.857    3.374
795 1   78.962    7.714    3.374
796 1   81.895    1.928    8.946
797 1   81.895    5.786    8.946
798 1   81.895    9.643    8.946
799 1   80.476    0.000    6.906
800 1   80.476    3.857    6.906
801 1   80.476    7.714    6.906
802 1   82.687    1.928    5.983
803 1   82.687    5.786    5.983
804 1   82.687    9.643    5.983
805 2   85.060    0.000    0.513
806 2   85.060    3.857    0.513
807 2   85.060    7.714    0.513
808 2   85.720    1.928    2.273
809 2   85.720    5.786    2.273
810 2   85.720    9.643    2.273
811 2   84.192    0.000    3.190
812 2   84.192    3.857    3.190
813 2   84.192    7.714    3.190
814 2   87.844    0.000    1.425
815 2   87.844    3.857    1.425
816 2   87.844    7.714    1.425
817 2   86.946    0.000    4.130
818 2   86.946    3.857    4.130
819 2   86.946    7.714    4.130
820 2   86.397    1.928    8.844
821 2   86.397    5.786    8.844
822 2   86.397    9.643    8.844
823 2   85.737    0.000    7.084
824 2   85.737    3.857    7.084
825 2   85.737    7.714    7.084
826 2   87.266    1.928    6.167
827 2   87.266    5.786    6.167
828 2   87.266    9.643    6.167
829 2   83.614    1.928    7.932
830 2   83.614    5.786    7.932
831 2   83.614    9.643    7.932
832 2   84.511    1.928    5.227
833 2   84.511    5.786    5.227
834 2   84.511    9.643    5.227
835 2   80.156    1.928    0.513
836 2   80.156    5.786    0.513
837 2   80.156    9.643    0.513
838 2   80.816    0.000    2.273
839 2   80.816    3.857    2.273
840 2   80.816    7.714    2.273
841 2   79.287    1.928    3.190
842 2   79.287    5.786    3.190
843 2   79.287    9.643    3.190
844 2   82.939    1.928    1.425
845 2   82.939    5.786    1.425
846 2   82.939    9.643    1.425
847 2   82.042    1.928    4.130
848 2   82.042    5.786    4.130
849 2   82.042    9.643    4.130
850 2   81.493    0.000    8.844
851 2   81.493    3.857    8.844
852 2   81.493    7.714    8.844
853 2   80.833    1.928    7.084
854 2   80.833    5.786    7.084
855 2   80.833    9.643    7.084
856 2   82.361    0.000    6.167
857 2   82.361    3.857    6.167
858 2   82.361    7.714    6.167
859 2   78.709    0.000    7.932
860 2   78.709    3.857    7.932
861 2   78.709    7.714    7.932
862 2   79.607    0.000    5.227
863 2   79.607    3.857    5.227
864 2   79.607    7.714    5.227
865 1   94.467    1.928    0.411
866 1   94.467    5.786    0.411
867 1   94.467    9.643    0.411
868 1   95.885    0.000    2.451
869 1   95.885    3.857    2.451
870 1   95.885    7.714    2.451
871 1   93.675    1.928    3.374
872 1   93.675    5.786    3.374
873 1   93.675    9.643    3.374
874 1   96.608    0.000    8.946
875 1   96.608    3.857    8.946
876 1   96.608    7.714    8.946
877 1   95.190    1.928    6.906
878 1   95.190    5.786    6.906
879 1   95.190    9.643    6.906
880 1   97.400    0.000    5.983
881 1   97.400    3.857    5.983
882 1   97.400    7.714    5.983
883 1   89.562    0.000    0.411
884 1   89.562    3.857    0.411
885 1   89.562    7.714    0.411
886 1   90.981    1.928    2.451
887 1   90.981    5.786    2.451
888 1   90.981    9.643    2.451
889 1   88.770    0.000    3.374
890 1   88.770    3.857    3.374
891 1   88.770    7.714    3.374
892 1   91.704    1.928    8.946
893 1   91.704    5.786    8.946
894 1   91.704    9.643    8.946
895 1   90.285    0.000    6.906
896 1   90.285    3.857    6.906
897 1   90.285    7.714    6.906
898 1   92.496    1.928    5.983
899 1   92.496    5.786    5.983
900 1   92.496    9.643    5.983
901 2   94.869    0.000    0.513
902 2   94.869    3.857    0.513
903 2   94.869    7.714    0.513
904 2   95.529    1.928    2.273
905 2   95.529    5.786    2.273
906 2   95.529    9.643    2.273
907 2   94.001    0.000    3.190
908 2   94.001    3.857    3.190
909 2   94.001    7.714    3.190
910 2   97.653    0.000    1.425
911 2   97.653    3.857    1.425
912 2   97.653    7.714    1.425
913 2   96.755    0.000    4.130
914 2   96.755    3.857    4.130
915 2   96.755    7.714    4.130
916 2   96.206    1.928    8.844
917 2   96.206    5.786    8.844
918 2   96.206    9.643    8.844
919 2   95.546    0.000    7.084
920 2   95.546    3.857    7.084
921 2   95.546    7.714    7.084
922 2   97.074    1.928    6.167
923 2   97.074    5.786    6.167
924 2   97.074    9.643    6.167
925 2   93.422    1.928    7.932
926 2   93.422    5.786    7.932
927 2   93.422    9.643    7.932
928 2   94.320    1.928    5.227
929 2   94.320    5.786    5.227
930 2   94.320    9.643    5.227
931 2   89.964    1.928    0.513
932 2   89.964    5.786    0.513
933 2   89.964    9.643    0.513
934 2   90.624    0.000    2.273
935 2   90.624    3.857    2.273
936 2   90.624    7.714    2.273
937 2   89.096    1.928    3.190
938 2   89.096    5.786    3.190
939 2   89.096    9.643    3.190
940 2   92.748    1.928    1.425
941 2   92.748    5.786    1.425
942 2   92.748    9.643    1.425
943 2   91.851    1.928    4.130
944 2   91.851    5.786    4.130
945 2   91.851    9.643    4.130
946 2   91.302    0.000    8.844
947 2   91.302    3.857    8.844
948 2   91.302    7.714    8.844
949 2   90.642    1.928    7.084
950 2   90.642    5.786    7.084
951 2   90.642    9.643    7.084
952 2   92.170    0.000    6.167
953 2   92.170    3.857    6.167
954 2   92.170    7.714    6.167
955 2   88.518    0.000    7.932
956 2   88.518    3.857    7.932
957 2   88.518    7.714    7.932
958 2   89.416    0.000    5.227
959 2   89.416    3.857    5.227
960 2   89.416    7.714    5.227
961 1  104.276    1.928    0.411
962 1  104.276    5.786    0.411
963 1  104.276    9.643    0.411
964 1  105.694    0.000    2.451
965 1  105.694    3.857    2.451
966 1  105.694    7.714    2.451
967 1  103.484    1.928    3.374
968 1  103.484    5.786    3.374
969 1  103.484    9.643    3.374
970 1  106.417    0.000    8.946
971 1  106.417    3.857    8.946
972 1  106.417    7.714    8.946
973 1  104.999    1.928    6.906
974 1  104.999    5.786    6.906
975 1  104.999    9.643    6.906
976 1  107.209    0.000    5.983
977 1  107.209    3.857    5.983
978 1  107.209    7.714    5.983
979 1   99.371    0.000    0.411
980 1   99.371    3.857    0.411
981 1   99.371    7.714    0.411
982 1  100.790    1.928    2.451
983 1  100.790    5.786    2.451
984 1  100.790    9.643    2.451
985 1   98.579    0.000    3.374
986 1   98.579    3.857    3.374
987 1   98.579    7.714    3.374
988 1  101.513    1.928    8.946
989 1  101.513    5.786    8.946
990 1  101.513    9.643    8.946
991 1  100.094    0.000    6.906
992 1  100.094    3.857    6.906
993 1  100.094    7.714    6.906
994 1  102.305    1.928    5.983
995 1  102.305    5.786    5.983
996 1  102.305    9.643    5.983
997 2  104.678    0.000    0.513
998 2  104.678    3.857    0.513
999 2  104.678    7.714    0.513
1000 2  105.338    1.928    2.273
1001 2  105.338    5.786    2.273
1002 2  105.338    9.643    2.273
1003 2  103.809    0.000    3.190
1004 2  103.809    3.857    3.190
1005 2  103.809    7.714    3.190
1006 2  107.461    0.000    1.425
1007 2  107.461    3.857    1.425
1008 2  107.461    7.714    1.425
1009 2  106.564    0.000    4.130
1010 2  106.564    3.857    4.130
1011 2  106.564    7.714    4.130
1012 2  106.015    1.928    8.844
1013 2  106.015    5.786    8.844
1014 2  106.015    9.643    8.844
1015 2  105.355    0.000    7.084
1016 2  105.355    3.857    7.084
1017 2  105.355    7.714    7.084
1018 2  106.883    1.928    6.167
1019 2  106.883    5.786    6.167
1020 2  106.883    9.643    6.167
1021 2  103.231    1.928    7.932
1022 2  103.231    5.786    7.932
1023 2  103.231    9.643    7.932
1024 2  104.129    1.928    5.227
1025 2  104.129    5.786    5.227
1026 2  104.129    9.643    5.227
1027 2   99.773    1.928    0.513
1028 2   99.773    5.786    0.513
1029 2   99.773    9.643    0.513
1030 2  100.433    0.000    2.273
1031 2  100.433    3.857    2.273
1032 2  100.433    7.714    2.273
1033 2   98.905    1.928    3.190
1034 2   98.905    5.786    3.190
1035 2   98.905    9.643    3.190
1036 2  102.557    1.928    1.425
1037 2  102.557    5.786    1.425
1038 2  102.557    9.643    1.425
1039 2  101.659    1.928    4.130
1040 2  101.659    5.786    4.130
1041 2  101.659    9.643    4.130
1042 2  101.111    0.000    8.844
1043 2  101.111    3.857    8.844
1044 2  101.111    7.714    8.844
1045 2  100.451    1.928    7.084
1046 2  100.451    5.786    7.084
1047 2  100.451    9.643    7.084
1048 2  101.979    0.000    6.167
1049 2  101.979    3.857    6.167
1050 2  101.979    7.714    6.167
1051 2   98.327    0.000    7.932
1052 2   98.327    3.857    7.932
1053 2   98.327    7.714    7.932
1054 2   99.225    0.000    5.227
1055 2   99.225    3.857    5.227
1056 2   99.225    7.714    5.227
1057 1  114.085    1.928    0.411
1058 1  114.085    5.786    0.411
1059 1  114.085    9.643    0.411
1060 1  115.503    0.000    2.451
1061 1  115.503    3.857    2.451
1062 1  115.503    7.714    2.451
1063 1  113.293    1.928    3.374
1064 1  113.293    5.786    3.374
1065 1  113.293    9.643    3.374
1066 1  116.226    0.000    8.946
1067 1  116.226    3.857    8.946
1068 1  116.226    7.714    8.946
1069 1  114.807    1.928    6.906
1070 1  114.807    5.786    6.906
1071 1  114.807    9.643    6.906
1072 1  117.018    0.000    5.983
1073 1  117.018    3.857    5.983
1074 1  117.018    7.714    5.983
1075 1  109.180    0.000    0.411
1076 1  109.180    3.857    0.411
1077 1  109.180    7.714    0.411
1078 1  110.599    1.928    2.451
1079 1  110.599    5.786    2.451
1080 1  110.599    9.643    2.451
1081 1  108.388    0.000    3.374
1082 1  108.388    3.857    3.374
1083 1  108.388    7.714    3.374
1084 1  111.321    1.928    8.946
1085 1  111.321    5.786    8.946
1086 1  111.321    9.643    8.946
1087 1  109.903    0.000    6.906
1088 1  109.903    3.857    6.906
1089 1  109.903    7.714    6.906
1090 1  112.113    1.928    5.983
1091 1  112.113    5.786    5.983
1092 1  112.113    9.643    5.983
1093 2  114.487    0.000    0.513
1094 2  114.487    3.857    0.513
1095 2  114.487    7.714    0.513
1096 2  115.147    1.928    2.273
1097 2  115.147    5.786    2.273
1098 2  115.147    9.643    2.273
1099 2  113.618    0.000    3.190
1100 2  113.618    3.857    3.190
1101 2  113.618    7.714    3.190
1102 2  117.270    0.000    1.425
1103 2  117.270    3.857    1.425
1104 2  117.270    7.714    1.425
1105 2  116.373    0.000    4.130
1106 2  116.373    3.857    4.130
1107 2  116.373    7.714    4.130
1108 2  115.824    1.928    8.844
1109 2  115.824    5.786    8.844
1110 2  115.824    9.643    8.844
1111 2  115.164    0.000    7.084
1112 2  115.164    3.857    7.084
1113 2  115.164    7.714    7.084
1114 2  116.692    1.928    6.167
1115 2  116.692    5.786    6.167
1116 2  116.692    9.643    6.167
1117 2  113.040    1.928    7.932
1118 2  113.040    5.786    7.932
1119 2  113.040    9.643    7.932
1120 2  113.938    1.928    5.227
1121 2  113.938    5.786    5.227
1122 2  113.938    9.643    5.227
1123 2  109.582    1.928    0.513
1124 2  109.582    5.786    0.513
1125 2  109.582    9.643    0.513
1126 2  110.242    0.000    2.273
1127 2  110.242    3.857    2.273
1128 2  110.242    7.714    2.273
1129 2  108.714    1.928    3.190
1130 2  108.714    5.786    3.190
1131 2  108.714    9.643    3.190
1132 2  112.366    1.928    1.425
1133 2  112.366    5.786    1.425
1134 2  112.366    9.643    1.425
1135 2  111.468    1.928    4.130
1136 2  111.468    5.786    4.130
1137 2  111.468    9.643    4.130
1138 2  110.919    0.000    8.844
1139 2  110.919    3.857    8.844
1140 2  110.919    7.714    8.844
1141 2  110.259    1.928    7.084
1142 2  110.259    5.786    7.084
1143 2  110.259    9.643    7.084
1144 2  111.788    0.000    6.167
1145 2  111.788    3.857    6.167
1146 2  111.788    7.714    6.167
1147 2  108.136    0.000    7.932
1148 2  108.136    3.857    7.932
1149 2  108.136    7.714    7.932
1150 2  109.033    0.000    5.227
1151 2  109.033    3.857    5.227
1152 2  109.033    7.714    5.227
1153 1    6.187   13.500    0.411
1154 1    6.187   17.358    0.411
1155 1    6.187   21.215    0.411
1156 1    7.606   11.572    2.451
1157 1    7.606   15.429    2.451
1158 1    7.606   19.286    2.451
1159 1    5.395   13.500    3.374
1160 1    5.395   17.358    3.374
1161 1    5.395   21.215    3.374
1162 1    8.328   11.572    8.946
1163 1    8.328   15.429    8.946
1164 1    8.328   19.286    8.946
1165 1    6.910   13.500    6.906
1166 1    6.910   17.358    6.906
1167 1    6.910   21.215    6.906
1168 1    9.120   11.572    5.983
1169 1    9.120   15.429    5.983
1170 1    9.120   19.286    5.983
1171 1    1.283   11.572    0.411
1172 1    1.283   15.429    0.411
1173 1    1.283   19.286    0.411
1174 1    2.701   13.500    2.451
1175 1    2.701   17.358    2.451
1176 1    2.701   21.215    2.451
1177 1    0.491   11.572    3.374
1178 1    0.491   15.429    3.374
1179 1    0.491   19.286    3.374
1180 1    3.424   13.500    8.946
1181 1    3.424   17.358    8.946
1182 1    3.424   21.215    8.946
1183 1    2.006   11.572    6.906
1184 1    2.006   15.429    6.906
1185 1    2.006   19.286    6.906
1186 1    4.216   13.500    5.983
1187 1    4.216   17.358    5.983
1188 1    4.216   21.215    5.983
1189 2    6.589   11.572    0.513
1190 2    6.589   15.429    0.513
1191 2    6.589   19.286    0.513
1192 2    7.249   13.500    2.273
1193 2    7.249   17.358    2.273
1194 2    7.249   21.215    2.273
1195 2    5.721   11.572    3.190
1196 2    5.721   15.429    3.190
1197 2    5.721   19.286    3.190
1198 2    9.373   11.572    1.425
1199 2    9.373   15.429    1.425
1200 2    9.373   19.286    1.425
1201 2    8.475   11.572    4.130
1202 2    8.475   15.429    4.130
1203 2    8.475   19.286    4.130
1204 2    7.926   13.500    8.844
1205 2    7.926   17.358    8.844
1206 2    7.926   21.215    8.844
1207 2    7.267   11.572    7.084
1208 2    7.267   15.429    7.084
1209 2    7.267   19.286    7.084
1210 2    8.795   13.500    6.167
1211 2    8.795   17.358    6.167
1212 2    8.795   21.215    6.167
1213 2    5.143   13.500    7.932
1214 2    5.143   17.358    7.932
1215 2    5.143   21.215    7.932
1216 2    6.040   13.500    5.227
1217 2    6.040   17.358    5.227
1218 2    6.040   21.215    5.227
1219 2    1.685   13.500    0.513
1220 2    1.685   17.358    0.513
1221 2    1.685   21.215    0.513
1222 2    2.345   11.572    2.273
1223 2    2.345   15.429    2.273
1224 2    2.345   19.286    2.273
1225 2    0.816   13.500    3.190
1226 2    0.816   17.358    3.190
1227 2    0.816   21.215    3.190
1228 2    4.468   13.500    1.425
1229 2    4.468   17.358    1.425
1230 2    4.468   21.215    1.425
1231 2    3.571   13.500    4.130
1232 2    3.571   17.358    4.130
1233 2    3.571   21.215    4.130
1234 2    3.022   11.572    8.844
1235 2    3.022   15.429    8.844
1236 2    3.022   19.286    8.844
1237 2    2.362   13.500    7.084
1238 2    2.362   17.358    7.084
1239 2    2.362   21.215    7.084
1240 2    3.890   11.572    6.167
1241 2    3.890   15.429    6.167
1242 2    3.890   19.286    6.167
1243 2    0.238   11.572    7.932
1244 2    0.238   15.429    7.932
1245 2    0.238   19.286    7.932
1246 2    1.136   11.572    5.227
1247 2    1.136   15.429    5.227
1248 2    1.136   19.286    5.227
1249 1   15.996   13.500    0.411
1250 1   15.996   17.358    0.411
1251 1   15.996   21.215    0.411
1252 1   17.414   11.572    2.451
1253 1   17.414   15.429    2.451
1254 1   17.414   19.286    2.451
1255 1   15.204   13.500    3.374
1256 1   15.204   17.358    3.374
1257 1   15.204   21.215    3.374
1258 1   18.137   11.572    8.946
1259 1   18.137   15.429    8.946
1260 1   18.137   19.286    8.946
1261 1   16.719   13.500    6.906
1262 1   16.719   17.358    6.906
1263 1   16.719   21.215    6.906
1264 1   18.929   11.572    5.983
1265 1   18.929   15.429    5.983
1266 1   18.929   19.286    5.983
1267 1   11.092   11.572    0.411
1268 1   11.092   15.429    0.411
1269 1   11.092   19.286    0.411
1270 1   12.510   13.500    2.451
1271 1   12.510   17.358    2.451
1272 1   12.510   21.215    2.451
1273 1   10.300   11.572    3.374
1274 1   10.300   15.429    3.374
1275 1   10.300   19.286    3.374
1276 1   13.233   13.500    8.946
1277 1   13.233   17.358    8.946
1278 1   13.233   21.215    8.946
1279 1   11.814   11.572    6.906
1280 1   11.814   15.429    6.906
1281 1   11.814   19.286    6.906
1282 1   14.025   13.500    5.983
1283 1   14.025   17.358    5.983
1284 1   14.025   21.215    5.983
1285 2   16.398   11.572    0.513
1286 2   16.398   15.429    0.513
1287 2   16.398   19.286    0.513
1288 2   17.058   13.500    2.273
1289 2   17.058   17.358    2.273
1290 2   17.058   21.215    2.273
1291 2   15.530   11.572    3.190
1292 2   15.530   15.429    3.190
1293 2   15.530   19.286    3.190
1294 2   19.182   11.572    1.425
1295 2   19.182   15.429    1.425
1296 2   19.182   19.286    1.425
1297 2   18.284   11.572    4.130
1298 2   18.284   15.429    4.130
1299 2   18.284   19.286    4.130
1300 2   17.735   13.500    8.844
1301 2   17.735   17.358    8.844
1302 2   17.735   21.215    8.844
1303 2   17.075   11.572    7.084
1304 2   17.075   15.429    7.084
1305 2   17.075   19.286    7.084
1306 2   18.604   13.500    6.167
1307 2   18.604   17.358    6.167
1308 2   18.604   21.215    6.167
1309 2   14.952   13.500    7.932
1310 2   14.952   17.358    7.932
1311 2   14.952   21.215    7.932
1312 2   15.849   13.500    5.227
1313 2   15.849   17.358    5.227
1314 2   15.849   21.215    5.227
1315 2   11.494   13.500    0.513
1316 2   11.494   17.358    0.513
1317 2   11.494   21.215    0.513
1318 2   12.154   11.572    2.273
1319 2   12.154   15.429    2.273
1320 2   12.154   19.286    2.273
1321 2   10.625   13.500    3.190
1322 2   10.625   17.358    3.190
1323 2   10.625   21.215    3.190
1324 2   14.277   13.500    1.425
1325 2   14.277   17.358    1.425
1326 2   14.277   21.215    1.425
1327 2   13.380   13.500    4.130
1328 2   13.380   17.358    4.130
1329 2   13.380   21.215    4.130
1330 2   12.831   11.572    8.844
1331 2   12.831   15.429    8.844
1332 2   12.831   19.286    8.844
1333 2   12.171   13.500    7.084
1334 2   12.171   17.358    7.084
1335 2   12.171   21.215    7.084
1336 2   13.699   11.572    6.167
1337 2   13.699   15.429    6.167
1338 2   13.699   19.286    6.167
1339 2   10.047   11.572    7.932
1340 2   10.047   15.429    7.932
1341 2   10.047   19.286    7.932
1342 2   10.945   11.572    5.227
1343 2   10.945   15.429    5.227
1344 2   10.945   19.286    5.227
1345 1   25.805   13.500    0.411
1346 1   25.805   17.358    0.411
1347 1   25.805   21.215    0.411
1348 1   27.223   11.572    2.451
1349 1   27.223   15.429    2.451
1350 1   27.223   19.286    2.451
1351 1   25.013   13.500    3.374
1352 1   25.013   17.358    3.374
1353 1   25.013   21.215    3.374
1354 1   27.946   11.572    8.946
1355 1   27.946   15.429    8.946
1356 1   27.946   19.286    8.946
1357 1   26.528   13.500    6.906
1358 1   26.528   17.358    6.906
1359 1   26.528   21.215    6.906
1360 1   28.738   11.572    5.983
1361 1   28.738   15.429    5.983
1362 1   28.738   19.286    5.983
1363 1   20.900   11.572    0.411
1364 1   20.900   15.429    0.411
1365 1   20.900   19.286    0.411
1366 1   22.319   13.500    2.451
1367 1   22.319   17.358    2.451
1368 1   22.319   21.215    2.451
1369 1   20.108   11.572    3.374
1370 1   20.108   15.429    3.374
1371 1   20.108   19.286    3.374
1372 1   23.042   13.500    8.946
1373 1   23.042   17.358    8.946
1374 1   23.042   21.215    8.946
1375 1   21.623   11.572    6.906
1376 1   21.623   15.429    6.906
1377 1   21.623   19.286    6.906
1378 1   23.834   13.500    5.983
1379 1   23.834   17.358    5.983
1380 1   23.834   21.215    5.983
1381 2   26.207   11.572    0.513
1382 2   26.207   15.429    0.513
1383 2   26.207   19.286    0.513
1384 2   26.867   13.500    2.273
1385 2   26.867   17.358    2.273
1386 2   26.867   21.215    2.273
1387 2   25.339   11.572    3.190
1388 2   25.339   15.429    3.190
1389 2   25.339   19.286    3.190
1390 2   28.991   11.572    1.425
1391 2   28.991   15.429    1.425
1392 2   28.991   19.286    1.425
1393 2   28.093   11.572    4.130
1394 2   28.093   15.429    4.130
1395 2   28.093   19.286    4.130
1396 2   27.544   13.500    8.844
1397 2   27.544   17.358    8.844
1398 2   27.544   21.215    8.844
1399 2   26.884   11.572    7.084
1400 2   26.884   15.429    7.084
1401 2   26.884   19.286    7.084
1402 2   28.412   13.500    6.167
1403 2   28.412   17.358    6.167
1404 2   28.412   21.215    6.167
1405 2   24.760   13.500    7.932
1406 2   24.760   17.358    7.932
1407 2   24.760   21.215    7.932
1408 2   25.658   13.500    5.227
1409 2   25.658   17.358    5.227
1410 2   25.658   21.215    5.227
1411 2   21.302   13.500    0.513
1412 2   21.302   17.358    0.513
1413 2   21.302   21.215    0.513
1414 2   21.962   11.572    2.273
1415 2   21.962   15.429    2.273
1416 2   21.962   19.286    2.273
1417 2   20.434   13.500    3.190
1418 2   20.434   17.358    3.190
1419 2   20.434   21.215    3.190
1420 2   24.086   13.500    1.425
1421 2   24.086   17.358    1.425
1422 2   24.086   21.215    1.425
1423 2   23.189   13.500    4.130
1424 2   23.189   17.358    4.130
1425 2   23.189   21.215    4.130
1426 2   22.640   11.572    8.844
1427 2   22.640   15.429    8.844
1428 2   22.640   19.286    8.844
1429 2   21.980   13.500    7.084
1430 2   21.980   17.358    7.084
1431 2   21.980   21.215    7.084
1432 2   23.508   11.572    6.167
1433 2   23.508   15.429    6.167
1434 2   23.508   19.286    6.167
1435 2   19.856   11.572    7.932
1436 2   19.856   15.429    7.932
1437 2   19.856   19.286    7.932
1438 2   20.754   11.572    5.227
1439 2   20.754   15.429    5.227
1440 2   20.754   19.286    5.227
1441 1   35.614   13.500    0.411
1442 1   35.614   17.358    0.411
1443 1   35.614   21.215    0.411
1444 1   37.032   11.572    2.451
1445 1   37.032   15.429    2.451
1446 1   37.032   19.286    2.451
1447 1   34.822   13.500    3.374
1448 1   34.822   17.358    3.374
1449 1   34.822   21.215    3.374
1450 1   37.755   11.572    8.946
1451 1   37.755   15.429    8.946
1452 1   37.755   19.286    8.946
1453 1   36.337   13.500    6.906
1454 1   36.337   17.358    6.906
1455 1   36.337   21.215    6.906
1456 1   38.547   11.572    5.983
1457 1   38.547   15.429    5.983
1458 1   38.547   19.286    5.983
1459 1   30.709   11.572    0.411
1460 1   30.709   15.429    0.411
1461 1   30.709   19.286    0.411
1462 1   32.128   13.500    2.451
1463 1   32.128   17.358    2.451
1464 1   32.128   21.215    2.451
1465 1   29.917   11.572    3.374
1466 1   29.917   15.429    3.374
1467 1   29.917   19.286    3.374
1468 1   32.851   13.500    8.946
1469 1   32.851   17.358    8.946
1470 1   32.851   21.215    8.946
1471 1   31.432   11.572    6.906
1472 1   31.432   15.429    6.906
1473 1   31.432   19.286    6.906
1474 1   33.643   13.500    5.983
1475 1   33.643   17.358    5.983
1476 1   33.643   21.215    5.983
1477 2   36.016   11.572    0.513
1478 2   36.016   15.429    0.513
1479 2   36.016   19.286    0.513
1480 2   36.676   13.500    2.273
1481 2   36.676   17.358    2.273
1482 2   36.676   21.215    2.273
1483 2   35.147   11.572    3.190
1484 2   35.147   15.429    3.190
1485 2   35.147   19.286    3.190
1486 2   38.799   11.572    1.425
1487 2   38.799   15.429    1.425
1488 2   38.799   19.286    1.425
1489 2   37.902   11.572    4.130
1490 2   37.902   15.429    4.130
1491 2   37.902   19.286    4.130
1492 2   37.353   13.500    8.844
1493 2   37.353   17.358    8.844
1494 2   37.353   21.215    8.844
1495 2   36.693   11.572    7.084
1496 2   36.693   15.429    7.084
1497 2   36.693   19.286    7.084
1498 2   38.221   13.500    6.167
1499 2   38.221   17.358    6.167
1500 2   38.221   21.215    6.167
1501 2   34.569   13.500    7.932
1502 2   34.569   17.358    7.932
1503 2   34.569   21.215    7.932
1504 2   35.467   13.500    5.227
1505 2   35.467   17.358    5.227
1506 2   35.467   21.215    5.227
1507 2   31.111   13.500    0.513
1508 2   31.111   17.358    0.513
1509 2   31.111   21.215    0.513
1510 2   31.771   11.572    2.273
1511 2   31.771   15.429    2.273
1512 2   31.771   19.286    2.273
1513 2   30.243   13.500    3.190
1514 2   30.243   17.358    3.190
1515 2   30.243   21.215    3.190
1516 2   33.895   13.500    1.425
1517 2   33.895   17.358    1.425
1518 2   33.895   21.215    1.425
1519 2   32.997   13.500    4.130
1520 2   32.997   17.358    4.130
1521 2   32.997   21.215    4.130
1522 2   32.449   11.572    8.844
1523 2   32.449   15.429    8.844
1524 2   32.449   19.286    8.844
1525 2   31.789   13.500    7.084
1526 2   31.789   17.358    7.084
1527 2   31.789   21.215    7.084
1528 2   33.317   11.572    6.167
1529 2   33.317   15.429    6.167
1530 2   33.317   19.286    6.167
1531 2   29.665   11.572    7.932
1532 2   29.665   15.429    7.932
1533 2   29.665   19.286    7.932
1534 2   30.563   11.572    5.227
1535 2   30.563   15.429    5.227
1536 2   30.563   19.286    5.227
1537 1   45.423   13.500    0.411
1538 1   45.423   17.358    0.411
1539 1   45.423   21.215    0.411
1540 1   46.841   11.572    2.451
1541 1   46.841   15.429    2.451
1542 1   46.841   19.286    2.451
1543 1   44.631   13.500    3.374
1544 1   44.631   17.358    3.374
1545 1   44.631   21.215    3.374
1546 1   47.564   11.572    8.946
1547 1   47.564   15.429    8.946
1548 1   47.564   19.286    8.946
1549 1   46.145   13.500    6.906
1550 1   46.145   17.358    6.906
1551 1   46.145   21.215    6.906
1552 1   48.356   11.572    5.983
1553 1   48.356   15.429    5.983
1554 1   48.356   19.286    5.983
1555 1   40.518   11.572    0.411
1556 1   40.518   15.429    0.411
1557 1   40.518   19.286    0.411
1558 1   41.937   13.500    2.451
1559 1   41.937   17.358    2.451
1560 1   41.937   21.215    2.451
1561 1   39.726   11.572    3.374
1562 1   39.726   15.429    3.374
1563 1   39.726   19.286    3.374
1564 1   42.659   13.500    8.946
1565 1   42.659   17.358    8.946
1566 1   42.659   21.215    8.946
1567 1   41.241   11.572    6.906
1568 1   41.241   15.429    6.906
1569 1   41.241   19.286    6.906
1570 1   43.451   13.500    5.983
1571 1   43.451   17.358    5.983
1572 1   43.451   21.215    5.983
1573 2   45.825   11.572    0.513
1574 2   45.825   15.429    0.513
1575 2   45.825   19.286    0.513
1576 2   46.485   13.500    2.273
1577 2   46.485   17.358    2.273
1578 2   46.485   21.215    2.273
1579 2   44.956   11.572    3.190
1580 2   44.956   15.429    3.190
1581 2   44.956   19.286    3.190
1582 2   48.608   11.572    1.425
1583 2   48.608   15.429    1.425
1584 2   48.608   19.286    1.425
1585 2   47.711   11.572    4.130
1586 2   47.711   15.429    4.130
1587 2   47.711   19.286    4.130
1588 2   47.162   13.500    8.844
1589 2   47.162   17.358    8.844
1590 2   47.162   21.215    8.844
1591 2   46.502   11.572    7.084
1592 2   46.502   15.429    7.084
1593 2   46.502   19.286    7.084
1594 2   48.030   13.500    6.167
1595 2   48.030   17.358    6.167
1596 2   48.030   21.215    6.167
1597 2   44.378   13.500    7.932
1598 2   44.378   17.358    7.932
1599 2   44.378   21.215    7.932
1600 2   45.276   13.500    5.227
1601 2   45.276   17.358    5.227
1602 2   45.276   21.215    5.227
1603 2   40.920   13.500    0.513
1604 2   40.920   17.358    0.513
1605 2   40.920   21.215    0.513
1606 2   41.580   11.572    2.273
1607 2   41.580   15.429    2.273
1608 2   41.580   19.286    2.273
1609 2   40.052   13.500    3.190
1610 2   40.052   17.358    3.190
1611 2   40.052   21.215    3.190
1612 2   43.704   13.500    1.425
1613 2   43.704   17.358    1.425
1614 2   43.704   21.215    1.425
1615 2   42.806   13.500    4.130
1616 2   42.806   17.358    4.130
1617 2   42.806   21.215    4.130
1618 2   42.257   11.572    8.844
1619 2   42.257   15.429    8.844
1620 2   42.257   19.286    8.844
1621 2   41.597   13.500    7.084
1622 2   41.597   17.358    7.084
1623 2   41.597   21.215    7.084
1624 2   43.126   11.572    6.167
1625 2   43.126   15.429    6.167
1626 2   43.126   19.286    6.167
1627 2   39.474   11.572    7.932
1628 2   39.474   15.429    7.932
1629 2   39.474   19.286    7.932
1630 2   40.371   11.572    5.227
1631 2   40.371   15.429    5.227
1632 2   40.371   19.286    5.227
1633 1   55.231   13.500    0.411
1634 1   55.231   17.358    0.411
1635 1   55.231   21.215    0.411
1636 1   56.650   11.572    2.451
1637 1   56.650   15.429    2.451
1638 1   56.650   19.286    2.451
1639 1   54.439   13.500    3.374
1640 1   54.439   17.358    3.374
1641 1   54.439   21.215    3.374
1642 1   57.373   11.572    8.946
1643 1   57.373   15.429    8.946
1644 1   57.373   19.286    8.946
1645 1   55.954   13.500    6.906
1646 1   55.954   17.358    6.906
1647 1   55.954   21.215    6.906
1648 1   58.165   11.572    5.983
1649 1   58.165   15.429    5.983
1650 1   58.165   19.286    5.983
1651 1   50.327   11.572    0.411
1652 1   50.327   15.429    0.411
1653 1   50.327   19.286    0.411
1654 1   51.745   13.500    2.451
1655 1   51.745   17.358    2.451
1656 1   51.745   21.215    2.451
1657 1   49.535   11.572    3.374
1658 1   49.535   15.429    3.374
1659 1   49.535   19.286    3.374
1660 1   52.468   13.500    8.946
1661 1   52.468   17.358    8.946
1662 1   52.468   21.215    8.946
1663 1   51.050   11.572    6.906
1664 1   51.050   15.429    6.906
1665 1   51.050   19.286    6.906
1666 1   53.260   13.500    5.983
1667 1   53.260   17.358    5.983
1668 1   53.260   21.215    5.983
1669 2   55.633   11.572    0.513
1670 2   55.633   15.429    0.513
1671 2   55.633   19.286    0.513
1672 2   56.293   13.500    2.273
1673 2   56.293   17.358    2.273
1674 2   56.293   21.215    2.273
1675 2   54.765   11.572    3.190
1676 2   54.765   15.429    3.190
1677 2   54.765   19.286    3.190
1678 2   58.417   11.572    1.425
1679 2   58.417   15.429    1.425
1680 2   58.417   19.286    1.425
1681 2   57.520   11.572    4.130
1682 2   57.520   15.429    4.130
1683 2   57.520   19.286    4.130
1684 2   56.971   13.500    8.844
1685 2   56.971   17.358    8.844
1686 2   56.971   21.215    8.844
1687 2   56.311   11.572    7.084
1688 2   56.311   15.429    7.084
1689 2   56.311   19.286    7.084
1690 2   57.839   13.500    6.167
1691 2   57.839   17.358    6.167
1692 2   57.839   21.215    6.167
1693 2   54.187   13.500    7.932
1694 2   54.187   17.358    7.932
1695 2   54.187   21.215    7.932
1696 2   55.085   13.500    5.227
1697 2   55.085   17.358    5.227
1698 2   55.085   21.215    5.227
1699 2   50.729   13.500    0.513
1700 2   50.729   17.358    0.513
1701 2   50.729   21.215    0.513
1702 2   51.389   11.572    2.273
1703 2   51.389   15.429    2.273
1704 2   51.389   19.286    2.273
1705 2   49.861   13.500    3.190
1706 2   49.861   17.358    3.190
1707 2   49.861   21.215    3.190
1708 2   53.513   13.500    1.425
1709 2   53.513   17.358    1.425
1710 2   53.513   21.215    1.425
1711 2   52.615   13.500    4.130
1712 2   52.615   17.358    4.130
1713 2   52.615   21.215    4.130
1714 2   52.066   11.572    8.844
1715 2   52.066   15.429    8.844
1716 2   52.066   19.286    8.844
1717 2   51.406   13.500    7.084
1718 2   51.406   17.358    7.084
1719 2   51.406   21.215    7.084
1720 2   52.935   11.572    6.167
1721 2   52.935   15.429    6.167
1722 2   52.935   19.286    6.167
1723 2   49.283   11.572    7.932
1724 2   49.283   15.429    7.932
1725 2   49.283   19.286    7.932
1726 2   50.180   11.572    5.227
1727 2   50.180   15.429    5.227
1728 2   50.180   19.286    5.227
1729 1   65.040   13.500    0.411
1730 1   65.040   17.358    0.411
1731 1   65.040   21.215    0.411
1732 1   66.459   11.572    2.451
1733 1   66.459   15.429    2.451
1734 1   66.459   19.286    2.451
1735 1   64.248   13.500    3.374
1736 1   64.248   17.358    3.374
1737 1   64.248   21.215    3.374
1738 1   67.182   11.572    8.946
1739 1   67.182   15.429    8.946
1740 1   67.182   19.286    8.946
1741 1   65.763   13.500    6.906
1742 1   65.763   17.358    6.906
1743 1   65.763   21.215    6.906
1744 1   67.974   11.572    5.983
1745 1   67.974   15.429    5.983
1746 1   67.974   19.286    5.983
1747 1   60.136   11.572    0.411
1748 1   60.136   15.429    0.411
1749 1   60.136   19.286    0.411
1750 1   61.554   13.500    2.451
1751 1   61.554   17.358    2.451
1752 1   61.554   21.215    2.451
1753 1   59.344   11.572    3.374
1754 1   59.344   15.429    3.374
1755 1   59.344   19.286    3.374
1756 1   62.277   13.500    8.946
1757 1   62.277   17.358    8.946
1758 1   62.277   21.215    8.946
1759 1   60.859   11.572    6.906
1760 1   60.859   15.429    6.906
1761 1   60.859   19.286    6.906
1762 1   63.069   13.500    5.983
1763 1   63.069   17.358    5.983
1764 1   63.069   21.215    5.983
1765 2   65.442   11.572    0.513
1766 2   65.442   15.429    0.513
1767 2   65.442   19.286    0.513
1768 2   66.102   13.500    2.273
1769 2   66.102   17.358    2.273
1770 2   66.102   21.215    2.273
1771 2   64.574   11.572    3.190
1772 2   64.574   15.429    3.190
1773 2   64.574   19.286    3.190
1774 2   68.226   11.572    1.425
1775 2   68.226   15.429    1.425
1776 2   68.226   19.286    1.425
1777 2   67.328   11.572    4.130
1778 2   67.328   15.429    4.130
1779 2   67.328   19.286    4.130
1780 2   66.780   13.500    8.844
1781 2   66.780   17.358    8.844
1782 2   66.780   21.215    8.844
1783 2   66.120   11.572    7.084
1784 2   66.120   15.429    7.084
1785 2   66.120   19.286    7.084
1786 2   67.648   13.500    6.167
1787 2   67.648   17.358    6.167
1788 2   67.648   21.215    6.167
1789 2   63.996   13.500    7.932
1790 2   63.996   17.358    7.932
1791 2   63.996   21.215    7.932
1792 2   64.894   13.500    5.227
1793 2   64.894   17.358    5.227
1794 2   64.894   21.215    5.227
1795 2   60.538   13.500    0.513
1796 2   60.538   17.358    0.513
1797 2   60.538   21.215    0.513
1798 2   61.198   11.572    2.273
1799 2   61.198   15.429    2.273
1800 2   61.198   19.286    2.273
1801 2   59.670   13.500    3.190
1802 2   59.670   17.358    3.190
1803 2   59.670   21.215    3.190
1804 2   63.322   13.500    1.425
1805 2   63.322   17.358    1.425
1806 2   63.322   21.215    1.425
1807 2   62.424   13.500    4.130
1808 2   62.424   17.358    4.130
1809 2   62.424   21.215    4.130
1810 2   61.875   11.572    8.844
1811 2   61.875   15.429    8.844
1812 2   61.875   19.286    8.844
1813 2   61.215   13.500    7.084
1814 2   61.215   17.358    7.084
1815 2   61.215   21.215    7.084
1816 2   62.743   11.572    6.167
1817 2   62.743   15.429    6.167
1818 2   62.743   19.286    6.167
1819 2   59.091   11.572    7.932
1820 2   59.091   15.429    7.932
1821 2   59.091   19.286    7.932
1822 2   59.989   11.572    5.227
1823 2   59.989   15.429    5.227
1824 2   59.989   19.286    5.227
1825 1   74.849   13.500    0.411
1826 1   74.849   17.358    0.411
1827 1   74.849   21.215    0.411
1828 1   76.268   11.572    2.451
1829 1   76.268   15.429    2.451
1830 1   76.268   19.286    2.451
1831 1   74.057   13.500    3.374
1832 1   74.057   17.358    3.374
1833 1   74.057   21.215    3.374
1834 1   76.990   11.572    8.946
1835 1   76.990   15.429    8.946
1836 1   76.990   19.286    8.946
1837 1   75.572   13.500    6.906
1838 1   75.572   17.358    6.906
1839 1   75.572   21.215    6.906
1840 1   77.782   11.572    5.983
1841 1   77.782   15.429    5.983
1842 1   77.782   19.286    5.983
1843 1   69.945   11.572    0.411
1844 1   69.945   15.429    0.411
1845 1   69.945   19.286    0.411
1846 1   71.363   13.500    2.451
1847 1   71.363   17.358    2.451
1848 1   71.363   21.215    2.451
1849 1   69.153   11.572    3.374
1850 1   69.153   15.429    3.374
1851 1   69.153   19.286    3.374
1852 1   72.086   13.500    8.946
1853 1   72.086   17.358    8.946
1854 1   72.086   21.215    8.946
1855 1   70.668   11.572    6.906
1856 1   70.668   15.429    6.906
1857 1   70.668   19.286    6.906
1858 1   72.878   13.500    5.983
1859 1   72.878   17.358    5.983
1860 1   72.878   21.215    5.983
1861 2   75.251   11.572    0.513
1862 2   75.251   15.429    0.513
1863 2   75.251   19.286    0.513
1864 2   75.911   13.500    2.273
1865 2   75.911   17.358    2.273
1866 2   75.911   21.215    2.273
1867 2   74.383   11.572    3.190
1868 2   74.383   15.429    3.190
1869 2   74.383   19.286    3.190
1870 2   78.035   11.572    1.425
1871 2   78.035   15.429    1.425
1872 2   78.035   19.286    1.425
1873 2   77.137   11.572    4.130
1874 2   77.137   15.429    4.130
1875 2   77.137   19.286    4.130
1876 2   76.588   13.500    8.844
1877 2   76.588   17.358    8.844
1878 2   76.588   21.215    8.844
1879 2   75.928   11.572    7.084
1880 2   75.928   15.429    7.084
1881 2   75.928   19.286    7.084
1882 2   77.457   13.500    6.167
1883 2   77.457   17.358    6.167
1884 2   77.457   21.215    6.167
1885 2   73.805   13.500    7.932
1886 2   73.805   17.358    7.932
1887 2   73.805   21.215    7.932
1888 2   74.702   13.500    5.227
1889 2   74.702   17.358    5.227
1890 2   74.702   21.215    5.227
1891 2   70.347   13.500    0.513
1892 2   70.347   17.358    0.513
1893 2   70.347   21.215    0.513
1894 2   71.007   11.572    2.273
1895 2   71.007   15.429    2.273
1896 2   71.007   19.286    2.273
1897 2   69.478   13.500    3.190
1898 2   69.478   17.358    3.190
1899 2   69.478   21.215    3.190
1900 2   73.130   13.500    1.425
1901 2   73.130   17.358    1.425
1902 2   73.130   21.215    1.425
1903 2   72.233   13.500    4.130
1904 2   72.233   17.358    4.130
1905 2   72.233   21.215    4.130
1906 2   71.684   11.572    8.844
1907 2   71.684   15.429    8.844
1908 2   71.684   19.286    8.844
1909 2   71.024   13.500    7.084
1910 2   71.024   17.358    7.084
1911 2   71.024   21.215    7.084
1912 2   72.552   11.572    6.167
1913 2   72.552   15.429    6.167
1914 2   72.552   19.286    6.167
1915 2   68.900   11.572    7.932
1916 2   68.900   15.429    7.932
1917 2   68.900   19.286    7.932
1918 2   69.798   11.572    5.227
1919 2   69.798   15.429    5.227
1920 2   69.798   19.286    5.227
1921 1   84.658   13.500    0.411
1922 1   84.658   17.358    0.411
1923 1   84.658   21.215    0.411
1924 1   86.076   11.572    2.451
1925 1   86.076   15.429    2.451
1926 1   86.076   19.286    2.451
1927 1   83.866   13.500    3.374
1928 1   83.866   17.358    3.374
1929 1   83.866   21.215    3.374
1930 1   86.799   11.572    8.946
1931 1   86.799   15.429    8.946
1932 1   86.799   19.286    8.946
1933 1   85.381   13.500    6.906
1934 1   85.381   17.358    6.906
1935 1   85.381   21.215    6.906
1936 1   87.591   11.572    5.983
1937 1   87.591   15.429    5.983
1938 1   87.591   19.286    5.983
1939 1   79.754   11.572    0.411
1940 1   79.754   15.429    0.411
1941 1   79.754   19.286    0.411
1942 1   81.172   13.500    2.451
1943 1   81.172   17.358    2.451
1944 1   81.172   21.215    2.451
1945 1   78.962   11.572    3.374
1946 1   78.962   15.429    3.374
1947 1   78.962   19.286    3.374
1948 1   81.895   13.500    8.946
1949 1   81.895   17.358    8.946
1950 1   81.895   21.215    8.946
1951 1   80.476   11.572    6.906
1952 1   80.476   15.429    6.906
1953 1   80.476   19.286    6.906
1954 1   82.687   13.500    5.983
1955 1   82.687   17.358    5.983
1956 1   82.687   21.215    5.983
1957 2   85.060   11.572    0.513
1958 2   85.060   15.429    0.513
1959 2   85.060   19.286    0.513
1960 2   85.720   13.500    2.273
1961 2   85.720   17.358    2.273
1962 2   85.720   21.215    2.273
1963 2   84.192   11.572    3.190
1964 2   84.192   15.429    3.190
1965 2   84.192   19.286    3.190
1966 2   87.844   11.572    1.425
1967 2   87.844   15.429    1.425
1968 2   87.844   19.286    1.425
1969 2   86.946   11.572    4.130
1970 2   86.946   15.429    4.130
1971 2   86.946   19.286    4.130
1972 2   86.397   13.500    8.844
1973 2   86.397   17.358    8.844
1974 2   86.397   21.215    8.844
1975 2   85.737   11.572    7.084
1976 2   85.737   15.429    7.084
1977 2   85.737   19.286    7.084
1978 2   87.266   13.500    6.167
1979 2   87.266   17.358    6.167
1980 2   87.266   21.215    6.167
1981 2   83.614   13.500    7.932
1982 2   83.614   17.358    7.932
1983 2   83.614   21.215    7.932
1984 2   84.511   13.500    5.227
1985 2   84.511   17.358    5.227
1986 2   84.511   21.215    5.227
1987 2   80.156   13.500    0.513
1988 2   80.156   17.358    0.513
1989 2   80.156   21.215    0.513
1990 2   80.816   11.572    2.273
1991 2   80.816   15.429    2.273
1992 2   80.816   19.286    2.273
1993 2   79.287   13.500    3.190
1994 2   79.287   17.358    3.190
1995 2   79.287   21.215    3.190
1996 2   82.939   13.500    1.425
1997 2   82.939   17.358    1.425
1998 2   82.939   21.215    1.425
1999 2   82.042   13.500    4.130
2000 2   82.042   17.358    4.130
2001 2   82.042   21.215    4.130
2002 2   81.493   11.572    8.844
2003 2   81.493   15.429    8.844
2004 2   81.493   19.286    8.844
2005 2   80.833   13.500    7.084
2006 2   80.833   17.358    7.084
2007 2   80.833   21.215    7.084
2008 2   82.361   11.572    6.167
2009 2   82.361   15.429    6.167
2010 2   82.361   19.286    6.167
2011 2   78.709   11.572    7.932
2012 2   78.709   15.429    7.932
2013 2   78.709   19.286    7.932
2014 2   79.607   11.572    5.227
2015 2   79.607   15.429    5.227
2016 2   79.607   19.286    5.227
2017 1   94.467   13.500    0.411
2018 1   94.467   17.358    0.411
2019 1   94.467   21.215    0.411
2020 1   95.885   11.572    2.451
2021 1   95.885   15.429    2.451
2022 1   95.885   19.286    2.451
2023 1   93.675   13.500    3.374
2024 1   93.675   17.358    3.374
2025 1   93.675   21.215    3.374
2026 1   96.608   11.572    8.946
2027 1   96.608   15.429    8.946
2028 1   96.608   19.286    8.946
2029 1   95.190   13.500    6.906
2030 1   95.190   17.358    6.906
2031 1   95.190   21.215    6.906
2032 1   97.400   11.572    5.983
2033 1   97.400   15.429    5.983
2034 1   97.400   19.286    5.983
2035 1   89.562   11.572    0.411
2036 1   89.562   15.429    0.411
2037 1   89.562   19.286    0.411
2038 1   90.981   13.500    2.451
2039 1   90.981   17.358    2.451
2040 1   90.981   21.215    2.451
2041 1   88.770   11.572    3.374
2042 1   88.770   15.429    3.374
2043 1   88.770   19.286    3.374
2044 1   91.704   13.500    8.946
2045 1   91.704   17.358    8.946
2046 1   91.704   21.215    8.946
2047 1   90.285   11.572    6.906
2048 1   90.285   15.429    6.906
2049 1   90.285   19.286    6.906
2050 1   92.496   13.500    5.983
2051 1   92.496   17.358    5.983
2052 1   92.496   21.215    5.983
2053 2   94.869   11.572    0.513
2054 2   94.869   15.429    0.513
2055 2   94.869   19.286    0.513
2056 2   95.529   13.500    2.273
2057 2   95.529   17.358    2.273
2058 2   95.529   21.215    2.273
2059 2   94.001   11.572    3.190
2060 2   94.001   15.429    3.190
2061 2   94.001   19.286    3.190
2062 2   97.653   11.572    1.425
2063 2   97.653   15.429    1.425
2064 2   97.653   19.286    1.425
2065 2   96.755   11.572    4.130
2066 2   96.755   15.429    4.130
2067 2   96.755   19.286    4.130
2068 2   96.206   13.500    8.844
2069 2   96.206   17.358    8.844
2070 2   96.206   21.215    8.844
2071 2   95.546   11.572    7.084
2072 2   95.546   15.429    7.084
2073 2   95.546   19.286    7.084
2074 2   97.074   13.500    6.167
2075 2   97.074   17.358    6.167
2076 2   97.074   21.215    6.167
2077 2   93.422   13.500    7.932
2078 2   93.422   17.358    7.932
2079 2   93.422   21.215    7.932
2080 2   94.320   13.500    5.227
2081 2   94.320   17.358    5.227
2082 2   94.320   21.215    5.227
2083 2   89.964   13.500    0.513
2084 2   89.964   17.358    0.513
2085 2   89.964   21.215    0.513
2086 2   90.624   11.572    2.273
2087 2   90.624   15.429    2.273
2088 2   90.624   19.286    2.273
2089 2   89.096   13.500    3.190
2090 2   89.096   17.358    3.190
2091 2   89.096   21.215    3.190
2092 2   92.748   13.500    1.425
2093 2   92.748   17.358    1.425
2094 2   92.748   21.215    1.425
2095 2   91.851   13.500    4.130
2096 2   91.851   17.358    4.130
2097 2   91.851   21.215    4.130
2098 2   91.302   11.572    8.844
2099 2   91.302   15.429    8.844
2100 2   91.302   19.286    8.844
2101 2   90.642   13.500    7.084
2102 2   90.642   17.358    7.084
2103 2   90.642   21.215    7.084
2104 2   92.170   11.572    6.167
2105 2   92.170   15.429    6.167
2106 2   92.170   19.286    6.167
2107 2   88.518   11.572    7.932
2108 2   88.518   15.429    7.932
2109 2   88.518   19.286    7.932
2110 2   89.416   11.572    5.227
2111 2   89.416   15.429    5.227
2112 2   89.416   19.286    5.227
2113 1  104.276   13.500    0.411
2114 1  104.276   17.358    0.411
2115 1  104.276   21.215    0.411
2116 1  105.694   11.572    2.451
2117 1  105.694   15.429    2.451
2118 1  105.694   19.286    2.451
2119 1  103.484   13.500    3.374
2120 1  103.484   17.358    3.374
2121 1  103.484   21.215    3.374
2122 1  106.417   11.572    8.946
2123 1  106.417   15.429    8.946
2124 1  106.417   19.286    8.946
2125 1  104.999   13.500    6.906
2126 1  104.999   17.358    6.906
2127 1  104.999   21.215    6.906
2128 1  107.209   11.572    5.983
2129 1  107.209   15.429    5.983
2130 1  107.209   19.286    5.983
2131 1   99.371   11.572    0.411
2132 1   99.371   15.429    0.411
2133 1   99.371   19.286    0.411
2134 1  100.790   13.500    2.451
2135 1  100.790   17.358    2.451
2136 1  100.790   21.215    2.451
2137 1   98.579   11.572    3.374
2138 1   98.579   15.429    3.374
2139 1   98.579   19.286    3.374
2140 1  101.513   13.500    8.946
2141 1  101.513   17.358    8.946
2142 1  101.513   21.215    8.946
2143 1  100.094   11.572    6.906
2144 1  100.094   15.429    6.906
2145 1  100.094   19.286    6.906
2146 1  102.305   13.500    5.983
2147 1  102.305   17.358    5.983
2148 1  102.305   21.215    5.983
2149 2  104.678   11.572    0.513
2150 2  104.678   15.429    0.513
2151 2  104.678   19.286    0.513
2152 2  105.338   13.500    2.273
2153 2  105.338   17.358    2.273
2154 2  105.338   21.215    2.273
2155 2  103.809   11.572    3.190
2156 2  103.809   15.429    3.190
2157 2  103.809   19.286    3.190
2158 2  107.461   11.572    1.425
2159 2  107.461   15.429    1.425
2160 2  107.461   19.286    1.425
2161 2  106.564   11.572    4.130
2162 2  106.564   15.429    4.130
2163 2  106.564   19.286    4.130
2164 2  106.015   13.500    8.844
2165 2  106.015   17.358    8.844
2166 2  106.015   21.215    8.844
2167 2  105.355   11.572    7.084
2168 2  105.355   15.429    7.084
2169 2  105.355   19.286    7.084
2170 2  106.883   13.500    6.167
2171 2  106.883   17.358    6.167
2172 2  106.883   21.215    6.167
2173 2  103.231   13.500    7.932
2174 2  103.231   17.358    7.932
2175 2  103.231   21.215    7.932
2176 2  104.129   13.500    5.227
2177 2  104.129   17.358    5.227
2178 2  104.129   21.215    5.227
2179 2   99.773   13.500    0.513
2180 2   99.773   17.358    0.513
2181 2   99.773   21.215    0.513
2182 2  100.433   11.572    2.273
2183 2  100.433   15.429    2.273
2184 2  100.433   19.286    2.273
2185 2   98.905   13.500    3.190
2186 2   98.905   17.358    3.190
2187 2   98.905   21.215    3.190
2188 2  102.557   13.500    1.425
2189 2  102.557   17.358    1.425
2190 2  102.557   21.215    1.425
2191 2  101.659   13.500    4.130
2192 2  101.659   17.358    4.130
2193 2  101.659   21.215    4.130
2194 2  101.111   11.572    8.844
2195 2  101.111   15.429    8.844
2196 2  101.111   19.286    8.844
2197 2  100.451   13.500    7.084
2198 2  100.451   17.358    7.084
2199 2  100.451   21.215    7.084
2200 2  101.979   11.572    6.167
2201 2  101.979   15.429    6.167
2202 2  101.979   19.286    6.167
2203 2   98.327   11.572    7.932
2204 2   98.327   15.429    7.932
2205 2   98.327   19.286    7.932
2206 2   99.225   11.572    5.227
2207 2   99.225   15.429    5.227
2208 2   99.225   19.286    5.227
2209 1  114.085   13.500    0.411
2210 1  114.085   17.358    0.411
2211 1  114.085   21.215    0.411
2212 1  115.503   11.572    2.451
2213 1  115.503   15.429    2.451
2214 1  115.503   19.286    2.451
2215 1  113.293   13.500    3.374
2216 1  113.293   17.358    3.374
2217 1  113.293   21.215    3.374
2218 1  116.226   11.572    8.946
2219 1  116.226   15.429    8.946
2220 1  116.226   19.286    8.946
2221 1  114.807   13.500    6.906
2222 1  114.807   17.358    6.906
2223 1  114.807   21.215    6.906
2224 1  117.018   11.572    5.983
2225 1  117.018   15.429    5.983
2226 1  117.018   19.286    5.983
2227 1  109.180   11.572    0.411
2228 1  109.180   15.429    0.411
2229 1  109.180   19.286    0.411
2230 1  110.599   13.500    2.451
2231 1  110.599   17.358    2.451
2232 1  110.599   21.215    2.451
2233 1  108.388   11.572    3.374
2234 1  108.388   15.429    3.374
2235 1  108.388   19.286    3.374
2236 1  111.321   13.500    8.946
2237 1  111.321   17.358    8.946
2238 1  111.321   21.215    8.946
2239 1  109.903   11.572    6.906
2240 1  109.903   15.429    6.906
2241 1  109.903   19.286    6.906
2242 1  112.113   13.500    5.983
2243 1  112.113   17.358    5.983
2244 1  112.113   21.215    5.983
2245 2  114.487   11.572    0.513
2246 2  114.487   15.429    0.513
2247 2  114.487   19.286    0.513
2248 2  115.147   13.500    2.273
2249 2  115.147   17.358    2.273
2250 2  115.147   21.215    2.273
2251 2  113.618   11.572    3.190
2252 2  113.618   15.429    3.190
2253 2  113.618   19.286    3.190
2254 2  117.270   11.572    1.425
2255 2  117.270   15.429    1.425
2256 2  117.270   19.286    1.425
2257 2  116.373   11.572    4.130
2258 2  116.373   15.429    4.130
2259 2  116.373   19.286    4.130
2260 2  115.824   13.500    8.844
2261 2  115.824   17.358    8.844
2262 2  115.824   21.215    8.844
2263 2  115.164   11.572    7.084
2264 2  115.164   15.429    7.084
2265 2  115.164   19.286    7.084
2266 2  116.692   13.500    6.167
2267 2  116.692   17.358    6.167
2268 2  116.692   21.215    6.167
2269 2  113.040   13.500    7.932
2270 2  113.040   17.358    7.932
2271 2  113.040   21.215    7.932
2272 2  113.938   13.500    5.227
2273 2  113.938   17.358    5.227
2274 2  113.938   21.215    5.227
2275 2  109.582   13.500    0.513
2276 2  109.582   17.358    0.513
2277 2  109.582   21.215    0.513
2278 2  110.242   11.572    2.273
2279 2  110.242   15.429    2.273
2280 2  110.242   19.286    2.273
2281 2  108.714   13.500    3.190
2282 2  108.714   17.358    3.190
2283 2  108.714   21.215    3.190
2284 2  112.366   13.500    1.425
2285 2  112.366   17.358    1.425
2286 2  112.366   21.215    1.425
2287 2  111.468   13.500    4.130
2288 2  111.468   17.358    4.130
2289 2  111.468   21.215    4.130
2290 2  110.919   11.572    8.844
2291 2  110.919   15.429    8.844
2292 2  110.919   19.286    8.844
2293 2  110.259   13.500    7.084
2294 2  110.259   17.358    7.084
2295 2  110.259   21.215    7.084
2296 2  111.788   11.572    6.167
2297 2  111.788   15.429    6.167
2298 2  111.788   19.286    6.167
2299 2  108.136   11.572    7.932
2300 2  108.136   15.429    7.932
2301 2  108.136   19.286    7.932
2302 2  109.033   11.572    5.227
2303 2  109.033   15.429    5.227
2304 2  109.033   19.286    5.227
2305 1    6.187   25.073    0.411
2306 1    6.187   28.930    0.411
2307 1    6.187   32.787    0.411
2308 1    7.606   23.144    2.451
2309 1    7.606   27.001    2.451
2310 1    7.606   30.859    2.451
2311 1    5.395   25.073    3.374
2312 1    5.395   28.930    3.374
2313 1    5.395   32.787    3.374
2314 1    8.328   23.144    8.946
2315 1    8.328   27.001    8.946
2316 1    8.328   30.859    8.946
2317 1    6.910   25.073    6.906
2318 1    6.910   28.930    6.906
2319 1    6.910   32.787    6.906
2320 1    9.120   23.144    5.983
2321 1    9.120   27.001    5.983
2322 1    9.120   30.859    5.983
2323 1    1.283   23.144    0.411
2324 1    1.283   27.001    0.411
2325 1    1.283   30.859    0.411
2326 1    2.701   25.073    2.451
2327 1    2.701   28.930    2.451
2328 1    2.701   32.787    2.451
2329 1    0.491   23.144    3.374
2330 1    0.491   27.001    3.374
2331 1    0.491   30.859    3.374
2332 1    3.424   25.073    8.946
2333 1    3.424   28.930    8.946
2334 1    3.424   32.787    8.946
2335 1    2.006   23.144    6.906
2336 1    2.006   27.001    6.906
2337 1    2.006   30.859    6.906
2338 1    4.216   25.073    5.983
2339 1    4.216   28.930    5.983
2340 1    4.216   32.787    5.983
2341 2    6.589   23.144    0.513
2342 2    6.589   27.001    0.513
2343 2    6.589   30.859    0.513
2344 2    7.249   25.073    2.273
2345 2    7.249   28.930    2.273
2346 2    7.249   32.787    2.273
2347 2    5.721   23.144    3.190
2348 2    5.721   27.001    3.190
2349 2    5.721   30.859    3.190
2350 2    9.373   23.144    1.425
2351 2    9.373   27.001    1.425
2352 2    9.373   30.859    1.425
2353 2    8.475   23.144    4.130
2354 2    8.475   27.001    4.130
2355 2    8.475   30.859    4.130
2356 2    7.926   25.073    8.844
2357 2    7.926   28.930    8.844
2358 2    7.926   32.787    8.844
2359 2    7.267   23.144    7.084
2360 2    7.267   27.001    7.084
2361 2    7.267   30.859    7.084
2362 2    8.795   25.073    6.167
2363 2    8.795   28.930    6.167
2364 2    8.795   32.787    6.167
2365 2    5.143   25.073    7.932
2366 2    5.143   28.930    7.932
2367 2    5.143   32.787    7.932
2368 2    6.040   25.073    5.227
2369 2    6.040   28.930    5.227
2370 2    6.040   32.787    5.227
2371 2    1.685   25.073    0.513
2372 2    1.685   28.930    0.513
2373 2    1.685   32.787    0.513
2374 2    2.345   23.144    2.273
2375 2    2.345   27.001    2.273
2376 2    2.345   30.859    2.273
2377 2    0.816   25.073    3.190
2378 2    0.816   28.930    3.190
2379 2    0.816   32.787    3.190
2380 2    4.468   25.073    1.425
2381 2    4.468   28.930    1.425
2382 2    4.468   32.787    1.425
2383 2    3.571   25.073    4.130
2384 2    3.571   28.930    4.130
2385 2    3.571   32.787    4.130
2386 2    3.022   23.144    8.844
2387 2    3.022   27.001    8.844
2388 2    3.022   30.859    8.844
2389 2    2.362   25.073    7.084
2390 2    2.362   28.930    7.084
2391 2    2.362   32.787    7.084
2392 2    3.890   23.144    6.167
2393 2    3.890   27.001    6.167
2394 2    3.890   30.859    6.167
2395 2    0.238   23.144    7.932
2396 2    0.238   27.001    7.932
2397 2    0.238   30.859    7.932
2398 2    1.136   23.144    5.227
2399 2    1.136   27.001    5.227
2400 2    1.136   30.859    5.227
2401 1   15.996   25.073    0.411
2402 1   15.996   28.930    0.411
2403 1   15.996   32.787    0.411
2404 1   17.414   23.144    2.451
2405 1   17.414   27.001    2.451
2406 1   17.414   30.859    2.451
2407 1   15.204   25.073    3.374
2408 1   15.204   28.930    3.374
2409 1   15.204   32.787    3.374
2410 1   18.137   23.144    8.946
2411 1   18.137   27.001    8.946
2412 1   18.137   30.859    8.946
2413 1   16.719   25.073    6.906
2414 1   16.719   28.930    6.906
2415 1   16.719   32.787    6.906
2416 1   18.929   23.144    5.983
2417 1   18.929   27.001    5.983
2418 1   18.929   30.859    5.983
2419 1   11.092   23.144    0.411
2420 1   11.092   27.001    0.411
2421 1   11.092   30.859    0.411
2422 1   12.510   25.073    2.451
2423 1   12.510   28.930    2.451
2424 1   12.510   32.787    2.451
2425 1   10.300   23.144    3.374
2426 1   10.300   27.001    3.374
2427 1   10.300   30.859    3.374
2428 1   13.233   25.073    8.946
2429 1   13.233   28.930    8.946
2430 1   13.233   32.787    8.946
2431 1   11.814   23.144    6.906
2432 1   11.814   27.001    6.906
2433 1   11.814   30.859    6.906
2434 1   14.025   25.073    5.983
2435 1   14.025   28.930    5.983
2436 1   14.025   32.787    5.983
2437 2   16.398   23.144    0.513
2438 2   16.398   27.001    0.513
2439 2   16.398   30.859    0.513
2440 2   17.058   25.073    2.273
2441 2   17.058   28.930    2.273
2442 2   17.058   32.787    2.273
2443 2   15.530   23.144    3.190
2444 2   15.530   27.001    3.190
2445 2   15.530   30.859    3.190
2446 2   19.182   23.144    1.425
2447 2   19.182   27.001    1.425
2448 2   19.182   30.859    1.425
2449 2   18.284   23.144    4.130
2450 2   18.284   27.001    4.130
2451 2   18.284   30.859    4.130
2452 2   17.735   25.073    8.844
2453 2   17.735   28.930    8.844
2454 2   17.735   32.787    8.844
2455 2   17.075   23.144    7.084
2456 2   17.075   27.001    7.084
2457 2   17.075   30.859    7.084
2458 2   18.604   25.073    6.167
2459 2   18.604   28.930    6.167
2460 2   18.604   32.787    6.167
2461 2   14.952   25.073    7.932
2462 2   14.952   28.930    7.932
2463 2   14.952   32.787    7.932
2464 2   15.849   25.073    5.227
2465 2   15.849   28.930    5.227
2466 2   15.849   32.787    5.227
2467 2   11.494   25.073    0.513
2468 2   11.494   28.930    0.513
2469 2   11.494   32.787    0.513
2470 2   12.154   23.144    2.273
2471 2   12.154   27.001    2.273
2472 2   12.154   30.859    2.273
2473 2   10.625   25.073    3.190
2474 2   10.625   28.930    3.190
2475 2   10.625   32.787    3.190
2476 2   14.277   25.073    1.425
2477 2   14.277   28.930    1.425
2478 2   14.277   32.787    1.425
2479 2   13.380   25.073    4.130
2480 2   13.380   28.930    4.130
2481 2   13.380   32.787    4.130
2482 2   12.831   23.144    8.844
2483 2   12.831   27.001    8.844
2484 2   12.831   30.859    8.844
2485 2   12.171   25.073    7.084
2486 2   12.171   28.930    7.084
2487 2   12.171   32.787    7.084
2488 2   13.699   23.144    6.167
2489 2   13.699   27.001    6.167
2490 2   13.699   30.859    6.167
2491 2   10.047   23.144    7.932
2492 2   10.047   27.001    7.932
2493 2   10.047   30.859    7.932
2494 2   10.945   23.144    5.227
2495 2   10.945   27.001    5.227
2496 2   10.945   30.859    5.227
2497 1   25.805   25.073    0.411
2498 1   25.805   28.930    0.411
2499 1   25.805   32.787    0.411
2500 1   27.223   23.144    2.451
2501 1   27.223   27.001    2.451
2502 1   27.223   30.859    2.451
2503 1   25.013   25.073    3.374
2504 1   25.013   28.930    3.374
2505 1   25.013   32.787    3.374
2506 1   27.946   23.144    8.946
2507 1   27.946   27.001    8.946
2508 1   27.946   30.859    8.946
2509 1   26.528   25.073    6.906
2510 1   26.528   28.930    6.906
2511 1   26.528   32.787    6.906
2512 1   28.738   23.144    5.983
2513 1   28.738   27.001    5.983
2514 1   28.738   30.859    5.983
2515 1   20.900   23.144    0.411
2516 1   20.900   27.001    0.411
2517 1   20.900   30.859    0.411
2518 1   22.319   25.073    2.451
2519 1   22.319   28.930    2.451
2520 1   22.319   32.787    2.451
2521 1   20.108   23.144    3.374
2522 1   20.108   27.001    3.374
2523 1   20.108   30.859    3.374
2524 1   23.042   25.073    8.946
2525 1   23.042   28.930    8.946
2526 1   23.042   32.787    8.946
2527 1   21.623   23.144    6.906
2528 1   21.623   27.001    6.906
2529 1   21.623   30.859    6.906
2530 1   23.834   25.073    5.983
2531 1   23.834   28.930    5.983
2532 1   23.834   32.787    5.983
2533 2   26.207   23.144    0.513
2534 2   26.207   27.001    0.513
2535 2   26.207   30.859    0.513
2536 2   26.867   25.073    2.273
2537 2   26.867   28.930    2.273
2538 2   26.867   32.787    2.273
2539 2   25.339   23.144    3.190
2540 2   25.339   27.001    3.190
2541 2   25.339   30.859    3.190
2542 2   28.991   23.144    1.425
2543 2   28.991   27.001    1.425
2544 2   28.991   30.859    1.425
2545 2   28.093   23.144    4.130
2546 2   28.093   27.001    4.130
2547 2   28.093   30.859    4.130
2548 2   27.544   25.073    8.844
2549 2   27.544   28.930    8.844
2550 2   27.544   32.787    8.844
2551 2   26.884   23.144    7.084
2552 2   26.884   27.001    7.084
2553 2   26.884   30.859    7.084
2554 2   28.412   25.073    6.167
2555 2   28.412   28.930    6.167
2556 2   28.412   32.787    6.167
2557 2   24.760   25.073    7.932
2558 2   24.760   28.930    7.932
2559 2   24.760   32.787    7.932
2560 2   25.658   25.073    5.227
2561 2   25.658   28.930    5.227
2562 2   25.658   32.787    5.227
2563 2   21.302   25.073    0.513
2564 2   21.302   28.930    0.513
2565 2   21.302   32.787    0.513
2566 2   21.962   23.144    2.273
2567 2   21.962   27.001    2.273
2568 2   21.962   30.859    2.273
2569 2   20.434   25.073    3.190
2570 2   20.434   28.930    3.190
2571 2   20.434   32.787    3.190
2572 2   24.086   25.073    1.425
2573 2   24.086   28.930    1.425
2574 2   24.086   32.787    1.425
2575 2   23.189   25.073    4.130
2576 2   23.189   28.930    4.130
2577 2   23.189   32.787    4.130
2578 2   22.640   23.144    8.844
2579 2   22.640   27.001    8.844
2580 2   22.640   30.859    8.844
2581 2   21.980   25.073    7.084
2582 2   21.980   28.930    7.084
2583 2   21.980   32.787    7.084
2584 2   23.508   23.144    6.167
2585 2   23.508   27.001    6.167
2586 2   23.508   30.859    6.167
2587 2   19.856   23.144    7.932
2588 2   19.856   27.001    7.932
2589 2   19.856   30.859    7.932
2590 2   20.754   23.144    5.227
2591 2   20.754   27.001    5.227
2592 2   20.754   30.859    5.227
2593 1   35.614   25.073    0.411
2594 1   35.614   28.930    0.411
2595 1   35.614   32.787    0.411
2596 1   37.032   23.144    2.451
2597 1   37.032   27.001    2.451
2598 1   37.032   30.859    2.451
2599 1   34.822   25.073    3.374
2600 1   34.822   28.930    3.374
2601 1   34.822   32.787    3.374
2602 1   37.755   23.144    8.946
2603 1   37.755   27.001    8.946
2604 1   37.755   30.859    8.946
2605 1   36.337   25.073    6.906
2606 1   36.337   28.930    6.906
2607 1   36.337   32.787    6.906
2608 1   38.547   23.144    5.983
2609 1   38.547   27.001    5.983
2610 1   38.547   30.859    5.983
2611 1   30.709   23.144    0.411
2612 1   30.709   27.001    0.411
2613 1   30.709   30.859    0.411
2614 1   32.128   25.073    2.451
2615 1   32.128   28.930    2.451
2616 1   32.128   32.787    2.451
2617 1   29.917   23.144    3.374
2618 1   29.917   27.001    3.374
2619 1   29.917   30.859    3.374
2620 1   32.851   25.073    8.946
2621 1   32.851   28.930    8.946
2622 1   32.851   32.787    8.946
2623 1   31.432   23.144    6.906
2624 1   31.432   27.001    6.906
2625 1   31.432   30.859    6.906
2626 1   33.643   25.073    5.983
2627 1   33.643   28.930    5.983
2628 1   33.643   32.787    5.983
2629 2   36.016   23.144    0.513
2630 2   36.016   27.001    0.513
2631 2   36.016   30.859    0.513
2632 2   36.676   25.073    2.273
2633 2   36.676   28.930    2.273
2634 2   36.676   32.787    2.273
2635 2   35.147   23.144    3.190
2636 2   35.147   27.001    3.190
2637 2   35.147   30.859    3.190
2638 2   38.799   23.144    1.425
2639 2   38.799   27.001    1.425
2640 2   38.799   30.859    1.425
2641 2   37.902   23.144    4.130
2642 2   37.902   27.001    4.130
2643 2   37.902   30.859    4.130
2644 2   37.353   25.073    8.844
2645 2   37.353   28.930    8.844
2646 2   37.353   32.787    8.844
2647 2   36.693   23.144    7.084
2648 2   36.693   27.001    7.084
2649 2   36.693   30.859    7.084
2650 2   38.221   25.073    6.167
2651 2   38.221   28.930    6.167
2652 2   38.221   32.787    6.167
2653 2   34.569   25.073    7.932
2654 2   34.569   28.930    7.932
2655 2   34.569   32.787    7.932
2656 2   35.467   25.073    5.227
2657 2   35.467   28.930    5.227
2658 2   35.467   32.787    5.227
2659 2   31.111   25.073    0.513
2660 2   31.111   28.930    0.513
2661 2   31.111   32.787    0.513
2662 2   31.771   23.144    2.273
2663 2   31.771   27.001    2.273
2664 2   31.771   30.859    2.273
2665 2   30.243   25.073    3.190
2666 2   30.243   28.930    3.190
2667 2   30.243   32.787    3.190
2668 2   33.895   25.073    1.425
2669 2   33.895   28.930    1.425
2670 2   33.895   32.787    1.425
2671 2   32.997   25.073    4.130
2672 2   32.997   28.930    4.130
2673 2   32.997   32.787    4.130
2674 2   32.449   23.144    8.844
2675 2   32.449   27.001    8.844
2676 2   32.449   30.859    8.844
2677 2   31.789   25.073    7.084
2678 2   31.789   28.930    7.084
2679 2   31.789   32.787    7.084
2680 2   33.317   23.144    6.167
2681 2   33.317   27.001    6.167
2682 2   33.317   30.859    6.167
2683 2   29.665   23.144    7.932
2684 2   29.665   27.001    7.932
2685 2   29.665   30.859    7.932
2686 2   30.563   23.144    5.227
2687 2   30.563   27.001    5.227
2688 2   30.563   30.859    5.227
2689 1   45.423   25.073    0.411
2690 1   45.423   28.930    0.411
2691 1   45.423   32.787    0.411
2692 1   46.841   23.144    2.451
2693 1   46.841   27.001    2.451
2694 1   46.841   30.859    2.451
2695 1   44.631   25.073    3.374
2696 1   44.631   28.930    3.374
2697 1   44.631   32.787    3.374
2698 1   47.564   23.144    8.946
2699 1   47.564   27.001    8.946
2700 1   47.564   30.859    8.946
2701 1   46.145   25.073    6.906
2702 1   46.145   28.930    6.906
2703 1   46.145   32.787    6.906
2704 1   48.356   23.144    5.983
2705 1   48.356   27.001    5.983
2706 1   48.356   30.859    5.983
2707 1   40.518   23.144    0.411
2708 1   40.518   27.001    0.411
2709 1   40.518   30.859    0.411
2710 1   41.937   25.073    2.451
2711 1   41.937   28.930    2.451
2712 1   41.937   32.787    2.451
2713 1   39.726   23.144    3.374
2714 1   39.726   27.001    3.374
2715 1   39.726   30.859    3.374
2716 1   42.659   25.073    8.946
2717 1   42.659   28.930    8.946
2718 1   42.659   32.787    8.946
2719 1   41.241   23.144    6.906
2720 1   41.241   27.001    6.906
2721 1   41.241   30.859    6.906
2722 1   43.451   25.073    5.983
2723 1   43.451   28.930    5.983
2724 1   43.451   32.787    5.983
2725 2   45.825   23.144    0.513
2726 2   45.825   27.001    0.513
2727 2   45.825   30.859    0.513
2728 2   46.485   25.073    2.273
2729 2   46.485   28.930    2.273
2730 2   46.485   32.787    2.273
2731 2   44.956   23.144    3.190
2732 2   44.956   27.001    3.190
2733 2   44.956   30.859    3.190
2734 2   48.608   23.144    1.425
2735 2   48.608   27.001    1.425
2736 2   48.608   30.859    1.425
2737 2   47.711   23.144    4.130
2738 2   47.711   27.001    4.130
2739 2   47.711   30.859    4.130
2740 2   47.162   25.073    8.844
2741 2   47.162   28.930    8.844
2742 2   47.162   32.787    8.844
2743 2   46.502   23.144    7.084
2744 2   46.502   27.001    7.084
2745 2   46.502   30.859    7.084
2746 2   48.030   25.073    6.167
2747 2   48.030   28.930    6.167
2748 2   48.030   32.787    6.167
2749 2   44.378   25.073    7.932
2750 2   44.378   28.930    7.932
2751 2   44.378   32.787    7.932
2752 2   45.276   25.073    5.227
2753 2   45.276   28.930    5.227
2754 2   45.276   32.787    5.227
2755 2   40.920   25.073    0.513
2756 2   40.920   28.930    0.513
2757 2   40.920   32.787    0.513
2758 2   41.580   23.144    2.273
2759 2   41.580   27.001    2.273
2760 2   41.580   30.859    2.273
2761 2   40.052   25.073    3.190
2762 2   40.052   28.930    3.190
2763 2   40.052   32.787    3.190
2764 2   43.704   25.073    1.425
2765 2   43.704   28.930    1.425
2766 2   43.704   32.787    1.425
2767 2   42.806   25.073    4.130
2768 2   42.806   28.930    4.130
2769 2   42.806   32.787    4.130
2770 2   42.257   23.144    8.844
2771 2   42.257   27.001    8.844
2772 2   42.257   30.859    8.844
2773 2   41.597   25.073    7.084
2774 2   41.597   28.930    7.084
2775 2   41.597   32.787    7.084
2776 2   43.126   23.144    6.167
2777 2   43.126   27.001    6.167
2778 2   43.126   30.859    6.167
2779 2   39.474   23.144    7.932
2780 2   39.474   27.001    7.932
2781 2   39.474   30.859    7.932
2782 2   40.371   23.144    5.227
2783 2   40.371   27.001    5.227
2784 2   40.371   30.859    5.227
2785 1   55.231   25.073    0.411
2786 1   55.231   28.930    0.411
2787 1   55.231   32.787    0.411
2788 1   56.650   23.144    2.451
2789 1   56.650   27.001    2.451
2790 1   56.650   30.859    2.451
2791 1   54.439   25.073    3.374
2792 1   54.439   28.930    3.374
2793 1   54.439   32.787    3.374
2794 1   57.373   23.144    8.946
2795 1   57.373   27.001    8.946
2796 1   57.373   30.859    8.946
2797 1   55.954   25.073    6.906
2798 1   55.954   28.930    6.906
2799 1   55.954   32.787    6.906
2800 1   58.165   23.144    5.983
2801 1   58.165   27.001    5.983
2802 1   58.165   30.859    5.983
2803 1   50.327   23.144    0.411
2804 1   50.327   27.001    0.411
2805 1   50.327   30.859    0.411
2806 1   51.745   25.073    2.451
2807 1   51.745   28.930    2.451
2808 1   51.745   32.787    2.451
2809 1   49.535   23.144    3.374
2810 1   49.535   27.001    3.374
2811 1   49.535   30.859    3.374
2812 1   52.468   25.073    8.946
2813 1   52.468   28.930    8.946
2814 1   52.468   32.787    8.946
2815 1   51.050   23.144    6.906
2816 1   51.050   27.001    6.906
2817 1   51.050   30.859    6.906
2818 1   53.260   25.073    5.983
2819 1   53.260   28.930    5.983
2820 1   53.260   32.787    5.983
2821 2   55.633   23.144    0.513
2822 2   55.633   27.001    0.513
2823 2   55.633   30.859    0.513
2824 2   56.293   25.073    2.273
2825 2   56.293   28.930    2.273
2826 2   56.293   32.787    2.273
2827 2   54.765   23.144    3.190
2828 2   54.765   27.001    3.190
2829 2   54.765   30.859    3.190
2830 2   58.417   23.144    1.425
2831 2   58.417   27.001    1.425
2832 2   58.417   30.859    1.425
2833 2   57.520   23.144    4.130
2834 2   57.520   27.001    4.130
2835 2   57.520   30.859    4.130
2836 2   56.971   25.073    8.844
2837 2   56.971   28.930    8.844
2838 2   56.971   32.787    8.844
2839 2   56.311   23.144    7.084
2840 2   56.311   27.001    7.084
2841 2   56.311   30.859    7.084
2842 2   57.839   25.073    6.167
2843 2   57.839   28.930    6.167
2844 2   57.839   32.787    6.167
2845 2   54.187   25.073    7.932
2846 2   54.187   28.930    7.932
2847 2   54.187   32.787    7.932
2848 2   55.085   25.073    5.227
2849 2   55.085   28.930    5.227
2850 2   55.085   32.787    5.227
2851 2   50.729   25.073    0.513
2852 2   50.729   28.930    0.513
2853 2   50.729   32.787    0.513
2854 2   51.389   23.144    2.273
2855 2   51.389   27.001    2.273
2856 2   51.389   30.859    2.273
2857 2   49.861   25.073    3.190
2858 2   49.861   28.930    3.190
2859 2   49.861   32.787    3.190
2860 2   53.513   25.073    1.425
2861 2   53.513   28.930    1.425
2862 2   53.513   32.787    1.425
2863 2   52.615   25.073    4.130
2864 2   52.615   28.930    4.130
2865 2   52.615   32.787    4.130
2866 2   52.066   23.144    8.844
2867 2   52.066   27.001    8.844
2868 2   52.066   30.859    8.844
2869 2   51.406   25.073    7.084
2870 2   51.406   28.930    7.084
2871 2   51.406   32.787    7.084
2872 2   52.935   23.144    6.167
2873 2   52.935   27.001    6.167
2874 2   52.935   30.859    6.167
2875 2   49.283   23.144    7.932
2876 2   49.283   27.001    7.932
2877 2   49.283   30.859    7.932
2878 2   50.180   23.144    5.227
2879 2   50.180   27.001    5.227
2880 2   50.180   30.859    5.227
2881 1   65.040   25.073    0.411
2882 1   65.040   28.930    0.411
2883 1   65.040   32.787    0.411
2884 1   66.459   23.144    2.451
2885 1   66.459   27.001    2.451
2886 1   66.459   30.859    2.451
2887 1   64.248   25.073    3.374
2888 1   64.248   28.930    3.374
2889 1   64.248   32.787    3.374
2890 1   67.182   23.144    8.946
2891 1   67.182   27.001    8.946
2892 1   67.182   30.859    8.946
2893 1   65.763   25.073    6.906
2894 1   65.763   28.930    6.906
2895 1   65.763   32.787    6.906
2896 1   67.974   23.144    5.983
2897 1   67.974   27.001    5.983
2898 1   67.974   30.859    5.983
2899 1   60.136   23.144    0.411
2900 1   60.136   27.001    0.411
2901 1   60.136   30.859    0.411
2902 1   61.554   25.073    2.451
2903 1   61.554   28.930    2.451
2904 1   61.554   32.787    2.451
2905 1   59.344   23.144    3.374
2906 1   59.344   27.001    3.374
2907 1   59.344   30.859    3.374
2908 1   62.277   25.073    8.946
2909 1   62.277   28.930    8.946
2910 1   62.277   32.787    8.946
2911 1   60.859   23.144    6.906
2912 1   60.859   27.001    6.906
2913 1   60.859   30.859    6.906
2914 1   63.069   25.073    5.983
2915 1   63.069   28.930    5.983
2916 1   63.069   32.787    5.983
2917 2   65.442   23.144    0.513
2918 2   65.442   27.001    0.513
2919 2   65.442   30.859    0.513
2920 2   66.102   25.073    2.273
2921 2   66.102   28.930    2.273
2922 2   66.102   32.787    2.273
2923 2   64.574   23.144    3.190
2924 2   64.574   27.001    3.190
2925 2   64.574   30.859    3.190
2926 2   68.226   23.144    1.425
2927 2   68.226   27.001    1.425
2928 2   68.226   30.859    1.425
2929 2   67.328   23.144    4.130
2930 2   67.328   27.001    4.130
2931 2   67.328   30.859    4.130
2932 2   66.780   25.073    8.844
2933 2   66.780   28.930    8.844
2934 2   66.780   32.787    8.844
2935 2   66.120   23.144    7.084
2936 2   66.120   27.001    7.084
2937 2   66.120   30.859    7.084
2938 2   67.648   25.073    6.167
2939 2   67.648   28.930    6.167
2940 2   67.648   32.787    6.167
2941 2   63.996   25.073    7.932
2942 2   63.996   28.930    7.932
2943 2   63.996   32.787    7.932
2944 2   64.894   25.073    5.227
2945 2   64.894   28.930    5.227
2946 2   64.894   32.787    5.227
2947 2   60.538   25.073    0.513
2948 2   60.538   28.930    0.513
2949 2   60.538   32.787    0.513
2950 2   61.198   23.144    2.273
2951 2   61.198   27.001    2.273
2952 2   61.198   30.859    2.273
2953 2   59.670   25.073    3.190
2954 2   59.670   28.930    3.190
2955 2   59.670   32.787    3.190
2956 2   63.322   25.073    1.425
2957 2   63.322   28.930    1.425
2958 2   63.322   32.787    1.425
2959 2   62.424   25.073    4.130
2960 2   62.424   28.930    4.130
2961 2   62.424   32.787    4.130
2962 2   61.875   23.144    8.844
2963 2   61.875   27.001    8.844
2964 2   61.875   30.859    8.844
2965 2   61.215   25.073    7.084
2966 2   61.215   28.930    7.084
2967 2   61.215   32.787    7.084
2968 2   62.743   23.144    6.167
2969 2   62.743   27.001    6.167
2970 2   62.743   30.859    6.167
2971 2   59.091   23.144    7.932
2972 2   59.091   27.001    7.932
2973 2   59.091   30.859    7.932
2974 2   59.989   23.144    5.227
2975 2   59.989   27.001    5.227
2976 2   59.989   30.859    5.227
2977 1   74.849   25.073    0.411
2978 1   74.849   28.930    0.411
2979 1   74.849   32.787    0.411
2980 1   76.268   23.144    2.451
2981 1   76.268   27.001    2.451
2982 1   76.268   30.859    2.451
2983 1   74.057   25.073    3.374
2984 1   74.057   28.930    3.374
2985 1   74.057   32.787    3.374
2986 1   76.990   23.144    8.946
2987 1   76.990   27.001    8.946
2988 1   76.990   30.859    8.946
2989 1   75.572   25.073    6.906
2990 1   75.572   28.930    6.906
2991 1   75.572   32.787    6.906
2992 1   77.782   23.144    5.983
2993 1   77.782   27.001    5.983
2994 1   77.782   30.859    5.983
2995 1   69.945   23.144    0.411
2996 1   69.945   27.001    0.411
2997 1   69.945   30.859    0.411
2998 1   71.363   25.073    2.451
2999 1   71.363   28.930    2.451
3000 1   71.363   32.787    2.451
3001 1   69.153   23.144    3.374
3002 1   69.153   27.001    3.374
3003 1   69.153   30.859    3.374
3004 1   72.086   25.073    8.946
3005 1   72.086   28.930    8.946
3006 1   72.086   32.787    8.946
3007 1   70.668   23.144    6.906
3008 1   70.668   27.001    6.906
3009 1   70.668   30.859    6.906
3010 1   72.878   25.073    5.983
3011 1   72.878   28.930    5.983
3012 1   72.878   32.787    5.983
3013 2   75.251   23.144    0.513
3014 2   75.251   27.001    0.513
3015 2   75.251   30.859    0.513
3016 2   75.911   25.073    2.273
3017 2   75.911   28.930    2.273
3018 2   75.911   32.787    2.273
3019 2   74.383   23.144    3.190
3020 2   74.383   27.001    3.190
3021 2   74.383   30.859    3.190
3022 2   78.035   23.144    1.425
3023 2   78.035   27.001    1.425
3024 2   78.035   30.859    1.425
3025 2   77.137   23.144    4.130
3026 2   77.137   27.001    4.130
3027 2   77.137   30.859    4.130
3028 2   76.588   25.073    8.844
3029 2   76.588   28.930    8.844
3030 2   76.588   32.787    8.844
3031 2   75.928   23.144    7.084
3032 2   75.928   27.001    7.084
3033 2   75.928   30.859    7.084
3034 2   77.457   25.073    6.167
3035 2   77.457   28.930    6.167
3036 2   77.457   32.787    6.167
3037 2   73.805   25.073    7.932
3038 2   73.805   28.930    7.932
3039 2   73.805   32.787    7.932
3040 2   74.702   25.073    5.227
3041 2   74.702   28.930    5.227
3042 2   74.702   32.787    5.227
3043 2   70.347   25.073    0.513
3044 2   70.347   28.930    0.513
3045 2   70.347   32.787    0.513
3046 2   71.007   23.144    2.273
3047 2   71.007   27.001    2.273
3048 2   71.007   30.859    2.273
3049 2   69.478   25.073    3.190
3050 2   69.478   28.930    3.190
3051 2   69.478   32.787    3.190
3052 2   73.130   25.073    1.425
3053 2   73.130   28.930    1.425
3054 2   73.130   32.787    1.425
3055 2   72.233   25.073    4.130
3056 2   72.233   28.930    4.130
3057 2   72.233   32.787    4.130
3058 2   71.684   23.144    8.844
3059 2   71.684   27.001    8.844
3060 2   71.684   30.859    8.844
3061 2   71.024   25.073    7.084
3062 2   71.024   28.930    7.084
3063 2   71.024   32.787    7.084
3064 2   72.552   23.144    6.167
3065 2   72.552   27.001    6.167
3066 2   72.552   30.859    6.167
3067 2   68.900   23.144    7.932
3068 2   68.900   27.001    7.932
3069 2   68.900   30.859    7.932
3070 2   69.798   23.144    5.227
3071 2   69.798   27.001    5.227
3072 2   69.798   30.859    5.227
3073 1   84.658   25.073    0.411
3074 1   84.658   28.930    0.411
3075 1   84.658   32.787    0.411
3076 1   86.076   23.144    2.451
3077 1   86.076   27.001    2.451
3078 1   86.076   30.859    2.451
3079 1   83.866   25.073    3.374
3080 1   83.866   28.930    3.374
3081 1   83.866   32.787    3.374
3082 1   86.799   23.144    8.946
3083 1   86.799   27.001    8.946
3084 1   86.799   30.859    8.946
3085 1   85.381   25.073    6.906
3086 1   85.381   28.930    6.906
3087 1   85.381   32.787    6.906
3088 1   87.591   23.144    5.983
3089 1   87.591   27.001    5.983
3090 1   87.591   30.859    5.983
3091 1   79.754   23.144    0.411
3092 1   79.754   27.001    0.411
3093 1   79.754   30.859    0.411
3094 1   81.172   25.073    2.451
3095 1   81.172   28.930    2.451
3096 1   81.172   32.787    2.451
3097 1   78.962   23.144    3.374
3098 1   78.962   27.001    3.374
3099 1   78.962   30.859    3.374
3100 1   81.895   25.073    8.946
3101 1   81.895   28.930    8.946
3102 1   81.895   32.787    8.946
3103 1   80.476   23.144    6.906
3104 1   80.476   27.001    6.906
3105 1   80.476   30.859    6.906
3106 1   82.687   25.073    5.983
3107 1   82.687   28.930    5.983
3108 1   82.687   32.787    5.983
3109 2   85.060   23.144    0.513
3110 2   85.060   27.001    0.513
3111 2   85.060   30.859    0.513
3112 2   85.720   25.073    2.273
3113 2   85.720   28.930    2.273
3114 2   85.720   32.787    2.273
3115 2   84.192   23.144    3.190
3116 2   84.192   27.001    3.190
3117 2   84.192   30.859    3.190
3118 2   87.844   23.144    1.425
3119 2   87.844   27.001    1.425
3120 2   87.844   30.859    1.425
3121 2   86.946   23.144    4.130
3122 2   86.946   27.001    4.130
3123 2   86.946   30.859    4.130
3124 2   86.397   25.073    8.844
3125 2   86.397   28.930    8.844
3126 2   86.397   32.787    8.844
3127 2   85.737   23.144    7.084
3128 2   85.737   27.001    7.084
3129 2   85.737   30.859    7.084
3130 2   87.266   25.073    6.167
3131 2   87.266   28.930    6.167
3132 2   87.266   32.787    6.167
3133 2   83.614   25.073    7.932
3134 2   83.614   28.930    7.932
3135 2   83.614   32.787    7.932
3136 2   84.511   25.073    5.227
3137 2   84.511   28.930    5.227
3138 2   84.511   32.787    5.227
3139 2   80.156   25.073    0.513
3140 2   80.156   28.930    0.513
3141 2   80.156   32.787    0.513
3142 2   80.816   23.144    2.273
3143 2   80.816   27.001    2.273
3144 2   80.816   30.859    2.273
3145 2   79.287   25.073    3.190
3146 2   79.287   28.930    3.190
3147 2   79.287   32.787    3.190
3148 2   82.939   25.073    1.425
3149 2   82.939   28.930    1.425
3150 2   82.939   32.787    1.425
3151 2   82.042   25.073    4.130
3152 2   82.042   28.930    4.130
3153 2   82.042   32.787    4.130
3154 2   81.493   23.144    8.844
3155 2   81.493   27.001    8.844
3156 2   81.493   30.859    8.844
3157 2   80.833   25.073    7.084
3158 2   80.833   28.930    7.084
3159 2   80.833   32.787    7.084
3160 2   82.361   23.144    6.167
3161 2   82.361   27.001    6.167
3162 2   82.361   30.859    6.167
3163 2   78.709   23.144    7.932
3164 2   78.709   27.001    7.932
3165 2   78.709   30.859    7.932
3166 2   79.607   23.144    5.227
3167 2   79.607   27.001    5.227
3168 2   79.607   30.859    5.227
3169 1   94.467   25.073    0.411
3170 1   94.467   28.930    0.411
3171 1   94.467   32.787    0.411
3172 1   95.885   23.144    2.451
3173 1   95.885   27.001    2.451
3174 1   95.885   30.859    2.451
3175 1   93.675   25.073    3.374
3176 1   93.675   28.930    3.374
3177 1   93.675   32.787    3.374
3178 1   96.608   23.144    8.946
3179 1   96.608   27.001    8.946
3180 1   96.608   30.859    8.946
3181 1   95.190   25.073    6.906
3182 1   95.190   28.930    6.906
3183 1   95.190   32.787    6.906
3184 1   97.400   23.144    5.983
3185 1   97.400   27.001    5.983
3186 1   97.400   30.859    5.983
3187 1   89.562   23.144    0.411
3188 1   89.562   27.001    0.411
3189 1   89.562   30.859    0.411
3190 1   90.981   25.073    2.451
3191 1   90.981   28.930    2.451
3192 1   90.981   32.787    2.451
3193 1   88.770   23.144    3.374
3194 1   88.770   27.001    3.374
3195 1   88.770   30.859    3.374
3196 1   91.704   25.073    8.946
3197 1   91.704   28.930    8.946
3198 1   91.704   32.787    8.946
3199 1   90.285   23.144    6.906
3200 1   90.285   27.001    6.906
3201 1   90.285   30.859    6.906
3202 1   92.496   25.073    5.983
3203 1   92.496   28.930    5.983
3204 1   92.496   32.787    5.983
3205 2   94.869   23.144    0.513
3206 2   94.869   27.001    0.513
3207 2   94.869   30.859    0.513
3208 2   95.529   25.073    2.273
3209 2   95.529   28.930    2.273
3210 2   95.529   32.787    2.273
3211 2   94.001   23.144    3.190
3212 2   94.001   27.001    3.190
3213 2   94.001   30.859    3.190
3214 2   97.653   23.144    1.425
3215 2   97.653   27.001    1.425
3216 2   97.653   30.859    1.425
3217 2   96.755   23.144    4.130
3218 2   96.755   27.001    4.130
3219 2   96.755   30.859    4.130
3220 2   96.206   25.073    8.844
3221 2   96.206   28.930    8.844
3222 2   96.206   32.787    8.844
3223 2   95.546   23.144    7.084
3224 2   95.546   27.001    7.084
3225 2   95.546   30.859    7.084
3226 2   97.074   25.073    6.167
3227 2   97.074   28.930    6.167
3228 2   97.074   32.787    6.167
3229 2   93.422   25.073    7.932
3230 2   93.422   28.930    7.932
3231 2   93.422   32.787    7.932
3232 2   94.320   25.073    5.227
3233 2   94.320   28.930    5.227
3234 2   94.320   32.787    5.227
3235 2   89.964   25.073    0.513
3236 2   89.964   28.930    0.513
3237 2   89.964   32.787    0.513
3238 2   90.624   23.144    2.273
3239 2   90.624   27.001    2.273
3240 2   90.624   30.859    2.273
3241 2   89.096   25.073    3.190
3242 2   89.096   28.930    3.190
3243 2   89.096   32.787    3.190
3244 2   92.748   25.073    1.425
3245 2   92.748   28.930    1.425
3246 2   92.748   32.787    1.425
3247 2   91.851   25.073    4.130
3248 2   91.851   28.930    4.130
3249 2   91.851   32.787    4.130
3250 2   91.302   23.144    8.844
3251 2   91.302   27.001    8.844
3252 2   91.302   30.859    8.844
3253 2   90.642   25.073    7.084
3254 2   90.642   28.930    7.084
3255 2   90.642   32.787    7.084
3256 2   92.170   23.144    6.167
3257 2   92.170   27.001    6.167
3258 2   92.170   30.859    6.167
3259 2   88.518   23.144    7.932
3260 2   88.518   27.001    7.932
3261 2   88.518   30.859    7.932
3262 2   89.416   23.144    5.227
3263 2   89.416   27.001    5.227
3264 2   89.416   30.859    5.227
3265 1  104.276   25.073    0.411
3266 1  104.276   28.930    0.411
3267 1  104.276   32.787    0.411
3268 1  105.694   23.144    2.451
3269 1  105.694   27.001    2.451
3270 1  105.694   30.859    2.451
3271 1  103.484   25.073    3.374
3272 1  103.484   28.930    3.374
3273 1  103.484   32.787    3.374
3274 1  106.417   23.144    8.946
3275 1  106.417   27.001    8.946
3276 1  106.417   30.859    8.946
3277 1  104.999   25.073    6.906
3278 1  104.999   28.930    6.906
3279 1  104.999   32.787    6.906
3280 1  107.209   23.144    5.983
3281 1  107.209   27.001    5.983
3282 1  107.209   30.859    5.983
3283 1   99.371   23.144    0.411
3284 1   99.371   27.001    0.411
3285 1   99.371   30.859    0.411
3286 1  100.790   25.073    2.451
3287 1  100.790   28.930    2.451
3288 1  100.790   32.787    2.451
3289 1   98.579   23.144    3.374
3290 1   98.579   27.001    3.374
3291 1   98.579   30.859    3.374
3292 1  101.513   25.073    8.946
3293 1  101.513   28.930    8.946
3294 1  101.513   32.787    8.946
3295 1  100.094   23.144    6.906
3296 1  100.094   27.001    6.906
3297 1  100.094   30.859    6.906
3298 1  102.305   25.073    5.983
3299 1  102.305   28.930    5.983
3300 1  102.305   32.787    5.983
3301 2  104.678   23.144    0.513
3302 2  104.678   27.001    0.513
3303 2  104.678   30.859    0.513
3304 2  105.338   25.073    2.273
3305 2  105.338   28.930    2.273
3306 2  105.338   32.787    2.273
3307 2  103.809   23.144    3.190
3308 2  103.809   27.001    3.190
3309 2  103.809   30.859    3.190
3310 2  107.461   23.144    1.425
3311 2  107.461   27.001    1.425
3312 2  107.461   30.859    1.425
3313 2  106.564   23.144    4.130
3314 2  106.564   27.001    4.130
3315 2  106.564   30.859    4.130
3316 2  106.015   25.073    8.844
3317 2  106.015   28.930    8.844
3318 2  106.015   32.787    8.844
3319 2  105.355   23.144    7.084
3320 2  105.355   27.001    7.084
3321 2  105.355   30.859    7.084
3322 2  106.883   25.073    6.167
3323 2  106.883   28.930    6.167
3324 2  106.883   32.787    6.167
3325 2  103.231   25.073    7.932
3326 2  103.231   28.930    7.932
3327 2  103.231   32.787    7.932
3328 2  104.129   25.073    5.227
3329 2  104.129   28.930    5.227
3330 2  104.129   32.787    5.227
3331 2   99.773   25.073    0.513
3332 2   99.773   28.930    0.513
3333 2   99.773   32.787    0.513
3334 2  100.433   23.144    2.273
3335 2  100.433   27.001    2.273
3336 2  100.433   30.859    2.273
3337 2   98.905   25.073    3.190
3338 2   98.905   28.930    3.190
3339 2   98.905   32.787    3.190
3340 2  102.557   25.073    1.425
3341 2  102.557   28.930    1.425
3342 2  102.557   32.787    1.425
3343 2  101.659   25.073    4.130
3344 2  101.659   28.930    4.130
3345 2  101.659   32.787    4.130
3346 2  101.111   23.144    8.844
3347 2  101.111   27.001    8.844
3348 2  101.111   30.859    8.844
3349 2  100.451   25.073    7.084
3350 2  100.451   28.930    7.084
3351 2  100.451   32.787    7.084
3352 2  101.979   23.144    6.167
3353 2  101.979   27.001    6.167
3354 2  101.979   30.859    6.167
3355 2   98.327   23.144    7.932
3356 2   98.327   27.001    7.932
3357 2   98.327   30.859    7.932
3358 2   99.225   23.144    5.227
3359 2   99.225   27.001    5.227
3360 2   99.225   30.859    5.227
3361 1  114.085   25.073    0.411
3362 1  114.085   28.930    0.411
3363 1  114.085   32.787    0.411
3364 1  115.503   23.144    2.451
3365 1  115.503   27.001    2.451
3366 1  115.503   30.859    2.451
3367 1  113.293   25.073    3.374
3368 1  113.293   28.930    3.374
3369 1  113.293   32.787    3.374
3370 1  116.226   23.144    8.946
3371 1  116.226   27.001    8.946
3372 1  116.226   30.859    8.946
3373 1  114.807   25.073    6.906
3374 1  114.807   28.930    6.906
3375 1  114.807   32.787    6.906
3376 1  117.018   23.144    5.983
3377 1  117.018   27.001    5.983
3378 1  117.018   30.859    5.983
3379 1  109.180   23.144    0.411
3380 1  109.180   27.001    0.411
3381 1  109.180   30.859    0.411
3382 1  110.599   25.073    2.451
3383 1  110.599   28.930    2.451
3384 1  110.599   32.787    2.451
3385 1  108.388   23.144    3.374
3386 1  108.388   27.001    3.374
3387 1  108.388   30.859    3.374
3388 1  111.321   25.073    8.946
3389 1  111.321   28.930    8.946
3390 1  111.321   32.787    8.946
3391 1  109.903   23.144    6.906
3392 1  109.903   27.001    6.906
3393 1  109.903   30.859    6.906
3394 1  112.113   25.073    5.983
3395 1  112.113   28.930    5.983
3396 1  112.113   32.787    5.983
3397 2  114.487   23.144    0.513
3398 2  114.487   27.001    0.513
3399 2  114.487   30.859    0.513
3400 2  115.147   25.073    2.273
3401 2  115.147   28.930    2.273
3402 2  115.147   32.787    2.273
3403 2  113.618   23.144    3.190
3404 2  113.618   27.001    3.190
3405 2  113.618   30.859    3.190
3406 2  117.270   23.144    1.425
3407 2  117.270   27.001    1.425
3408 2  117.270   30.859    1.425
3409 2  116.373   23.144    4.130
3410 2  116.373   27.001    4.130
3411 2  116.373   30.859    4.130
3412 2  115.824   25.073    8.844
3413 2  115.824   28.930    8.844
3414 2  115.824   32.787    8.844
3415 2  115.164   23.144    7.084
3416 2  115.164   27.001    7.084
3417 2  115.164   30.859    7.084
3418 2  116.692   25.073    6.167
3419 2  116.692   28.930    6.167
3420 2  116.692   32.787    6.167
3421 2  113.040   25.073    7.932
3422 2  113.040   28.930    7.932
3423 2  113.040   32.787    7.932
3424 2  113.938   25.073    5.227
3425 2  113.938   28.930    5.227
3426 2  113.938   32.787    5.227
3427 2  109.582   25.073    0.513
3428 2  109.582   28.930    0.513
3429 2  109.582   32.787    0.513
3430 2  110.242   23.144    2.273
3431 2  110.242   27.001    2.273
3432 2  110.242   30.859    2.273
3433 2  108.714   25.073    3.190
3434 2  108.714   28.930    3.190
3435 2  108.714   32.787    3.190
3436 2  112.366   25.073    1.425
3437 2  112.366   28.930    1.425
3438 2  112.366   32.787    1.425
3439 2  111.468   25.073    4.130
3440 2  111.468   28.930    4.130
3441 2  111.468   32.787    4.130
3442 2  110.919   23.144    8.844
3443 2  110.919   27.001    8.844
3444 2  110.919   30.859    8.844
3445 2  110.259   25.073    7.084
3446 2  110.259   28.930    7.084
3447 2  110.259   32.787    7.084
3448 2  111.788   23.144    6.167
3449 2  111.788   27.001    6.167
3450 2  111.788   30.859    6.167
3451 2  108.136   23.144    7.932
3452 2  108.136   27.001    7.932
3453 2  108.136   30.859    7.932
3454 2  109.033   23.144    5.227
3455 2  109.033   27.001    5.227
3456 2  109.033   30.859    5.227
3457 1    6.187   36.645    0.411
3458 1    6.187   40.502    0.411
3459 1    6.187   44.360    0.411
3460 1    7.606   34.716    2.451
3461 1    7.606   38.573    2.451
3462 1    7.606   42.431    2.451
3463 1    5.395   36.645    3.374
3464 1    5.395   40.502    3.374
3465 1    5.395   44.360    3.374
3466 1    8.328   34.716    8.946
3467 1    8.328   38.573    8.946
3468 1    8.328   42.431    8.946
3469 1    6.910   36.645    6.906
3470 1    6.910   40.502    6.906
3471 1    6.910   44.360    6.906
3472 1    9.120   34.716    5.983
3473 1    9.120   38.573    5.983
3474 1    9.120   42.431    5.983
3475 1    1.283   34.716    0.411
3476 1    1.283   38.573    0.411
3477 1    1.283   42.431    0.411
3478 1    2.701   36.645    2.451
3479 1    2.701   40.502    2.451
3480 1    2.701   44.360    2.451
3481 1    0.491   34.716    3.374
3482 1    0.491   38.573    3.374
3483 1    0.491   42.431    3.374
3484 1    3.424   36.645    8.946
3485 1    3.424   40.502    8.946
3486 1    3.424   44.360    8.946
3487 1    2.006   34.716    6.906
3488 1    2.006   38.573    6.906
3489 1    2.006   42.431    6.906
3490 1    4.216   36.645    5.983
3491 1    4.216   40.502    5.983
3492 1    4.216   44.360    5.983
3493 2    6.589   34.716    0.513
3494 2    6.589   38.573    0.513
3495 2    6.589   42.431    0.513
3496 2    7.249   36.645    2.273
3497 2    7.249   40.502    2.273
3498 2    7.249   44.360    2.273
3499 2    5.721   34.716    3.190
3500 2    5.721   38.573    3.190
3501 2    5.721   42.431    3.190
3502 2    9.373   34.716    1.425
3503 2    9.373   38.573    1.425
3504 2    9.373   42.431    1.425
3505 2    8.475   34.716    4.130
3506 2    8.475   38.573    4.130
3507 2    8.475   42.431    4.130
3508 2    7.926   36.645    8.844
3509 2    7.926   40.502    8.844
3510 2    7.926   44.360    8.844
3511 2    7.267   34.716    7.084
3512 2    7.267   38.573    7.084
3513 2    7.267   42.431    7.084
3514 2    8.795   36.645    6.167
3515 2    8.795   40.502    6.167
3516 2    8.795   44.360    6.167
3517 2    5.143   36.645    7.932
3518 2    5.143   40.502    7.932
3519 2    5.143   44.360    7.932
3520 2    6.040   36.645    5.227
3521 2    6.040   40.502    5.227
3522 2    6.040   44.360    5.227
3523 2    1.685   36.645    0.513
3524 2    1.685   40.502    0.513
3525 2    1.685   44.360    0.513
3526 2    2.345   34.716    2.273
3527 2    2.345   38.573    2.273
3528 2    2.345   42.431    2.273
3529 2    0.816   36.645    3.190
3530 2    0.816   40.502    3.190
3531 2    0.816   44.360    3.190
3532 2    4.468   36.645    1.425
3533 2    4.468   40.502    1.425
3534 2    4.468   44.360    1.425
3535 2    3.571   36.645    4.130
3536 2    3.571   40.502    4.130
3537 2    3.571   44.360    4.130
3538 2    3.022   34.716    8.844
3539 2    3.022   38.573    8.844
3540 2    3.022   42.431    8.844
3541 2    2.362   36.645    7.084
3542 2    2.362   40.502    7.084
3543 2    2.362   44.360    7.084
3544 2    3.890   34.716    6.167
3545 2    3.890   38.573    6.167
3546 2    3.890   42.431    6.167
3547 2    0.238   34.716    7.932
3548 2    0.238   38.573    7.932
3549 2    0.238   42.431    7.932
3550 2    1.136   34.716    5.227
3551 2    1.136   38.573    5.227
3552 2    1.136   42.431    5.227
3553 1   15.996   36.645    0.411
3554 1   15.996   40.502    0.411
3555 1   15.996   44.360    0.411
3556 1   17.414   34.716    2.451
3557 1   17.414   38.573    2.451
3558 1   17.414   42.431    2.451
3559 1   15.204   36.645    3.374
3560 1   15.204   40.502    3.374
3561 1   15.204   44.360    3.374
3562 1   18.137   34.716    8.946
3563 1   18.137   38.573    8.946
3564 1   18.137   42.431    8.946
3565 1   16.719   36.645    6.906
3566 1   16.719   40.502    6.906
3567 1   16.719   44.360    6.906
3568 1   18.929   34.716    5.983
3569 1   18.929   38.573    5.983
3570 1   18.929   42.431    5.983
3571 1   11.092   34.716    0.411
3572 1   11.092   38.573    0.411
3573 1   11.092   42.431    0.411
3574 1   12.510   36.645    2.451
3575 1   12.510   40.502    2.451
3576 1   12.510   44.360    2.451
3577 1   10.300   34.716    3.374
3578 1   10.300   38.573    3.374
3579 1   10.300   42.431    3.374
3580 1   13.233   36.645    8.946
3581 1   13.233   40.502    8.946
3582 1   13.233   44.360    8.946
3583 1   11.814   34.716    6.906
3584 1   11.814   38.573    6.906
3585 1   11.814   42.431    6.906
3586 1   14.025   36.645    5.983
3587 1   14.025   40.502    5.983
3588 1   14.025   44.360    5.983
3589 2   16.398   34.716    0.513
3590 2   16.398   38.573    0.513
3591 2   16.398   42.431    0.513
3592 2   17.058   36.645    2.273
3593 2   17.058   40.502    2.273
3594 2   17.058   44.360    2.273
3595 2   15.530   34.716    3.190
3596 2   15.530   38.573    3.190
3597 2   15.530   42.431    3.190
3598 2   19.182   34.716    1.425
3599 2   19.182   38.573    1.425
3600 2   19.182   42.431    1.425
3601 2   18.284   34.716    4.130
3602 2   18.284   38.573    4.130
3603 2   18.284   42.431    4.130
3604 2   17.735   36.645    8.844
3605 2   17.735   40.502    8.844
3606 2   17.735   44.360    8.844
3607 2   17.075   34.716    7.084
3608 2   17.075   38.573    7.084
3609 2   17.075   42.431    7.084
3610 2   18.604   36.645    6.167
3611 2   18.604   40.502    6.167
3612 2   18.604   44.360    6.167
3613 2   14.952   36.645    7.932
3614 2   14.952   40.502    7.932
3615 2   14.952   44.360    7.932
3616 2   15.849   36.645    5.227
3617 2   15.849   40.502    5.227
3618 2   15.849   44.360    5.227
3619 2   11.494   36.645    0.513
3620 2   11.494   40.502    0.513
3621 2   11.494   44.360    0.513
3622 2   12.154   34.716    2.273
3623 2   12.154   38.573    2.273
3624 2   12.154   42.431    2.273
3625 2   10.625   36.645    3.190
3626 2   10.625   40.502    3.190
3627 2   10.625   44.360    3.190
3628 2   14.277   36.645    1.425
3629 2   14.277   40.502    1.425
3630 2   14.277   44.360    1.425
3631 2   13.380   36.645    4.130
3632 2   13.380   40.502    4.130
3633 2   13.380   44.360    4.130
3634 2   12.831   34.716    8.844
3635 2   12.831   38.573    8.844
3636 2   12.831   42.431    8.844
3637 2   12.171   36.645    7.084
3638 2   12.171   40.502    7.084
3639 2   12.171   44.360    7.084
3640 2   13.699   34.716    6.167
3641 2   13.699   38.573    6.167
3642 2   13.699   42.431    6.167
3643 2   10.047   34.716    7.932
3644 2   10.047   38.573    7.932
3645 2   10.047   42.431    7.932
3646 2   10.945   34.716    5.227
3647 2   10.945   38.573    5.227
3648 2   10.945   42.431    5.227
3649 1   25.805   36.645    0.411
3650 1   25.805   40.502    0.411
3651 1   25.805   44.360    0.411
3652 1   27.223   34.716    2.451
3653 1   27.223   38.573    2.451
3654 1   27.223   42.431    2.451
3655 1   25.013   36.645    3.374
3656 1   25.013   40.502    3.374
3657 1   25.013   44.360    3.374
3658 1   27.946   34.716    8.946
3659 1   27.946   38.573    8.946
3660 1   27.946   42.431    8.946
3661 1   26.528   36.645    6.906
3662 1   26.528   40.502    6.906
3663 1   26.528   44.360    6.906
3664 1   28.738   34.716    5.983
3665 1   28.738   38.573    5.983
3666 1   28.738   42.431    5.983
3667 1   20.900   34.716    0.411
3668 1   20.900   38.573    0.411
3669 1   20.900   42.431    0.411
3670 1   22.319   36.645    2.451
3671 1   22.319   40.502    2.451
3672 1   22.319   44.360    2.451
3673 1   20.108   34.716    3.374
3674 1   20.108   38.573    3.374
3675 1   20.108   42.431    3.374
3676 1   23.042   36.645    8.946
3677 1   23.042   40.502    8.946
3678 1   23.042   44.360    8.946
3679 1   21.623   34.716    6.906
3680 1   21.623   38.573    6.906
3681 1   21.623   42.431    6.906
3682 1   23.834   36.645    5.983
3683 1   23.834   40.502    5.983
3684 1   23.834   44.360    5.983
3685 2   26.207   34.716    0.513
3686 2   26.207   38.573    0.513
3687 2   26.207   42.431    0.513
3688 2   26.867   36.645    2.273
3689 2   26.867   40.502    2.273
3690 2   26.867   44.360    2.273
3691 2   25.339   34.716    3.190
3692 2   25.339   38.573    3.190
3693 2   25.339   42.431    3.190
3694 2   28.991   34.716    1.425
3695 2   28.991   38.573    1.425
3696 2   28.991   42.431    1.425
3697 2   28.093   34.716    4.130
3698 2   28.093   38.573    4.130
3699 2   28.093   42.431    4.130
3700 2   27.544   36.645    8.844
3701 2   27.544   40.502    8.844
3702 2   27.544   44.360    8.844
3703 2   26.884   34.716    7.084
3704 2   26.884   38.573    7.084
3705 2   26.884   42.431    7.084
3706 2   28.412   36.645    6.167
3707 2   28.412   40.502    6.167
3708 2   28.412   44.360    6.167
3709 2   24.760   36.645    7.932
3710 2   24.760   40.502    7.932
3711 2   24.760   44.360    7.932
3712 2   25.658   36.645    5.227
3713 2   25.658   40.502    5.227
3714 2   25.658   44.360    5.227
3715 2   21.302   36.645    0.513
3716 2   21.302   40.502    0.513
3717 2   21.302   44.360    0.513
3718 2   21.962   34.716    2.273
3719 2   21.962   38.573    2.273
3720 2   21.962   42.431    2.273
3721 2   20.434   36.645    3.190
3722 2   20.434   40.502    3.190
3723 2   20.434   44.360    3.190
3724 2   24.086   36.645    1.425
3725 2   24.086   40.502    1.425
3726 2   24.086   44.360    1.425
3727 2   23.189   36.645    4.130
3728 2   23.189   40.502    4.130
3729 2   23.189   44.360    4.130
3730 2   22.640   34.716    8.844
3731 2   22.640   38.573    8.844
3732 2   22.640   42.431    8.844
3733 2   21.980   36.645    7.084
3734 2   21.980   40.502    7.084
3735 2   21.980   44.360    7.084
3736 2   23.508   34.716    6.167
3737 2   23.508   38.573    6.167
3738 2   23.508   42.431    6.167
3739 2   19.856   34.716    7.932
3740 2   19.856   38.573    7.932
3741 2   19.856   42.431    7.932
3742 2   20.754   34.716    5.227
3743 2   20.754   38.573    5.227
3744 2   20.754   42.431    5.227
3745 1   35.614   36.645    0.411
3746 1   35.614   40.502    0.411
3747 1   35.614   44.360    0.411
3748 1   37.032   34.716    2.451
3749 1   37.032   38.573    2.451
3750 1   37.032   42.431    2.451
3751 1   34.822   36.645    3.374
3752 1   34.822   40.502    3.374
3753 1   34.822   44.360    3.374
3754 1   37.755   34.716    8.946
3755 1   37.755   38.573    8.946
3756 1   37.755   42.431    8.946
3757 1   36.337   36.645    6.906
3758 1   36.337   40.502    6.906
3759 1   36.337   44.360    6.906
3760 1   38.547   34.716    5.983
3761 1   38.547   38.573    5.983
3762 1   38.547   42.431    5.983
3763 1   30.709   34.716    0.411
3764 1   30.709   38.573    0.411
3765 1   30.709   42.431    0.411
3766 1   32.128   36.645    2.451
3767 1   32.128   40.502    2.451
3768 1   32.128   44.360    2.451
3769 1   29.917   34.716    3.374
3770 1   29.917   38.573    3.374
3771 1   29.917   42.431    3.374
3772 1   32.851   36.645    8.946
3773 1   32.851   40.502    8.946
3774 1   32.851   44.360    8.946
3775 1   31.432   34.716    6.906
3776 1   31.432   38.573    6.906
3777 1   31.432   42.431    6.906
3778 1   33.643   36.645    5.983
3779 1   33.643   40.502    5.983
3780 1   33.643   44.360    5.983
3781 2   36.016   34.716    0.513
3782 2   36.016   38.573    0.513
3783 2   36.016   42.431    0.513
3784 2   36.676   36.645    2.273
3785 2   36.676   40.502    2.273
3786 2   36.676   44.360    2.273
3787 2   35.147   34.716    3.190
3788 2   35.147   38.573    3.190
3789 2   35.147   42.431    3.190
3790 2   38.799   34.716    1.425
3791 2   38.799   38.573    1.425
3792 2   38.799   42.431    1.425
3793 2   37.902   34.716    4.130
3794 2   37.902   38.573    4.130
3795 2   37.902   42.431    4.130
3796 2   37.353   36.645    8.844
3797 2   37.353   40.502    8.844
3798 2   37.353   44.360    8.844
3799 2   36.693   34.716    7.084
3800 2   36.693   38.573    7.084
3801 2   36.693   42.431    7.084
3802 2   38.221   36.645    6.167
3803 2   38.221   40.502    6.167
3804 2   38.221   44.360    6.167
3805 2   34.569   36.645    7.932
3806 2   34.569   40.502    7.932
3807 2   34.569   44.360    7.932
3808 2   35.467   36.645    5.227
3809 2   35.467   40.502    5.227
3810 2   35.467   44.360    5.227
3811 2   31.111   36.645    0.513
3812 2   31.111   40.502    0.513
3813 2   31.111   44.360    0.513
3814 2   31.771   34.716    2.273
3815 2   31.771   38.573    2.273
3816 2   31.771   42.431    2.273
3817 2   30.243   36.645    3.190
3818 2   30.243   40.502    3.190
3819 2   30.243   44.360    3.190
3820 2   33.895   36.645    1.425
3821 2   33.895   40.502    1.425
3822 2   33.895   44.360    1.425
3823 2   32.997   36.645    4.130
3824 2   32.997   40.502    4.130
3825 2   32.997   44.360    4.130
3826 2   32.449   34.716    8.844
3827 2   32.449   38.573    8.844
3828 2   32.449   42.431    8.844
3829 2   31.789   36.645    7.084
3830 2   31.789   40.502    7.084
3831 2   31.789   44.360    7.084
3832 2   33.317   34.716    6.167
3833 2   33.317   38.573    6.167
3834 2   33.317   42.431    6.167
3835 2   29.665   34.716    7.932
3836 2   29.665   38.573    7.932
3837 2   29.665   42.431    7.932
3838 2   30.563   34.716    5.227
3839 2   30.563   38.573    5.227
3840 2   30.563   42.431    5.227
3841 1   45.423   36.645    0.411
3842 1   45.423   40.502    0.411
3843 1   45.423   44.360    0.411
3844 1   46.841   34.716    2.451
3845 1   46.841   38.573    2.451
3846 1   46.841   42.431    2.451
3847 1   44.631   36.645    3.374
3848 1   44.631   40.502    3.374
3849 1   44.631   44.360    3.374
3850 1   47.564   34.716    8.946
3851 1   47.564   38.573    8.946
3852 1   47.564   42.431    8.946
3853 1   46.145   36.645    6.906
3854 1   46.145   40.502    6.906
3855 1   46.145   44.360    6.906
3856 1   48.356   34.716    5.983
3857 1   48.356   38.573    5.983
3858 1   48.356   42.431    5.983
3859 1   40.518   34.716    0.411
3860 1   40.518   38.573    0.411
3861 1   40.518   42.431    0.411
3862 1   41.937   36.645    2.451
3863 1   41.937   40.502    2.451
3864 1   41.937   44.360    2.451
3865 1   39.726   34.716    3.374
3866 1   39.726   38.573    3.374
3867 1   39.726   42.431    3.374
3868 1   42.659   36.645    8.946
3869 1   42.659   40.502    8.946
3870 1   42.659   44.360    8.946
3871 1   41.241   34.716    6.906
3872 1   41.241   38.573    6.906
3873 1   41.241   42.431    6.906
3874 1   43.451   36.645    5.983
3875 1   43.451   40.502    5.983
3876 1   43.451   44.360    5.983
3877 2   45.825   34.716    0.513
3878 2   45.825   38.573    0.513
3879 2   45.825   42.431    0.513
3880 2   46.485   36.645    2.273
3881 2   46.485   40.502    2.273
3882 2   46.485   44.360    2.273
3883 2   44.956   34.716    3.190
3884 2   44.956   38.573    3.190
3885 2   44.956   42.431    3.190
3886 2   48.608   34.716    1.425
3887 2   48.608   38.573    1.425
3888 2   48.608   42.431    1.425
3889 2   47.711   34.716    4.130
3890 2   47.711   38.573    4.130
3891 2   47.711   42.431    4.130
3892 2   47.162   36.645    8.844
3893 2   47.162   40.502    8.844
3894 2   47.162   44.360    8.844
3895 2   46.502   34.716    7.084
3896 2   46.502   38.573    7.084
3897 2   46.502   42.431    7.084
3898 2   48.030   36.645    6.167
3899 2   48.030   40.502    6.167
3900 2   48.030   44.360    6.167
3901 2   44.378   36.645    7.932
3902 2   44.378   40.502    7.932
3903 2   44.378   44.360    7.932
3904 2   45.276   36.645    5.227
3905 2   45.276   40.502    5.227
3906 2   45.276   44.360    5.227
3907 2   40.920   36.645    0.513
3908 2   40.920   40.502    0.513
3909 2   40.920   44.360    0.513
3910 2   41.580   34.716    2.273
3911 2   41.580   38.573    2.273
3912 2   41.580   42.431    2.273
3913 2   40.052   36.645    3.190
3914 2   40.052   40.502    3.190
3915 2   40.052   44.360    3.190
3916 2   43.704   36.645    1.425
3917 2   43.704   40.502    1.425
3918 2   43.704   44.360    1.425
3919 2   42.806   36.645    4.130
3920 2   42.806   40.502    4.130
3921 2   42.806   44.360    4.130
3922 2   42.257   34.716    8.844
3923 2   42.257   38.573    8.844
3924 2   42.257   42.431    8.844
3925 2   41.597   36.645    7.084
3926 2   41.597   40.502    7.084
3927 2   41.597   44.360    7.084
3928 2   43.126   34.716    6.167
3929 2   43.126   38.573    6.167
3930 2   43.126   42.431    6.167
3931 2   39.474   34.716    7.932
3932 2   39.474   38.573    7.932
3933 2   39.474   42.431    7.932
3934 2   40.371   34.716    5.227
3935 2   40.371   38.573    5.227
3936 2   40.371   42.431    5.227
3937 1   55.231   36.645    0.411
3938 1   55.231   40.502    0.411
3939 1   55.231   44.360    0.411
3940 1   56.650   34.716    2.451
3941 1   56.650   38.573    2.451
3942 1   56.650   42.431    2.451
3943 1   54.439   36.645    3.374
3944 1   54.439   40.502    3.374
3945 1   54.439   44.360    3.374
3946 1   57.373   34.716    8.946
3947 1   57.373   38.573    8.946
3948 1   57.373   42.431    8.946
3949 1   55.954   36.645    6.906
3950 1   55.954   40.502    6.906
3951 1   55.954   44.360    6.906
3952 1   58.165   34.716    5.983
3953 1   58.165   38.573    5.983
3954 1   58.165   42.431    5.983
3955 1   50.327   34.716    0.411
3956 1   50.327   38.573    0.411
3957 1   50.327   42.431    0.411
3958 1   51.745   36.645    2.451
3959 1   51.745   40.502    2.451
3960 1   51.745   44.360    2.451
3961 1   49.535   34.716    3.374
3962 1   49.535   38.573    3.374
3963 1   49.535   42.431    3.374
3964 1   52.468   36.645    8.946
3965 1   52.468   40.502    8.946
3966 1   52.468   44.360    8.946
3967 1   51.050   34.716    6.906
3968 1   51.050   38.573    6.906
3969 1   51.050   42.431    6.906
3970 1   53.260   36.645    5.983
3971 1   53.260   40.502    5.983
3972 1   53.260   44.360    5.983
3973 2   55.633   34.716    0.513
3974 2   55.633   38.573    0.513
3975 2   55.633   42.431    0.513
3976 2   56.293   36.645    2.273
3977 2   56.293   40.502    2.273
3978 2   56.293   44.360    2.273
3979 2   54.765   34.716    3.190
3980 2   54.765   38.573    3.190
3981 2   54.765   42.431    3.190
3982 2   58.417   34.716    1.425
3983 2   58.417   38.573    1.425
3984 2   58.417   42.431    1.425
3985 2   57.520   34.716    4.130
3986 2   57.520   38.573    4.130
3987 2   57.520   42.431    4.130
3988 2   56.971   36.645    8.844
3989 2   56.971   40.502    8.844
3990 2   56.971   44.360    8.844
3991 2   56.311   34.716    7.084
3992 2   56.311   38.573    7.084
3993 2   56.311   42.431    7.084
3994 2   57.839   36.645    6.167
3995 2   57.839   40.502    6.167
3996 2   57.839   44.360    6.167
3997 2   54.187   36.645    7.932
3998 2   54.187   40.502    7.932
3999 2   54.187   44.360    7.932
4000 2   55.085   36.645    5.227
4001 2   55.085   40.502    5.227
4002 2   55.085   44.360    5.227
4003 2   50.729   36.645    0.513
4004 2   50.729   40.502    0.513
4005 2   50.729   44.360    0.513
4006 2   51.389   34.716    2.273
4007 2   51.389   38.573    2.273
4008 2   51.389   42.431    2.273
4009 2   49.861   36.645    3.190
4010 2   49.861   40.502    3.190
4011 2   49.861   44.360    3.190
4012 2   53.513   36.645    1.425
4013 2   53.513   40.502    1.425
4014 2   53.513   44.360    1.425
4015 2   52.615   36.645    4.130
4016 2   52.615   40.502    4.130
4017 2   52.615   44.360    4.130
4018 2   52.066   34.716    8.844
4019 2   52.066   38.573    8.844
4020 2   52.066   42.431    8.844
4021 2   51.406   36.645    7.084
4022 2   51.406   40.502    7.084
4023 2   51.406   44.360    7.084
4024 2   52.935   34.716    6.167
4025 2   52.935   38.573    6.167
4026 2   52.935   42.431    6.167
4027 2   49.283   34.716    7.932
4028 2   49.283   38.573    7.932
4029 2   49.283   42.431    7.932
4030 2   50.180   34.716    5.227
4031 2   50.180   38.573    5.227
4032 2   50.180   42.431    5.227
4033 1   65.040   36.645    0.411
4034 1   65.040   40.502    0.411
4035 1   65.040   44.360    0.411
4036 1   66.459   34.716    2.451
4037 1   66.459   38.573    2.451
4038 1   66.459   42.431    2.451
4039 1   64.248   36.645    3.374
4040 1   64.248   40.502    3.374
4041 1   64.248   44.360    3.374
4042 1   67.182   34.716    8.946
4043 1   67.182   38.573    8.946
4044 1   67.182   42.431    8.946
4045 1   65.763   36.645    6.906
4046 1   65.763   40.502    6.906
4047 1   65.763   44.360    6.906
4048 1   67.974   34.716    5.983
4049 1   67.974   38.573    5.983
4050 1   67.974   42.431    5.983
4051 1   60.136   34.716    0.411
4052 1   60.136   38.573    0.411
4053 1   60.136   42.431    0.411
4054 1   61.554   36.645    2.451
4055 1   61.554   40.502    2.451
4056 1   61.554   44.360    2.451
4057 1   59.344   34.716    3.374
4058 1   59.344   38.573    3.374
4059 1   59.344   42.431    3.374
4060 1   62.277   36.645    8.946
4061 1   62.277   40.502    8.946
4062 1   62.277   44.360    8.946
4063 1   60.859   34.716    6.906
4064 1   60.859   38.573    6.906
4065 1   60.859   42.431    6.906
4066 1   63.069   36.645    5.983
4067 1   63.069   40.502    5.983
4068 1   63.069   44.360    5.983
4069 2   65.442   34.716    0.513
4070 2   65.442   38.573    0.513
4071 2   65.442   42.431    0.513
4072 2   66.102   36.645    2.273
4073 2   66.102   40.502    2.273
4074 2   66.102   44.360    2.273
4075 2   64.574   34.716    3.190
4076 2   64.574   38.573    3.190
4077 2   64.574   42.431    3.190
4078 2   68.226   34.716    1.425
4079 2   68.226   38.573    1.425
4080 2   68.226   42.431    1.425
4081 2   67.328   34.716    4.130
4082 2   67.328   38.573    4.130
4083 2   67.328   42.431    4.130
4084 2   66.780   36.645    8.844
4085 2   66.780   40.502    8.844
4086 2   66.780   44.360    8.844
4087 2   66.120   34.716    7.084
4088 2   66.120   38.573    7.084
4089 2   66.120   42.431    7.084
4090 2   67.648   36.645    6.167
4091 2   67.648   40.502    6.167
4092 2   67.648   44.360    6.167
4093 2   63.996   36.645    7.932
4094 2   63.996   40.502    7.932
4095 2   63.996   44.360    7.932
4096 2   64.894   36.645    5.227
4097 2   64.894   40.502    5.227
4098 2   64.894   44.360    5.227
4099 2   60.538   36.645    0.513
4100 2   60.538   40.502    0.513
4101 2   60.538   44.360    0.513
4102 2   61.198   34.716    2.273
4103 2   61.198   38.573    2.273
4104 2   61.198   42.431    2.273
4105 2   59.670   36.645    3.190
4106 2   59.670   40.502    3.190
4107 2   59.670   44.360    3.190
4108 2   63.322   36.645    1.425
4109 2   63.322   40.502    1.425
4110 2   63.322   44.360    1.425
4111 2   62.424   36.645    4.130
4112 2   62.424   40.502    4.130
4113 2   62.424   44.360    4.130
4114 2   61.875   34.716    8.844
4115 2   61.875   38.573    8.844
4116 2   61.875   42.431    8.844
4117 2   61.215   36.645    7.084
4118 2   61.215   40.502    7.084
4119 2   61.215   44.360    7.084
4120 2   62.743   34.716    6.167
4121 2   62.743   38.573    6.167
4122 2   62.743   42.431    6.167
4123 2   59.091   34.716    7.932
4124 2   59.091   38.573    7.932
4125 2   59.091   42.431    7.932
4126 2   59.989   34.716    5.227
4127 2   59.989   38.573    5.227
4128 2   59.989   42.431    5.227
4129 1   74.849   36.645    0.411
4130 1   74.849   40.502    0.411
4131 1   74.849   44.360    0.411
4132 1   76.268   34.716    2.451
4133 1   76.268   38.573    2.451
4134 1   76.268   42.431    2.451
4135 1   74.057   36.645    3.374
4136 1   74.057   40.502    3.374
4137 1   74.057   44.360    3.374
4138 1   76.990   34.716    8.946
4139 1   76.990   38.573    8.946
4140 1   76.990   42.431    8.946
4141 1   75.572   36.645    6.906
4142 1   75.572   40.502    6.906
4143 1   75.572   44.360    6.906
4144 1   77.782   34.716    5.983
4145 1   77.782   38.573    5.983
4146 1   77.782   42.431    5.983
4147 1   69.945   34.716    0.411
4148 1   69.945   38.573    0.411
4149 1   69.945   42.431    0.411
4150 1   71.363   36.645    2.451
4151 1   71.363   40.502    2.451
4152 1   71.363   44.360    2.451
4153 1   69.153   34.716    3.374
4154 1   69.153   38.573    3.374
4155 1   69.153   42.431    3.374
4156 1   72.086   36.645    8.946
4157 1   72.086   40.502    8.946
4158 1   72.086   44.360    8.946
4159 1   70.668   34.716    6.906
4160 1   70.668   38.573    6.906
4161 1   70.668   42.431    6.906
4162 1   72.878   36.645    5.983
4163 1   72.878   40.502    5.983
4164 1   72.878   44.360    5.983
4165 2   75.251   34.716    0.513
4166 2   75.251   38.573    0.513
4167 2   75.251   42.431    0.513
4168 2   75.911   36.645    2.273
4169 2   75.911   40.502    2.273
4170 2   75.911   44.360    2.273
4171 2   74.383   34.716    3.190
4172 2   74.383   38.573    3.190
4173 2   74.383   42.431    3.190
4174 2   78.035   34.716    1.425
4175 2   78.035   38.573    1.425
4176 2   78.035   42.431    1.425
4177 2   77.137   34.716    4.130
4178 2   77.137   38.573    4.130
4179 2   77.137   42.431    4.130
4180 2   76.588   36.645    8.844
4181 2   76.588   40.502    8.844
4182 2   76.588   44.360    8.844
4183 2   75.928   34.716    7.084
4184 2   75.928   38.573    7.084
4185 2   75.928   42.431    7.084
4186 2   77.457   36.645    6.167
4187 2   77.457   40.502    6.167
4188 2   77.457   44.360    6.167
4189 2   73.805   36.645    7.932
4190 2   73.805   40.502    7.932
4191 2   73.805   44.360    7.932
4192 2   74.702   36.645    5.227
4193 2   74.702   40.502    5.227
4194 2   74.702   44.360    5.227
4195 2   70.347   36.645    0.513
4196 2   70.347   40.502    0.513
4197 2   70.347   44.360    0.513
4198 2   71.007   34.716    2.273
4199 2   71.007   38.573    2.273
4200 2   71.007   42.431    2.273
4201 2   69.478   36.645    3.190
4202 2   69.478   40.502    3.190
4203 2   69.478   44.360    3.190
4204 2   73.130   36.645    1.425
4205 2   73.130   40.502    1.425
4206 2   73.130   44.360    1.425
4207 2   72.233   36.645    4.130
4208 2   72.233   40.502    4.130
4209 2   72.233   44.360    4.130
4210 2   71.684   34.716    8.844
4211 2   71.684   38.573    8.844
4212 2   71.684   42.431    8.844
4213 2   71.024   36.645    7.084
4214 2   71.024   40.502    7.084
4215 2   71.024   44.360    7.084
4216 2   72.552   34.716    6.167
4217 2   72.552   38.573    6.167
4218 2   72.552   42.431    6.167
4219 2   68.900   34.716    7.932
4220 2   68.900   38.573    7.932
4221 2   68.900   42.431    7.932
4222 2   69.798   34.716    5.227
4223 2   69.798   38.573    5.227
4224 2   69.798   42.431    5.227
4225 1   84.658   36.645    0.411
4226 1   84.658   40.502    0.411
4227 1   84.658   44.360    0.411
4228 1   86.076   34.716    2.451
4229 1   86.076   38.573    2.451
4230 1   86.076   42.431    2.451
4231 1   83.866   36.645    3.374
4232 1   83.866   40.502    3.374
4233 1   83.866   44.360    3.374
4234 1   86.799   34.716    8.946
4235 1   86.799   38.573    8.946
4236 1   86.799   42.431    8.946
4237 1   85.381   36.645    6.906
4238 1   85.381   40.502    6.906
4239 1   85.381   44.360    6.906
4240 1   87.591   34.716    5.983
4241 1   87.591   38.573    5.983
4242 1   87.591   42.431    5.983
4243 1   79.754   34.716    0.411
4244 1   79.754   38.573    0.411
4245 1   79.754   42.431    0.411
4246 1   81.172   36.645    2.451
4247 1   81.172   40.502    2.451
4248 1   81.172   44.360    2.451
4249 1   78.962   34.716    3.374
4250 1   78.962   38.573    3.374
4251 1   78.962   42.431    3.374
4252 1   81.895   36.645    8.946
4253 1   81.895   40.502    8.946
4254 1   81.895   44.360    8.946
4255 1   80.476   34.716    6.906
4256 1   80.476   38.573    6.906
4257 1   80.476   42.431    6.906
4258 1   82.687   36.645    5.983
4259 1   82.687   40.502    5.983
4260 1   82.687   44.360    5.983
4261 2   85.060   34.716    0.513
4262 2   85.060   38.573    0.513
4263 2   85.060   42.431    0.513
4264 2   85.720   36.645    2.273
4265 2   85.720   40.502    2.273
4266 2   85.720   44.360    2.273
4267 2   84.192   34.716    3.190
4268 2   84.192   38.573    3.190
4269 2   84.192   42.431    3.190
4270 2   87.844   34.716    1.425
4271 2   87.844   38.573    1.425
4272 2   87.844   42.431    1.425
4273 2   86.946   34.716    4.130
4274 2   86.946   38.573    4.130
4275 2   86.946   42.431    4.130
4276 2   86.397   36.645    8.844
4277 2   86.397   40.502    8.844
4278 2   86.397   44.360    8.844
4279 2   85.737   34.716    7.084
4280 2   85.737   38.573    7.084
4281 2   85.737   42.431    7.084
4282 2   87.266   36.645    6.167
4283 2   87.266   40.502    6.167
4284 2   87.266   44.360    6.167
4285 2   83.614   36.645    7.932
4286 2   83.614   40.502    7.932
4287 2   83.614   44.360    7.932
4288 2   84.511   36.645    5.227
4289 2   84.511   40.502    5.227
4290 2   84.511   44.360    5.227
4291 2   80.156   36.645    0.513
4292 2   80.156   40.502    0.513
4293 2   80.156   44.360    0.513
4294 2   80.816   34.716    2.273
4295 2   80.816   38.573    2.273
4296 2   80.816   42.431    2.273
4297 2   79.287   36.645    3.190
4298 2   79.287   40.502    3.190
4299 2   79.287   44.360    3.190
4300 2   82.939   36.645    1.425
4301 2   82.939   40.502    1.425
4302 2   82.939   44.360    1.425
4303 2   82.042   36.645    4.130
4304 2   82.042   40.502    4.130
4305 2   82.042   44.360    4.130
4306 2   81.493   34.716    8.844
4307 2   81.493   38.573    8.844
4308 2   81.493   42.431    8.844
4309 2   80.833   36.645    7.084
4310 2   80.833   40.502    7.084
4311 2   80.833   44.360    7.084
4312 2   82.361   34.716    6.167
4313 2   82.361   38.573    6.167
4314 2   82.361   42.431    6.167
4315 2   78.709   34.716    7.932
4316 2   78.709   38.573    7.932
4317 2   78.709   42.431    7.932
4318 2   79.607   34.716    5.227
4319 2   79.607   38.573    5.227
4320 2   79.607   42.431    5.227
4321 1   94.467   36.645    0.411
4322 1   94.467   40.502    0.411
4323 1   94.467   44.360    0.411
4324 1   95.885   34.716    2.451
4325 1   95.885   38.573    2.451
4326 1   95.885   42.431    2.451
4327 1   93.675   36.645    3.374
4328 1   93.675   40.502    3.374
4329 1   93.675   44.360    3.374
4330 1   96.608   34.716    8.946
4331 1   96.608   38.573    8.946
4332 1   96.608   42.431    8.946
4333 1   95.190   36.645    6.906
4334 1   95.190   40.502    6.906
4335 1   95.190   44.360    6.906
4336 1   97.400   34.716    5.983
4337 1   97.400   38.573    5.983
4338 1   97.400   42.431    5.983
4339 1   89.562   34.716    0.411
4340 1   89.562   38.573    0.411
4341 1   89.562   42.431    0.411
4342 1   90.981   36.645    2.451
4343 1   90.981   40.502    2.451
4344 1   90.981   44.360    2.451
4345 1   88.770   34.716    3.374
4346 1   88.770   38.573    3.374
4347 1   88.770   42.431    3.374
4348 1   91.704   36.645    8.946
4349 1   91.704   40.502    8.946
4350 1   91.704   44.360    8.946
4351 1   90.285   34.716    6.906
4352 1   90.285   38.573    6.906
4353 1   90.285   42.431    6.906
4354 1   92.496   36.645    5.983
4355 1   92.496   40.502    5.983
4356 1   92.496   44.360    5.983
4357 2   94.869   34.716    0.513
4358 2   94.869   38.573    0.513
4359 2   94.869   42.431    0.513
4360 2   95.529   36.645    2.273
4361 2   95.529   40.502    2.273
4362 2   95.529   44.360    2.273
4363 2   94.001   34.716    3.190
4364 2   94.001   38.573    3.190
4365 2   94.001   42.431    3.190
4366 2   97.653   34.716    1.425
4367 2   97.653   38.573    1.425
4368 2   97.653   42.431    1.425
4369 2   96.755   34.716    4.130
4370 2   96.755   38.573    4.130
4371 2   96.755   42.431    4.130
4372 2   96.206   36.645    8.844
4373 2   96.206   40.502    8.844
4374 2   96.206   44.360    8.844
4375 2   95.546   34.716    7.084
4376 2   95.546   38.573    7.084
4377 2   95.546   42.431    7.084
4378 2   97.074   36.645    6.167
4379 2   97.074   40.502    6.167
4380 2   97.074   44.360    6.167
4381 2   93.422   36.645    7.932
4382 2   93.422   40.502    7.932
4383 2   93.422   44.360    7.932
4384 2   94.320   36.645    5.227
4385 2   94.320   40.502    5.227
4386 2   94.320   44.360    5.227
4387 2   89.964   36.645    0.513
4388 2   89.964   40.502    0.513
4389 2   89.964   44.360    0.513
4390 2   90.624   34.716    2.273
4391 2   90.624   38.573    2.273
4392 2   90.624   42.431    2.273
4393 2   89.096   36.645    3.190
4394 2   89.096   40.502    3.190
4395 2   89.096   44.360    3.190
4396 2   92.748   36.645    1.425
4397 2   92.748   40.502    1.425
4398 2   92.748   44.360    1.425
4399 2   91.851   36.645    4.130
4400 2   91.851   40.502    4.130
4401 2   91.851   44.360    4.130
4402 2   91.302   34.716    8.844
4403 2   91.302   38.573    8.844
4404 2   91.302   42.431    8.844
4405 2   90.642   36.645    7.084
4406 2   90.642   40.502    7.084
4407 2   90.642   44.360    7.084
4408 2   92.170   34.716    6.167
4409 2   92.170   38.573    6.167
4410 2   92.170   42.431    6.167
4411 2   88.518   34.716    7.932
4412 2   88.518   38.573    7.932
4413 2   88.518   42.431    7.932
4414 2   89.416   34.716    5.227
4415 2   89.416   38.573    5.227
4416 2   89.416   42.431    5.227
4417 1  104.276   36.645    0.411
4418 1  104.276   40.502    0.411
4419 1  104.276   44.360    0.411
4420 1  105.694   34.716    2.451
4421 1  105.694   38.573    2.451
4422 1  105.694   42.431    2.451
4423 1  103.484   36.645    3.374
4424 1  103.484   40.502    3.374
4425 1  103.484   44.360    3.374
4426 1  106.417   34.716    8.946
4427 1  106.417   38.573    8.946
4428 1  106.417   42.431    8.946
4429 1  104.999   36.645    6.906
4430 1  104.999   40.502    6.906
4431 1  104.999   44.360    6.906
4432 1  107.209   34.716    5.983
4433 1  107.209   38.573    5.983
4434 1  107.209   42.431    5.983
4435 1   99.371   34.716    0.411
4436 1   99.371   38.573    0.411
4437 1   99.371   42.431    0.411
4438 1  100.790   36.645    2.451
4439 1  100.790   40.502    2.451
4440 1  100.790   44.360    2.451
4441 1   98.579   34.716    3.374
4442 1   98.579   38.573    3.374
4443 1   98.579   42.431    3.374
4444 1  101.513   36.645    8.946
4445 1  101.513   40.502    8.946
4446 1  101.513   44.360    8.946
4447 1  100.094   34.716    6.906
4448 1  100.094   38.573    6.906
4449 1  100.094   42.431    6.906
4450 1  102.305   36.645    5.983
4451 1  102.305   40.502    5.983
4452 1  102.305   44.360    5.983
4453 2  104.678   34.716    0.513
4454 2  104.678   38.573    0.513
4455 2  104.678   42.431    0.513
4456 2  105.338   36.645    2.273
4457 2  105.338   40.502    2.273
4458 2  105.338   44.360    2.273
4459 2  103.809   34.716    3.190
4460 2  103.809   38.573    3.190
4461 2  103.809   42.431    3.190
4462 2  107.461   34.716    1.425
4463 2  107.461   38.573    1.425
4464 2  107.461   42.431    1.425
4465 2  106.564   34.716    4.130
4466 2  106.564   38.573    4.130
4467 2  106.564   42.431    4.130
4468 2  106.015   36.645    8.844
4469 2  106.015   40.502    8.844
4470 2  106.015   44.360    8.844
4471 2  105.355   34.716    7.084
4472 2  105.355   38.573    7.084
4473 2  105.355   42.431    7.084
4474 2  106.883   36.645    6.167
4475 2  106.883   40.502    6.167
4476 2  106.883   44.360    6.167
4477 2  103.231   36.645    7.932
4478 2  103.231   40.502    7.932
4479 2  103.231   44.360    7.932
4480 2  104.129   36.645    5.227
4481 2  104.129   40.502    5.227
4482 2  104.129   44.360    5.227
4483 2   99.773   36.645    0.513
4484 2   99.773   40.502    0.513
4485 2   99.773   44.360    0.513
4486 2  100.433   34.716    2.273
4487 2  100.433   38.573    2.273
4488 2  100.433   42.431    2.273
4489 2   98.905   36.645    3.190
4490 2   98.905   40.502    3.190
4491 2   98.905   44.360    3.190
4492 2  102.557   36.645    1.425
4493 2  102.557   40.502    1.425
4494 2  102.557   44.360    1.425
4495 2  101.659   36.645    4.130
4496 2  101.659   40.502    4.130
4497 2  101.659   44.360    4.130
4498 2  101.111   34.716    8.844
4499 2  101.111   38.573    8.844
4500 2  101.111   42.431    8.844
4501 2  100.451   36.645    7.084
4502 2  100.451   40.502    7.084
4503 2  100.451   44.360    7.084
4504 2  101.979   34.716    6.167
4505 2  101.979   38.573    6.167
4506 2  101.979   42.431    6.167
4507 2   98.327   34.716    7.932
4508 2   98.327   38.573    7.932
4509 2   98.327   42.431    7.932
4510 2   99.225   34.716    5.227
4511 2   99.225   38.573    5.227
4512 2   99.225   42.431    5.227
4513 1  114.085   36.645    0.411
4514 1  114.085   40.502    0.411
4515 1  114.085   44.360    0.411
4516 1  115.503   34.716    2.451
4517 1  115.503   38.573    2.451
4518 1  115.503   42.431    2.451
4519 1  113.293   36.645    3.374
4520 1  113.293   40.502    3.374
4521 1  113.293   44.360    3.374
4522 1  116.226   34.716    8.946
4523 1  116.226   38.573    8.946
4524 1  116.226   42.431    8.946
4525 1  114.807   36.645    6.906
4526 1  114.807   40.502    6.906
4527 1  114.807   44.360    6.906
4528 1  117.018   34.716    5.983
4529 1  117.018   38.573    5.983
4530 1  117.018   42.431    5.983
4531 1  109.180   34.716    0.411
4532 1  109.180   38.573    0.411
4533 1  109.180   42.431    0.411
4534 1  110.599   36.645    2.451
4535 1  110.599   40.502    2.451
4536 1  110.599   44.360    2.451
4537 1  108.388   34.716    3.374
4538 1  108.388   38.573    3.374
4539 1  108.388   42.431    3.374
4540 1  111.321   36.645    8.946
4541 1  111.321   40.502    8.946
4542 1  111.321   44.360    8.946
4543 1  109.903   34.716    6.906
4544 1  109.903   38.573    6.906
4545 1  109.903   42.431    6.906
4546 1  112.113   36.645    5.983
4547 1  112.113   40.502    5.983
4548 1  112.113   44.360    5.983
4549 2  114.487   34.716    0.513
4550 2  114.487   38.573    0.513
4551 2  114.487   42.431    0.513
4552 2  115.147   36.645    2.273
4553 2  115.147   40.502    2.273
4554 2  115.147   44.360    2.273
4555 2  113.618   34.716    3.190
4556 2  113.618   38.573    3.190
4557 2  113.618   42.431    3.190
4558 2  117.270   34.716    1.425
4559 2  117.270   38.573    1.425
4560 2  117.270   42.431    1.425
4561 2  116.373   34.716    4.130
4562 2  116.373   38.573    4.130
4563 2  116.373   42.431    4.130
4564 2  115.824   36.645    8.844
4565 2  115.824   40.502    8.844
4566 2  115.824   44.360    8.844
4567 2  115.164   34.716    7.084
4568 2  115.164   38.573    7.084
4569 2  115.164   42.431    7.084
4570 2  116.692   36.645    6.167
4571 2  116.692   40.502    6.167
4572 2  116.692   44.360    6.167
4573 2  113.040   36.645    7.932
4574 2  113.040   40.502    7.932
4575 2  113.040   44.360    7.932
4576 2  113.938   36.645    5.227
4577 2  113.938   40.502    5.227
4578 2  113.938   44.360    5.227
4579 2  109.582   36.645    0.513
4580 2  109.582   40.502    0.513
4581 2  109.582   44.360    0.513
4582 2  110.242   34.716    2.273
4583 2  110.242   38.573    2.273
4584 2  110.242   42.431    2.273
4585 2  108.714   36.645    3.190
4586 2  108.714   40.502    3.190
4587 2  108.714   44.360    3.190
4588 2  112.366   36.645    1.425
4589 2  112.366   40.502    1.425
4590 2  112.366   44.360    1.425
4591 2  111.468   36.645    4.130
4592 2  111.468   40.502    4.130
4593 2  111.468   44.360    4.130
4594 2  110.919   34.716    8.844
4595 2  110.919   38.573    8.844
4596 2  110.919   42.431    8.844
4597 2  110.259   36.645    7.084
4598 2  110.259   40.502    7.084
4599 2  110.259   44.360    7.084
4600 2  111.788   34.716    6.167
4601 2  111.788   38.573    6.167
4602 2  111.788   42.431    6.167
4603 2  108.136   34.716    7.932
4604 2  108.136   38.573    7.932
4605 2  108.136   42.431    7.932
4606 2  109.033   34.716    5.227
4607 2  109.033   38.573    5.227
4608 2  109.033   42.431    5.227
4609 1    6.187   48.217    0.411
4610 1    6.187   52.074    0.411
4611 1    6.187   55.932    0.411
4612 1    7.606   46.288    2.451
4613 1    7.606   50.146    2.451
4614 1    7.606   54.003    2.451
4615 1    5.395   48.217    3.374
4616 1    5.395   52.074    3.374
4617 1    5.395   55.932    3.374
4618 1    8.328   46.288    8.946
4619 1    8.328   50.146    8.946
4620 1    8.328   54.003    8.946
4621 1    6.910   48.217    6.906
4622 1    6.910   52.074    6.906
4623 1    6.910   55.932    6.906
4624 1    9.120   46.288    5.983
4625 1    9.120   50.146    5.983
4626 1    9.120   54.003    5.983
4627 1    1.283   46.288    0.411
4628 1    1.283   50.146    0.411
4629 1    1.283   54.003    0.411
4630 1    2.701   48.217    2.451
4631 1    2.701   52.074    2.451
4632 1    2.701   55.932    2.451
4633 1    0.491   46.288    3.374
4634 1    0.491   50.146    3.374
4635 1    0.491   54.003    3.374
4636 1    3.424   48.217    8.946
4637 1    3.424   52.074    8.946
4638 1    3.424   55.932    8.946
4639 1    2.006   46.288    6.906
4640 1    2.006   50.146    6.906
4641 1    2.006   54.003    6.906
4642 1    4.216   48.217    5.983
4643 1    4.216   52.074    5.983
4644 1    4.216   55.932    5.983
4645 2    6.589   46.288    0.513
4646 2    6.589   50.146    0.513
4647 2    6.589   54.003    0.513
4648 2    7.249   48.217    2.273
4649 2    7.249   52.074    2.273
4650 2    7.249   55.932    2.273
4651 2    5.721   46.288    3.190
4652 2    5.721   50.146    3.190
4653 2    5.721   54.003    3.190
4654 2    9.373   46.288    1.425
4655 2    9.373   50.146    1.425
4656 2    9.373   54.003    1.425
4657 2    8.475   46.288    4.130
4658 2    8.475   50.146    4.130
4659 2    8.475   54.003    4.130
4660 2    7.926   48.217    8.844
4661 2    7.926   52.074    8.844
4662 2    7.926   55.932    8.844
4663 2    7.267   46.288    7.084
4664 2    7.267   50.146    7.084
4665 2    7.267   54.003    7.084
4666 2    8.795   48.217    6.167
4667 2    8.795   52.074    6.167
4668 2    8.795   55.932    6.167
4669 2    5.143   48.217    7.932
4670 2    5.143   52.074    7.932
4671 2    5.143   55.932    7.932
4672 2    6.040   48.217    5.227
4673 2    6.040   52.074    5.227
4674 2    6.040   55.932    5.227
4675 2    1.685   48.217    0.513
4676 2    1.685   52.074    0.513
4677 2    1.685   55.932    0.513
4678 2    2.345   46.288    2.273
4679 2    2.345   50.146    2.273
4680 2    2.345   54.003    2.273
4681 2    0.816   48.217    3.190
4682 2    0.816   52.074    3.190
4683 2    0.816   55.932    3.190
4684 2    4.468   48.217    1.425
4685 2    4.468   52.074    1.425
4686 2    4.468   55.932    1.425
4687 2    3.571   48.217    4.130
4688 2    3.571   52.074    4.130
4689 2    3.571   55.932    4.130
4690 2    3.022   46.288    8.844
4691 2    3.022   50.146    8.844
4692 2    3.022   54.003    8.844
4693 2    2.362   48.217    7.084
4694 2    2.362   52.074    7.084
4695 2    2.362   55.932    7.084
4696 2    3.890   46.288    6.167
4697 2    3.890   50.146    6.167
4698 2    3.890   54.003    6.167
4699 2    0.238   46.288    7.932
4700 2    0.238   50.146    7.932
4701 2    0.238   54.003    7.932
4702 2    1.136   46.288    5.227
4703 2    1.136   50.146    5.227
4704 2    1.136   54.003    5.227
4705 1   15.996   48.217    0.411
4706 1   15.996   52.074    0.411
4707 1   15.996   55.932    0.411
4708 1   17.414   46.288    2.451
4709 1   17.414   50.146    2.451
4710 1   17.414   54.003    2.451
4711 1   15.204   48.217    3.374
4712 1   15.204   52.074    3.374
4713 1   15.204   55.932    3.374
4714 1   18.137   46.288    8.946
4715 1   18.137   50.146    8.946
4716 1   18.137   54.003    8.946
4717 1   16.719   48.217    6.906
4718 1   16.719   52.074    6.906
4719 1   16.719   55.932    6.906
4720 1   18.929   46.288    5.983
4721 1   18.929   50.146    5.983
4722 1   18.929   54.003    5.983
4723 1   11.092   46.288    0.411
4724 1   11.092   50.146    0.411
4725 1   11.092   54.003    0.411
4726 1   12.510   48.217    2.451
4727 1   12.510   52.074    2.451
4728 1   12.510   55.932    2.451
4729 1   10.300   46.288    3.374
4730 1   10.300   50.146    3.374
4731 1   10.300   54.003    3.374
4732 1   13.233   48.217    8.946
4733 1   13.233   52.074    8.946
4734 1   13.233   55.932    8.946
4735 1   11.814   46.288    6.906
4736 1   11.814   50.146    6.906
4737 1   11.814   54.003    6.906
4738 1   14.025   48.217    5.983
4739 1   14.025   52.074    5.983
4740 1   14.025   55.932    5.983
4741 2   16.398   46.288    0.513
4742 2   16.398   50.146    0.513
4743 2   16.398   54.003    0.513
4744 2   17.058   48.217    2.273
4745 2   17.058   52.074    2.273
4746 2   17.058   55.932    2.273
4747 2   15.530   46.288    3.190
4748 2   15.530   50.146    3.190
4749 2   15.530   54.003    3.190
4750 2   19.182   46.288    1.425
4751 2   19.182   50.146    1.425
4752 2   19.182   54.003    1.425
4753 2   18.284   46.288    4.130
4754 2   18.284   50.146    4.130
4755 2   18.284   54.003    4.130
4756 2   17.735   48.217    8.844
4757 2   17.735   52.074    8.844
4758 2   17.735   55.932    8.844
4759 2   17.075   46.288    7.084
4760 2   17.075   50.146    7.084
4761 2   17.075   54.003    7.084
4762 2   18.604   48.217    6.167
4763 2   18.604   52.074    6.167
4764 2   18.604   55.932    6.167
4765 2   14.952   48.217    7.932
4766 2   14.952   52.074    7.932
4767 2   14.952   55.932    7.932
4768 2   15.849   48.217    5.227
4769 2   15.849   52.074    5.227
4770 2   15.849   55.932    5.227
4771 2   11.494   48.217    0.513
4772 2   11.494   52.074    0.513
4773 2   11.494   55.932    0.513
4774 2   12.154   46.288    2.273
4775 2   12.154   50.146    2.273
4776 2   12.154   54.003    2.273
4777 2   10.625   48.217    3.190
4778 2   10.625   52.074    3.190
4779 2   10.625   55.932    3.190
4780 2   14.277   48.217    1.425
4781 2   14.277   52.074    1.425
4782 2   14.277   55.932    1.425
4783 2   13.380   48.217    4.130
4784 2   13.380   52.074    4.130
4785 2   13.380   55.932    4.130
4786 2   12.831   46.288    8.844
4787 2   12.831   50.146    8.844
4788 2   12.831   54.003    8.844
4789 2   12.171   48.217    7.084
4790 2   12.171   52.074    7.084
4791 2   12.171   55.932    7.084
4792 2   13.699   46.288    6.167
4793 2   13.699   50.146    6.167
4794 2   13.699   54.003    6.167
4795 2   10.047   46.288    7.932
4796 2   10.047   50.146    7.932
4797 2   10.047   54.003    7.932
4798 2   10.945   46.288    5.227
4799 2   10.945   50.146    5.227
4800 2   10.945   54.003    5.227
4801 1   25.805   48.217    0.411
4802 1   25.805   52.074    0.411
4803 1   25.805   55.932    0.411
4804 1   27.223   46.288    2.451
4805 1   27.223   50.146    2.451
4806 1   27.223   54.003    2.451
4807 1   25.013   48.217    3.374
4808 1   25.013   52.074    3.374
4809 1   25.013   55.932    3.374
4810 1   27.946   46.288    8.946
4811 1   27.946   50.146    8.946
4812 1   27.946   54.003    8.946
4813 1   26.528   48.217    6.906
4814 1   26.528   52.074    6.906
4815 1   26.528   55.932    6.906
4816 1   28.738   46.288    5.983
4817 1   28.738   50.146    5.983
4818 1   28.738   54.003    5.983
4819 1   20.900   46.288    0.411
4820 1   20.900   50.146    0.411
4821 1   20.900   54.003    0.411
4822 1   22.319   48.217    2.451
4823 1   22.319   52.074    2.451
4824 1   22.319   55.932    2.451
4825 1   20.108   46.288    3.374
4826 1   20.108   50.146    3.374
4827 1   20.108   54.003    3.374
4828 1   23.042   48.217    8.946
4829 1   23.042   52.074    8.946
4830 1   23.042   55.932    8.946
4831 1   21.623   46.288    6.906
4832 1   21.623   50.146    6.906
4833 1   21.623   54.003    6.906
4834 1   23.834   48.217    5.983
4835 1   23.834   52.074    5.983
4836 1   23.834   55.932    5.983
4837 2   26.207   46.288    0.513
4838 2   26.207   50.146    0.513
4839 2   26.207   54.003    0.513
4840 2   26.867   48.217    2.273
4841 2   26.867   52.074    2.273
4842 2   26.867   55.932    2.273
4843 2   25.339   46.288    3.190
4844 2   25.339   50.146    3.190
4845 2   25.339   54.003    3.190
4846 2   28.991   46.288    1.425
4847 2   28.991   50.146    1.425
4848 2   28.991   54.003    1.425
4849 2   28.093   46.288    4.130
4850 2   28.093   50.146    4.130
4851 2   28.093   54.003    4.130
4852 2   27.544   48.217    8.844
4853 2   27.544   52.074    8.844
4854 2   27.544   55.932    8.844
4855 2   26.884   46.288    7.084
4856 2   26.884   50.146    7.084
4857 2   26.884   54.003    7.084
4858 2   28.412   48.217    6.167
4859 2   28.412   52.074    6.167
4860 2   28.412   55.932    6.167
4861 2   24.760   48.217    7.932
4862 2   24.760   52.074    7.932
4863 2   24.760   55.932    7.932
4864 2   25.658   48.217    5.227
4865 2   25.658   52.074    5.227
4866 2   25.658   55.932    5.227
4867 2   21.302   48.217    0.513
4868 2   21.302   52.074    0.513
4869 2   21.302   55.932    0.513
4870 2   21.962   46.288    2.273
4871 2   21.962   50.146    2.273
4872 2   21.962   54.003    2.273
4873 2   20.434   48.217    3.190
4874 2   20.434   52.074    3.190
4875 2   20.434   55.932    3.190
4876 2   24.086   48.217    1.425
4877 2   24.086   52.074    1.425
4878 2   24.086   55.932    1.425
4879 2   23.189   48.217    4.130
4880 2   23.189   52.074    4.130
4881 2   23.189   55.932    4.130
4882 2   22.640   46.288    8.844
4883 2   22.640   50.146    8.844
4884 2   22.640   54.003    8.844
4885 2   21.980   48.217    7.084
4886 2   21.980   52.074    7.084
4887 2   21.980   55.932    7.084
4888 2   23.508   46.288    6.167
4889 2   23.508   50.146    6.167
4890 2   23.508   54.003    6.167
4891 2   19.856   46.288    7.932
4892 2   19.856   50.146    7.932
4893 2   19.856   54.003    7.932
4894 2   20.754   46.288    5.227
4895 2   20.754   50.146    5.227
4896 2   20.754   54.003    5.227
4897 1   35.614   48.217    0.411
4898 1   35.614   52.074    0.411
4899 1   35.614   55.932    0.411
4900 1   37.032   46.288    2.451
4901 1   37.032   50.146    2.451
4902 1   37.032   54.003    2.451
4903 1   34.822   48.217    3.374
4904 1   34.822   52.074    3.374
4905 1   34.822   55.932    3.374
4906 1   37.755   46.288    8.946
4907 1   37.755   50.146    8.946
4908 1   37.755   54.003    8.946
4909 1   36.337   48.217    6.906
4910 1   36.337   52.074    6.906
4911 1   36.337   55.932    6.906
4912 1   38.547   46.288    5.983
4913 1   38.547   50.146    5.983
4914 1   38.547   54.003    5.983
4915 1   30.709   46.288    0.411
4916 1   30.709   50.146    0.411
4917 1   30.709   54.003    0.411
4918 1   32.128   48.217    2.451
4919 1   32.128   52.074    2.451
4920 1   32.128   55.932    2.451
4921 1   29.917   46.288    3.374
4922 1   29.917   50.146    3.374
4923 1   29.917   54.003    3.374
4924 1   32.851   48.217    8.946
4925 1   32.851   52.074    8.946
4926 1   32.851   55.932    8.946
4927 1   31.432   46.288    6.906
4928 1   31.432   50.146    6.906
4929 1   31.432   54.003    6.906
4930 1   33.643   48.217    5.983
4931 1   33.643   52.074    5.983
4932 1   33.643   55.932    5.983
4933 2   36.016   46.288    0.513
4934 2   36.016   50.146    0.513
4935 2   36.016   54.003    0.513
4936 2   36.676   48.217    2.273
4937 2   36.676   52.074    2.273
4938 2   36.676   55.932    2.273
4939 2   35.147   46.288    3.190
4940 2   35.147   50.146    3.190
4941 2   35.147   54.003    3.190
4942 2   38.799   46.288    1.425
4943 2   38.799   50.146    1.425
4944 2   38.799   54.003    1.425
4945 2   37.902   46.288    4.130
4946 2   37.902   50.146    4.130
4947 2   37.902   54.003    4.130
4948 2   37.353   48.217    8.844
4949 2   37.353   52.074    8.844
4950 2   37.353   55.932    8.844
4951 2   36.693   46.288    7.084
4952 2   36.693   50.146    7.084
4953 2   36.693   54.003    7.084
4954 2   38.221   48.217    6.167
4955 2   38.221   52.074    6.167
4956 2   38.221   55.932    6.167
4957 2   34.569   48.217    7.932
4958 2   34.569   52.074    7.932
4959 2   34.569   55.932    7.932
4960 2   35.467   48.217    5.227
4961 2   35.467   52.074    5.227
4962 2   35.467   55.932    5.227
4963 2   31.111   48.217    0.513
4964 2   31.111   52.074    0.513
4965 2   31.111   55.932    0.513
4966 2   31.771   46.288    2.273
4967 2   31.771   50.146    2.273
4968 2   31.771   54.003    2.273
4969 2   30.243   48.217    3.190
4970 2   30.243   52.074    3.190
4971 2   30.243   55.932    3.190
4972 2   33.895   48.217    1.425
4973 2   33.895   52.074    1.425
4974 2   33.895   55.932    1.425
4975 2   32.997   48.217    4.130
4976 2   32.997   52.074    4.130
4977 2   32.997   55.932    4.130
4978 2   32.449   46.288    8.844
4979 2   32.449   50.146    8.844
4980 2   32.449   54.003    8.844
4981 2   31.789   48.217    7.084
4982 2   31.789   52.074    7.084
4983 2   31.789   55.932    7.084
4984 2   33.317   46.288    6.167
4985 2   33.317   50.146    6.167
4986 2   33.317   54.003    6.167
4987 2   29.665   46.288    7.932
4988 2   29.665   50.146    7.932
4989 2   29.665   54.003    7.932
4990 2   30.563   46.288    5.227
4991 2   30.563   50.146    5.227
4992 2   30.563   54.003    5.227
4993 1   45.423   48.217    0.411
4994 1   45.423   52.074    0.411
4995 1   45.423   55.932    0.411
4996 1   46.841   46.288    2.451
4997 1   46.841   50.146    2.451
4998 1   46.841   54.003    2.451
4999 1   44.631   48.217    3.374
5000 1   44.631   52.074    3.374
5001 1   44.631   55.932    3.374
5002 1   47.564   46.288    8.946
5003 1   47.564   50.146    8.946
5004 1   47.564   54.003    8.946
5005 1   46.145   48.217    6.906
5006 1   46.145   52.074    6.906
5007 1   46.145   55.932    6.906
5008 1   48.356   46.288    5.983
5009 1   48.356   50.146    5.983
5010 1   48.356   54.003    5.983
5011 1   40.518   46.288    0.411
5012 1   40.518   50.146    0.411
5013 1   40.518   54.003    0.411
5014 1   41.937   48.217    2.451
5015 1   41.937   52.074    2.451
5016 1   41.937   55.932    2.451
5017 1   39.726   46.288    3.374
5018 1   39.726   50.146    3.374
5019 1   39.726   54.003    3.374
5020 1   42.659   48.217    8.946
5021 1   42.659   52.074    8.946
5022 1   42.659   55.932    8.946
5023 1   41.241   46.288    6.906
5024 1   41.241   50.146    6.906
5025 1   41.241   54.003    6.906
5026 1   43.451   48.217    5.983
5027 1   43.451   52.074    5.983
5028 1   43.451   55.932    5.983
5029 2   45.825   46.288    0.513
5030 2   45.825   50.146    0.513
5031 2   45.825   54.003    0.513
5032 2   46.485   48.217    2.273
5033 2   46.485   52.074    2.273
5034 2   46.485   55.932    2.273
5035 2   44.956   46.288    3.190
5036 2   44.956   50.146    3.190
5037 2   44.956   54.003    3.190
5038 2   48.608   46.288    1.425
5039 2   48.608   50.146    1.425
5040 2   48.608   54.003    1.425
5041 2   47.711   46.288    4.130
5042 2   47.711   50.146    4.130
5043 2   47.711   54.003    4.130
5044 2   47.162   48.217    8.844
5045 2   47.162   52.074    8.844
5046 2   47.162   55.932    8.844
5047 2   46.502   46.288    7.084
5048 2   46.502   50.146    7.084
5049 2   46.502   54.003    7.084
5050 2   48.030   48.217    6.167
5051 2   48.030   52.074    6.167
5052 2   48.030   55.932    6.167
5053 2   44.378   48.217    7.932
5054 2   44.378   52.074    7.932
5055 2   44.378   55.932    7.932
5056 2   45.276   48.217    5.227
5057 2   45.276   52.074    5.227
5058 2   45.276   55.932    5.227
5059 2   40.920   48.217    0.513
5060 2   40.920   52.074    0.513
5061 2   40.920   55.932    0.513
5062 2   41.580   46.288    2.273
5063 2   41.580   50.146    2.273
5064 2   41.580   54.003    2.273
5065 2   40.052   48.217    3.190
5066 2   40.052   52.074    3.190
5067 2   40.052   55.932    3.190
5068 2   43.704   48.217    1.425
5069 2   43.704   52.074    1.425
5070 2   43.704   55.932    1.425
5071 2   42.806   48.217    4.130
5072 2   42.806   52.074    4.130
5073 2   42.806   55.932    4.130
5074 2   42.257   46.288    8.844
5075 2   42.257   50.146    8.844
5076 2   42.257   54.003    8.844
5077 2   41.597   48.217    7.084
5078 2   41.597   52.074    7.084
5079 2   41.597   55.932    7.084
5080 2   43.126   46.288    6.167
5081 2   43.126   50.146    6.167
5082 2   43.126   54.003    6.167
5083 2   39.474   46.288    7.932
5084 2   39.474   50.146    7.932
5085 2   39.474   54.003    7.932
5086 2   40.371   46.288    5.227
5087 2   40.371   50.146    5.227
5088 2   40.371   54.003    5.227
5089 1   55.231   48.217    0.411
5090 1   55.231   52.074    0.411
5091 1   55.231   55.932    0.411
5092 1   56.650   46.288    2.451
5093 1   56.650   50.146    2.451
5094 1   56.650   54.003    2.451
5095 1   54.439   48.217    3.374
5096 1   54.439   52.074    3.374
5097 1   54.439   55.932    3.374
5098 1   57.373   46.288    8.946
5099 1   57.373   50.146    8.946
5100 1   57.373   54.003    8.946
5101 1   55.954   48.217    6.906
5102 1   55.954   52.074    6.906
5103 1   55.954   55.932    6.906
5104 1   58.165   46.288    5.983
5105 1   58.165   50.146    5.983
5106 1   58.165   54.003    5.983
5107 1   50.327   46.288    0.411
5108 1   50.327   50.146    0.411
5109 1   50.327   54.003    0.411
5110 1   51.745   48.217    2.451
5111 1   51.745   52.074    2.451
5112 1   51.745   55.932    2.451
5113 1   49.535   46.288    3.374
5114 1   49.535   50.146    3.374
5115 1   49.535   54.003    3.374
5116 1   52.468   48.217    8.946
5117 1   52.468   52.074    8.946
5118 1   52.468   55.932    8.946
5119 1   51.050   46.288    6.906
5120 1   51.050   50.146    6.906
5121 1   51.050   54.003    6.906
5122 1   53.260   48.217    5.983
5123 1   53.260   52.074    5.983
5124 1   53.260   55.932    5.983
5125 2   55.633   46.288    0.513
5126 2   55.633   50.146    0.513
5127 2   55.633   54.003    0.513
5128 2   56.293   48.217    2.273
5129 2   56.293   52.074    2.273
5130 2   56.293   55.932    2.273
5131 2   54.765   46.288    3.190
5132 2   54.765   50.146    3.190
5133 2   54.765   54.003    3.190
5134 2   58.417   46.288    1.425
5135 2   58.417   50.146    1.425
5136 2   58.417   54.003    1.425
5137 2   57.520   46.288    4.130
5138 2   57.520   50.146    4.130
5139 2   57.520   54.003    4.130
5140 2   56.971   48.217    8.844
5141 2   56.971   52.074    8.844
5142 2   56.971   55.932    8.844
5143 2   56.311   46.288    7.084
5144 2   56.311   50.146    7.084
5145 2   56.311   54.003    7.084
5146 2   57.839   48.217    6.167
5147 2   57.839   52.074    6.167
5148 2   57.839   55.932    6.167
5149 2   54.187   48.217    7.932
5150 2   54.187   52.074    7.932
5151 2   54.187   55.932    7.932
5152 2   55.085   48.217    5.227
5153 2   55.085   52.074    5.227
5154 2   55.085   55.932    5.227
5155 2   50.729   48.217    0.513
5156 2   50.729   52.074    0.513
5157 2   50.729   55.932    0.513
5158 2   51.389   46.288    2.273
5159 2   51.389   50.146    2.273
5160 2   51.389   54.003    2.273
5161 2   49.861   48.217    3.190
5162 2   49.861   52.074    3.190
5163 2   49.861   55.932    3.190
5164 2   53.513   48.217    1.425
5165 2   53.513   52.074    1.425
5166 2   53.513   55.932    1.425
5167 2   52.615   48.217    4.130
5168 2   52.615   52.074    4.130
5169 2   52.615   55.932    4.130
5170 2   52.066   46.288    8.844
5171 2   52.066   50.146    8.844
5172 2   52.066   54.003    8.844
5173 2   51.406   48.217    7.084
5174 2   51.406   52.074    7.084
5175 2   51.406   55.932    7.084
5176 2   52.935   46.288    6.167
5177 2   52.935   50.146    6.167
5178 2   52.935   54.003    6.167
5179 2   49.283   46.288    7.932
5180 2   49.283   50.146    7.932
5181 2   49.283   54.003    7.932
5182 2   50.180   46.288    5.227
5183 2   50.180   50.146    5.227
5184 2   50.180   54.003    5.227
5185 1   65.040   48.217    0.411
5186 1   65.040   52.074    0.411
5187 1   65.040   55.932    0.411
5188 1   66.459   46.288    2.451
5189 1   66.459   50.146    2.451
5190 1   66.459   54.003    2.451
5191 1   64.248   48.217    3.374
5192 1   64.248   52.074    3.374
5193 1   64.248   55.932    3.374
5194 1   67.182   46.288    8.946
5195 1   67.182   50.146    8.946
5196 1   67.182   54.003    8.946
5197 1   65.763   48.217    6.906
5198 1   65.763   52.074    6.906
5199 1   65.763   55.932    6.906
5200 1   67.974   46.288    5.983
5201 1   67.974   50.146    5.983
5202 1   67.974   54.003    5.983
5203 1   60.136   46.288    0.411
5204 1   60.136   50.146    0.411
5205 1   60.136   54.003    0.411
5206 1   61.554   48.217    2.451
5207 1   61.554   52.074    2.451
5208 1   61.554   55.932    2.451
5209 1   59.344   46.288    3.374
5210 1   59.344   50.146    3.374
5211 1   59.344   54.003    3.374
5212 1   62.277   48.217    8.946
5213 1   62.277   52.074    8.946
5214 1   62.277   55.932    8.946
5215 1   60.859   46.288    6.906
5216 1   60.859   50.146    6.906
5217 1   60.859   54.003    6.906
5218 1   63.069   48.217    5.983
5219 1   63.069   52.074    5.983
5220 1   63.069   55.932    5.983
5221 2   65.442   46.288    0.513
5222 2   65.442   50.146    0.513
5223 2   65.442   54.003    0.513
5224 2   66.102   48.217    2.273
5225 2   66.102   52.074    2.273
5226 2   66.102   55.932    2.273
5227 2   64.574   46.288    3.190
5228 2   64.574   50.146    3.190
5229 2   64.574   54.003    3.190
5230 2   68.226   46.288    1.425
5231 2   68.226   50.146    1.425
5232 2   68.226   54.003    1.425
5233 2   67.328   46.288    4.130
5234 2   67.328   50.146    4.130
5235 2   67.328   54.003    4.130
5236 2   66.780   48.217    8.844
5237 2   66.780   52.074    8.844
5238 2   66.780   55.932    8.844
5239 2   66.120   46.288    7.084
5240 2   66.120   50.146    7.084
5241 2   66.120   54.003    7.084
5242 2   67.648   48.217    6.167
5243 2   67.648   52.074    6.167
5244 2   67.648   55.932    6.167
5245 2   63.996   48.217    7.932
5246 2   63.996   52.074    7.932
5247 2   63.996   55.932    7.932
5248 2   64.894   48.217    5.227
5249 2   64.894   52.074    5.227
5250 2   64.894   55.932    5.227
5251 2   60.538   48.217    0.513
5252 2   60.538   52.074    0.513
5253 2   60.538   55.932    0.513
5254 2   61.198   46.288    2.273
5255 2   61.198   50.146    2.273
5256 2   61.198   54.003    2.273
5257 2   59.670   48.217    3.190
5258 2   59.670   52.074    3.190
5259 2   59.670   55.932    3.190
5260 2   63.322   48.217    1.425
5261 2   63.322   52.074    1.425
5262 2   63.322   55.932    1.425
5263 2   62.424   48.217    4.130
5264 2   62.424   52.074    4.130
5265 2   62.424   55.932    4.130
5266 2   61.875   46.288    8.844
5267 2   61.875   50.146    8.844
5268 2   61.875   54.003    8.844
5269 2   61.215   48.217    7.084
5270 2   61.215   52.074    7.084
5271 2   61.215   55.932    7.084
5272 2   62.743   46.288    6.167
5273 2   62.743   50.146    6.167
5274 2   62.743   54.003    6.167
5275 2   59.091   46.288    7.932
5276 2   59.091   50.146    7.932
5277 2   59.091   54.003    7.932
5278 2   59.989   46.288    5.227
5279 2   59.989   50.146    5.227
5280 2   59.989   54.003    5.227
5281 1   74.849   48.217    0.411
5282 1   74.849   52.074    0.411
5283 1   74.849   55.932    0.411
5284 1   76.268   46.288    2.451
5285 1   76.268   50.146    2.451
5286 1   76.268   54.003    2.451
5287 1   74.057   48.217    3.374
5288 1   74.057   52.074    3.374
5289 1   74.057   55.932    3.374
5290 1   76.990   46.288    8.946
5291 1   76.990   50.146    8.946
5292 1   76.990   54.003    8.946
5293 1   75.572   48.217    6.906
5294 1   75.572   52.074    6.906
5295 1   75.572   55.932    6.906
5296 1   77.782   46.288    5.983
5297 1   77.782   50.146    5.983
5298 1   77.782   54.003    5.983
5299 1   69.945   46.288    0.411
5300 1   69.945   50.146    0.411
5301 1   69.945   54.003    0.411
5302 1   71.363   48.217    2.451
5303 1   71.363   52.074    2.451
5304 1   71.363   55.932    2.451
5305 1   69.153   46.288    3.374
5306 1   69.153   50.146    3.374
5307 1   69.153   54.003    3.374
5308 1   72.086   48.217    8.946
5309 1   72.086   52.074    8.946
5310 1   72.086   55.932    8.946
5311 1   70.668   46.288    6.906
5312 1   70.668   50.146    6.906
5313 1   70.668   54.003    6.906
5314 1   72.878   48.217    5.983
5315 1   72.878   52.074    5.983
5316 1   72.878   55.932    5.983
5317 2   75.251   46.288    0.513
5318 2   75.251   50.146    0.513
5319 2   75.251   54.003    0.513
5320 2   75.911   48.217    2.273
5321 2   75.911   52.074    2.273
5322 2   75.911   55.932    2.273
5323 2   74.383   46.288    3.190
5324 2   74.383   50.146    3.190
5325 2   74.383   54.003    3.190
5326 2   78.035   46.288    1.425
5327 2   78.035   50.146    1.425
5328 2   78.035   54.003    1.425
5329 2   77.137   46.288    4.130
5330 2   77.137   50.146    4.130
5331 2   77.137   54.003    4.130
5332 2   76.588   48.217    8.844
5333 2   76.588   52.074    8.844
5334 2   76.588   55.932    8.844
5335 2   75.928   46.288    7.084
5336 2   75.928   50.146    7.084
5337 2   75.928   54.003    7.084
5338 2   77.457   48.217    6.167
5339 2   77.457   52.074    6.167
5340 2   77.457   55.932    6.167
5341 2   73.805   48.217    7.932
5342 2   73.805   52.074    7.932
5343 2   73.805   55.932    7.932
5344 2   74.702   48.217    5.227
5345 2   74.702   52.074    5.227
5346 2   74.702   55.932    5.227
5347 2   70.347   48.217    0.513
5348 2   70.347   52.074    0.513
5349 2   70.347   55.932    0.513
5350 2   71.007   46.288    2.273
5351 2   71.007   50.146    2.273
5352 2   71.007   54.003    2.273
5353 2   69.478   48.217    3.190
5354 2   69.478   52.074    3.190
5355 2   69.478   55.932    3.190
5356 2   73.130   48.217    1.425
5357 2   73.130   52.074    1.425
5358 2   73.130   55.932    1.425
5359 2   72.233   48.217    4.130
5360 2   72.233   52.074    4.130
5361 2   72.233   55.932    4.130
5362 2   71.684   46.288    8.844
5363 2   71.684   50.146    8.844
5364 2   71.684   54.003    8.844
5365 2   71.024   48.217    7.084
5366 2   71.024   52.074    7.084
5367 2   71.024   55.932    7.084
5368 2   72.552   46.288    6.167
5369 2   72.552   50.146    6.167
5370 2   72.552   54.003    6.167
5371 2   68.900   46.288    7.932
5372 2   68.900   50.146    7.932
5373 2   68.900   54.003    7.932
5374 2   69.798   46.288    5.227
5375 2   69.798   50.146    5.227
5376 2   69.798   54.003    5.227
5377 1   84.658   48.217    0.411
5378 1   84.658   52.074    0.411
5379 1   84.658   55.932    0.411
5380 1   86.076   46.288    2.451
5381 1   86.076   50.146    2.451
5382 1   86.076   54.003    2.451
5383 1   83.866   48.217    3.374
5384 1   83.866   52.074    3.374
5385 1   83.866   55.932    3.374
5386 1   86.799   46.288    8.946
5387 1   86.799   50.146    8.946
5388 1   86.799   54.003    8.946
5389 1   85.381   48.217    6.906
5390 1   85.381   52.074    6.906
5391 1   85.381   55.932    6.906
5392 1   87.591   46.288    5.983
5393 1   87.591   50.146    5.983
5394 1   87.591   54.003    5.983
5395 1   79.754   46.288    0.411
5396 1   79.754   50.146    0.411
5397 1   79.754   54.003    0.411
5398 1   81.172   48.217    2.451
5399 1   81.172   52.074    2.451
5400 1   81.172   55.932    2.451
5401 1   78.962   46.288    3.374
5402 1   78.962   50.146    3.374
5403 1   78.962   54.003    3.374
5404 1   81.895   48.217    8.946
5405 1   81.895   52.074    8.946
5406 1   81.895   55.932    8.946
5407 1   80.476   46.288    6.906
5408 1   80.476   50.146    6.906
5409 1   80.476   54.003    6.906
5410 1   82.687   48.217    5.983
5411 1   82.687   52.074    5.983
5412 1   82.687   55.932    5.983
5413 2   85.060   46.288    0.513
5414 2   85.060   50.146    0.513
5415 2   85.060   54.003    0.513
5416 2   85.720   48.217    2.273
5417 2   85.720   52.074    2.273
5418 2   85.720   55.932    2.273
5419 2   84.192   46.288    3.190
5420 2   84.192   50.146    3.190
5421 2   84.192   54.003    3.190
5422 2   87.844   46.288    1.425
5423 2   87.844   50.146    1.425
5424 2   87.844   54.003    1.425
5425 2   86.946   46.288    4.130
5426 2   86.946   50.146    4.130
5427 2   86.946   54.003    4.130
5428 2   86.397   48.217    8.844
5429 2   86.397   52.074    8.844
5430 2   86.397   55.932    8.844
5431 2   85.737   46.288    7.084
5432 2   85.737   50.146    7.084
5433 2   85.737   54.003    7.084
5434 2   87.266   48.217    6.167
5435 2   87.266   52.074    6.167
5436 2   87.266   55.932    6.167
5437 2   83.614   48.217    7.932
5438 2   83.614   52.074    7.932
5439 2   83.614   55.932    7.932
5440 2   84.511   48.217    5.227
5441 2   84.511   52.074    5.227
5442 2   84.511   55.932    5.227
5443 2   80.156   48.217    0.513
5444 2   80.156   52.074    0.513
5445 2   80.156   55.932    0.513
5446 2   80.816   46.288    2.273
5447 2   80.816   50.146    2.273
5448 2   80.816   54.003    2.273
5449 2   79.287   48.217    3.190
5450 2   79.287   52.074    3.190
5451 2   79.287   55.932    3.190
5452 2   82.939   48.217    1.425
5453 2   82.939   52.074    1.425
5454 2   82.939   55.932    1.425
5455 2   82.042   48.217    4.130
5456 2   82.042   52.074    4.130
5457 2   82.042   55.932    4.130
5458 2   81.493   46.288    8.844
5459 2   81.493   50.146    8.844
5460 2   81.493   54.003    8.844
5461 2   80.833   48.217    7.084
5462 2   80.833   52.074    7.084
5463 2   80.833   55.932    7.084
5464 2   82.361   46.288    6.167
5465 2   82.361   50.146    6.167
5466 2   82.361   54.003    6.167
5467 2   78.709   46.288    7.932
5468 2   78.709   50.146    7.932
5469 2   78.709   54.003    7.932
5470 2   79.607   46.288    5.227
5471 2   79.607   50.146    5.227
5472 2   79.607   54.003    5.227
5473 1   94.467   48.217    0.411
5474 1   94.467   52.074    0.411
5475 1   94.467   55.932    0.411
5476 1   95.885   46.288    2.451
5477 1   95.885   50.146    2.451
5478 1   95.885   54.003    2.451
5479 1   93.675   48.217    3.374
5480 1   93.675   52.074    3.374
5481 1   93.675   55.932    3.374
5482 1   96.608   46.288    8.946
5483 1   96.608   50.146    8.946
5484 1   96.608   54.003    8.946
5485 1   95.190   48.217    6.906
5486 1   95.190   52.074    6.906
5487 1   95.190   55.932    6.906
5488 1   97.400   46.288    5.983
5489 1   97.400   50.146    5.983
5490 1   97.400   54.003    5.983
5491 1   89.562   46.288    0.411
5492 1   89.562   50.146    0.411
5493 1   89.562   54.003    0.411
5494 1   90.981   48.217    2.451
5495 1   90.981   52.074    2.451
5496 1   90.981   55.932    2.451
5497 1   88.770   46.288    3.374
5498 1   88.770   50.146    3.374
5499 1   88.770   54.003    3.374
5500 1   91.704   48.217    8.946
5501 1   91.704   52.074    8.946
5502 1   91.704   55.932    8.946
5503 1   90.285   46.288    6.906
5504 1   90.285   50.146    6.906
5505 1   90.285   54.003    6.906
5506 1   92.496   48.217    5.983
5507 1   92.496   52.074    5.983
5508 1   92.496   55.932    5.983
5509 2   94.869   46.288    0.513
5510 2   94.869   50.146    0.513
5511 2   94.869   54.003    0.513
5512 2   95.529   48.217    2.273
5513 2   95.529   52.074    2.273
5514 2   95.529   55.932    2.273
5515 2   94.001   46.288    3.190
5516 2   94.001   50.146    3.190
5517 2   94.001   54.003    3.190
5518 2   97.653   46.288    1.425
5519 2   97.653   50.146    1.425
5520 2   97.653   54.003    1.425
5521 2   96.755   46.288    4.130
5522 2   96.755   50.146    4.130
5523 2   96.755   54.003    4.130
5524 2   96.206   48.217    8.844
5525 2   96.206   52.074    8.844
5526 2   96.206   55.932    8.844
5527 2   95.546   46.288    7.084
5528 2   95.546   50.146    7.084
5529 2   95.546   54.003    7.084
5530 2   97.074   48.217    6.167
5531 2   97.074   52.074    6.167
5532 2   97.074   55.932    6.167
5533 2   93.422   48.217    7.932
5534 2   93.422   52.074    7.932
5535 2   93.422   55.932    7.932
5536 2   94.320   48.217    5.227
5537 2   94.320   52.074    5.227
5538 2   94.320   55.932    5.227
5539 2   89.964   48.217    0.513
5540 2   89.964   52.074    0.513
5541 2   89.964   55.932    0.513
5542 2   90.624   46.288    2.273
5543 2   90.624   50.146    2.273
5544 2   90.624   54.003    2.273
5545 2   89.096   48.217    3.190
5546 2   89.096   52.074    3.190
5547 2   89.096   55.932    3.190
5548 2   92.748   48.217    1.425
5549 2   92.748   52.074    1.425
5550 2   92.748   55.932    1.425
5551 2   91.851   48.217    4.130
5552 2   91.851   52.074    4.130
5553 2   91.851   55.932    4.130
5554 2   91.302   46.288    8.844
5555 2   91.302   50.146    8.844
5556 2   91.302   54.003    8.844
5557 2   90.642   48.217    7.084
5558 2   90.642   52.074    7.084
5559 2   90.642   55.932    7.084
5560 2   92.170   46.288    6.167
5561 2   92.170   50.146    6.167
5562 2   92.170   54.003    6.167
5563 2   88.518   46.288    7.932
5564 2   88.518   50.146    7.932
5565 2   88.518   54.003    7.932
5566 2   89.416   46.288    5.227
5567 2   89.416   50.146    5.227
5568 2   89.416   54.003    5.227
5569 1  104.276   48.217    0.411
5570 1  104.276   52.074    0.411
5571 1  104.276   55.932    0.411
5572 1  105.694   46.288    2.451
5573 1  105.694   50.146    2.451
5574 1  105.694   54.003    2.451
5575 1  103.484   48.217    3.374
5576 1  103.484   52.074    3.374
5577 1  103.484   55.932    3.374
5578 1  106.417   46.288    8.946
5579 1  106.417   50.146    8.946
5580 1  106.417   54.003    8.946
5581 1  104.999   48.217    6.906
5582 1  104.999   52.074    6.906
5583 1  104.999   55.932    6.906
5584 1  107.209   46.288    5.983
5585 1  107.209   50.146    5.983
5586 1  107.209   54.003    5.983
5587 1   99.371   46.288    0.411
5588 1   99.371   50.146    0.411
5589 1   99.371   54.003    0.411
5590 1  100.790   48.217    2.451
5591 1  100.790   52.074    2.451
5592 1  100.790   55.932    2.451
5593 1   98.579   46.288    3.374
5594 1   98.579   50.146    3.374
5595 1   98.579   54.003    3.374
5596 1  101.513   48.217    8.946
5597 1  101.513   52.074    8.946
5598 1  101.513   55.932    8.946
5599 1  100.094   46.288    6.906
5600 1  100.094   50.146    6.906
5601 1  100.094   54.003    6.906
5602 1  102.305   48.217    5.983
5603 1  102.305   52.074    5.983
5604 1  102.305   55.932    5.983
5605 2  104.678   46.288    0.513
5606 2  104.678   50.146    0.513
5607 2  104.678   54.003    0.513
5608 2  105.338   48.217    2.273
5609 2  105.338   52.074    2.273
5610 2  105.338   55.932    2.273
5611 2  103.809   46.288    3.190
5612 2  103.809   50.146    3.190
5613 2  103.809   54.003    3.190
5614 2  107.461   46.288    1.425
5615 2  107.461   50.146    1.425
5616 2  107.461   54.003    1.425
5617 2  106.564   46.288    4.130
5618 2  106.564   50.146    4.130
5619 2  106.564   54.003    4.130
5620 2  106.015   48.217    8.844
5621 2  106.015   52.074    8.844
5622 2  106.015   55.932    8.844
5623 2  105.355   46.288    7.084
5624 2  105.355   50.146    7.084
5625 2  105.355   54.003    7.084
5626 2  106.883   48.217    6.167
5627 2  106.883   52.074    6.167
5628 2  106.883   55.932    6.167
5629 2  103.231   48.217    7.932
5630 2  103.231   52.074    7.932
5631 2  103.231   55.932    7.932
5632 2  104.129   48.217    5.227
5633 2  104.129   52.074    5.227
5634 2  104.129   55.932    5.227
5635 2   99.773   48.217    0.513
5636 2   99.773   52.074    0.513
5637 2   99.773   55.932    0.513
5638 2  100.433   46.288    2.273
5639 2  100.433   50.146    2.273
5640 2  100.433   54.003    2.273
5641 2   98.905   48.217    3.190
5642 2   98.905   52.074    3.190
5643 2   98.905   55.932    3.190
5644 2  102.557   48.217    1.425
5645 2  102.557   52.074    1.425
5646 2  102.557   55.932    1.425
5647 2  101.659   48.217    4.130
5648 2  101.659   52.074    4.130
5649 2  101.659   55.932    4.130
5650 2  101.111   46.288    8.844
5651 2  101.111   50.146    8.844
5652 2  101.111   54.003    8.844
5653 2  100.451   48.217    7.084
5654 2  100.451   52.074    7.084
5655 2  100.451   55.932    7.084
5656 2  101.979   46.288    6.167
5657 2  101.979   50.146    6.167
5658 2  101.979   54.003    6.167
5659 2   98.327   46.288    7.932
5660 2   98.327   50.146    7.932
5661 2   98.327   54.003    7.932
5662 2   99.225   46.288    5.227
5663 2   99.225   50.146    5.227
5664 2   99.225   54.003    5.227
5665 1  114.085   48.217    0.411
5666 1  114.085   52.074    0.411
5667 1  114.085   55.932    0.411
5668 1  115.503   46.288    2.451
5669 1  115.503   50.146    2.451
5670 1  115.503   54.003    2.451
5671 1  113.293   48.217    3.374
5672 1  113.293   52.074    3.374
5673 1  113.293   55.932    3.374
5674 1  116.226   46.288    8.946
5675 1  116.226   50.146    8.946
5676 1  116.226   54.003    8.946
5677 1  114.807   48.217    6.906
5678 1  114.807   52.074    6.906
5679 1  114.807   55.932    6.906
5680 1  117.018   46.288    5.983
5681 1  117.018   50.146    5.983
5682 1  117.018   54.003    5.983
5683 1  109.180   46.288    0.411
5684 1  109.180   50.146    0.411
5685 1  109.180   54.003    0.411
5686 1  110.599   48.217    2.451
5687 1  110.599   52.074    2.451
5688 1  110.599   55.932    2.451
5689 1  108.388   46.288    3.374
5690 1  108.388   50.146    3.374
5691 1  108.388   54.003    3.374
5692 1  111.321   48.217    8.946
5693 1  111.321   52.074    8.946
5694 1  111.321   55.932    8.946
5695 1  109.903   46.288    6.906
5696 1  109.903   50.146    6.906
5697 1  109.903   54.003    6.906
5698 1  112.113   48.217    5.983
5699 1  112.113   52.074    5.983
5700 1  112.113   55.932    5.983
5701 2  114.487   46.288    0.513
5702 2  114.487   50.146    0.513
5703 2  114.487   54.003    0.513
5704 2  115.147   48.217    2.273
5705 2  115.147   52.074    2.273
5706 2  115.147   55.932    2.273
5707 2  113.618   46.288    3.190
5708 2  113.618   50.146    3.190
5709 2  113.618   54.003    3.190
5710 2  117.270   46.288    1.425
5711 2  117.270   50.146    1.425
5712 2  117.270   54.003    1.425
5713 2  116.373   46.288    4.130
5714 2  116.373   50.146    4.130
5715 2  116.373   54.003    4.130
5716 2  115.824   48.217    8.844
5717 2  115.824   52.074    8.844
5718 2  115.824   55.932    8.844
5719 2  115.164   46.288    7.084
5720 2  115.164   50.146    7.084
5721 2  115.164   54.003    7.084
5722 2  116.692   48.217    6.167
5723 2  116.692   52.074    6.167
5724 2  116.692   55.932    6.167
5725 2  113.040   48.217    7.932
5726 2  113.040   52.074    7.932
5727 2  113.040   55.932    7.932
5728 2  113.938   48.217    5.227
5729 2  113.938   52.074    5.227
5730 2  113.938   55.932    5.227
5731 2  109.582   48.217    0.513
5732 2  109.582   52.074    0.513
5733 2  109.582   55.932    0.513
5734 2  110.242   46.288    2.273
5735 2  110.242   50.146    2.273
5736 2  110.242   54.003    2.273
5737 2  108.714   48.217    3.190
5738 2  108.714   52.074    3.190
5739 2  108.714   55.932    3.190
5740 2  112.366   48.217    1.425
5741 2  112.366   52.074    1.425
5742 2  112.366   55.932    1.425
5743 2  111.468   48.217    4.130
5744 2  111.468   52.074    4.130
5745 2  111.468   55.932    4.130
5746 2  110.919   46.288    8.844
5747 2  110.919   50.146    8.844
5748 2  110.919   54.003    8.844
5749 2  110.259   48.217    7.084
5750 2  110.259   52.074    7.084
5751 2  110.259   55.932    7.084
5752 2  111.788   46.288    6.167
5753 2  111.788   50.146    6.167
5754 2  111.788   54.003    6.167
5755 2  108.136   46.288    7.932
5756 2  108.136   50.146    7.932
5757 2  108.136   54.003    7.932
5758 2  109.033   46.288    5.227
5759 2  109.033   50.146    5.227
5760 2  109.033   54.003    5.227
5761 1    6.187   59.789    0.411
5762 1    6.187   63.647    0.411
5763 1    6.187   67.504    0.411
5764 1    7.606   57.860    2.451
5765 1    7.606   61.718    2.451
5766 1    7.606   65.575    2.451
5767 1    5.395   59.789    3.374
5768 1    5.395   63.647    3.374
5769 1    5.395   67.504    3.374
5770 1    8.328   57.860    8.946
5771 1    8.328   61.718    8.946
5772 1    8.328   65.575    8.946
5773 1    6.910   59.789    6.906
5774 1    6.910   63.647    6.906
5775 1    6.910   67.504    6.906
5776 1    9.120   57.860    5.983
5777 1    9.120   61.718    5.983
5778 1    9.120   65.575    5.983
5779 1    1.283   57.860    0.411
5780 1    1.283   61.718    0.411
5781 1    1.283   65.575    0.411
5782 1    2.701   59.789    2.451
5783 1    2.701   63.647    2.451
5784 1    2.701   67.504    2.451
5785 1    0.491   57.860    3.374
5786 1    0.491   61.718    3.374
5787 1    0.491   65.575    3.374
5788 1    3.424   59.789    8.946
5789 1    3.424   63.647    8.946
5790 1    3.424   67.504    8.946
5791 1    2.006   57.860    6.906
5792 1    2.006   61.718    6.906
5793 1    2.006   65.575    6.906
5794 1    4.216   59.789    5.983
5795 1    4.216   63.647    5.983
5796 1    4.216   67.504    5.983
5797 2    6.589   57.860    0.513
5798 2    6.589   61.718    0.513
5799 2    6.589   65.575    0.513
5800 2    7.249   59.789    2.273
5801 2    7.249   63.647    2.273
5802 2    7.249   67.504    2.273
5803 2    5.721   57.860    3.190
5804 2    5.721   61.718    3.190
5805 2    5.721   65.575    3.190
5806 2    9.373   57.860    1.425
5807 2    9.373   61.718    1.425
5808 2    9.373   65.575    1.425
5809 2    8.475   57.860    4.130
5810 2    8.475   61.718    4.130
5811 2    8.475   65.575    4.130
5812 2    7.926   59.789    8.844
5813 2    7.926   63.647    8.844
5814 2    7.926   67.504    8.844
5815 2    7.267   57.860    7.084
5816 2    7.267   61.718    7.084
5817 2    7.267   65.575    7.084
5818 2    8.795   59.789    6.167
5819 2    8.795   63.647    6.167
5820 2    8.795   67.504    6.167
5821 2    5.143   59.789    7.932
5822 2    5.143   63.647    7.932
5823 2    5.143   67.504    7.932
5824 2    6.040   59.789    5.227
5825 2    6.040   63.647    5.227
5826 2    6.040   67.504    5.227
5827 2    1.685   59.789    0.513
5828 2    1.685   63.647    0.513
5829 2    1.685   67.504    0.513
5830 2    2.345   57.860    2.273
5831 2    2.345   61.718    2.273
5832 2    2.345   65.575    2.273
5833 2    0.816   59.789    3.190
5834 2    0.816   63.647    3.190
5835 2    0.816   67.504    3.190
5836 2    4.468   59.789    1.425
5837 2    4.468   63.647    1.425
5838 2    4.468   67.504    1.425
5839 2    3.571   59.789    4.130
5840 2    3.571   63.647    4.130
5841 2    3.571   67.504    4.130
5842 2    3.022   57.860    8.844
5843 2    3.022   61.718    8.844
5844 2    3.022   65.575    8.844
5845 2    2.362   59.789    7.084
5846 2    2.362   63.647    7.084
5847 2    2.362   67.504    7.084
5848 2    3.890   57.860    6.167
5849 2    3.890   61.718    6.167
5850 2    3.890   65.575    6.167
5851 2    0.238   57.860    7.932
5852 2    0.238   61.718    7.932
5853 2    0.238   65.575    7.932
5854 2    1.136   57.860    5.227
5855 2    1.136   61.718    5.227
5856 2    1.136   65.575    5.227
5857 1   15.996   59.789    0.411
5858 1   15.996   63.647    0.411
5859 1   15.996   67.504    0.411
5860 1   17.414   57.860    2.451
5861 1   17.414   61.718    2.451
5862 1   17.414   65.575    2.451
5863 1   15.204   59.789    3.374
5864 1   15.204   63.647    3.374
5865 1   15.204   67.504    3.374
5866 1   18.137   57.860    8.946
5867 1   18.137   61.718    8.946
5868 1   18.137   65.575    8.946
5869 1   16.719   59.789    6.906
5870 1   16.719   63.647    6.906
5871 1   16.719   67.504    6.906
5872 1   18.929   57.860    5.983
5873 1   18.929   61.718    5.983
5874 1   18.929   65.575    5.983
5875 1   11.092   57.860    0.411
5876 1   11.092   61.718    0.411
5877 1   11.092   65.575    0.411
5878 1   12.510   59.789    2.451
5879 1   12.510   63.647    2.451
5880 1   12.510   67.504    2.451
5881 1   10.300   57.860    3.374
5882 1   10.300   61.718    3.374
5883 1   10.300   65.575    3.374
5884 1   13.233   59.789    8.946
5885 1   13.233   63.647    8.946
5886 1   13.233   67.504    8.946
5887 1   11.814   57.860    6.906
5888 1   11.814   61.718    6.906
5889 1   11.814   65.575    6.906
5890 1   14.025   59.789    5.983
5891 1   14.025   63.647    5.983
5892 1   14.025   67.504    5.983
5893 2   16.398   57.860    0.513
5894 2   16.398   61.718    0.513
5895 2   16.398   65.575    0.513
5896 2   17.058   59.789    2.273
5897 2   17.058   63.647    2.273
5898 2   17.058   67.504    2.273
5899 2   15.530   57.860    3.190
5900 2   15.530   61.718    3.190
5901 2   15.530   65.575    3.190
5902 2   19.182   57.860    1.425
5903 2   19.182   61.718    1.425
5904 2   19.182   65.575    1.425
5905 2   18.284   57.860    4.130
5906 2   18.284   61.718    4.130
5907 2   18.284   65.575    4.130
5908 2   17.735   59.789    8.844
5909 2   17.735   63.647    8.844
5910 2   17.735   67.504    8.844
5911 2   17.075   57.860    7.084
5912 2   17.075   61.718    7.084
5913 2   17.075   65.575    7.084
5914 2   18.604   59.789    6.167
5915 2   18.604   63.647    6.167
5916 2   18.604   67.504    6.167
5917 2   14.952   59.789    7.932
5918 2   14.952   63.647    7.932
5919 2   14.952   67.504    7.932
5920 2   15.849   59.789    5.227
5921 2   15.849   63.647    5.227
5922 2   15.849   67.504    5.227
5923 2   11.494   59.789    0.513
5924 2   11.494   63.647    0.513
5925 2   11.494   67.504    0.513
5926 2   12.154   57.860    2.273
5927 2   12.154   61.718    2.273
5928 2   12.154   65.575    2.273
5929 2   10.625   59.789    3.190
5930 2   10.625   63.647    3.190
5931 2   10.625   67.504    3.190
5932 2   14.277   59.789    1.425
5933 2   14.277   63.647    1.425
5934 2   14.277   67.504    1.425
5935 2   13.380   59.789    4.130
5936 2   13.380   63.647    4.130
5937 2   13.380   67.504    4.130
5938 2   12.831   57.860    8.844
5939 2   12.831   61.718    8.844
5940 2   12.831   65.575    8.844
5941 2   12.171   59.789    7.084
5942 2   12.171   63.647    7.084
5943 2   12.171   67.504    7.084
5944 2   13.699   57.860    6.167
5945 2   13.699   61.718    6.167
5946 2   13.699   65.575    6.167
5947 2   10.047   57.860    7.932
5948 2   10.047   61.718    7.932
5949 2   10.047   65.575    7.932
5950 2   10.945   57.860    5.227
5951 2   10.945   61.718    5.227
5952 2   10.945   65.575    5.227
5953 1   25.805   59.789    0.411
5954 1   25.805   63.647    0.411
5955 1   25.805   67.504    0.411
5956 1   27.223   57.860    2.451
5957 1   27.223   61.718    2.451
5958 1   27.223   65.575    2.451
5959 1   25.013   59.789    3.374
5960 1   25.013   63.647    3.374
5961 1   25.013   67.504    3.374
5962 1   27.946   57.860    8.946
5963 1   27.946   61.718    8.946
5964 1   27.946   65.575    8.946
5965 1   26.528   59.789    6.906
5966 1   26.528   63.647    6.906
5967 1   26.528   67.504    6.906
5968 1   28.738   57.860    5.983
5969 1   28.738   61.718    5.983
5970 1   28.738   65.575    5.983
5971 1   20.900   57.860    0.411
5972 1   20.900   61.718    0.411
5973 1   20.900   65.575    0.411
5974 1   22.319   59.789    2.451
5975 1   22.319   63.647    2.451
5976 1   22.319   67.504    2.451
5977 1   20.108   57.860    3.374
5978 1   20.108   61.718    3.374
5979 1   20.108   65.575    3.374
5980 1   23.042   59.789    8.946
5981 1   23.042   63.647    8.946
5982 1   23.042   67.504    8.946
5983 1   21.623   57.860    6.906
5984 1   21.623   61.718    6.906
5985 1   21.623   65.575    6.906
5986 1   23.834   59.789    5.983
5987 1   23.834   63.647    5.983
5988 1   23.834   67.504    5.983
5989 2   26.207   57.860    0.513
5990 2   26.207   61.718    0.513
5991 2   26.207   65.575    0.513
5992 2   26.867   59.789    2.273
5993 2   26.867   63.647    2.273
5994 2   26.867   67.504    2.273
5995 2   25.339   57.860    3.190
5996 2   25.339   61.718    3.190
5997 2   25.339   65.575    3.190
5998 2   28.991   57.860    1.425
5999 2   28.991   61.718    1.425
6000 2   28.991   65.575    1.425
6001 2   28.093   57.860    4.130
6002 2   28.093   61.718    4.130
6003 2   28.093   65.575    4.130
6004 2   27.544   59.789    8.844
6005 2   27.544   63.647    8.844
6006 2   27.544   67.504    8.844
6007 2   26.884   57.860    7.084
6008 2   26.884   61.718    7.084
6009 2   26.884   65.575    7.084
6010 2   28.412   59.789    6.167
6011 2   28.412   63.647    6.167
6012 2   28.412   67.504    6.167
6013 2   24.760   59.789    7.932
6014 2   24.760   63.647    7.932
6015 2   24.760   67.504    7.932
6016 2   25.658   59.789    5.227
6017 2   25.658   63.647    5.227
6018 2   25.658   67.504    5.227
6019 2   21.302   59.789    0.513
6020 2   21.302   63.647    0.513
6021 2   21.302   67.504    0.513
6022 2   21.962   57.860    2.273
6023 2   21.962   61.718    2.273
6024 2   21.962   65.575    2.273
6025 2   20.434   59.789    3.190
6026 2   20.434   63.647    3.190
6027 2   20.434   67.504    3.190
6028 2   24.086   59.789    1.425
6029 2   24.086   63.647    1.425
6030 2   24.086   67.504    1.425
6031 2   23.189   59.789    4.130
6032 2   23.189   63.647    4.130
6033 2   23.189   67.504    4.130
6034 2   22.640   57.860    8.844
6035 2   22.640   61.718    8.844
6036 2   22.640   65.575    8.844
6037 2   21.980   59.789    7.084
6038 2   21.980   63.647    7.084
6039 2   21.980   67.504    7.084
6040 2   23.508   57.860    6.167
6041 2   23.508   61.718    6.167
6042 2   23.508   65.575    6.167
6043 2   19.856   57.860    7.932
6044 2   19.856   61.718    7.932
6045 2   19.856   65.575    7.932
6046 2   20.754   57.860    5.227
6047 2   20.754   61.718    5.227
6048 2   20.754   65.575    5.227
6049 1   35.614   59.789    0.411
6050 1   35.614   63.647    0.411
6051 1   35.614   67.504    0.411
6052 1   37.032   57.860    2.451
6053 1   37.032   61.718    2.451
6054 1   37.032   65.575    2.451
6055 1   34.822   59.789    3.374
6056 1   34.822   63.647    3.374
6057 1   34.822   67.504    3.374
6058 1   37.755   57.860    8.946
6059 1   37.755   61.718    8.946
6060 1   37.755   65.575    8.946
6061 1   36.337   59.789    6.906
6062 1   36.337   63.647    6.906
6063 1   36.337   67.504    6.906
6064 1   38.547   57.860    5.983
6065 1   38.547   61.718    5.983
6066 1   38.547   65.575    5.983
6067 1   30.709   57.860    0.411
6068 1   30.709   61.718    0.411
6069 1   30.709   65.575    0.411
6070 1   32.128   59.789    2.451
6071 1   32.128   63.647    2.451
6072 1   32.128   67.504    2.451
6073 1   29.917   57.860    3.374
6074 1   29.917   61.718    3.374
6075 1   29.917   65.575    3.374
6076 1   32.851   59.789    8.946
6077 1   32.851   63.647    8.946
6078 1   32.851   67.504    8.946
6079 1   31.432   57.860    6.906
6080 1   31.432   61.718    6.906
6081 1   31.432   65.575    6.906
6082 1   33.643   59.789    5.983
6083 1   33.643   63.647    5.983
6084 1   33.643   67.504    5.983
6085 2   36.016   57.860    0.513
6086 2   36.016   61.718    0.513
6087 2   36.016   65.575    0.513
6088 2   36.676   59.789    2.273
6089 2   36.676   63.647    2.273
6090 2   36.676   67.504    2.273
6091 2   35.147   57.860    3.190
6092 2   35.147   61.718    3.190
6093 2   35.147   65.575    3.190
6094 2   38.799   57.860    1.425
6095 2   38.799   61.718    1.425
6096 2   38.799   65.575    1.425
6097 2   37.902   57.860    4.130
6098 2   37.902   61.718    4.130
6099 2   37.902   65.575    4.130
6100 2   37.353   59.789    8.844
6101 2   37.353   63.647    8.844
6102 2   37.353   67.504    8.844
6103 2   36.693   57.860    7.084
6104 2   36.693   61.718    7.084
6105 2   36.693   65.575    7.084
6106 2   38.221   59.789    6.167
6107 2   38.221   63.647    6.167
6108 2   38.221   67.504    6.167
6109 2   34.569   59.789    7.932
6110 2   34.569   63.647    7.932
6111 2   34.569   67.504    7.932
6112 2   35.467   59.789    5.227
6113 2   35.467   63.647    5.227
6114 2   35.467   67.504    5.227
6115 2   31.111   59.789    0.513
6116 2   31.111   63.647    0.513
6117 2   31.111   67.504    0.513
6118 2   31.771   57.860    2.273
6119 2   31.771   61.718    2.273
6120 2   31.771   65.575    2.273
6121 2   30.243   59.789    3.190
6122 2   30.243   63.647    3.190
6123 2   30.243   67.504    3.190
6124 2   33.895   59.789    1.425
6125 2   33.895   63.647    1.425
6126 2   33.895   67.504    1.425
6127 2   32.997   59.789    4.130
6128 2   32.997   63.647    4.130
6129 2   32.997   67.504    4.130
6130 2   32.449   57.860    8.844
6131 2   32.449   61.718    8.844
6132 2   32.449   65.575    8.844
6133 2   31.789   59.789    7.084
6134 2   31.789   63.647    7.084
6135 2   31.789   67.504    7.084
6136 2   33.317   57.860    6.167
6137 2   33.317   61.718    6.167
6138 2   33.317   65.575    6.167
6139 2   29.665   57.860    7.932
6140 2   29.665   61.718    7.932
6141 2   29.665   65.575    7.932
6142 2   30.563   57.860    5.227
6143 2   30.563   61.718    5.227
6144 2   30.563   65.575    5.227
6145 1   45.423   59.789    0.411
6146 1   45.423   63.647    0.411
6147 1   45.423   67.504    0.411
6148 1   46.841   57.860    2.451
6149 1   46.841   61.718    2.451
6150 1   46.841   65.575    2.451
6151 1   44.631   59.789    3.374
6152 1   44.631   63.647    3.374
6153 1   44.631   67.504    3.374
6154 1   47.564   57.860    8.946
6155 1   47.564   61.718    8.946
6156 1   47.564   65.575    8.946
6157 1   46.145   59.789    6.906
6158 1   46.145   63.647    6.906
6159 1   46.145   67.504    6.906
6160 1   48.356   57.860    5.983
6161 1   48.356   61.718    5.983
6162 1   48.356   65.575    5.983
6163 1   40.518   57.860    0.411
6164 1   40.518   61.718    0.411
6165 1   40.518   65.575    0.411
6166 1   41.937   59.789    2.451
6167 1   41.937   63.647    2.451
6168 1   41.937   67.504    2.451
6169 1   39.726   57.860    3.374
6170 1   39.726   61.718    3.374
6171 1   39.726   65.575    3.374
6172 1   42.659   59.789    8.946
6173 1   42.659   63.647    8.946
6174 1   42.659   67.504    8.946
6175 1   41.241   57.860    6.906
6176 1   41.241   61.718    6.906
6177 1   41.241   65.575    6.906
6178 1   43.451   59.789    5.983
6179 1   43.451   63.647    5.983
6180 1   43.451   67.504    5.983
6181 2   45.825   57.860    0.513
6182 2   45.825   61.718    0.513
6183 2   45.825   65.575    0.513
6184 2   46.485   59.789    2.273
6185 2   46.485   63.647    2.273
6186 2   46.485   67.504    2.273
6187 2   44.956   57.860    3.190
6188 2   44.956   61.718    3.190
6189 2   44.956   65.575    3.190
6190 2   48.608   57.860    1.425
6191 2   48.608   61.718    1.425
6192 2   48.608   65.575    1.425
6193 2   47.711   57.860    4.130
6194 2   47.711   61.718    4.130
6195 2   47.711   65.575    4.130
6196 2   47.162   59.789    8.844
6197 2   47.162   63.647    8.844
6198 2   47.162   67.504    8.844
6199 2   46.502   57.860    7.084
6200 2   46.502   61.718    7.084
6201 2   46.502   65.575    7.084
6202 2   48.030   59.789    6.167
6203 2   48.030   63.647    6.167
6204 2   48.030   67.504    6.167
6205 2   44.378   59.789    7.932
6206 2   44.378   63.647    7.932
6207 2   44.378   67.504    7.932
6208 2   45.276   59.789    5.227
6209 2   45.276   63.647    5.227
6210 2   45.276   67.504    5.227
6211 2   40.920   59.789    0.513
6212 2   40.920   63.647    0.513
6213 2   40.920   67.504    0.513
6214 2   41.580   57.860    2.273
6215 2   41.580   61.718    2.273
6216 2   41.580   65.575    2.273
6217 2   40.052   59.789    3.190
6218 2   40.052   63.647    3.190
6219 2   40.052   67.504    3.190
6220 2   43.704   59.789    1.425
6221 2   43.704   63.647    1.425
6222 2   43.704   67.504    1.425
6223 2   42.806   59.789    4.130
6224 2   42.806   63.647    4.130
6225 2   42.806   67.504    4.130
6226 2   42.257   57.860    8.844
6227 2   42.257   61.718    8.844
6228 2   42.257   65.575    8.844
6229 2   41.597   59.789    7.084
6230 2   41.597   63.647    7.084
6231 2   41.597   67.504    7.084
6232 2   43.126   57.860    6.167
6233 2   43.126   61.718    6.167
6234 2   43.126   65.575    6.167
6235 2   39.474   57.860    7.932
6236 2   39.474   61.718    7.932
6237 2   39.474   65.575    7.932
6238 2   40.371   57.860    5.227
6239 2   40.371   61.718    5.227
6240 2   40.371   65.575    5.227
6241 1   55.231   59.789    0.411
6242 1   55.231   63.647    0.411
6243 1   55.231   67.504    0.411
6244 1   56.650   57.860    2.451
6245 1   56.650   61.718    2.451
6246 1   56.650   65.575    2.451
6247 1   54.439   59.789    3.374
6248 1   54.439   63.647    3.374
6249 1   54.439   67.504    3.374
6250 1   57.373   57.860    8.946
6251 1   57.373   61.718    8.946
6252 1   57.373   65.575    8.946
6253 1   55.954   59.789    6.906
6254 1   55.954   63.647    6.906
6255 1   55.954   67.504    6.906
6256 1   58.165   57.860    5.983
6257 1   58.165   61.718    5.983
6258 1   58.165   65.575    5.983
6259 1   50.327   57.860    0.411
6260 1   50.327   61.718    0.411
6261 1   50.327   65.575    0.411
6262 1   51.745   59.789    2.451
6263 1   51.745   63.647    2.451
6264 1   51.745   67.504    2.451
6265 1   49.535   57.860    3.374
6266 1   49.535   61.718    3.374
6267 1   49.535   65.575    3.374
6268 1   52.468   59.789    8.946
6269 1   52.468   63.647    8.946
6270 1   52.468   67.504    8.946
6271 1   51.050   57.860    6.906
6272 1   51.050   61.718    6.906
6273 1   51.050   65.575    6.906
6274 1   53.260   59.789    5.983
6275 1   53.260   63.647    5.983
6276 1   53.260   67.504    5.983
6277 2   55.633   57.860    0.513
6278 2   55.633   61.718    0.513
6279 2   55.633   65.575    0.513
6280 2   56.293   59.789    2.273
6281 2   56.293   63.647    2.273
6282 2   56.293   67.504    2.273
6283 2   54.765   57.860    3.190
6284 2   54.765   61.718    3.190
6285 2   54.765   65.575    3.190
6286 2   58.417   57.860    1.425
6287 2   58.417   61.718    1.425
6288 2   58.417   65.575    1.425
6289 2   57.520   57.860    4.130
6290 2   57.520   61.718    4.130
6291 2   57.520   65.575    4.130
6292 2   56.971   59.789    8.844
6293 2   56.971   63.647    8.844
6294 2   56.971   67.504    8.844
6295 2   56.311   57.860    7.084
6296 2   56.311   61.718    7.084
6297 2   56.311   65.575    7.084
6298 2   57.839   59.789    6.167
6299 2   57.839   63.647    6.167
6300 2   57.839   67.504    6.167
6301 2   54.187   59.789    7.932
6302 2   54.187   63.647    7.932
6303 2   54.187   67.504    7.932
6304 2   55.085   59.789    5.227
6305 2   55.085   63.647    5.227
6306 2   55.085   67.504    5.227
6307 2   50.729   59.789    0.513
6308 2   50.729   63.647    0.513
6309 2   50.729   67.504    0.513
6310 2   51.389   57.860    2.273
6311 2   51.389   61.718    2.273
6312 2   51.389   65.575    2.273
6313 2   49.861   59.789    3.190
6314 2   49.861   63.647    3.190
6315 2   49.861   67.504    3.190
6316 2   53.513   59.789    1.425
6317 2   53.513   63.647    1.425
6318 2   53.513   67.504    1.425
6319 2   52.615   59.789    4.130
6320 2   52.615   63.647    4.130
6321 2   52.615   67.504    4.130
6322 2   52.066   57.860    8.844
6323 2   52.066   61.718    8.844
6324 2   52.066   65.575    8.844
6325 2   51.406   59.789    7.084
6326 2   51.406   63.647    7.084
6327 2   51.406   67.504    7.084
6328 2   52.935   57.860    6.167
6329 2   52.935   61.718    6.167
6330 2   52.935   65.575    6.167
6331 2   49.283   57.860    7.932
6332 2   49.283   61.718    7.932
6333 2   49.283   65.575    7.932
6334 2   50.180   57.860    5.227
6335 2   50.180   61.718    5.227
6336 2   50.180   65.575    5.227
6337 1   65.040   59.789    0.411
6338 1   65.040   63.647    0.411
6339 1   65.040   67.504    0.411
6340 1   66.459   57.860    2.451
6341 1   66.459   61.718    2.451
6342 1   66.459   65.575    2.451
6343 1   64.248   59.789    3.374
6344 1   64.248   63.647    3.374
6345 1   64.248   67.504    3.374
6346 1   67.182   57.860    8.946
6347 1   67.182   61.718    8.946
6348 1   67.182   65.575    8.946
6349 1   65.763   59.789    6.906
6350 1   65.763   63.647    6.906
6351 1   65.763   67.504    6.906
6352 1   67.974   57.860    5.983
6353 1   67.974   61.718    5.983
6354 1   67.974   65.575    5.983
6355 1   60.136   57.860    0.411
6356 1   60.136   61.718    0.411
6357 1   60.136   65.575    0.411
6358 1   61.554   59.789    2.451
6359 1   61.554   63.647    2.451
6360 1   61.554   67.504    2.451
6361 1   59.344   57.860    3.374
6362 1   59.344   61.718    3.374
6363 1   59.344   65.575    3.374
6364 1   62.277   59.789    8.946
6365 1   62.277   63.647    8.946
6366 1   62.277   67.504    8.946
6367 1   60.859   57.860    6.906
6368 1   60.859   61.718    6.906
6369 1   60.859   65.575    6.906
6370 1   63.069   59.789    5.983
6371 1   63.069   63.647    5.983
6372 1   63.069   67.504    5.983
6373 2   65.442   57.860    0.513
6374 2   65.442   61.718    0.513
6375 2   65.442   65.575    0.513
6376 2   66.102   59.789    2.273
6377 2   66.102   63.647    2.273
6378 2   66.102   67.504    2.273
6379 2   64.574   57.860    3.190
6380 2   64.574   61.718    3.190
6381 2   64.574   65.575    3.190
6382 2   68.226   57.860    1.425
6383 2   68.226   61.718    1.425
6384 2   68.226   65.575    1.425
6385 2   67.328   57.860    4.130
6386 2   67.328   61.718    4.130
6387 2   67.328   65.575    4.130
6388 2   66.780   59.789    8.844
6389 2   66.780   63.647    8.844
6390 2   66.780   67.504    8.844
6391 2   66.120   57.860    7.084
6392 2   66.120   61.718    7.084
6393 2   66.120   65.575    7.084
6394 2   67.648   59.789    6.167
6395 2   67.648   63.647    6.167
6396 2   67.648   67.504    6.167
6397 2   63.996   59.789    7.932
6398 2   63.996   63.647    7.932
6399 2   63.996   67.504    7.932
6400 2   64.894   59.789    5.227
6401 2   64.894   63.647    5.227
6402 2   64.894   67.504    5.227
6403 2   60.538   59.789    0.513
6404 2   60.538   63.647    0.513
6405 2   60.538   67.504    0.513
6406 2   61.198   57.860    2.273
6407 2   61.198   61.718    2.273
6408 2   61.198   65.575    2.273
6409 2   59.670   59.789    3.190
6410 2   59.670   63.647    3.190
6411 2   59.670   67.504    3.190
6412 2   63.322   59.789    1.425
6413 2   63.322   63.647    1.425
6414 2   63.322   67.504    1.425
6415 2   62.424   59.789    4.130
6416 2   62.424   63.647    4.130
6417 2   62.424   67.504    4.130
6418 2   61.875   57.860    8.844
6419 2   61.875   61.718    8.844
6420 2   61.875   65.575    8.844
6421 2   61.215   59.789    7.084
6422 2   61.215   63.647    7.084
6423 2   61.215   67.504    7.084
6424 2   62.743   57.860    6.167
6425 2   62.743   61.718    6.167
6426 2   62.743   65.575    6.167
6427 2   59.091   57.860    7.932
6428 2   59.091   61.718    7.932
6429 2   59.091   65.575    7.932
6430 2   59.989   57.860    5.227
6431 2   59.989   61.718    5.227
6432 2   59.989   65.575    5.227
6433 1   74.849   59.789    0.411
6434 1   74.849   63.647    0.411
6435 1   74.849   67.504    0.411
6436 1   76.268   57.860    2.451
6437 1   76.268   61.718    2.451
6438 1   76.268   65.575    2.451
6439 1   74.057   59.789    3.374
6440 1   74.057   63.647    3.374
6441 1   74.057   67.504    3.374
6442 1   76.990   57.860    8.946
6443 1   76.990   61.718    8.946
6444 1   76.990   65.575    8.946
6445 1   75.572   59.789    6.906
6446 1   75.572   63.647    6.906
6447 1   75.572   67.504    6.906
6448 1   77.782   57.860    5.983
6449 1   77.782   61.718    5.983
6450 1   77.782   65.575    5.983
6451 1   69.945   57.860    0.411
6452 1   69.945   61.718    0.411
6453 1   69.945   65.575    0.411
6454 1   71.363   59.789    2.451
6455 1   71.363   63.647    2.451
6456 1   71.363   67.504    2.451
6457 1   69.153   57.860    3.374
6458 1   69.153   61.718    3.374
6459 1   69.153   65.575    3.374
6460 1   72.086   59.789    8.946
6461 1   72.086   63.647    8.946
6462 1   72.086   67.504    8.946
6463 1   70.668   57.860    6.906
6464 1   70.668   61.718    6.906
6465 1   70.668   65.575    6.906
6466 1   72.878   59.789    5.983
6467 1   72.878   63.647    5.983
6468 1   72.878   67.504    5.983
6469 2   75.251   57.860    0.513
6470 2   75.251   61.718    0.513
6471 2   75.251   65.575    0.513
6472 2   75.911   59.789    2.273
6473 2   75.911   63.647    2.273
6474 2   75.911   67.504    2.273
6475 2   74.383   57.860    3.190
6476 2   74.383   61.718    3.190
6477 2   74.383   65.575    3.190
6478 2   78.035   57.860    1.425
6479 2   78.035   61.718    1.425
6480 2   78.035   65.575    1.425
6481 2   77.137   57.860    4.130
6482 2   77.137   61.718    4.130
6483 2   77.137   65.575    4.130
6484 2   76.588   59.789    8.844
6485 2   76.588   63.647    8.844
6486 2   76.588   67.504    8.844
6487 2   75.928   57.860    7.084
6488 2   75.928   61.718    7.084
6489 2   75.928   65.575    7.084
6490 2   77.457   59.789    6.167
6491 2   77.457   63.647    6.167
6492 2   77.457   67.504    6.167
6493 2   73.805   59.789    7.932
6494 2   73.805   63.647    7.932
6495 2   73.805   67.504    7.932
6496 2   74.702   59.789    5.227
6497 2   74.702   63.647    5.227
6498 2   74.702   67.504    5.227
6499 2   70.347   59.789    0.513
6500 2   70.347   63.647    0.513
6501 2   70.347   67.504    0.513
6502 2   71.007   57.860    2.273
6503 2   71.007   61.718    2.273
6504 2   71.007   65.575    2.273
6505 2   69.478   59.789    3.190
6506 2   69.478   63.647    3.190
6507 2   69.478   67.504    3.190
6508 2   73.130   59.789    1.425
6509 2   73.130   63.647    1.425
6510 2   73.130   67.504    1.425
6511 2   72.233   59.789    4.130
6512 2   72.233   63.647    4.130
6513 2   72.233   67.504    4.130
6514 2   71.684   57.860    8.844
6515 2   71.684   61.718    8.844
6516 2   71.684   65.575    8.844
6517 2   71.024   59.789    7.084
6518 2   71.024   63.647    7.084
6519 2   71.024   67.504    7.084
6520 2   72.552   57.860    6.167
6521 2   72.552   61.718    6.167
6522 2   72.552   65.575    6.167
6523 2   68.900   57.860    7.932
6524 2   68.900   61.718    7.932
6525 2   68.900   65.575    7.932
6526 2   69.798   57.860    5.227
6527 2   69.798   61.718    5.227
6528 2   69.798   65.575    5.227
6529 1   84.658   59.789    0.411
6530 1   84.658   63.647    0.411
6531 1   84.658   67.504    0.411
6532 1   86.076   57.860    2.451
6533 1   86.076   61.718    2.451
6534 1   86.076   65.575    2.451
6535 1   83.866   59.789    3.374
6536 1   83.866   63.647    3.374
6537 1   83.866   67.504    3.374
6538 1   86.799   57.860    8.946
6539 1   86.799   61.718    8.946
6540 1   86.799   65.575    8.946
6541 1   85.381   59.789    6.906
6542 1   85.381   63.647    6.906
6543 1   85.381   67.504    6.906
6544 1   87.591   57.860    5.983
6545 1   87.591   61.718    5.983
6546 1   87.591   65.575    5.983
6547 1   79.754   57.860    0.411
6548 1   79.754   61.718    0.411
6549 1   79.754   65.575    0.411
6550 1   81.172   59.789    2.451
6551 1   81.172   63.647    2.451
6552 1   81.172   67.504    2.451
6553 1   78.962   57.860    3.374
6554 1   78.962   61.718    3.374
6555 1   78.962   65.575    3.374
6556 1   81.895   59.789    8.946
6557 1   81.895   63.647    8.946
6558 1   81.895   67.504    8.946
6559 1   80.476   57.860    6.906
6560 1   80.476   61.718    6.906
6561 1   80.476   65.575    6.906
6562 1   82.687   59.789    5.983
6563 1   82.687   63.647    5.983
6564 1   82.687   67.504    5.983
6565 2   85.060   57.860    0.513
6566 2   85.060   61.718    0.513
6567 2   85.060   65.575    0.513
6568 2   85.720   59.789    2.273
6569 2   85.720   63.647    2.273
6570 2   85.720   67.504    2.273
6571 2   84.192   57.860    3.190
6572 2   84.192   61.718    3.190
6573 2   84.192   65.575    3.190
6574 2   87.844   57.860    1.425
6575 2   87.844   61.718    1.425
6576 2   87.844   65.575    1.425
6577 2   86.946   57.860    4.130
6578 2   86.946   61.718    4.130
6579 2   86.946   65.575    4.130
6580 2   86.397   59.789    8.844
6581 2   86.397   63.647    8.844
6582 2   86.397   67.504    8.844
6583 2   85.737   57.860    7.084
6584 2   85.737   61.718    7.084
6585 2   85.737   65.575    7.084
6586 2   87.266   59.789    6.167
6587 2   87.266   63.647    6.167
6588 2   87.266   67.504    6.167
6589 2   83.614   59.789    7.932
6590 2   83.614   63.647    7.932
6591 2   83.614   67.504    7.932
6592 2   84.511   59.789    5.227
6593 2   84.511   63.647    5.227
6594 2   84.511   67.504    5.227
6595 2   80.156   59.789    0.513
6596 2   80.156   63.647    0.513
6597 2   80.156   67.504    0.513
6598 2   80.816   57.860    2.273
6599 2   80.816   61.718    2.273
6600 2   80.816   65.575    2.273
6601 2   79.287   59.789    3.190
6602 2   79.287   63.647    3.190
6603 2   79.287   67.504    3.190
6604 2   82.939   59.789    1.425
6605 2   82.939   63.647    1.425
6606 2   82.939   67.504    1.425
6607 2   82.042   59.789    4.130
6608 2   82.042   63.647    4.130
6609 2   82.042   67.504    4.130
6610 2   81.493   57.860    8.844
6611 2   81.493   61.718    8.844
6612 2   81.493   65.575    8.844
6613 2   80.833   59.789    7.084
6614 2   80.833   63.647    7.084
6615 2   80.833   67.504    7.084
6616 2   82.361   57.860    6.167
6617 2   82.361   61.718    6.167
6618 2   82.361   65.575    6.167
6619 2   78.709   57.860    7.932
6620 2   78.709   61.718    7.932
6621 2   78.709   65.575    7.932
6622 2   79.607   57.860    5.227
6623 2   79.607   61.718    5.227
6624 2   79.607   65.575    5.227
6625 1   94.467   59.789    0.411
6626 1   94.467   63.647    0.411
6627 1   94.467   67.504    0.411
6628 1   95.885   57.860    2.451
6629 1   95.885   61.718    2.451
6630 1   95.885   65.575    2.451
6631 1   93.675   59.789    3.374
6632 1   93.675   63.647    3.374
6633 1   93.675   67.504    3.374
6634 1   96.608   57.860    8.946
6635 1   96.608   61.718    8.946
6636 1   96.608   65.575    8.946
6637 1   95.190   59.789    6.906
6638 1   95.190   63.647    6.906
6639 1   95.190   67.504    6.906
6640 1   97.400   57.860    5.983
6641 1   97.400   61.718    5.983
6642 1   97.400   65.575    5.983
6643 1   89.562   57.860    0.411
6644 1   89.562   61.718    0.411
6645 1   89.562   65.575    0.411
6646 1   90.981   59.789    2.451
6647 1   90.981   63.647    2.451
6648 1   90.981   67.504    2.451
6649 1   88.770   57.860    3.374
6650 1   88.770   61.718    3.374
6651 1   88.770   65.575    3.374
6652 1   91.704   59.789    8.946
6653 1   91.704   63.647    8.946
6654 1   91.704   67.504    8.946
6655 1   90.285   57.860    6.906
6656 1   90.285   61.718    6.906
6657 1   90.285   65.575    6.906
6658 1   92.496   59.789    5.983
6659 1   92.496   63.647    5.983
6660 1   92.496   67.504    5.983
6661 2   94.869   57.860    0.513
6662 2   94.869   61.718    0.513
6663 2   94.869   65.575    0.513
6664 2   95.529   59.789    2.273
6665 2   95.529   63.647    2.273
6666 2   95.529   67.504    2.273
6667 2   94.001   57.860    3.190
6668 2   94.001   61.718    3.190
6669 2   94.001   65.575    3.190
6670 2   97.653   57.860    1.425
6671 2   97.653   61.718    1.425
6672 2   97.653   65.575    1.425
6673 2   96.755   57.860    4.130
6674 2   96.755   61.718    4.130
6675 2   96.755   65.575    4.130
6676 2   96.206   59.789    8.844
6677 2   96.206   63.647    8.844
6678 2   96.206   67.504    8.844
6679 2   95.546   57.860    7.084
6680 2   95.546   61.718    7.084
6681 2   95.546   65.575    7.084
6682 2   97.074   59.789    6.167
6683 2   97.074   63.647    6.167
6684 2   97.074   67.504    6.167
6685 2   93.422   59.789    7.932
6686 2   93.422   63.647    7.932
6687 2   93.422   67.504    7.932
6688 2   94.320   59.789    5.227
6689 2   94.320   63.647    5.227
6690 2   94.320   67.504    5.227
6691 2   89.964   59.789    0.513
6692 2   89.964   63.647    0.513
6693 2   89.964   67.504    0.513
6694 2   90.624   57.860    2.273
6695 2   90.624   61.718    2.273
6696 2   90.624   65.575    2.273
6697 2   89.096   59.789    3.190
6698 2   89.096   63.647    3.190
6699 2   89.096   67.504    3.190
6700 2   92.748   59.789    1.425
6701 2   92.748   63.647    1.425
6702 2   92.748   67.504    1.425
6703 2   91.851   59.789    4.130
6704 2   91.851   63.647    4.130
6705 2   91.851   67.504    4.130
6706 2   91.302   57.860    8.844
6707 2   91.302   61.718    8.844
6708 2   91.302   65.575    8.844
6709 2   90.642   59.789    7.084
6710 2   90.642   63.647    7.084
6711 2   90.642   67.504    7.084
6712 2   92.170   57.860    6.167
6713 2   92.170   61.718    6.167
6714 2   92.170   65.575    6.167
6715 2   88.518   57.860    7.932
6716 2   88.518   61.718    7.932
6717 2   88.518   65.575    7.932
6718 2   89.416   57.860    5.227
6719 2   89.416   61.718    5.227
6720 2   89.416   65.575    5.227
6721 1  104.276   59.789    0.411
6722 1  104.276   63.647    0.411
6723 1  104.276   67.504    0.411
6724 1  105.694   57.860    2.451
6725 1  105.694   61.718    2.451
6726 1  105.694   65.575    2.451
6727 1  103.484   59.789    3.374
6728 1  103.484   63.647    3.374
6729 1  103.484   67.504    3.374
6730 1  106.417   57.860    8.946
6731 1  106.417   61.718    8.946
6732 1  106.417   65.575    8.946
6733 1  104.999   59.789    6.906
6734 1  104.999   63.647    6.906
6735 1  104.999   67.504    6.906
6736 1  107.209   57.860    5.983
6737 1  107.209   61.718    5.983
6738 1  107.209   65.575    5.983
6739 1   99.371   57.860    0.411
6740 1   99.371   61.718    0.411
6741 1   99.371   65.575    0.411
6742 1  100.790   59.789    2.451
6743 1  100.790   63.647    2.451
6744 1  100.790   67.504    2.451
6745 1   98.579   57.860    3.374
6746 1   98.579   61.718    3.374
6747 1   98.579   65.575    3.374
6748 1  101.513   59.789    8.946
6749 1  101.513   63.647    8.946
6750 1  101.513   67.504    8.946
6751 1  100.094   57.860    6.906
6752 1  100.094   61.718    6.906
6753 1  100.094   65.575    6.906
6754 1  102.305   59.789    5.983
6755 1  102.305   63.647    5.983
6756 1  102.305   67.504    5.983
6757 2  104.678   57.860    0.513
6758 2  104.678   61.718    0.513
6759 2  104.678   65.575    0.513
6760 2  105.338   59.789    2.273
6761 2  105.338   63.647    2.273
6762 2  105.338   67.504    2.273
6763 2  103.809   57.860    3.190
6764 2  103.809   61.718    3.190
6765 2  103.809   65.575    3.190
6766 2  107.461   57.860    1.425
6767 2  107.461   61.718    1.425
6768 2  107.461   65.575    1.425
6769 2  106.564   57.860    4.130
6770 2  106.564   61.718    4.130
6771 2  106.564   65.575    4.130
6772 2  106.015   59.789    8.844
6773 2  106.015   63.647    8.844
6774 2  106.015   67.504    8.844
6775 2  105.355   57.860    7.084
6776 2  105.355   61.718    7.084
6777 2  105.355   65.575    7.084
6778 2  106.883   59.789    6.167
6779 2  106.883   63.647    6.167
6780 2  106.883   67.504    6.167
6781 2  103.231   59.789    7.932
6782 2  103.231   63.647    7.932
6783 2  103.231   67.504    7.932
6784 2  104.129   59.789    5.227
6785 2  104.129   63.647    5.227
6786 2  104.129   67.504    5.227
6787 2   99.773   59.789    0.513
6788 2   99.773   63.647    0.513
6789 2   99.773   67.504    0.513
6790 2  100.433   57.860    2.273
6791 2  100.433   61.718    2.273
6792 2  100.433   65.575    2.273
6793 2   98.905   59.789    3.190
6794 2   98.905   63.647    3.190
6795 2   98.905   67.504    3.190
6796 2  102.557   59.789    1.425
6797 2  102.557   63.647    1.425
6798 2  102.557   67.504    1.425
6799 2  101.659   59.789    4.130
6800 2  101.659   63.647    4.130
6801 2  101.659   67.504    4.130
6802 2  101.111   57.860    8.844
6803 2  101.111   61.718    8.844
6804 2  101.111   65.575    8.844
6805 2  100.451   59.789    7.084
6806 2  100.451   63.647    7.084
6807 2  100.451   67.504    7.084
6808 2  101.979   57.860    6.167
6809 2  101.979   61.718    6.167
6810 2  101.979   65.575    6.167
6811 2   98.327   57.860    7.932
6812 2   98.327   61.718    7.932
6813 2   98.327   65.575    7.932
6814 2   99.225   57.860    5.227
6815 2   99.225   61.718    5.227
6816 2   99.225   65.575    5.227
6817 1  114.085   59.789    0.411
6818 1  114.085   63.647    0.411
6819 1  114.085   67.504    0.411
6820 1  115.503   57.860    2.451
6821 1  115.503   61.718    2.451
6822 1  115.503   65.575    2.451
6823 1  113.293   59.789    3.374
6824 1  113.293   63.647    3.374
6825 1  113.293   67.504    3.374
6826 1  116.226   57.860    8.946
6827 1  116.226   61.718    8.946
6828 1  116.226   65.575    8.946
6829 1  114.807   59.789    6.906
6830 1  114.807   63.647    6.906
6831 1  114.807   67.504    6.906
6832 1  117.018   57.860    5.983
6833 1  117.018   61.718    5.983
6834 1  117.018   65.575    5.983
6835 1  109.180   57.860    0.411
6836 1  109.180   61.718    0.411
6837 1  109.180   65.575    0.411
6838 1  110.599   59.789    2.451
6839 1  110.599   63.647    2.451
6840 1  110.599   67.504    2.451
6841 1  108.388   57.860    3.374
6842 1  108.388   61.718    3.374
6843 1  108.388   65.575    3.374
6844 1  111.321   59.789    8.946
6845 1  111.321   63.647    8.946
6846 1  111.321   67.504    8.946
6847 1  109.903   57.860    6.906
6848 1  109.903   61.718    6.906
6849 1  109.903   65.575    6.906
6850 1  112.113   59.789    5.983
6851 1  112.113   63.647    5.983
6852 1  112.113   67.504    5.983
6853 2  114.487   57.860    0.513
6854 2  114.487   61.718    0.513
6855 2  114.487   65.575    0.513
6856 2  115.147   59.789    2.273
6857 2  115.147   63.647    2.273
6858 2  115.147   67.504    2.273
6859 2  113.618   57.860    3.190
6860 2  113.618   61.718    3.190
6861 2  113.618   65.575    3.190
6862 2  117.270   57.860    1.425
6863 2  117.270   61.718    1.425
6864 2  117.270   65.575    1.425
6865 2  116.373   57.860    4.130
6866 2  116.373   61.718    4.130
6867 2  116.373   65.575    4.130
6868 2  115.824   59.789    8.844
6869 2  115.824   63.647    8.844
6870 2  115.824   67.504    8.844
6871 2  115.164   57.860    7.084
6872 2  115.164   61.718    7.084
6873 2  115.164   65.575    7.084
6874 2  116.692   59.789    6.167
6875 2  116.692   63.647    6.167
6876 2  116.692   67.504    6.167
6877 2  113.040   59.789    7.932
6878 2  113.040   63.647    7.932
6879 2  113.040   67.504    7.932
6880 2  113.938   59.789    5.227
6881 2  113.938   63.647    5.227
6882 2  113.938   67.504    5.227
6883 2  109.582   59.789    0.513
6884 2  109.582   63.647    0.513
6885 2  109.582   67.504    0.513
6886 2  110.242   57.860    2.273
6887 2  110.242   61.718    2.273
6888 2  110.242   65.575    2.273
6889 2  108.714   59.789    3.190
6890 2  108.714   63.647    3.190
6891 2  108.714   67.504    3.190
6892 2  112.366   59.789    1.425
6893 2  112.366   63.647    1.425
6894 2  112.366   67.504    1.425
6895 2  111.468   59.789    4.130
6896 2  111.468   63.647    4.130
6897 2  111.468   67.504    4.130
6898 2  110.919   57.860    8.844
6899 2  110.919   61.718    8.844
6900 2  110.919   65.575    8.844
6901 2  110.259   59.789    7.084
6902 2  110.259   63.647    7.084
6903 2  110.259   67.504    7.084
6904 2  111.788   57.860    6.167
6905 2  111.788   61.718    6.167
6906 2  111.788   65.575    6.167
6907 2  108.136   57.860    7.932
6908 2  108.136   61.718    7.932
6909 2  108.136   65.575    7.932
6910 2  109.033   57.860    5.227
6911 2  109.033   61.718    5.227
6912 2  109.033   65.575    5.227
6913 1    6.187   71.361    0.411
6914 1    6.187   75.219    0.411
6915 1    6.187   79.076    0.411
6916 1    7.606   69.433    2.451
6917 1    7.606   73.290    2.451
6918 1    7.606   77.147    2.451
6919 1    5.395   71.361    3.374
6920 1    5.395   75.219    3.374
6921 1    5.395   79.076    3.374
6922 1    8.328   69.433    8.946
6923 1    8.328   73.290    8.946
6924 1    8.328   77.147    8.946
6925 1    6.910   71.361    6.906
6926 1    6.910   75.219    6.906
6927 1    6.910   79.076    6.906
6928 1    9.120   69.433    5.983
6929 1    9.120   73.290    5.983
6930 1    9.120   77.147    5.983
6931 1    1.283   69.433    0.411
6932 1    1.283   73.290    0.411
6933 1    1.283   77.147    0.411
6934 1    2.701   71.361    2.451
6935 1    2.701   75.219    2.451
6936 1    2.701   79.076    2.451
6937 1    0.491   69.433    3.374
6938 1    0.491   73.290    3.374
6939 1    0.491   77.147    3.374
6940 1    3.424   71.361    8.946
6941 1    3.424   75.219    8.946
6942 1    3.424   79.076    8.946
6943 1    2.006   69.433    6.906
6944 1    2.006   73.290    6.906
6945 1    2.006   77.147    6.906
6946 1    4.216   71.361    5.983
6947 1    4.216   75.219    5.983
6948 1    4.216   79.076    5.983
6949 2    6.589   69.433    0.513
6950 2    6.589   73.290    0.513
6951 2    6.589   77.147    0.513
6952 2    7.249   71.361    2.273
6953 2    7.249   75.219    2.273
6954 2    7.249   79.076    2.273
6955 2    5.721   69.433    3.190
6956 2    5.721   73.290    3.190
6957 2    5.721   77.147    3.190
6958 2    9.373   69.433    1.425
6959 2    9.373   73.290    1.425
6960 2    9.373   77.147    1.425
6961 2    8.475   69.433    4.130
6962 2    8.475   73.290    4.130
6963 2    8.475   77.147    4.130
6964 2    7.926   71.361    8.844
6965 2    7.926   75.219    8.844
6966 2    7.926   79.076    8.844
6967 2    7.267   69.433    7.084
6968 2    7.267   73.290    7.084
6969 2    7.267   77.147    7.084
6970 2    8.795   71.361    6.167
6971 2    8.795   75.219    6.167
6972 2    8.795   79.076    6.167
6973 2    5.143   71.361    7.932
6974 2    5.143   75.219    7.932
6975 2    5.143   79.076    7.932
6976 2    6.040   71.361    5.227
6977 2    6.040   75.219    5.227
6978 2    6.040   79.076    5.227
6979 2    1.685   71.361    0.513
6980 2    1.685   75.219    0.513
6981 2    1.685   79.076    0.513
6982 2    2.345   69.433    2.273
6983 2    2.345   73.290    2.273
6984 2    2.345   77.147    2.273
6985 2    0.816   71.361    3.190
6986 2    0.816   75.219    3.190
6987 2    0.816   79.076    3.190
6988 2    4.468   71.361    1.425
6989 2    4.468   75.219    1.425
6990 2    4.468   79.076    1.425
6991 2    3.571   71.361    4.130
6992 2    3.571   75.219    4.130
6993 2    3.571   79.076    4.130
6994 2    3.022   69.433    8.844
6995 2    3.022   73.290    8.844
6996 2    3.022   77.147    8.844
6997 2    2.362   71.361    7.084
6998 2    2.362   75.219    7.084
6999 2    2.362   79.076    7.084
7000 2    3.890   69.433    6.167
7001 2    3.890   73.290    6.167
7002 2    3.890   77.147    6.167
7003 2    0.238   69.433    7.932
7004 2    0.238   73.290    7.932
7005 2    0.238   77.147    7.932
7006 2    1.136   69.433    5.227
7007 2    1.136   73.290    5.227
7008 2    1.136   77.147    5.227
7009 1   15.996   71.361    0.411
7010 1   15.996   75.219    0.411
7011 1   15.996   79.076    0.411
7012 1   17.414   69.433    2.451
7013 1   17.414   73.290    2.451
7014 1   17.414   77.147    2.451
7015 1   15.204   71.361    3.374
7016 1   15.204   75.219    3.374
7017 1   15.204   79.076    3.374
7018 1   18.137   69.433    8.946
7019 1   18.137   73.290    8.946
7020 1   18.137   77.147    8.946
7021 1   16.719   71.361    6.906
7022 1   16.719   75.219    6.906
7023 1   16.719   79.076    6.906
7024 1   18.929   69.433    5.983
7025 1   18.929   73.290    5.983
7026 1   18.929   77.147    5.983
7027 1   11.092   69.433    0.411
7028 1   11.092   73.290    0.411
7029 1   11.092   77.147    0.411
7030 1   12.510   71.361    2.451
7031 1   12.510   75.219    2.451
7032 1   12.510   79.076    2.451
7033 1   10.300   69.433    3.374
7034 1   10.300   73.290    3.374
7035 1   10.300   77.147    3.374
7036 1   13.233   71.361    8.946
7037 1   13.233   75.219    8.946
7038 1   13.233   79.076    8.946
7039 1   11.814   69.433    6.906
7040 1   11.814   73.290    6.906
7041 1   11.814   77.147    6.906
7042 1   14.025   71.361    5.983
7043 1   14.025   75.219    5.983
7044 1   14.025   79.076    5.983
7045 2   16.398   69.433    0.513
7046 2   16.398   73.290    0.513
7047 2   16.398   77.147    0.513
7048 2   17.058   71.361    2.273
7049 2   17.058   75.219    2.273
7050 2   17.058   79.076    2.273
7051 2   15.530   69.433    3.190
7052 2   15.530   73.290    3.190
7053 2   15.530   77.147    3.190
7054 2   19.182   69.433    1.425
7055 2   19.182   73.290    1.425
7056 2   19.182   77.147    1.425
7057 2   18.284   69.433    4.130
7058 2   18.284   73.290    4.130
7059 2   18.284   77.147    4.130
7060 2   17.735   71.361    8.844
7061 2   17.735   75.219    8.844
7062 2   17.735   79.076    8.844
7063 2   17.075   69.433    7.084
7064 2   17.075   73.290    7.084
7065 2   17.075   77.147    7.084
7066 2   18.604   71.361    6.167
7067 2   18.604   75.219    6.167
7068 2   18.604   79.076    6.167
7069 2   14.952   71.361    7.932
7070 2   14.952   75.219    7.932
7071 2   14.952   79.076    7.932
7072 2   15.849   71.361    5.227
7073 2   15.849   75.219    5.227
7074 2   15.849   79.076    5.227
7075 2   11.494   71.361    0.513
7076 2   11.494   75.219    0.513
7077 2   11.494   79.076    0.513
7078 2   12.154   69.433    2.273
7079 2   12.154   73.290    2.273
7080 2   12.154   77.147    2.273
7081 2   10.625   71.361    3.190
7082 2   10.625   75.219    3.190
7083 2   10.625   79.076    3.190
7084 2   14.277   71.361    1.425
7085 2   14.277   75.219    1.425
7086 2   14.277   79.076    1.425
7087 2   13.380   71.361    4.130
7088 2   13.380   75.219    4.130
7089 2   13.380   79.076    4.130
7090 2   12.831   69.433    8.844
7091 2   12.831   73.290    8.844
7092 2   12.831   77.147    8.844
7093 2   12.171   71.361    7.084
7094 2   12.171   75.219    7.084
7095 2   12.171   79.076    7.084
7096 2   13.699   69.433    6.167
7097 2   13.699   73.290    6.167
7098 2   13.699   77.147    6.167
7099 2   10.047   69.433    7.932
7100 2   10.047   73.290    7.932
7101 2   10.047   77.147    7.932
7102 2   10.945   69.433    5.227
7103 2   10.945   73.290    5.227
7104 2   10.945   77.147    5.227
7105 1   25.805   71.361    0.411
7106 1   25.805   75.219    0.411
7107 1   25.805   79.076    0.411
7108 1   27.223   69.433    2.451
7109 1   27.223   73.290    2.451
7110 1   27.223   77.147    2.451
7111 1   25.013   71.361    3.374
7112 1   25.013   75.219    3.374
7113 1   25.013   79.076    3.374
7114 1   27.946   69.433    8.946
7115 1   27.946   73.290    8.946
7116 1   27.946   77.147    8.946
7117 1   26.528   71.361    6.906
7118 1   26.528   75.219    6.906
7119 1   26.528   79.076    6.906
7120 1   28.738   69.433    5.983
7121 1   28.738   73.290    5.983
7122 1   28.738   77.147    5.983
7123 1   20.900   69.433    0.411
7124 1   20.900   73.290    0.411
7125 1   20.900   77.147    0.411
7126 1   22.319   71.361    2.451
7127 1   22.319   75.219    2.451
7128 1   22.319   79.076    2.451
7129 1   20.108   69.433    3.374
7130 1   20.108   73.290    3.374
7131 1   20.108   77.147    3.374
7132 1   23.042   71.361    8.946
7133 1   23.042   75.219    8.946
7134 1   23.042   79.076    8.946
7135 1   21.623   69.433    6.906
7136 1   21.623   73.290    6.906
7137 1   21.623   77.147    6.906
7138 1   23.834   71.361    5.983
7139 1   23.834   75.219    5.983
7140 1   23.834   79.076    5.983
7141 2   26.207   69.433    0.513
7142 2   26.207   73.290    0.513
7143 2   26.207   77.147    0.513
7144 2   26.867   71.361    2.273
7145 2   26.867   75.219    2.273
7146 2   26.867   79.076    2.273
7147 2   25.339   69.433    3.190
7148 2   25.339   73.290    3.190
7149 2   25.339   77.147    3.190
7150 2   28.991   69.433    1.425
7151 2   28.991   73.290    1.425
7152 2   28.991   77.147    1.425
7153 2   28.093   69.433    4.130
7154 2   28.093   73.290    4.130
7155 2   28.093   77.147    4.130
7156 2   27.544   71.361    8.844
7157 2   27.544   75.219    8.844
7158 2   27.544   79.076    8.844
7159 2   26.884   69.433    7.084
7160 2   26.884   73.290    7.084
7161 2   26.884   77.147    7.084
7162 2   28.412   71.361    6.167
7163 2   28.412   75.219    6.167
7164 2   28.412   79.076    6.167
7165 2   24.760   71.361    7.932
7166 2   24.760   75.219    7.932
7167 2   24.760   79.076    7.932
7168 2   25.658   71.361    5.227
7169 2   25.658   75.219    5.227
7170 2   25.658   79.076    5.227
7171 2   21.302   71.361    0.513
7172 2   21.302   75.219    0.513
7173 2   21.302   79.076    0.513
7174 2   21.962   69.433    2.273
7175 2   21.962   73.290    2.273
7176 2   21.962   77.147    2.273
7177 2   20.434   71.361    3.190
7178 2   20.434   75.219    3.190
7179 2   20.434   79.076    3.190
7180 2   24.086   71.361    1.425
7181 2   24.086   75.219    1.425
7182 2   24.086   79.076    1.425
7183 2   23.189   71.361    4.130
7184 2   23.189   75.219    4.130
7185 2   23.189   79.076    4.130
7186 2   22.640   69.433    8.844
7187 2   22.640   73.290    8.844
7188 2   22.640   77.147    8.844
7189 2   21.980   71.361    7.084
7190 2   21.980   75.219    7.084
7191 2   21.980   79.076    7.084
7192 2   23.508   69.433    6.167
7193 2   23.508   73.290    6.167
7194 2   23.508   77.147    6.167
7195 2   19.856   69.433    7.932
7196 2   19.856   73.290    7.932
7197 2   19.856   77.147    7.932
7198 2   20.754   69.433    5.227
7199 2   20.754   73.290    5.227
7200 2   20.754   77.147    5.227
7201 1   35.614   71.361    0.411
7202 1   35.614   75.219    0.411
7203 1   35.614   79.076    0.411
7204 1   37.032   69.433    2.451
7205 1   37.032   73.290    2.451
7206 1   37.032   77.147    2.451
7207 1   34.822   71.361    3.374
7208 1   34.822   75.219    3.374
7209 1   34.822   79.076    3.374
7210 1   37.755   69.433    8.946
7211 1   37.755   73.290    8.946
7212 1   37.755   77.147    8.946
7213 1   36.337   71.361    6.906
7214 1   36.337   75.219    6.906
7215 1   36.337   79.076    6.906
7216 1   38.547   69.433    5.983
7217 1   38.547   73.290    5.983
7218 1   38.547   77.147    5.983
7219 1   30.709   69.433    0.411
7220 1   30.709   73.290    0.411
7221 1   30.709   77.147    0.411
7222 1   32.128   71.361    2.451
7223 1   32.128   75.219    2.451
7224 1   32.128   79.076    2.451
7225 1   29.917   69.433    3.374
7226 1   29.917   73.290    3.374
7227 1   29.917   77.147    3.374
7228 1   32.851   71.361    8.946
7229 1   32.851   75.219    8.946
7230 1   32.851   79.076    8.946
7231 1   31.432   69.433    6.906
7232 1   31.432   73.290    6.906
7233 1   31.432   77.147    6.906
7234 1   33.643   71.361    5.983
7235 1   33.643   75.219    5.983
7236 1   33.643   79.076    5.983
7237 2   36.016   69.433    0.513
7238 2   36.016   73.290    0.513
7239 2   36.016   77.147    0.513
7240 2   36.676   71.361    2.273
7241 2   36.676   75.219    2.273
7242 2   36.676   79.076    2.273
7243 2   35.147   69.433    3.190
7244 2   35.147   73.290    3.190
7245 2   35.147   77.147    3.190
7246 2   38.799   69.433    1.425
7247 2   38.799   73.290    1.425
7248 2   38.799   77.147    1.425
7249 2   37.902   69.433    4.130
7250 2   37.902   73.290    4.130
7251 2   37.902   77.147    4.130
7252 2   37.353   71.361    8.844
7253 2   37.353   75.219    8.844
7254 2   37.353   79.076    8.844
7255 2   36.693   69.433    7.084
7256 2   36.693   73.290    7.084
7257 2   36.693   77.147    7.084
7258 2   38.221   71.361    6.167
7259 2   38.221   75.219    6.167
7260 2   38.221   79.076    6.167
7261 2   34.569   71.361    7.932
7262 2   34.569   75.219    7.932
7263 2   34.569   79.076    7.932
7264 2   35.467   71.361    5.227
7265 2   35.467   75.219    5.227
7266 2   35.467   79.076    5.227
7267 2   31.111   71.361    0.513
7268 2   31.111   75.219    0.513
7269 2   31.111   79.076    0.513
7270 2   31.771   69.433    2.273
7271 2   31.771   73.290    2.273
7272 2   31.771   77.147    2.273
7273 2   30.243   71.361    3.190
7274 2   30.243   75.219    3.190
7275 2   30.243   79.076    3.190
7276 2   33.895   71.361    1.425
7277 2   33.895   75.219    1.425
7278 2   33.895   79.076    1.425
7279 2   32.997   71.361    4.130
7280 2   32.997   75.219    4.130
7281 2   32.997   79.076    4.130
7282 2   32.449   69.433    8.844
7283 2   32.449   73.290    8.844
7284 2   32.449   77.147    8.844
7285 2   31.789   71.361    7.084
7286 2   31.789   75.219    7.084
7287 2   31.789   79.076    7.084
7288 2   33.317   69.433    6.167
7289 2   33.317   73.290    6.167
7290 2   33.317   77.147    6.167
7291 2   29.665   69.433    7.932
7292 2   29.665   73.290    7.932
7293 2   29.665   77.147    7.932
7294 2   30.563   69.433    5.227
7295 2   30.563   73.290    5.227
7296 2   30.563   77.147    5.227
7297 1   45.423   71.361    0.411
7298 1   45.423   75.219    0.411
7299 1   45.423   79.076    0.411
7300 1   46.841   69.433    2.451
7301 1   46.841   73.290    2.451
7302 1   46.841   77.147    2.451
7303 1   44.631   71.361    3.374
7304 1   44.631   75.219    3.374
7305 1   44.631   79.076    3.374
7306 1   47.564   69.433    8.946
7307 1   47.564   73.290    8.946
7308 1   47.564   77.147    8.946
7309 1   46.145   71.361    6.906
7310 1   46.145   75.219    6.906
7311 1   46.145   79.076    6.906
7312 1   48.356   69.433    5.983
7313 1   48.356   73.290    5.983
7314 1   48.356   77.147    5.983
7315 1   40.518   69.433    0.411
7316 1   40.518   73.290    0.411
7317 1   40.518   77.147    0.411
7318 1   41.937   71.361    2.451
7319 1   41.937   75.219    2.451
7320 1   41.937   79.076    2.451
7321 1   39.726   69.433    3.374
7322 1   39.726   73.290    3.374
7323 1   39.726   77.147    3.374
7324 1   42.659   71.361    8.946
7325 1   42.659   75.219    8.946
7326 1   42.659   79.076    8.946
7327 1   41.241   69.433    6.906
7328 1   41.241   73.290    6.906
7329 1   41.241   77.147    6.906
7330 1   43.451   71.361    5.983
7331 1   43.451   75.219    5.983
7332 1   43.451   79.076    5.983
7333 2   45.825   69.433    0.513
7334 2   45.825   73.290    0.513
7335 2   45.825   77.147    0.513
7336 2   46.485   71.361    2.273
7337 2   46.485   75.219    2.273
7338 2   46.485   79.076    2.273
7339 2   44.956   69.433    3.190
7340 2   44.956   73.290    3.190
7341 2   44.956   77.147    3.190
7342 2   48.608   69.433    1.425
7343 2   48.608   73.290    1.425
7344 2   48.608   77.147    1.425
7345 2   47.711   69.433    4.130
7346 2   47.711   73.290    4.130
7347 2   47.711   77.147    4.130
7348 2   47.162   71.361    8.844
7349 2   47.162   75.219    8.844
7350 2   47.162   79.076    8.844
7351 2   46.502   69.433    7.084
7352 2   46.502   73.290    7.084
7353 2   46.502   77.147    7.084
7354 2   48.030   71.361    6.167
7355 2   48.030   75.219    6.167
7356 2   48.030   79.076    6.167
7357 2   44.378   71.361    7.932
7358 2   44.378   75.219    7.932
7359 2   44.378   79.076    7.932
7360 2   45.276   71.361    5.227
7361 2   45.276   75.219    5.227
7362 2   45.276   79.076    5.227
7363 2   40.920   71.361    0.513
7364 2   40.920   75.219    0.513
7365 2   40.920   79.076    0.513
7366 2   41.580   69.433    2.273
7367 2   41.580   73.290    2.273
7368 2   41.580   77.147    2.273
7369 2   40.052   71.361    3.190
7370 2   40.052   75.219    3.190
7371 2   40.052   79.076    3.190
7372 2   43.704   71.361    1.425
7373 2   43.704   75.219    1.425
7374 2   43.704   79.076    1.425
7375 2   42.806   71.361    4.130
7376 2   42.806   75.219    4.130
7377 2   42.806   79.076    4.130
7378 2   42.257   69.433    8.844
7379 2   42.257   73.290    8.844
7380 2   42.257   77.147    8.844
7381 2   41.597   71.361    7.084
7382 2   41.597   75.219    7.084
7383 2   41.597   79.076    7.084
7384 2   43.126   69.433    6.167
7385 2   43.126   73.290    6.167
7386 2   43.126   77.147    6.167
7387 2   39.474   69.433    7.932
7388 2   39.474   73.290    7.932
7389 2   39.474   77.147    7.932
7390 2   40.371   69.433    5.227
7391 2   40.371   73.290    5.227
7392 2   40.371   77.147    5.227
7393 1   55.231   71.361    0.411
7394 1   55.231   75.219    0.411
7395 1   55.231   79.076    0.411
7396 1   56.650   69.433    2.451
7397 1   56.650   73.290    2.451
7398 1   56.650   77.147    2.451
7399 1   54.439   71.361    3.374
7400 1   54.439   75.219    3.374
7401 1   54.439   79.076    3.374
7402 1   57.373   69.433    8.946
7403 1   57.373   73.290    8.946
7404 1   57.373   77.147    8.946
7405 1   55.954   71.361    6.906
7406 1   55.954   75.219    6.906
7407 1   55.954   79.076    6.906
7408 1   58.165   69.433    5.983
7409 1   58.165   73.290    5.983
7410 1   58.165   77.147    5.983
7411 1   50.327   69.433    0.411
7412 1   50.327   73.290    0.411
7413 1   50.327   77.147    0.411
7414 1   51.745   71.361    2.451
7415 1   51.745   75.219    2.451
7416 1   51.745   79.076    2.451
7417 1   49.535   69.433    3.374
7418 1   49.535   73.290    3.374
7419 1   49.535   77.147    3.374
7420 1   52.468   71.361    8.946
7421 1   52.468   75.219    8.946
7422 1   52.468   79.076    8.946
7423 1   51.050   69.433    6.906
7424 1   51.050   73.290    6.906
7425 1   51.050   77.147    6.906
7426 1   53.260   71.361    5.983
7427 1   53.260   75.219    5.983
7428 1   53.260   79.076    5.983
7429 2   55.633   69.433    0.513
7430 2   55.633   73.290    0.513
7431 2   55.633   77.147    0.513
7432 2   56.293   71.361    2.273
7433 2   56.293   75.219    2.273
7434 2   56.293   79.076    2.273
7435 2   54.765   69.433    3.190
7436 2   54.765   73.290    3.190
7437 2   54.765   77.147    3.190
7438 2   58.417   69.433    1.425
7439 2   58.417   73.290    1.425
7440 2   58.417   77.147    1.425
7441 2   57.520   69.433    4.130
7442 2   57.520   73.290    4.130
7443 2   57.520   77.147    4.130
7444 2   56.971   71.361    8.844
7445 2   56.971   75.219    8.844
7446 2   56.971   79.076    8.844
7447 2   56.311   69.433    7.084
7448 2   56.311   73.290    7.084
7449 2   56.311   77.147    7.084
7450 2   57.839   71.361    6.167
7451 2   57.839   75.219    6.167
7452 2   57.839   79.076    6.167
7453 2   54.187   71.361    7.932
7454 2   54.187   75.219    7.932
7455 2   54.187   79.076    7.932
7456 2   55.085   71.361    5.227
7457 2   55.085   75.219    5.227
7458 2   55.085   79.076    5.227
7459 2   50.729   71.361    0.513
7460 2   50.729   75.219    0.513
7461 2   50.729   79.076    0.513
7462 2   51.389   69.433    2.273
7463 2   51.389   73.290    2.273
7464 2   51.389   77.147    2.273
7465 2   49.861   71.361    3.190
7466 2   49.861   75.219    3.190
7467 2   49.861   79.076    3.190
7468 2   53.513   71.361    1.425
7469 2   53.513   75.219    1.425
7470 2   53.513   79.076    1.425
7471 2   52.615   71.361    4.130
7472 2   52.615   75.219    4.130
7473 2   52.615   79.076    4.130
7474 2   52.066   69.433    8.844
7475 2   52.066   73.290    8.844
7476 2   52.066   77.147    8.844
7477 2   51.406   71.361    7.084
7478 2   51.406   75.219    7.084
7479 2   51.406   79.076    7.084
7480 2   52.935   69.433    6.167
7481 2   52.935   73.290    6.167
7482 2   52.935   77.147    6.167
7483 2   49.283   69.433    7.932
7484 2   49.283   73.290    7.932
7485 2   49.283   77.147    7.932
7486 2   50.180   69.433    5.227
7487 2   50.180   73.290    5.227
7488 2   50.180   77.147    5.227
7489 1   65.040   71.361    0.411
7490 1   65.040   75.219    0.411
7491 1   65.040   79.076    0.411
7492 1   66.459   69.433    2.451
7493 1   66.459   73.290    2.451
7494 1   66.459   77.147    2.451
7495 1   64.248   71.361    3.374
7496 1   64.248   75.219    3.374
7497 1   64.248   79.076    3.374
7498 1   67.182   69.433    8.946
7499 1   67.182   73.290    8.946
7500 1   67.182   77.147    8.946
7501 1   65.763   71.361    6.906
7502 1   65.763   75.219    6.906
7503 1   65.763   79.076    6.906
7504 1   67.974   69.433    5.983
7505 1   67.974   73.290    5.983
7506 1   67.974   77.147    5.983
7507 1   60.136   69.433    0.411
7508 1   60.136   73.290    0.411
7509 1   60.136   77.147    0.411
7510 1   61.554   71.361    2.451
7511 1   61.554   75.219    2.451
7512 1   61.554   79.076    2.451
7513 1   59.344   69.433    3.374
7514 1   59.344   73.290    3.374
7515 1   59.344   77.147    3.374
7516 1   62.277   71.361    8.946
7517 1   62.277   75.219    8.946
7518 1   62.277   79.076    8.946
7519 1   60.859   69.433    6.906
7520 1   60.859   73.290    6.906
7521 1   60.859   77.147    6.906
7522 1   63.069   71.361    5.983
7523 1   63.069   75.219    5.983
7524 1   63.069   79.076    5.983
7525 2   65.442   69.433    0.513
7526 2   65.442   73.290    0.513
7527 2   65.442   77.147    0.513
7528 2   66.102   71.361    2.273
7529 2   66.102   75.219    2.273
7530 2   66.102   79.076    2.273
7531 2   64.574   69.433    3.190
7532 2   64.574   73.290    3.190
7533 2   64.574   77.147    3.190
7534 2   68.226   69.433    1.425
7535 2   68.226   73.290    1.425
7536 2   68.226   77.147    1.425
7537 2   67.328   69.433    4.130
7538 2   67.328   73.290    4.130
7539 2   67.328   77.147    4.130
7540 2   66.780   71.361    8.844
7541 2   66.780   75.219    8.844
7542 2   66.780   79.076    8.844
7543 2   66.120   69.433    7.084
7544 2   66.120   73.290    7.084
7545 2   66.120   77.147    7.084
7546 2   67.648   71.361    6.167
7547 2   67.648   75.219    6.167
7548 2   67.648   79.076    6.167
7549 2   63.996   71.361    7.932
7550 2   63.996   75.219    7.932
7551 2   63.996   79.076    7.932
7552 2   64.894   71.361    5.227
7553 2   64.894   75.219    5.227
7554 2   64.894   79.076    5.227
7555 2   60.538   71.361    0.513
7556 2   60.538   75.219    0.513
7557 2   60.538   79.076    0.513
7558 2   61.198   69.433    2.273
7559 2   61.198   73.290    2.273
7560 2   61.198   77.147    2.273
7561 2   59.670   71.361    3.190
7562 2   59.670   75.219    3.190
7563 2   59.670   79.076    3.190
7564 2   63.322   71.361    1.425
7565 2   63.322   75.219    1.425
7566 2   63.322   79.076    1.425
7567 2   62.424   71.361    4.130
7568 2   62.424   75.219    4.130
7569 2   62.424   79.076    4.130
7570 2   61.875   69.433    8.844
7571 2   61.875   73.290    8.844
7572 2   61.875   77.147    8.844
7573 2   61.215   71.361    7.084
7574 2   61.215   75.219    7.084
7575 2   61.215   79.076    7.084
7576 2   62.743   69.433    6.167
7577 2   62.743   73.290    6.167
7578 2   62.743   77.147    6.167
7579 2   59.091   69.433    7.932
7580 2   59.091   73.290    7.932
7581 2   59.091   77.147    7.932
7582 2   59.989   69.433    5.227
7583 2   59.989   73.290    5.227
7584 2   59.989   77.147    5.227
7585 1   74.849   71.361    0.411
7586 1   74.849   75.219    0.411
7587 1   74.849   79.076    0.411
7588 1   76.268   69.433    2.451
7589 1   76.268   73.290    2.451
7590 1   76.268   77.147    2.451
7591 1   74.057   71.361    3.374
7592 1   74.057   75.219    3.374
7593 1   74.057   79.076    3.374
7594 1   76.990   69.433    8.946
7595 1   76.990   73.290    8.946
7596 1   76.990   77.147    8.946
7597 1   75.572   71.361    6.906
7598 1   75.572   75.219    6.906
7599 1   75.572   79.076    6.906
7600 1   77.782   69.433    5.983
7601 1   77.782   73.290    5.983
7602 1   77.782   77.147    5.983
7603 1   69.945   69.433    0.411
7604 1   69.945   73.290    0.411
7605 1   69.945   77.147    0.411
7606 1   71.363   71.361    2.451
7607 1   71.363   75.219    2.451
7608 1   71.363   79.076    2.451
7609 1   69.153   69.433    3.374
7610 1   69.153   73.290    3.374
7611 1   69.153   77.147    3.374
7612 1   72.086   71.361    8.946
7613 1   72.086   75.219    8.946
7614 1   72.086   79.076    8.946
7615 1   70.668   69.433    6.906
7616 1   70.668   73.290    6.906
7617 1   70.668   77.147    6.906
7618 1   72.878   71.361    5.983
7619 1   72.878   75.219    5.983
7620 1   72.878   79.076    5.983
7621 2   75.251   69.433    0.513
7622 2   75.251   73.290    0.513
7623 2   75.251   77.147    0.513
7624 2   75.911   71.361    2.273
7625 2   75.911   75.219    2.273
7626 2   75.911   79.076    2.273
7627 2   74.383   69.433    3.190
7628 2   74.383   73.290    3.190
7629 2   74.383   77.147    3.190
7630 2   78.035   69.433    1.425
7631 2   78.035   73.290    1.425
7632 2   78.035   77.147    1.425
7633 2   77.137   69.433    4.130
7634 2   77.137   73.290    4.130
7635 2   77.137   77.147    4.130
7636 2   76.588   71.361    8.844
7637 2   76.588   75.219    8.844
7638 2   76.588   79.076    8.844
7639 2   75.928   69.433    7.084
7640 2   75.928   73.290    7.084
7641 2   75.928   77.147    7.084
7642 2   77.457   71.361    6.167
7643 2   77.457   75.219    6.167
7644 2   77.457   79.076    6.167
7645 2   73.805   71.361    7.932
7646 2   73.805   75.219    7.932
7647 2   73.805   79.076    7.932
7648 2   74.702   71.361    5.227
7649 2   74.702   75.219    5.227
7650 2   74.702   79.076    5.227
7651 2   70.347   71.361    0.513
7652 2   70.347   75.219    0.513
7653 2   70.347   79.076    0.513
7654 2   71.007   69.433    2.273
7655 2   71.007   73.290    2.273
7656 2   71.007   77.147    2.273
7657 2   69.478   71.361    3.190
7658 2   69.478   75.219    3.190
7659 2   69.478   79.076    3.190
7660 2   73.130   71.361    1.425
7661 2   73.130   75.219    1.425
7662 2   73.130   79.076    1.425
7663 2   72.233   71.361    4.130
7664 2   72.233   75.219    4.130
7665 2   72.233   79.076    4.130
7666 2   71.684   69.433    8.844
7667 2   71.684   73.290    8.844
7668 2   71.684   77.147    8.844
7669 2   71.024   71.361    7.084
7670 2   71.024   75.219    7.084
7671 2   71.024   79.076    7.084
7672 2   72.552   69.433    6.167
7673 2   72.552   73.290    6.167
7674 2   72.552   77.147    6.167
7675 2   68.900   69.433    7.932
7676 2   68.900   73.290    7.932
7677 2   68.900   77.147    7.932
7678 2   69.798   69.433    5.227
7679 2   69.798   73.290    5.227
7680 2   69.798   77.147    5.227
7681 1   84.658   71.361    0.411
7682 1   84.658   75.219    0.411
7683 1   84.658   79.076    0.411
7684 1   86.076   69.433    2.451
7685 1   86.076   73.290    2.451
7686 1   86.076   77.147    2.451
7687 1   83.866   71.361    3.374
7688 1   83.866   75.219    3.374
7689 1   83.866   79.076    3.374
7690 1   86.799   69.433    8.946
7691 1   86.799   73.290    8.946
7692 1   86.799   77.147    8.946
7693 1   85.381   71.361    6.906
7694 1   85.381   75.219    6.906
7695 1   85.381   79.076    6.906
7696 1   87.591   69.433    5.983
7697 1   87.591   73.290    5.983
7698 1   87.591   77.147    5.983
7699 1   79.754   69.433    0.411
7700 1   79.754   73.290    0.411
7701 1   79.754   77.147    0.411
7702 1   81.172   71.361    2.451
7703 1   81.172   75.219    2.451
7704 1   81.172   79.076    2.451
7705 1   78.962   69.433    3.374
7706 1   78.962   73.290    3.374
7707 1   78.962   77.147    3.374
7708 1   81.895   71.361    8.946
7709 1   81.895   75.219    8.946
7710 1   81.895   79.076    8.946
7711 1   80.476   69.433    6.906
7712 1   80.476   73.290    6.906
7713 1   80.476   77.147    6.906
7714 1   82.687   71.361    5.983
7715 1   82.687   75.219    5.983
7716 1   82.687   79.076    5.983
7717 2   85.060   69.433    0.513
7718 2   85.060   73.290    0.513
7719 2   85.060   77.147    0.513
7720 2   85.720   71.361    2.273
7721 2   85.720   75.219    2.273
7722 2   85.720   79.076    2.273
7723 2   84.192   69.433    3.190
7724 2   84.192   73.290    3.190
7725 2   84.192   77.147    3.190
7726 2   87.844   69.433    1.425
7727 2   87.844   73.290    1.425
7728 2   87.844   77.147    1.425
7729 2   86.946   69.433    4.130
7730 2   86.946   73.290    4.130
7731 2   86.946   77.147    4.130
7732 2   86.397   71.361    8.844
7733 2   86.397   75.219    8.844
7734 2   86.397   79.076    8.844
7735 2   85.737   69.433    7.084
7736 2   85.737   73.290    7.084
7737 2   85.737   77.147    7.084
7738 2   87.266   71.361    6.167
7739 2   87.266   75.219    6.167
7740 2   87.266   79.076    6.167
7741 2   83.614   71.361    7.932
7742 2   83.614   75.219    7.932
7743 2   83.614   79.076    7.932
7744 2   84.511   71.361    5.227
7745 2   84.511   75.219    5.227
7746 2   84.511   79.076    5.227
7747 2   80.156   71.361    0.513
7748 2   80.156   75.219    0.513
7749 2   80.156   79.076    0.513
7750 2   80.816   69.433    2.273
7751 2   80.816   73.290    2.273
7752 2   80.816   77.147    2.273
7753 2   79.287   71.361    3.190
7754 2   79.287   75.219    3.190
7755 2   79.287   79.076    3.190
7756 2   82.939   71.361    1.425
7757 2   82.939   75.219    1.425
7758 2   82.939   79.076    1.425
7759 2   82.042   71.361    4.130
7760 2   82.042   75.219    4.130
7761 2   82.042   79.076    4.130
7762 2   81.493   69.433    8.844
7763 2   81.493   73.290    8.844
7764 2   81.493   77.147    8.844
7765 2   80.833   71.361    7.084
7766 2   80.833   75.219    7.084
7767 2   80.833   79.076    7.084
7768 2   82.361   69.433    6.167
7769 2   82.361   73.290    6.167
7770 2   82.361   77.147    6.167
7771 2   78.709   69.433    7.932
7772 2   78.709   73.290    7.932
7773 2   78.709   77.147    7.932
7774 2   79.607   69.433    5.227
7775 2   79.607   73.290    5.227
7776 2   79.607   77.147    5.227
7777 1   94.467   71.361    0.411
7778 1   94.467   75.219    0.411
7779 1   94.467   79.076    0.411
7780 1   95.885   69.433    2.451
7781 1   95.885   73.290    2.451
7782 1   95.885   77.147    2.451
7783 1   93.675   71.361    3.374
7784 1   93.675   75.219    3.374
7785 1   93.675   79.076    3.374
7786 1   96.608   69.433    8.946
7787 1   96.608   73.290    8.946
7788 1   96.608   77.147    8.946
7789 1   95.190   71.361    6.906
7790 1   95.190   75.219    6.906
7791 1   95.190   79.076    6.906
7792 1   97.400   69.433    5.983
7793 1   97.400   73.290    5.983
7794 1   97.400   77.147    5.983
7795 1   89.562   69.433    0.411
7796 1   89.562   73.290    0.411
7797 1   89.562   77.147    0.411
7798 1   90.981   71.361    2.451
7799 1   90.981   75.219    2.451
7800 1   90.981   79.076    2.451
7801 1   88.770   69.433    3.374
7802 1   88.770   73.290    3.374
7803 1   88.770   77.147    3.374
7804 1   91.704   71.361    8.946
7805 1   91.704   75.219    8.946
7806 1   91.704   79.076    8.946
7807 1   90.285   69.433    6.906
7808 1   90.285   73.290    6.906
7809 1   90.285   77.147    6.906
7810 1   92.496   71.361    5.983
7811 1   92.496   75.219    5.983
7812 1   92.496   79.076    5.983
7813 2   94.869   69.433    0.513
7814 2   94.869   73.290    0.513
7815 2   94.869   77.147    0.513
7816 2   95.529   71.361    2.273
7817 2   95.529   75.219    2.273
7818 2   95.529   79.076    2.273
7819 2   94.001   69.433    3.190
7820 2   94.001   73.290    3.190
7821 2   94.001   77.147    3.190
7822 2   97.653   69.433    1.425
7823 2   97.653   73.290    1.425
7824 2   97.653   77.147    1.425
7825 2   96.755   69.433    4.130
7826 2   96.755   73.290    4.130
7827 2   96.755   77.147    4.130
7828 2   96.206   71.361    8.844
7829 2   96.206   75.219    8.844
7830 2   96.206   79.076    8.844
7831 2   95.546   69.433    7.084
7832 2   95.546   73.290    7.084
7833 2   95.546   77.147    7.084
7834 2   97.074   71.361    6.167
7835 2   97.074   75.219    6.167
7836 2   97.074   79.076    6.167
7837 2   93.422   71.361    7.932
7838 2   93.422   75.219    7.932
7839 2   93.422   79.076    7.932
7840 2   94.320   71.361    5.227
7841 2   94.320   75.219    5.227
7842 2   94.320   79.076    5.227
7843 2   89.964   71.361    0.513
7844 2   89.964   75.219    0.513
7845 2   89.964   79.076    0.513
7846 2   90.624   69.433    2.273
7847 2   90.624   73.290    2.273
7848 2   90.624   77.147    2.273
7849 2   89.096   71.361    3.190
7850 2   89.096   75.219    3.190
7851 2   89.096   79.076    3.190
7852 2   92.748   71.361    1.425
7853 2   92.748   75.219    1.425
7854 2   92.748   79.076    1.425
7855 2   91.851   71.361    4.130
7856 2   91.851   75.219    4.130
7857 2   91.851   79.076    4.130
7858 2   91.302   69.433    8.844
7859 2   91.302   73.290    8.844
7860 2   91.302   77.147    8.844
7861 2   90.642   71.361    7.084
7862 2   90.642   75.219    7.084
7863 2   90.642   79.076    7.084
7864 2   92.170   69.433    6.167
7865 2   92.170   73.290    6.167
7866 2   92.170   77.147    6.167
7867 2   88.518   69.433    7.932
7868 2   88.518   73.290    7.932
7869 2   88.518   77.147    7.932
7870 2   89.416   69.433    5.227
7871 2   89.416   73.290    5.227
7872 2   89.416   77.147    5.227
7873 1  104.276   71.361    0.411
7874 1  104.276   75.219    0.411
7875 1  104.276   79.076    0.411
7876 1  105.694   69.433    2.451
7877 1  105.694   73.290    2.451
7878 1  105.694   77.147    2.451
7879 1  103.484   71.361    3.374
7880 1  103.484   75.219    3.374
7881 1  103.484   79.076    3.374
7882 1  106.417   69.433    8.946
7883 1  106.417   73.290    8.946
7884 1  106.417   77.147    8.946
7885 1  104.999   71.361    6.906
7886 1  104.999   75.219    6.906
7887 1  104.999   79.076    6.906
7888 1  107.209   69.433    5.983
7889 1  107.209   73.290    5.983
7890 1  107.209   77.147    5.983
7891 1   99.371   69.433    0.411
7892 1   99.371   73.290    0.411
7893 1   99.371   77.147    0.411
7894 1  100.790   71.361    2.451
7895 1  100.790   75.219    2.451
7896 1  100.790   79.076    2.451
7897 1   98.579   69.433    3.374
7898 1   98.579   73.290    3.374
7899 1   98.579   77.147    3.374
7900 1  101.513   71.361    8.946
7901 1  101.513   75.219    8.946
7902 1  101.513   79.076    8.946
7903 1  100.094   69.433    6.906
7904 1  100.094   73.290    6.906
7905 1  100.094   77.147    6.906
7906 1  102.305   71.361    5.983
7907 1  102.305   75.219    5.983
7908 1  102.305   79.076    5.983
7909 2  104.678   69.433    0.513
7910 2  104.678   73.290    0.513
7911 2  104.678   77.147    0.513
7912 2  105.338   71.361    2.273
7913 2  105.338   75.219    2.273
7914 2  105.338   79.076    2.273
7915 2  103.809   69.433    3.190
7916 2  103.809   73.290    3.190
7917 2  103.809   77.147    3.190
7918 2  107.461   69.433    1.425
7919 2  107.461   73.290    1.425
7920 2  107.461   77.147    1.425
7921 2  106.564   69.433    4.130
7922 2  106.564   73.290    4.130
7923 2  106.564   77.147    4.130
7924 2  106.015   71.361    8.844
7925 2  106.015   75.219    8.844
7926 2  106.015   79.076    8.844
7927 2  105.355   69.433    7.084
7928 2  105.355   73.290    7.084
7929 2  105.355   77.147    7.084
7930 2  106.883   71.361    6.167
7931 2  106.883   75.219    6.167
7932 2  106.883   79.076    6.167
7933 2  103.231   71.361    7.932
7934 2  103.231   75.219    7.932
7935 2  103.231   79.076    7.932
7936 2  104.129   71.361    5.227
7937 2  104.129   75.219    5.227
7938 2  104.129   79.076    5.227
7939 2   99.773   71.361    0.513
7940 2   99.773   75.219    0.513
7941 2   99.773   79.076    0.513
7942 2  100.433   69.433    2.273
7943 2  100.433   73.290    2.273
7944 2  100.433   77.147    2.273
7945 2   98.905   71.361    3.190
7946 2   98.905   75.219    3.190
7947 2   98.905   79.076    3.190
7948 2  102.557   71.361    1.425
7949 2  102.557   75.219    1.425
7950 2  102.557   79.076    1.425
7951 2  101.659   71.361    4.130
7952 2  101.659   75.219    4.130
7953 2  101.659   79.076    4.130
7954 2  101.111   69.433    8.844
7955 2  101.111   73.290    8.844
7956 2  101.111   77.147    8.844
7957 2  100.451   71.361    7.084
7958 2  100.451   75.219    7.084
7959 2  100.451   79.076    7.084
7960 2  101.979   69.433    6.167
7961 2  101.979   73.290    6.167
7962 2  101.979   77.147    6.167
7963 2   98.327   69.433    7.932
7964 2   98.327   73.290    7.932
7965 2   98.327   77.147    7.932
7966 2   99.225   69.433    5.227
7967 2   99.225   73.290    5.227
7968 2   99.225   77.147    5.227
7969 1  114.085   71.361    0.411
7970 1  114.085   75.219    0.411
7971 1  114.085   79.076    0.411
7972 1  115.503   69.433    2.451
7973 1  115.503   73.290    2.451
7974 1  115.503   77.147    2.451
7975 1  113.293   71.361    3.374
7976 1  113.293   75.219    3.374
7977 1  113.293   79.076    3.374
7978 1  116.226   69.433    8.946
7979 1  116.226   73.290    8.946
7980 1  116.226   77.147    8.946
7981 1  114.807   71.361    6.906
7982 1  114.807   75.219    6.906
7983 1  114.807   79.076    6.906
7984 1  117.018   69.433    5.983
7985 1  117.018   73.290    5.983
7986 1  117.018   77.147    5.983
7987 1  109.180   69.433    0.411
7988 1  109.180   73.290    0.411
7989 1  109.180   77.147    0.411
7990 1  110.599   71.361    2.451
7991 1  110.599   75.219    2.451
7992 1  110.599   79.076    2.451
7993 1  108.388   69.433    3.374
7994 1  108.388   73.290    3.374
7995 1  108.388   77.147    3.374
7996 1  111.321   71.361    8.946
7997 1  111.321   75.219    8.946
7998 1  111.321   79.076    8.946
7999 1  109.903   69.433    6.906
8000 1  109.903   73.290    6.906
8001 1  109.903   77.147    6.906
8002 1  112.113   71.361    5.983
8003 1  112.113   75.219    5.983
8004 1  112.113   79.076    5.983
8005 2  114.487   69.433    0.513
8006 2  114.487   73.290    0.513
8007 2  114.487   77.147    0.513
8008 2  115.147   71.361    2.273
8009 2  115.147   75.219    2.273
8010 2  115.147   79.076    2.273
8011 2  113.618   69.433    3.190
8012 2  113.618   73.290    3.190
8013 2  113.618   77.147    3.190
8014 2  117.270   69.433    1.425
8015 2  117.270   73.290    1.425
8016 2  117.270   77.147    1.425
8017 2  116.373   69.433    4.130
8018 2  116.373   73.290    4.130
8019 2  116.373   77.147    4.130
8020 2  115.824   71.361    8.844
8021 2  115.824   75.219    8.844
8022 2  115.824   79.076    8.844
8023 2  115.164   69.433    7.084
8024 2  115.164   73.290    7.084
8025 2  115.164   77.147    7.084
8026 2  116.692   71.361    6.167
8027 2  116.692   75.219    6.167
8028 2  116.692   79.076    6.167
8029 2  113.040   71.361    7.932
8030 2  113.040   75.219    7.932
8031 2  113.040   79.076    7.932
8032 2  113.938   71.361    5.227
8033 2  113.938   75.219    5.227
8034 2  113.938   79.076    5.227
8035 2  109.582   71.361    0.513
8036 2  109.582   75.219    0.513
8037 2  109.582   79.076    0.513
8038 2  110.242   69.433    2.273
8039 2  110.242   73.290    2.273
8040 2  110.242   77.147    2.273
8041 2  108.714   71.361    3.190
8042 2  108.714   75.219    3.190
8043 2  108.714   79.076    3.190
8044 2  112.366   71.361    1.425
8045 2  112.366   75.219    1.425
8046 2  112.366   79.076    1.425
8047 2  111.468   71.361    4.130
8048 2  111.468   75.219    4.130
8049 2  111.468   79.076    4.130
8050 2  110.919   69.433    8.844
8051 2  110.919   73.290    8.844
8052 2  110.919   77.147    8.844
8053 2  110.259   71.361    7.084
8054 2  110.259   75.219    7.084
8055 2  110.259   79.076    7.084
8056 2  111.788   69.433    6.167
8057 2  111.788   73.290    6.167
8058 2  111.788   77.147    6.167
8059 2  108.136   69.433    7.932
8060 2  108.136   73.290    7.932
8061 2  108.136   77.147    7.932
8062 2  109.033   69.433    5.227
8063 2  109.033   73.290    5.227
8064 2  109.033   77.147    5.227
8065 1    6.187   82.933    0.411
8066 1    6.187   86.791    0.411
8067 1    6.187   90.648    0.411
8068 1    7.606   81.005    2.451
8069 1    7.606   84.862    2.451
8070 1    7.606   88.720    2.451
8071 1    5.395   82.933    3.374
8072 1    5.395   86.791    3.374
8073 1    5.395   90.648    3.374
8074 1    8.328   81.005    8.946
8075 1    8.328   84.862    8.946
8076 1    8.328   88.720    8.946
8077 1    6.910   82.933    6.906
8078 1    6.910   86.791    6.906
8079 1    6.910   90.648    6.906
8080 1    9.120   81.005    5.983
8081 1    9.120   84.862    5.983
8082 1    9.120   88.720    5.983
8083 1    1.283   81.005    0.411
8084 1    1.283   84.862    0.411
8085 1    1.283   88.720    0.411
8086 1    2.701   82.933    2.451
8087 1    2.701   86.791    2.451
8088 1    2.701   90.648    2.451
8089 1    0.491   81.005    3.374
8090 1    0.491   84.862    3.374
8091 1    0.491   88.720    3.374
8092 1    3.424   82.933    8.946
8093 1    3.424   86.791    8.946
8094 1    3.424   90.648    8.946
8095 1    2.006   81.005    6.906
8096 1    2.006   84.862    6.906
8097 1    2.006   88.720    6.906
8098 1    4.216   82.933    5.983
8099 1    4.216   86.791    5.983
8100 1    4.216   90.648    5.983
8101 2    6.589   81.005    0.513
8102 2    6.589   84.862    0.513
8103 2    6.589   88.720    0.513
8104 2    7.249   82.933    2.273
8105 2    7.249   86.791    2.273
8106 2    7.249   90.648    2.273
8107 2    5.721   81.005    3.190
8108 2    5.721   84.862    3.190
8109 2    5.721   88.720    3.190
8110 2    9.373   81.005    1.425
8111 2    9.373   84.862    1.425
8112 2    9.373   88.720    1.425
8113 2    8.475   81.005    4.130
8114 2    8.475   84.862    4.130
8115 2    8.475   88.720    4.130
8116 2    7.926   82.933    8.844
8117 2    7.926   86.791    8.844
8118 2    7.926   90.648    8.844
8119 2    7.267   81.005    7.084
8120 2    7.267   84.862    7.084
8121 2    7.267   88.720    7.084
8122 2    8.795   82.933    6.167
8123 2    8.795   86.791    6.167
8124 2    8.795   90.648    6.167
8125 2    5.143   82.933    7.932
8126 2    5.143   86.791    7.932
8127 2    5.143   90.648    7.932
8128 2    6.040   82.933    5.227
8129 2    6.040   86.791    5.227
8130 2    6.040   90.648    5.227
8131 2    1.685   82.933    0.513
8132 2    1.685   86.791    0.513
8133 2    1.685   90.648    0.513
8134 2    2.345   81.005    2.273
8135 2    2.345   84.862    2.273
8136 2    2.345   88.720    2.273
8137 2    0.816   82.933    3.190
8138 2    0.816   86.791    3.190
8139 2    0.816   90.648    3.190
8140 2    4.468   82.933    1.425
8141 2    4.468   86.791    1.425
8142 2    4.468   90.648    1.425
8143 2    3.571   82.933    4.130
8144 2    3.571   86.791    4.130
8145 2    3.571   90.648    4.130
8146 2    3.022   81.005    8.844
8147 2    3.022   84.862    8.844
8148 2    3.022   88.720    8.844
8149 2    2.362   82.933    7.084
8150 2    2.362   86.791    7.084
8151 2    2.362   90.648    7.084
8152 2    3.890   81.005    6.167
8153 2    3.890   84.862    6.167
8154 2    3.890   88.720    6.167
8155 2    0.238   81.005    7.932
8156 2    0.238   84.862    7.932
8157 2    0.238   88.720    7.932
8158 2    1.136   81.005    5.227
8159 2    1.136   84.862    5.227
8160 2    1.136   88.720    5.227
8161 1   15.996   82.933    0.411
8162 1   15.996   86.791    0.411
8163 1   15.996   90.648    0.411
8164 1   17.414   81.005    2.451
8165 1   17.414   84.862    2.451
8166 1   17.414   88.720    2.451
8167 1   15.204   82.933    3.374
8168 1   15.204   86.791    3.374
8169 1   15.204   90.648    3.374
8170 1   18.137   81.005    8.946
8171 1   18.137   84.862    8.946
8172 1   18.137   88.720    8.946
8173 1   16.719   82.933    6.906
8174 1   16.719   86.791    6.906
8175 1   16.719   90.648    6.906
8176 1   18.929   81.005    5.983
8177 1   18.929   84.862    5.983
8178 1   18.929   88.720    5.983
8179 1   11.092   81.005    0.411
8180 1   11.092   84.862    0.411
8181 1   11.092   88.720    0.411
8182 1   12.510   82.933    2.451
8183 1   12.510   86.791    2.451
8184 1   12.510   90.648    2.451
8185 1   10.300   81.005    3.374
8186 1   10.300   84.862    3.374
8187 1   10.300   88.720    3.374
8188 1   13.233   82.933    8.946
8189 1   13.233   86.791    8.946
8190 1   13.233   90.648    8.946
8191 1   11.814   81.005    6.906
8192 1   11.814   84.862    6.906
8193 1   11.814   88.720    6.906
8194 1   14.025   82.933    5.983
8195 1   14.025   86.791    5.983
8196 1   14.025   90.648    5.983
8197 2   16.398   81.005    0.513
8198 2   16.398   84.862    0.513
8199 2   16.398   88.720    0.513
8200 2   17.058   82.933    2.273
8201 2   17.058   86.791    2.273
8202 2   17.058   90.648    2.273
8203 2   15.530   81.005    3.190
8204 2   15.530   84.862    3.190
8205 2   15.530   88.720    3.190
8206 2   19.182   81.005    1.425
8207 2   19.182   84.862    1.425
8208 2   19.182   88.720    1.425
8209 2   18.284   81.005    4.130
8210 2   18.284   84.862    4.130
8211 2   18.284   88.720    4.130
8212 2   17.735   82.933    8.844
8213 2   17.735   86.791    8.844
8214 2   17.735   90.648    8.844
8215 2   17.075   81.005    7.084
8216 2   17.075   84.862    7.084
8217 2   17.075   88.720    7.084
8218 2   18.604   82.933    6.167
8219 2   18.604   86.791    6.167
8220 2   18.604   90.648    6.167
8221 2   14.952   82.933    7.932
8222 2   14.952   86.791    7.932
8223 2   14.952   90.648    7.932
8224 2   15.849   82.933    5.227
8225 2   15.849   86.791    5.227
8226 2   15.849   90.648    5.227
8227 2   11.494   82.933    0.513
8228 2   11.494   86.791    0.513
8229 2   11.494   90.648    0.513
8230 2   12.154   81.005    2.273
8231 2   12.154   84.862    2.273
8232 2   12.154   88.720    2.273
8233 2   10.625   82.933    3.190
8234 2   10.625   86.791    3.190
8235 2   10.625   90.648    3.190
8236 2   14.277   82.933    1.425
8237 2   14.277   86.791    1.425
8238 2   14.277   90.648    1.425
8239 2   13.380   82.933    4.130
8240 2   13.380   86.791    4.130
8241 2   13.380   90.648    4.130
8242 2   12.831   81.005    8.844
8243 2   12.831   84.862    8.844
8244 2   12.831   88.720    8.844
8245 2   12.171   82.933    7.084
8246 2   12.171   86.791    7.084
8247 2   12.171   90.648    7.084
8248 2   13.699   81.005    6.167
8249 2   13.699   84.862    6.167
8250 2   13.699   88.720    6.167
8251 2   10.047   81.005    7.932
8252 2   10.047   84.862    7.932
8253 2   10.047   88.720    7.932
8254 2   10.945   81.005    5.227
8255 2   10.945   84.862    5.227
8256 2   10.945   88.720    5.227
8257 1   25.805   82.933    0.411
8258 1   25.805   86.791    0.411
8259 1   25.805   90.648    0.411
8260 1   27.223   81.005    2.451
8261 1   27.223   84.862    2.451
8262 1   27.223   88.720    2.451
8263 1   25.013   82.933    3.374
8264 1   25.013   86.791    3.374
8265 1   25.013   90.648    3.374
8266 1   27.946   81.005    8.946
8267 1   27.946   84.862    8.946
8268 1   27.946   88.720    8.946
8269 1   26.528   82.933    6.906
8270 1   26.528   86.791    6.906
8271 1   26.528   90.648    6.906
8272 1   28.738   81.005    5.983
8273 1   28.738   84.862    5.983
8274 1   28.738   88.720    5.983
8275 1   20.900   81.005    0.411
8276 1   20.900   84.862    0.411
8277 1   20.900   88.720    0.411
8278 1   22.319   82.933    2.451
8279 1   22.319   86.791    2.451
8280 1   22.319   90.648    2.451
8281 1   20.108   81.005    3.374
8282 1   20.108   84.862    3.374
8283 1   20.108   88.720    3.374
8284 1   23.042   82.933    8.946
8285 1   23.042   86.791    8.946
8286 1   23.042   90.648    8.946
8287 1   21.623   81.005    6.906
8288 1   21.623   84.862    6.906
8289 1   21.623   88.720    6.906
8290 1   23.834   82.933    5.983
8291 1   23.834   86.791    5.983
8292 1   23.834   90.648    5.983
8293 2   26.207   81.005    0.513
8294 2   26.207   84.862    0.513
8295 2   26.207   88.720    0.513
8296 2   26.867   82.933    2.273
8297 2   26.867   86.791    2.273
8298 2   26.867   90.648    2.273
8299 2   25.339   81.005    3.190
8300 2   25.339   84.862    3.190
8301 2   25.339   88.720    3.190
8302 2   28.991   81.005    1.425
8303 2   28.991   84.862    1.425
8304 2   28.991   88.720    1.425
8305 2   28.093   81.005    4.130
8306 2   28.093   84.862    4.130
8307 2   28.093   88.720    4.130
8308 2   27.544   82.933    8.844
8309 2   27.544   86.791    8.844
8310 2   27.544   90.648    8.844
8311 2   26.884   81.005    7.084
8312 2   26.884   84.862    7.084
8313 2   26.884   88.720    7.084
8314 2   28.412   82.933    6.167
8315 2   28.412   86.791    6.167
8316 2   28.412   90.648    6.167
8317 2   24.760   82.933    7.932
8318 2   24.760   86.791    7.932
8319 2   24.760   90.648    7.932
8320 2   25.658   82.933    5.227
8321 2   25.658   86.791    5.227
8322 2   25.658   90.648    5.227
8323 2   21.302   82.933    0.513
8324 2   21.302   86.791    0.513
8325 2   21.302   90.648    0.513
8326 2   21.962   81.005    2.273
8327 2   21.962   84.862    2.273
8328 2   21.962   88.720    2.273
8329 2   20.434   82.933    3.190
8330 2   20.434   86.791    3.190
8331 2   20.434   90.648    3.190
8332 2   24.086   82.933    1.425
8333 2   24.086   86.791    1.425
8334 2   24.086   90.648    1.425
8335 2   23.189   82.933    4.130
8336 2   23.189   86.791    4.130
8337 2   23.189   90.648    4.130
8338 2   22.640   81.005    8.844
8339 2   22.640   84.862    8.844
8340 2   22.640   88.720    8.844
8341 2   21.980   82.933    7.084
8342 2   21.980   86.791    7.084
8343 2   21.980   90.648    7.084
8344 2   23.508   81.005    6.167
8345 2   23.508   84.862    6.167
8346 2   23.508   88.720    6.167
8347 2   19.856   81.005    7.932
8348 2   19.856   84.862    7.932
8349 2   19.856   88.720    7.932
8350 2   20.754   81.005    5.227
8351 2   20.754   84.862    5.227
8352 2   20.754   88.720    5.227
8353 1   35.614   82.933    0.411
8354 1   35.614   86.791    0.411
8355 1   35.614   90.648    0.411
8356 1   37.032   81.005    2.451
8357 1   37.032   84.862    2.451
8358 1   37.032   88.720    2.451
8359 1   34.822   82.933    3.374
8360 1   34.822   86.791    3.374
8361 1   34.822   90.648    3.374
8362 1   37.755   81.005    8.946
8363 1   37.755   84.862    8.946
8364 1   37.755   88.720    8.946
8365 1   36.337   82.933    6.906
8366 1   36.337   86.791    6.906
8367 1   36.337   90.648    6.906
8368 1   38.547   81.005    5.983
8369 1   38.547   84.862    5.983
8370 1   38.547   88.720    5.983
8371 1   30.709   81.005    0.411
8372 1   30.709   84.862    0.411
8373 1   30.709   88.720    0.411
8374 1   32.128   82.933    2.451
8375 1   32.128   86.791    2.451
8376 1   32.128   90.648    2.451
8377 1   29.917   81.005    3.374
8378 1   29.917   84.862    3.374
8379 1   29.917   88.720    3.374
8380 1   32.851   82.933    8.946
8381 1   32.851   86.791    8.946
8382 1   32.851   90.648    8.946
8383 1   31.432   81.005    6.906
8384 1   31.432   84.862    6.906
8385 1   31.432   88.720    6.906
8386 1   33.643   82.933    5.983
8387 1   33.643   86.791    5.983
8388 1   33.643   90.648    5.983
8389 2   36.016   81.005    0.513
8390 2   36.016   84.862    0.513
8391 2   36.016   88.720    0.513
8392 2   36.676   82.933    2.273
8393 2   36.676   86.791    2.273
8394 2   36.676   90.648    2.273
8395 2   35.147   81.005    3.190
8396 2   35.147   84.862    3.190
8397 2   35.147   88.720    3.190
8398 2   38.799   81.005    1.425
8399 2   38.799   84.862    1.425
8400 2   38.799   88.720    1.425
8401 2   37.902   81.005    4.130
8402 2   37.902   84.862    4.130
8403 2   37.902   88.720    4.130
8404 2   37.353   82.933    8.844
8405 2   37.353   86.791    8.844
8406 2   37.353   90.648    8.844
8407 2   36.693   81.005    7.084
8408 2   36.693   84.862    7.084
8409 2   36.693   88.720    7.084
8410 2   38.221   82.933    6.167
8411 2   38.221   86.791    6.167
8412 2   38.221   90.648    6.167
8413 2   34.569   82.933    7.932
8414 2   34.569   86.791    7.932
8415 2   34.569   90.648    7.932
8416 2   35.467   82.933    5.227
8417 2   35.467   86.791    5.227
8418 2   35.467   90.648    5.227
8419 2   31.111   82.933    0.513
8420 2   31.111   86.791    0.513
8421 2   31.111   90.648    0.513
8422 2   31.771   81.005    2.273
8423 2   31.771   84.862    2.273
8424 2   31.771   88.720    2.273
8425 2   30.243   82.933    3.190
8426 2   30.243   86.791    3.190
8427 2   30.243   90.648    3.190
8428 2   33.895   82.933    1.425
8429 2   33.895   86.791    1.425
8430 2   33.895   90.648    1.425
8431 2   32.997   82.933    4.130
8432 2   32.997   86.791    4.130
8433 2   32.997   90.648    4.130
8434 2   32.449   81.005    8.844
8435 2   32.449   84.862    8.844
8436 2   32.449   88.720    8.844
8437 2   31.789   82.933    7.084
8438 2   31.789   86.791    7.084
8439 2   31.789   90.648    7.084
8440 2   33.317   81.005    6.167
8441 2   33.317   84.862    6.167
8442 2   33.317   88.720    6.167
8443 2   29.665   81.005    7.932
8444 2   29.665   84.862    7.932
8445 2   29.665   88.720    7.932
8446 2   30.563   81.005    5.227
8447 2   30.563   84.862    5.227
8448 2   30.563   88.720    5.227
8449 1   45.423   82.933    0.411
8450 1   45.423   86.791    0.411
8451 1   45.423   90.648    0.411
8452 1   46.841   81.005    2.451
8453 1   46.841   84.862    2.451
8454 1   46.841   88.720    2.451
8455 1   44.631   82.933    3.374
8456 1   44.631   86.791    3.374
8457 1   44.631   90.648    3.374
8458 1   47.564   81.005    8.946
8459 1   47.564   84.862    8.946
8460 1   47.564   88.720    8.946
8461 1   46.145   82.933    6.906
8462 1   46.145   86.791    6.906
8463 1   46.145   90.648    6.906
8464 1   48.356   81.005    5.983
8465 1   48.356   84.862    5.983
8466 1   48.356   88.720    5.983
8467 1   40.518   81.005    0.411
8468 1   40.518   84.862    0.411
8469 1   40.518   88.720    0.411
8470 1   41.937   82.933    2.451
8471 1   41.937   86.791    2.451
8472 1   41.937   90.648    2.451
8473 1   39.726   81.005    3.374
8474 1   39.726   84.862    3.374
8475 1   39.726   88.720    3.374
8476 1   42.659   82.933    8.946
8477 1   42.659   86.791    8.946
8478 1   42.659   90.648    8.946
8479 1   41.241   81.005    6.906
8480 1   41.241   84.862    6.906
8481 1   41.241   88.720    6.906
8482 1   43.451   82.933    5.983
8483 1   43.451   86.791    5.983
8484 1   43.451   90.648    5.983
8485 2   45.825   81.005    0.513
8486 2   45.825   84.862    0.513
8487 2   45.825   88.720    0.513
8488 2   46.485   82.933    2.273
8489 2   46.485   86.791    2.273
8490 2   46.485   90.648    2.273
8491 2   44.956   81.005    3.190
8492 2   44.956   84.862    3.190
8493 2   44.956   88.720    3.190
8494 2   48.608   81.005    1.425
8495 2   48.608   84.862    1.425
8496 2   48.608   88.720    1.425
8497 2   47.711   81.005    4.130
8498 2   47.711   84.862    4.130
8499 2   47.711   88.720    4.130
8500 2   47.162   82.933    8.844
8501 2   47.162   86.791    8.844
8502 2   47.162   90.648    8.844
8503 2   46.502   81.005    7.084
8504 2   46.502   84.862    7.084
8505 2   46.502   88.720    7.084
8506 2   48.030   82.933    6.167
8507 2   48.030   86.791    6.167
8508 2   48.030   90.648    6.167
8509 2   44.378   82.933    7.932
8510 2   44.378   86.791    7.932
8511 2   44.378   90.648    7.932
8512 2   45.276   82.933    5.227
8513 2   45.276   86.791    5.227
8514 2   45.276   90.648    5.227
8515 2   40.920   82.933    0.513
8516 2   40.920   86.791    0.513
8517 2   40.920   90.648    0.513
8518 2   41.580   81.005    2.273
8519 2   41.580   84.862    2.273
8520 2   41.580   88.720    2.273
8521 2   40.052   82.933    3.190
8522 2   40.052   86.791    3.190
8523 2   40.052   90.648    3.190
8524 2   43.704   82.933    1.425
8525 2   43.704   86.791    1.425
8526 2   43.704   90.648    1.425
8527 2   42.806   82.933    4.130
8528 2   42.806   86.791    4.130
8529 2   42.806   90.648    4.130
8530 2   42.257   81.005    8.844
8531 2   42.257   84.862    8.844
8532 2   42.257   88.720    8.844
8533 2   41.597   82.933    7.084
8534 2   41.597   86.791    7.084
8535 2   41.597   90.648    7.084
8536 2   43.126   81.005    6.167
8537 2   43.126   84.862    6.167
8538 2   43.126   88.720    6.167
8539 2   39.474   81.005    7.932
8540 2   39.474   84.862    7.932
8541 2   39.474   88.720    7.932
8542 2   40.371   81.005    5.227
8543 2   40.371   84.862    5.227
8544 2   40.371   88.720    5.227
8545 1   55.231   82.933    0.411
8546 1   55.231   86.791    0.411
8547 1   55.231   90.648    0.411
8548 1   56.650   81.005    2.451
8549 1   56.650   84.862    2.451
8550 1   56.650   88.720    2.451
8551 1   54.439   82.933    3.374
8552 1   54.439   86.791    3.374
8553 1   54.439   90.648    3.374
8554 1   57.373   81.005    8.946
8555 1   57.373   84.862    8.946
8556 1   57.373   88.720    8.946
8557 1   55.954   82.933    6.906
8558 1   55.954   86.791    6.906
8559 1   55.954   90.648    6.906
8560 1   58.165   81.005    5.983
8561 1   58.165   84.862    5.983
8562 1   58.165   88.720    5.983
8563 1   50.327   81.005    0.411
8564 1   50.327   84.862    0.411
8565 1   50.327   88.720    0.411
8566 1   51.745   82.933    2.451
8567 1   51.745   86.791    2.451
8568 1   51.745   90.648    2.451
8569 1   49.535   81.005    3.374
8570 1   49.535   84.862    3.374
8571 1   49.535   88.720    3.374
8572 1   52.468   82.933    8.946
8573 1   52.468   86.791    8.946
8574 1   52.468   90.648    8.946
8575 1   51.050   81.005    6.906
8576 1   51.050   84.862    6.906
8577 1   51.050   88.720    6.906
8578 1   53.260   82.933    5.983
8579 1   53.260   86.791    5.983
8580 1   53.260   90.648    5.983
8581 2   55.633   81.005    0.513
8582 2   55.633   84.862    0.513
8583 2   55.633   88.720    0.513
8584 2   56.293   82.933    2.273
8585 2   56.293   86.791    2.273
8586 2   56.293   90.648    2.273
8587 2   54.765   81.005    3.190
8588 2   54.765   84.862    3.190
8589 2   54.765   88.720    3.190
8590 2   58.417   81.005    1.425
8591 2   58.417   84.862    1.425
8592 2   58.417   88.720    1.425
8593 2   57.520   81.005    4.130
8594 2   57.520   84.862    4.130
8595 2   57.520   88.720    4.130
8596 2   56.971   82.933    8.844
8597 2   56.971   86.791    8.844
8598 2   56.971   90.648    8.844
8599 2   56.311   81.005    7.084
8600 2   56.311   84.862    7.084
8601 2   56.311   88.720    7.084
8602 2   57.839   82.933    6.167
8603 2   57.839   86.791    6.167
8604 2   57.839   90.648    6.167
8605 2   54.187   82.933    7.932
8606 2   54.187   86.791    7.932
8607 2   54.187   90.648    7.932
8608 2   55.085   82.933    5.227
8609 2   55.085   86.791    5.227
8610 2   55.085   90.648    5.227
8611 2   50.729   82.933    0.513
8612 2   50.729   86.791    0.513
8613 2   50.729   90.648    0.513
8614 2   51.389   81.005    2.273
8615 2   51.389   84.862    2.273
8616 2   51.389   88.720    2.273
8617 2   49.861   82.933    3.190
8618 2   49.861   86.791    3.190
8619 2   49.861   90.648    3.190
8620 2   53.513   82.933    1.425
8621 2   53.513   86.791    1.425
8622 2   53.513   90.648    1.425
8623 2   52.615   82.933    4.130
8624 2   52.615   86.791    4.130
8625 2   52.615   90.648    4.130
8626 2   52.066   81.005    8.844
8627 2   52.066   84.862    8.844
8628 2   52.066   88.720    8.844
8629 2   51.406   82.933    7.084
8630 2   51.406   86.791    7.084
8631 2   51.406   90.648    7.084
8632 2   52.935   81.005    6.167
8633 2   52.935   84.862    6.167
8634 2   52.935   88.720    6.167
8635 2   49.283   81.005    7.932
8636 2   49.283   84.862    7.932
8637 2   49.283   88.720    7.932
8638 2   50.180   81.005    5.227
8639 2   50.180   84.862    5.227
8640 2   50.180   88.720    5.227
8641 1   65.040   82.933    0.411
8642 1   65.040   86.791    0.411
8643 1   65.040   90.648    0.411
8644 1   66.459   81.005    2.451
8645 1   66.459   84.862    2.451
8646 1   66.459   88.720    2.451
8647 1   64.248   82.933    3.374
8648 1   64.248   86.791    3.374
8649 1   64.248   90.648    3.374
8650 1   67.182   81.005    8.946
8651 1   67.182   84.862    8.946
8652 1   67.182   88.720    8.946
8653 1   65.763   82.933    6.906
8654 1   65.763   86.791    6.906
8655 1   65.763   90.648    6.906
8656 1   67.974   81.005    5.983
8657 1   67.974   84.862    5.983
8658 1   67.974   88.720    5.983
8659 1   60.136   81.005    0.411
8660 1   60.136   84.862    0.411
8661 1   60.136   88.720    0.411
8662 1   61.554   82.933    2.451
8663 1   61.554   86.791    2.451
8664 1   61.554   90.648    2.451
8665 1   59.344   81.005    3.374
8666 1   59.344   84.862    3.374
8667 1   59.344   88.720    3.374
8668 1   62.277   82.933    8.946
8669 1   62.277   86.791    8.946
8670 1   62.277   90.648    8.946
8671 1   60.859   81.005    6.906
8672 1   60.859   84.862    6.906
8673 1   60.859   88.720    6.906
8674 1   63.069   82.933    5.983
8675 1   63.069   86.791    5.983
8676 1   63.069   90.648    5.983
8677 2   65.442   81.005    0.513
8678 2   65.442   84.862    0.513
8679 2   65.442   88.720    0.513
8680 2   66.102   82.933    2.273
8681 2   66.102   86.791    2.273
8682 2   66.102   90.648    2.273
8683 2   64.574   81.005    3.190
8684 2   64.574   84.862    3.190
8685 2   64.574   88.720    3.190
8686 2   68.226   81.005    1.425
8687 2   68.226   84.862    1.425
8688 2   68.226   88.720    1.425
8689 2   67.328   81.005    4.130
8690 2   67.328   84.862    4.130
8691 2   67.328   88.720    4.130
8692 2   66.780   82.933    8.844
8693 2   66.780   86.791    8.844
8694 2   66.780   90.648    8.844
8695 2   66.120   81.005    7.084
8696 2   66.120   84.862    7.084
8697 2   66.120   88.720    7.084
8698 2   67.648   82.933    6.167
8699 2   67.648   86.791    6.167
8700 2   67.648   90.648    6.167
8701 2   63.996   82.933    7.932
8702 2   63.996   86.791    7.932
8703 2   63.996   90.648    7.932
8704 2   64.894   82.933    5.227
8705 2   64.894   86.791    5.227
8706 2   64.894   90.648    5.227
8707 2   60.538   82.933    0.513
8708 2   60.538   86.791    0.513
8709 2   60.538   90.648    0.513
8710 2   61.198   81.005    2.273
8711 2   61.198   84.862    2.273
8712 2   61.198   88.720    2.273
8713 2   59.670   82.933    3.190
8714 2   59.670   86.791    3.190
8715 2   59.670   90.648    3.190
8716 2   63.322   82.933    1.425
8717 2   63.322   86.791    1.425
8718 2   63.322   90.648    1.425
8719 2   62.424   82.933    4.130
8720 2   62.424   86.791    4.130
8721 2   62.424   90.648    4.130
8722 2   61.875   81.005    8.844
8723 2   61.875   84.862    8.844
8724 2   61.875   88.720    8.844
8725 2   61.215   82.933    7.084
8726 2   61.215   86.791    7.084
8727 2   61.215   90.648    7.084
8728 2   62.743   81.005    6.167
8729 2   62.743   84.862    6.167
8730 2   62.743   88.720    6.167
8731 2   59.091   81.005    7.932
8732 2   59.091   84.862    7.932
8733 2   59.091   88.720    7.932
8734 2   59.989   81.005    5.227
8735 2   59.989   84.862    5.227
8736 2   59.989   88.720    5.227
8737 1   74.849   82.933    0.411
8738 1   74.849   86.791    0.411
8739 1   74.849   90.648    0.411
8740 1   76.268   81.005    2.451
8741 1   76.268   84.862    2.451
8742 1   76.268   88.720    2.451
8743 1   74.057   82.933    3.374
8744 1   74.057   86.791    3.374
8745 1   74.057   90.648    3.374
8746 1   76.990   81.005    8.946
8747 1   76.990   84.862    8.946
8748 1   76.990   88.720    8.946
8749 1   75.572   82.933    6.906
8750 1   75.572   86.791    6.906
8751 1   75.572   90.648    6.906
8752 1   77.782   81.005    5.983
8753 1   77.782   84.862    5.983
8754 1   77.782   88.720    5.983
8755 1   69.945   81.005    0.411
8756 1   69.945   84.862    0.411
8757 1   69.945   88.720    0.411
8758 1   71.363   82.933    2.451
8759 1   71.363   86.791    2.451
8760 1   71.363   90.648    2.451
8761 1   69.153   81.005    3.374
8762 1   69.153   84.862    3.374
8763 1   69.153   88.720    3.374
8764 1   72.086   82.933    8.946
8765 1   72.086   86.791    8.946
8766 1   72.086   90.648    8.946
8767 1   70.668   81.005    6.906
8768 1   70.668   84.862    6.906
8769 1   70.668   88.720    6.906
8770 1   72.878   82.933    5.983
8771 1   72.878   86.791    5.983
8772 1   72.878   90.648    5.983
8773 2   75.251   81.005    0.513
8774 2   75.251   84.862    0.513
8775 2   75.251   88.720    0.513
8776 2   75.911   82.933    2.273
8777 2   75.911   86.791    2.273
8778 2   75.911   90.648    2.273
8779 2   74.383   81.005    3.190
8780 2   74.383   84.862    3.190
8781 2   74.383   88.720    3.190
8782 2   78.035   81.005    1.425
8783 2   78.035   84.862    1.425
8784 2   78.035   88.720    1.425
8785 2   77.137   81.005    4.130
8786 2   77.137   84.862    4.130
8787 2   77.137   88.720    4.130
8788 2   76.588   82.933    8.844
8789 2   76.588   86.791    8.844
8790 2   76.588   90.648    8.844
8791 2   75.928   81.005    7.084
8792 2   75.928   84.862    7.084
8793 2   75.928   88.720    7.084
8794 2   77.457   82.933    6.167
8795 2   77.457   86.791    6.167
8796 2   77.457   90.648    6.167
8797 2   73.805   82.933    7.932
8798 2   73.805   86.791    7.932
8799 2   73.805   90.648    7.932
8800 2   74.702   82.933    5.227
8801 2   74.702   86.791    5.227
8802 2   74.702   90.648    5.227
8803 2   70.347   82.933    0.513
8804 2   70.347   86.791    0.513
8805 2   70.347   90.648    0.513
8806 2   71.007   81.005    2.273
8807 2   71.007   84.862    2.273
8808 2   71.007   88.720    2.273
8809 2   69.478   82.933    3.190
8810 2   69.478   86.791    3.190
8811 2   69.478   90.648    3.190
8812 2   73.130   82.933    1.425
8813 2   73.130   86.791    1.425
8814 2   73.130   90.648    1.425
8815 2   72.233   82.933    4.130
8816 2   72.233   86.791    4.130
8817 2   72.233   90.648    4.130
8818 2   71.684   81.005    8.844
8819 2   71.684   84.862    8.844
8820 2   71.684   88.720    8.844
8821 2   71.024   82.933    7.084
8822 2   71.024   86.791    7.084
8823 2   71.024   90.648    7.084
8824 2   72.552   81.005    6.167
8825 2   72.552   84.862    6.167
8826 2   72.552   88.720    6.167
8827 2   68.900   81.005    7.932
8828 2   68.900   84.862    7.932
8829 2   68.900   88.720    7.932
8830 2   69.798   81.005    5.227
8831 2   69.798   84.862    5.227
8832 2   69.798   88.720    5.227
8833 1   84.658   82.933    0.411
8834 1   84.658   86.791    0.411
8835 1   84.658   90.648    0.411
8836 1   86.076   81.005    2.451
8837 1   86.076   84.862    2.451
8838 1   86.076   88.720    2.451
8839 1   83.866   82.933    3.374
8840 1   83.866   86.791    3.374
8841 1   83.866   90.648    3.374
8842 1   86.799   81.005    8.946
8843 1   86.799   84.862    8.946
8844 1   86.799   88.720    8.946
8845 1   85.381   82.933    6.906
8846 1   85.381   86.791    6.906
8847 1   85.381   90.648    6.906
8848 1   87.591   81.005    5.983
8849 1   87.591   84.862    5.983
8850 1   87.591   88.720    5.983
8851 1   79.754   81.005    0.411
8852 1   79.754   84.862    0.411
8853 1   79.754   88.720    0.411
8854 1   81.172   82.933    2.451
8855 1   81.172   86.791    2.451
8856 1   81.172   90.648    2.451
8857 1   78.962   81.005    3.374
8858 1   78.962   84.862    3.374
8859 1   78.962   88.720    3.374
8860 1   81.895   82.933    8.946
8861 1   81.895   86.791    8.946
8862 1   81.895   90.648    8.946
8863 1   80.476   81.005    6.906
8864 1   80.476   84.862    6.906
8865 1   80.476   88.720    6.906
8866 1   82.687   82.933    5.983
8867 1   82.687   86.791    5.983
8868 1   82.687   90.648    5.983
8869 2   85.060   81.005    0.513
8870 2   85.060   84.862    0.513
8871 2   85.060   88.720    0.513
8872 2   85.720   82.933    2.273
8873 2   85.720   86.791    2.273
8874 2   85.720   90.648    2.273
8875 2   84.192   81.005    3.190
8876 2   84.192   84.862    3.190
8877 2   84.192   88.720    3.190
8878 2   87.844   81.005    1.425
8879 2   87.844   84.862    1.425
8880 2   87.844   88.720    1.425
8881 2   86.946   81.005    4.130
8882 2   86.946   84.862    4.130
8883 2   86.946   88.720    4.130
8884 2   86.397   82.933    8.844
8885 2   86.397   86.791    8.844
8886 2   86.397   90.648    8.844
8887 2   85.737   81.005    7.084
8888 2   85.737   84.862    7.084
8889 2   85.737   88.720    7.084
8890 2   87.266   82.933    6.167
8891 2   87.266   86.791    6.167
8892 2   87.266   90.648    6.167
8893 2   83.614   82.933    7.932
8894 2   83.614   86.791    7.932
8895 2   83.614   90.648    7.932
8896 2   84.511   82.933    5.227
8897 2   84.511   86.791    5.227
8898 2   84.511   90.648    5.227
8899 2   80.156   82.933    0.513
8900 2   80.156   86.791    0.513
8901 2   80.156   90.648    0.513
8902 2   80.816   81.005    2.273
8903 2   80.816   84.862    2.273
8904 2   80.816   88.720    2.273
8905 2   79.287   82.933    3.190
8906 2   79.287   86.791    3.190
8907 2   79.287   90.648    3.190
8908 2   82.939   82.933    1.425
8909 2   82.939   86.791    1.425
8910 2   82.939   90.648    1.425
8911 2   82.042   82.933    4.130
8912 2   82.042   86.791    4.130
8913 2   82.042   90.648    4.130
8914 2   81.493   81.005    8.844
8915 2   81.493   84.862    8.844
8916 2   81.493   88.720    8.844
8917 2   80.833   82.933    7.084
8918 2   80.833   86.791    7.084
8919 2   80.833   90.648    7.084
8920 2   82.361   81.005    6.167
8921 2   82.361   84.862    6.167
8922 2   82.361   88.720    6.167
8923 2   78.709   81.005    7.932
8924 2   78.709   84.862    7.932
8925 2   78.709   88.720    7.932
8926 2   79.607   81.005    5.227
8927 2   79.607   84.862    5.227
8928 2   79.607   88.720    5.227
8929 1   94.467   82.933    0.411
8930 1   94.467   86.791    0.411
8931 1   94.467   90.648    0.411
8932 1   95.885   81.005    2.451
8933 1   95.885   84.862    2.451
8934 1   95.885   88.720    2.451
8935 1   93.675   82.933    3.374
8936 1   93.675   86.791    3.374
8937 1   93.675   90.648    3.374
8938 1   96.608   81.005    8.946
8939 1   96.608   84.862    8.946
8940 1   96.608   88.720    8.946
8941 1   95.190   82.933    6.906
8942 1   95.190   86.791    6.906
8943 1   95.190   90.648    6.906
8944 1   97.400   81.005    5.983
8945 1   97.400   84.862    5.983
8946 1   97.400   88.720    5.983
8947 1   89.562   81.005    0.411
8948 1   89.562   84.862    0.411
8949 1   89.562   88.720    0.411
8950 1   90.981   82.933    2.451
8951 1   90.981   86.791    2.451
8952 1   90.981   90.648    2.451
8953 1   88.770   81.005    3.374
8954 1   88.770   84.862    3.374
8955 1   88.770   88.720    3.374
8956 1   91.704   82.933    8.946
8957 1   91.704   86.791    8.946
8958 1   91.704   90.648    8.946
8959 1   90.285   81.005    6.906
8960 1   90.285   84.862    6.906
8961 1   90.285   88.720    6.906
8962 1   92.496   82.933    5.983
8963 1   92.496   86.791    5.983
8964 1   92.496   90.648    5.983
8965 2   94.869   81.005    0.513
8966 2   94.869   84.862    0.513
8967 2   94.869   88.720    0.513
8968 2   95.529   82.933    2.273
8969 2   95.529   86.791    2.273
8970 2   95.529   90.648    2.273
8971 2   94.001   81.005    3.190
8972 2   94.001   84.862    3.190
8973 2   94.001   88.720    3.190
8974 2   97.653   81.005    1.425
8975 2   97.653   84.862    1.425
8976 2   97.653   88.720    1.425
8977 2   96.755   81.005    4.130
8978 2   96.755   84.862    4.130
8979 2   96.755   88.720    4.130
8980 2   96.206   82.933    8.844
8981 2   96.206   86.791    8.844
8982 2   96.206   90.648    8.844
8983 2   95.546   81.005    7.084
8984 2   95.546   84.862    7.084
8985 2   95.546   88.720    7.084
8986 2   97.074   82.933    6.167
8987 2   97.074   86.791    6.167
8988 2   97.074   90.648    6.167
8989 2   93.422   82.933    7.932
8990 2   93.422   86.791    7.932
8991 2   93.422   90.648    7.932
8992 2   94.320   82.933    5.227
8993 2   94.320   86.791    5.227
8994 2   94.320   90.648    5.227
8995 2   89.964   82.933    0.513
8996 2   89.964   86.791    0.513
8997 2   89.964   90.648    0.513
8998 2   90.624   81.005    2.273
8999 2   90.624   84.862    2.273
9000 2   90.624   88.720    2.273
9001 2   89.096   82.933    3.190
9002 2   89.096   86.791    3.190
9003 2   89.096   90.648    3.190
9004 2   92.748   82.933    1.425
9005 2   92.748   86.791    1.425
9006 2   92.748   90.648    1.425
9007 2   91.851   82.933    4.130
9008 2   91.851   86.791    4.130
9009 2   91.851   90.648    4.130
9010 2   91.302   81.005    8.844
9011 2   91.302   84.862    8.844
9012 2   91.302   88.720    8.844
9013 2   90.642   82.933    7.084
9014 2   90.642   86.791    7.084
9015 2   90.642   90.648    7.084
9016 2   92.170   81.005    6.167
9017 2   92.170   84.862    6.167
9018 2   92.170   88.720    6.167
9019 2   88.518   81.005    7.932
9020 2   88.518   84.862    7.932
9021 2   88.518   88.720    7.932
9022 2   89.416   81.005    5.227
9023 2   89.416   84.862    5.227
9024 2   89.416   88.720    5.227
9025 1  104.276   82.933    0.411
9026 1  104.276   86.791    0.411
9027 1  104.276   90.648    0.411
9028 1  105.694   81.005    2.451
9029 1  105.694   84.862    2.451
9030 1  105.694   88.720    2.451
9031 1  103.484   82.933    3.374
9032 1  103.484   86.791    3.374
9033 1  103.484   90.648    3.374
9034 1  106.417   81.005    8.946
9035 1  106.417   84.862    8.946
9036 1  106.417   88.720    8.946
9037 1  104.999   82.933    6.906
9038 1  104.999   86.791    6.906
9039 1  104.999   90.648    6.906
9040 1  107.209   81.005    5.983
9041 1  107.209   84.862    5.983
9042 1  107.209   88.720    5.983
9043 1   99.371   81.005    0.411
9044 1   99.371   84.862    0.411
9045 1   99.371   88.720    0.411
9046 1  100.790   82.933    2.451
9047 1  100.790   86.791    2.451
9048 1  100.790   90.648    2.451
9049 1   98.579   81.005    3.374
9050 1   98.579   84.862    3.374
9051 1   98.579   88.720    3.374
9052 1  101.513   82.933    8.946
9053 1  101.513   86.791    8.946
9054 1  101.513   90.648    8.946
9055 1  100.094   81.005    6.906
9056 1  100.094   84.862    6.906
9057 1  100.094   88.720    6.906
9058 1  102.305   82.933    5.983
9059 1  102.305   86.791    5.983
9060 1  102.305   90.648    5.983
9061 2  104.678   81.005    0.513
9062 2  104.678   84.862    0.513
9063 2  104.678   88.720    0.513
9064 2  105.338   82.933    2.273
9065 2  105.338   86.791    2.273
9066 2  105.338   90.648    2.273
9067 2  103.809   81.005    3.190
9068 2  103.809   84.862    3.190
9069 2  103.809   88.720    3.190
9070 2  107.461   81.005    1.425
9071 2  107.461   84.862    1.425
9072 2  107.461   88.720    1.425
9073 2  106.564   81.005    4.130
9074 2  106.564   84.862    4.130
9075 2  106.564   88.720    4.130
9076 2  106.015   82.933    8.844
9077 2  106.015   86.791    8.844
9078 2  106.015   90.648    8.844
9079 2  105.355   81.005    7.084
9080 2  105.355   84.862    7.084
9081 2  105.355   88.720    7.084
9082 2  106.883   82.933    6.167
9083 2  106.883   86.791    6.167
9084 2  106.883   90.648    6.167
9085 2  103.231   82.933    7.932
9086 2  103.231   86.791    7.932
9087 2  103.231   90.648    7.932
9088 2  104.129   82.933    5.227
9089 2  104.129   86.791    5.227
9090 2  104.129   90.648    5.227
9091 2   99.773   82.933    0.513
9092 2   99.773   86.791    0.513
9093 2   99.773   90.648    0.513
9094 2  100.433   81.005    2.273
9095 2  100.433   84.862    2.273
9096 2  100.433   88.720    2.273
9097 2   98.905   82.933    3.190
9098 2   98.905   86.791    3.190
9099 2   98.905   90.648    3.190
9100 2  102.557   82.933    1.425
9101 2  102.557   86.791    1.425
9102 2  102.557   90.648    1.425
9103 2  101.659   82.933    4.130
9104 2  101.659   86.791    4.130
9105 2  101.659   90.648    4.130
9106 2  101.111   81.005    8.844
9107 2  101.111   84.862    8.844
9108 2  101.111   88.720    8.844
9109 2  100.451   82.933    7.084
9110 2  100.451   86.791    7.084
9111 2  100.451   90.648    7.084
9112 2  101.979   81.005    6.167
9113 2  101.979   84.862    6.167
9114 2  101.979   88.720    6.167
9115 2   98.327   81.005    7.932
9116 2   98.327   84.862    7.932
9117 2   98.327   88.720    7.932
9118 2   99.225   81.005    5.227
9119 2   99.225   84.862    5.227
9120 2   99.225   88.720    5.227
9121 1  114.085   82.933    0.411
9122 1  114.085   86.791    0.411
9123 1  114.085   90.648    0.411
9124 1  115.503   81.005    2.451
9125 1  115.503   84.862    2.451
9126 1  115.503   88.720    2.451
9127 1  113.293   82.933    3.374
9128 1  113.293   86.791    3.374
9129 1  113.293   90.648    3.374
9130 1  116.226   81.005    8.946
9131 1  116.226   84.862    8.946
9132 1  116.226   88.720    8.946
9133 1  114.807   82.933    6.906
9134 1  114.807   86.791    6.906
9135 1  114.807   90.648    6.906
9136 1  117.018   81.005    5.983
9137 1  117.018   84.862    5.983
9138 1  117.018   88.720    5.983
9139 1  109.180   81.005    0.411
9140 1  109.180   84.862    0.411
9141 1  109.180   88.720    0.411
9142 1  110.599   82.933    2.451
9143 1  110.599   86.791    2.451
9144 1  110.599   90.648    2.451
9145 1  108.388   81.005    3.374
9146 1  108.388   84.862    3.374
9147 1  108.388   88.720    3.374
9148 1  111.321   82.933    8.946
9149 1  111.321   86.791    8.946
9150 1  111.321   90.648    8.946
9151 1  109.903   81.005    6.906
9152 1  109.903   84.862    6.906
9153 1  109.903   88.720    6.906
9154 1  112.113   82.933    5.983
9155 1  112.113   86.791    5.983
9156 1  112.113   90.648    5.983
9157 2  114.487   81.005    0.513
9158 2  114.487   84.862    0.513
9159 2  114.487   88.720    0.513
9160 2  115.147   82.933    2.273
9161 2  115.147   86.791    2.273
9162 2  115.147   90.648    2.273
9163 2  113.618   81.005    3.190
9164 2  113.618   84.862    3.190
9165 2  113.618   88.720    3.190
9166 2  117.270   81.005    1.425
9167 2  117.270   84.862    1.425
9168 2  117.270   88.720    1.425
9169 2  116.373   81.005    4.130
9170 2  116.373   84.862    4.130
9171 2  116.373   88.720    4.130
9172 2  115.824   82.933    8.844
9173 2  115.824   86.791    8.844
9174 2  115.824   90.648    8.844
9175 2  115.164   81.005    7.084
9176 2  115.164   84.862    7.084
9177 2  115.164   88.720    7.084
9178 2  116.692   82.933    6.167
9179 2  116.692   86.791    6.167
9180 2  116.692   90.648    6.167
9181 2  113.040   82.933    7.932
9182 2  113.040   86.791    7.932
9183 2  113.040   90.648    7.932
9184 2  113.938   82.933    5.227
9185 2  113.938   86.791    5.227
9186 2  113.938   90.648    5.227
9187 2  109.582   82.933    0.513
9188 2  109.582   86.791    0.513
9189 2  109.582   90.648    0.513
9190 2  110.242   81.005    2.273
9191 2  110.242   84.862    2.273
9192 2  110.242   88.720    2.273
9193 2  108.714   82.933    3.190
9194 2  108.714   86.791    3.190
9195 2  108.714   90.648    3.190
9196 2  112.366   82.933    1.425
9197 2  112.366   86.791    1.425
9198 2  112.366   90.648    1.425
9199 2  111.468   82.933    4.130
9200 2  111.468   86.791    4.130
9201 2  111.468   90.648    4.130
9202 2  110.919   81.005    8.844
9203 2  110.919   84.862    8.844
9204 2  110.919   88.720    8.844
9205 2  110.259   82.933    7.084
9206 2  110.259   86.791    7.084
9207 2  110.259   90.648    7.084
9208 2  111.788   81.005    6.167
9209 2  111.788   84.862    6.167
9210 2  111.788   88.720    6.167
9211 2  108.136   81.005    7.932
9212 2  108.136   84.862    7.932
9213 2  108.136   88.720    7.932
9214 2  109.033   81.005    5.227
9215 2  109.033   84.862    5.227
9216 2  109.033   88.720    5.227
9217 1    6.187   94.506    0.411
9218 1    6.187   98.363    0.411
9219 1    6.187  102.220    0.411
9220 1    7.606   92.577    2.451
9221 1    7.606   96.434    2.451
9222 1    7.606  100.292    2.451
9223 1    5.395   94.506    3.374
9224 1    5.395   98.363    3.374
9225 1    5.395  102.220    3.374
9226 1    8.328   92.577    8.946
9227 1    8.328   96.434    8.946
9228 1    8.328  100.292    8.946
9229 1    6.910   94.506    6.906
9230 1    6.910   98.363    6.906
9231 1    6.910  102.220    6.906
9232 1    9.120   92.577    5.983
9233 1    9.120   96.434    5.983
9234 1    9.120  100.292    5.983
9235 1    1.283   92.577    0.411
9236 1    1.283   96.434    0.411
9237 1    1.283  100.292    0.411
9238 1    2.701   94.506    2.451
9239 1    2.701   98.363    2.451
9240 1    2.701  102.220    2.451
9241 1    0.491   92.577    3.374
9242 1    0.491   96.434    3.374
9243 1    0.491  100.292    3.374
9244 1    3.424   94.506    8.946
9245 1    3.424   98.363    8.946
9246 1    3.424  102.220    8.946
9247 1    2.006   92.577    6.906
9248 1    2.006   96.434    6.906
9249 1    2.006  100.292    6.906
9250 1    4.216   94.506    5.983
9251 1    4.216   98.363    5.983
9252 1    4.216  102.220    5.983
9253 2    6.589   92.577    0.513
9254 2    6.589   96.434    0.513
9255 2    6.589  100.292    0.513
9256 2    7.249   94.506    2.273
9257 2    7.249   98.363    2.273
9258 2    7.249  102.220    2.273
9259 2    5.721   92.577    3.190
9260 2    5.721   96.434    3.190
9261 2    5.721  100.292    3.190
9262 2    9.373   92.577    1.425
9263 2    9.373   96.434    1.425
9264 2    9.373  100.292    1.425
9265 2    8.475   92.577    4.130
9266 2    8.475   96.434    4.130
9267 2    8.475  100.292    4.130
9268 2    7.926   94.506    8.844
9269 2    7.926   98.363    8.844
9270 2    7.926  102.220    8.844
9271 2    7.267   92.577    7.084
9272 2    7.267   96.434    7.084
9273 2    7.267  100.292    7.084
9274 2    8.795   94.506    6.167
9275 2    8.795   98.363    6.167
9276 2    8.795  102.220    6.167
9277 2    5.143   94.506    7.932
9278 2    5.143   98.363    7.932
9279 2    5.143  102.220    7.932
9280 2    6.040   94.506    5.227
9281 2    6.040   98.363    5.227
9282 2    6.040  102.220    5.227
9283 2    1.685   94.506    0.513
9284 2    1.685   98.363    0.513
9285 2    1.685  102.220    0.513
9286 2    2.345   92.577    2.273
9287 2    2.345   96.434    2.273
9288 2    2.345  100.292    2.273
9289 2    0.816   94.506    3.190
9290 2    0.816   98.363    3.190
9291 2    0.816  102.220    3.190
9292 2    4.468   94.506    1.425
9293 2    4.468   98.363    1.425
9294 2    4.468  102.220    1.425
9295 2    3.571   94.506    4.130
9296 2    3.571   98.363    4.130
9297 2    3.571  102.220    4.130
9298 2    3.022   92.577    8.844
9299 2    3.022   96.434    8.844
9300 2    3.022  100.292    8.844
9301 2    2.362   94.506    7.084
9302 2    2.362   98.363    7.084
9303 2    2.362  102.220    7.084
9304 2    3.890   92.577    6.167
9305 2    3.890   96.434    6.167
9306 2    3.890  100.292    6.167
9307 2    0.238   92.577    7.932
9308 2    0.238   96.434    7.932
9309 2    0.238  100.292    7.932
9310 2    1.136   92.577    5.227
9311 2    1.136   96.434    5.227
9312 2    1.136  100.292    5.227
9313 1   15.996   94.506    0.411
9314 1   15.996   98.363    0.411
9315 1   15.996  102.220    0.411
9316 1   17.414   92.577    2.451
9317 1   17.414   96.434    2.451
9318 1   17.414  100.292    2.451
9319 1   15.204   94.506    3.374
9320 1   15.204   98.363    3.374
9321 1   15.204  102.220    3.374
9322 1   18.137   92.577    8.946
9323 1   18.137   96.434    8.946
9324 1   18.137  100.292    8.946
9325 1   16.719   94.506    6.906
9326 1   16.719   98.363    6.906
9327 1   16.719  102.220    6.906
9328 1   18.929   92.577    5.983
9329 1   18.929   96.434    5.983
9330 1   18.929  100.292    5.983
9331 1   11.092   92.577    0.411
9332 1   11.092   96.434    0.411
9333 1   11.092  100.292    0.411
9334 1   12.510   94.506    2.451
9335 1   12.510   98.363    2.451
9336 1   12.510  102.220    2.451
9337 1   10.300   92.577    3.374
9338 1   10.300   96.434    3.374
9339 1   10.300  100.292    3.374
9340 1   13.233   94.506    8.946
9341 1   13.233   98.363    8.946
9342 1   13.233  102.220    8.946
9343 1   11.814   92.577    6.906
9344 1   11.814   96.434    6.906
9345 1   11.814  100.292    6.906
9346 1   14.025   94.506    5.983
9347 1   14.025   98.363    5.983
9348 1   14.025  102.220    5.983
9349 2   16.398   92.577    0.513
9350 2   16.398   96.434    0.513
9351 2   16.398  100.292    0.513
9352 2   17.058   94.506    2.273
9353 2   17.058   98.363    2.273
9354 2   17.058  102.220    2.273
9355 2   15.530   92.577    3.190
9356 2   15.530   96.434    3.190
9357 2   15.530  100.292    3.190
9358 2   19.182   92.577    1.425
9359 2   19.182   96.434    1.425
9360 2   19.182  100.292    1.425
9361 2   18.284   92.577    4.130
9362 2   18.284   96.434    4.130
9363 2   18.284  100.292    4.130
9364 2   17.735   94.506    8.844
9365 2   17.735   98.363    8.844
9366 2   17.735  102.220    8.844
9367 2   17.075   92.577    7.084
9368 2   17.075   96.434    7.084
9369 2   17.075  100.292    7.084
9370 2   18.604   94.506    6.167
9371 2   18.604   98.363    6.167
9372 2   18.604  102.220    6.167
9373 2   14.952   94.506    7.932
9374 2   14.952   98.363    7.932
9375 2   14.952  102.220    7.932
9376 2   15.849   94.506    5.227
9377 2   15.849   98.363    5.227
9378 2   15.849  102.220    5.227
9379 2   11.494   94.506    0.513
9380 2   11.494   98.363    0.513
9381 2   11.494  102.220    0.513
9382 2   12.154   92.577    2.273
9383 2   12.154   96.434    2.273
9384 2   12.154  100.292    2.273
9385 2   10.625   94.506    3.190
9386 2   10.625   98.363    3.190
9387 2   10.625  102.220    3.190
9388 2   14.277   94.506    1.425
9389 2   14.277   98.363    1.425
9390 2   14.277  102.220    1.425
9391 2   13.380   94.506    4.130
9392 2   13.380   98.363    4.130
9393 2   13.380  102.220    4.130
9394 2   12.831   92.577    8.844
9395 2   12.831   96.434    8.844
9396 2   12.831  100.292    8.844
9397 2   12.171   94.506    7.084
9398 2   12.171   98.363    7.084
9399 2   12.171  102.220    7.084
9400 2   13.699   92.577    6.167
9401 2   13.699   96.434    6.167
9402 2   13.699  100.292    6.167
9403 2   10.047   92.577    7.932
9404 2   10.047   96.434    7.932
9405 2   10.047  100.292    7.932
9406 2   10.945   92.577    5.227
9407 2   10.945   96.434    5.227
9408 2   10.945  100.292    5.227
9409 1   25.805   94.506    0.411
9410 1   25.805   98.363    0.411
9411 1   25.805  102.220    0.411
9412 1   27.223   92.577    2.451
9413 1   27.223   96.434    2.451
9414 1   27.223  100.292    2.451
9415 1   25.013   94.506    3.374
9416 1   25.013   98.363    3.374
9417 1   25.013  102.220    3.374
9418 1   27.946   92.577    8.946
9419 1   27.946   96.434    8.946
9420 1   27.946  100.292    8.946
9421 1   26.528   94.506    6.906
9422 1   26.528   98.363    6.906
9423 1   26.528  102.220    6.906
9424 1   28.738   92.577    5.983
9425 1   28.738   96.434    5.983
9426 1   28.738  100.292    5.983
9427 1   20.900   92.577    0.411
9428 1   20.900   96.434    0.411
9429 1   20.900  100.292    0.411
9430 1   22.319   94.506    2.451
9431 1   22.319   98.363    2.451
9432 1   22.319  102.220    2.451
9433 1   20.108   92.577    3.374
9434 1   20.108   96.434    3.374
9435 1   20.108  100.292    3.374
9436 1   23.042   94.506    8.946
9437 1   23.042   98.363    8.946
9438 1   23.042  102.220    8.946
9439 1   21.623   92.577    6.906
9440 1   21.623   96.434    6.906
9441 1   21.623  100.292    6.906
9442 1   23.834   94.506    5.983
9443 1   23.834   98.363    5.983
9444 1   23.834  102.220    5.983
9445 2   26.207   92.577    0.513
9446 2   26.207   96.434    0.513
9447 2   26.207  100.292    0.513
9448 2   26.867   94.506    2.273
9449 2   26.867   98.363    2.273
9450 2   26.867  102.220    2.273
9451 2   25.339   92.577    3.190
9452 2   25.339   96.434    3.190
9453 2   25.339  100.292    3.190
9454 2   28.991   92.577    1.425
9455 2   28.991   96.434    1.425
9456 2   28.991  100.292    1.425
9457 2   28.093   92.577    4.130
9458 2   28.093   96.434    4.130
9459 2   28.093  100.292    4.130
9460 2   27.544   94.506    8.844
9461 2   27.544   98.363    8.844
9462 2   27.544  102.220    8.844
9463 2   26.884   92.577    7.084
9464 2   26.884   96.434    7.084
9465 2   26.884  100.292    7.084
9466 2   28.412   94.506    6.167
9467 2   28.412   98.363    6.167
9468 2   28.412  102.220    6.167
9469 2   24.760   94.506    7.932
9470 2   24.760   98.363    7.932
9471 2   24.760  102.220    7.932
9472 2   25.658   94.506    5.227
9473 2   25.658   98.363    5.227
9474 2   25.658  102.220    5.227
9475 2   21.302   94.506    0.513
9476 2   21.302   98.363    0.513
9477 2   21.302  102.220    0.513
9478 2   21.962   92.577    2.273
9479 2   21.962   96.434    2.273
9480 2   21.962  100.292    2.273
9481 2   20.434   94.506    3.190
9482 2   20.434   98.363    3.190
9483 2   20.434  102.220    3.190
9484 2   24.086   94.506    1.425
9485 2   24.086   98.363    1.425
9486 2   24.086  102.220    1.425
9487 2   23.189   94.506    4.130
9488 2   23.189   98.363    4.130
9489 2   23.189  102.220    4.130
9490 2   22.640   92.577    8.844
9491 2   22.640   96.434    8.844
9492 2   22.640  100.292    8.844
9493 2   21.980   94.506    7.084
9494 2   21.980   98.363    7.084
9495 2   21.980  102.220    7.084
9496 2   23.508   92.577    6.167
9497 2   23.508   96.434    6.167
9498 2   23.508  100.292    6.167
9499 2   19.856   92.577    7.932
9500 2   19.856   96.434    7.932
9501 2   19.856  100.292    7.932
9502 2   20.754   92.577    5.227
9503 2   20.754   96.434    5.227
9504 2   20.754  100.292    5.227
9505 1   35.614   94.506    0.411
9506 1   35.614   98.363    0.411
9507 1   35.614  102.220    0.411
9508 1   37.032   92.577    2.451
9509 1   37.032   96.434    2.451
9510 1   37.032  100.292    2.451
9511 1   34.822   94.506    3.374
9512 1   34.822   98.363    3.374
9513 1   34.822  102.220    3.374
9514 1   37.755   92.577    8.946
9515 1   37.755   96.434    8.946
9516 1   37.755  100.292    8.946
9517 1   36.337   94.506    6.906
9518 1   36.337   98.363    6.906
9519 1   36.337  102.220    6.906
9520 1   38.547   92.577    5.983
9521 1   38.547   96.434    5.983
9522 1   38.547  100.292    5.983
9523 1   30.709   92.577    0.411
9524 1   30.709   96.434    0.411
9525 1   30.709  100.292    0.411
9526 1   32.128   94.506    2.451
9527 1   32.128   98.363    2.451
9528 1   32.128  102.220    2.451
9529 1   29.917   92.577    3.374
9530 1   29.917   96.434    3.374
9531 1   29.917  100.292    3.374
9532 1   32.851   94.506    8.946
9533 1   32.851   98.363    8.946
9534 1   32.851  102.220    8.946
9535 1   31.432   92.577    6.906
9536 1   31.432   96.434    6.906
9537 1   31.432  100.292    6.906
9538 1   33.643   94.506    5.983
9539 1   33.643   98.363    5.983
9540 1   33.643  102.220    5.983
9541 2   36.016   92.577    0.513
9542 2   36.016   96.434    0.513
9543 2   36.016  100.292    0.513
9544 2   36.676   94.506    2.273
9545 2   36.676   98.363    2.273
9546 2   36.676  102.220    2.273
9547 2   35.147   92.577    3.190
9548 2   35.147   96.434    3.190
9549 2   35.147  100.292    3.190
9550 2   38.799   92.577    1.425
9551 2   38.799   96.434    1.425
9552 2   38.799  100.292    1.425
9553 2   37.902   92.577    4.130
9554 2   37.902   96.434    4.130
9555 2   37.902  100.292    4.130
9556 2   37.353   94.506    8.844
9557 2   37.353   98.363    8.844
9558 2   37.353  102.220    8.844
9559 2   36.693   92.577    7.084
9560 2   36.693   96.434    7.084
9561 2   36.693  100.292    7.084
9562 2   38.221   94.506    6.167
9563 2   38.221   98.363    6.167
9564 2   38.221  102.220    6.167
9565 2   34.569   94.506    7.932
9566 2   34.569   98.363    7.932
9567 2   34.569  102.220    7.932
9568 2   35.467   94.506    5.227
9569 2   35.467   98.363    5.227
9570 2   35.467  102.220    5.227
9571 2   31.111   94.506    0.513
9572 2   31.111   98.363    0.513
9573 2   31.111  102.220    0.513
9574 2   31.771   92.577    2.273
9575 2   31.771   96.434    2.273
9576 2   31.771  100.292    2.273
9577 2   30.243   94.506    3.190
9578 2   30.243   98.363    3.190
9579 2   30.243  102.220    3.190
9580 2   33.895   94.506    1.425
9581 2   33.895   98.363    1.425
9582 2   33.895  102.220    1.425
9583 2   32.997   94.506    4.130
9584 2   32.997   98.363    4.130
9585 2   32.997  102.220    4.130
9586 2   32.449   92.577    8.844
9587 2   32.449   96.434    8.844
9588 2   32.449  100.292    8.844
9589 2   31.789   94.506    7.084
9590 2   31.789   98.363    7.084
9591 2   31.789  102.220    7.084
9592 2   33.317   92.577    6.167
9593 2   33.317   96.434    6.167
9594 2   33.317  100.292    6.167
9595 2   29.665   92.577    7.932
9596 2   29.665   96.434    7.932
9597 2   29.665  100.292    7.932
9598 2   30.563   92.577    5.227
9599 2   30.563   96.434    5.227
9600 2   30.563  100.292    5.227
9601 1   45.423   94.506    0.411
9602 1   45.423   98.363    0.411
9603 1   45.423  102.220    0.411
9604 1   46.841   92.577    2.451
9605 1   46.841   96.434    2.451
9606 1   46.841  100.292    2.451
9607 1   44.631   94.506    3.374
9608 1   44.631   98.363    3.374
9609 1   44.631  102.220    3.374
9610 1   47.564   92.577    8.946
9611 1   47.564   96.434    8.946
9612 1   47.564  100.292    8.946
9613 1   46.145   94.506    6.906
9614 1   46.145   98.363    6.906
9615 1   46.145  102.220    6.906
9616 1   48.356   92.577    5.983
9617 1   48.356   96.434    5.983
9618 1   48.356  100.292    5.983
9619 1   40.518   92.577    0.411
9620 1   40.518   96.434    0.411
9621 1   40.518  100.292    0.411
9622 1   41.937   94.506    2.451
9623 1   41.937   98.363    2.451
9624 1   41.937  102.220    2.451
9625 1   39.726   92.577    3.374
9626 1   39.726   96.434    3.374
9627 1   39.726  100.292    3.374
9628 1   42.659   94.506    8.946
9629 1   42.659   98.363    8.946
9630 1   42.659  102.220    8.946
9631 1   41.241   92.577    6.906
9632 1   41.241   96.434    6.906
9633 1   41.241  100.292    6.906
9634 1   43.451   94.506    5.983
9635 1   43.451   98.363    5.983
9636 1   43.451  102.220    5.983
9637 2   45.825   92.577    0.513
9638 2   45.825   96.434    0.513
9639 2   45.825  100.292    0.513
9640 2   46.485   94.506    2.273
9641 2   46.485   98.363    2.273
9642 2   46.485  102.220    2.273
9643 2   44.956   92.577    3.190
9644 2   44.956   96.434    3.190
9645 2   44.956  100.292    3.190
9646 2   48.608   92.577    1.425
9647 2   48.608   96.434    1.425
9648 2   48.608  100.292    1.425
9649 2   47.711   92.577    4.130
9650 2   47.711   96.434    4.130
9651 2   47.711  100.292    4.130
9652 2   47.162   94.506    8.844
9653 2   47.162   98.363    8.844
9654 2   47.162  102.220    8.844
9655 2   46.502   92.577    7.084
9656 2   46.502   96.434    7.084
9657 2   46.502  100.292    7.084
9658 2   48.030   94.506    6.167
9659 2   48.030   98.363    6.167
9660 2   48.030  102.220    6.167
9661 2   44.378   94.506    7.932
9662 2   44.378   98.363    7.932
9663 2   44.378  102.220    7.932
9664 2   45.276   94.506    5.227
9665 2   45.276   98.363    5.227
9666 2   45.276  102.220    5.227
9667 2   40.920   94.506    0.513
9668 2   40.920   98.363    0.513
9669 2   40.920  102.220    0.513
9670 2   41.580   92.577    2.273
9671 2   41.580   96.434    2.273
9672 2   41.580  100.292    2.273
9673 2   40.052   94.506    3.190
9674 2   40.052   98.363    3.190
9675 2   40.052  102.220    3.190
9676 2   43.704   94.506    1.425
9677 2   43.704   98.363    1.425
9678 2   43.704  102.220    1.425
9679 2   42.806   94.506    4.130
9680 2   42.806   98.363    4.130
9681 2   42.806  102.220    4.130
9682 2   42.257   92.577    8.844
9683 2   42.257   96.434    8.844
9684 2   42.257  100.292    8.844
9685 2   41.597   94.506    7.084
9686 2   41.597   98.363    7.084
9687 2   41.597  102.220    7.084
9688 2   43.126   92.577    6.167
9689 2   43.126   96.434    6.167
9690 2   43.126  100.292    6.167
9691 2   39.474   92.577    7.932
9692 2   39.474   96.434    7.932
9693 2   39.474  100.292    7.932
9694 2   40.371   92.577    5.227
9695 2   40.371   96.434    5.227
9696 2   40.371  100.292    5.227
9697 1   55.231   94.506    0.411
9698 1   55.231   98.363    0.411
9699 1   55.231  102.220    0.411
9700 1   56.650   92.577    2.451
9701 1   56.650   96.434    2.451
9702 1   56.650  100.292    2.451
9703 1   54.439   94.506    3.374
9704 1   54.439   98.363    3.374
9705 1   54.439  102.220    3.374
9706 1   57.373   92.577    8.946
9707 1   57.373   96.434    8.946
9708 1   57.373  100.292    8.946
9709 1   55.954   94.506    6.906
9710 1   55.954   98.363    6.906
9711 1   55.954  102.220    6.906
9712 1   58.165   92.577    5.983
9713 1   58.165   96.434    5.983
9714 1   58.165  100.292    5.983
9715 1   50.327   92.577    0.411
9716 1   50.327   96.434    0.411
9717 1   50.327  100.292    0.411
9718 1   51.745   94.506    2.451
9719 1   51.745   98.363    2.451
9720 1   51.745  102.220    2.451
9721 1   49.535   92.577    3.374
9722 1   49.535   96.434    3.374
9723 1   49.535  100.292    3.374
9724 1   52.468   94.506    8.946
9725 1   52.468   98.363    8.946
9726 1   52.468  102.220    8.946
9727 1   51.050   92.577    6.906
9728 1   51.050   96.434    6.906
9729 1   51.050  100.292    6.906
9730 1   53.260   94.506    5.983
9731 1   53.260   98.363    5.983
9732 1   53.260  102.220    5.983
9733 2   55.633   92.577    0.513
9734 2   55.633   96.434    0.513
9735 2   55.633  100.292    0.513
9736 2   56.293   94.506    2.273
9737 2   56.293   98.363    2.273
9738 2   56.293  102.220    2.273
9739 2   54.765   92.577    3.190
9740 2   54.765   96.434    3.190
9741 2   54.765  100.292    3.190
9742 2   58.417   92.577    1.425
9743 2   58.417   96.434    1.425
9744 2   58.417  100.292    1.425
9745 2   57.520   92.577    4.130
9746 2   57.520   96.434    4.130
9747 2   57.520  100.292    4.130
9748 2   56.971   94.506    8.844
9749 2   56.971   98.363    8.844
9750 2   56.971  102.220    8.844
9751 2   56.311   92.577    7.084
9752 2   56.311   96.434    7.084
9753 2   56.311  100.292    7.084
9754 2   57.839   94.506    6.167
9755 2   57.839   98.363    6.167
9756 2   57.839  102.220    6.167
9757 2   54.187   94.506    7.932
9758 2   54.187   98.363    7.932
9759 2   54.187  102.220    7.932
9760 2   55.085   94.506    5.227
9761 2   55.085   98.363    5.227
9762 2   55.085  102.220    5.227
9763 2   50.729   94.506    0.513
9764 2   50.729   98.363    0.513
9765 2   50.729  102.220    0.513
9766 2   51.389   92.577    2.273
9767 2   51.389   96.434    2.273
9768 2   51.389  100.292    2.273
9769 2   49.861   94.506    3.190
9770 2   49.861   98.363    3.190
9771 2   49.861  102.220    3.190
9772 2   53.513   94.506    1.425
9773 2   53.513   98.363    1.425
9774 2   53.513  102.220    1.425
9775 2   52.615   94.506    4.130
9776 2   52.615   98.363    4.130
9777 2   52.615  102.220    4.130
9778 2   52.066   92.577    8.844
9779 2   52.066   96.434    8.844
9780 2   52.066  100.292    8.844
9781 2   51.406   94.506    7.084
9782 2   51.406   98.363    7.084
9783 2   51.406  102.220    7.084
9784 2   52.935   92.577    6.167
9785 2   52.935   96.434    6.167
9786 2   52.935  100.292    6.167
9787 2   49.283   92.577    7.932
9788 2   49.283   96.434    7.932
9789 2   49.283  100.292    7.932
9790 2   50.180   92.577    5.227
9791 2   50.180   96.434    5.227
9792 2   50.180  100.292    5.227
9793 1   65.040   94.506    0.411
9794 1   65.040   98.363    0.411
9795 1   65.040  102.220    0.411
9796 1   66.459   92.577    2.451
9797 1   66.459   96.434    2.451
9798 1   66.459  100.292    2.451
9799 1   64.248   94.506    3.374
9800 1   64.248   98.363    3.374
9801 1   64.248  102.220    3.374
9802 1   67.182   92.577    8.946
9803 1   67.182   96.434    8.946
9804 1   67.182  100.292    8.946
9805 1   65.763   94.506    6.906
9806 1   65.763   98.363    6.906
9807 1   65.763  102.220    6.906
9808 1   67.974   92.577    5.983
9809 1   67.974   96.434    5.983
9810 1   67.974  100.292    5.983
9811 1   60.136   92.577    0.411
9812 1   60.136   96.434    0.411
9813 1   60.136  100.292    0.411
9814 1   61.554   94.506    2.451
9815 1   61.554   98.363    2.451
9816 1   61.554  102.220    2.451
9817 1   59.344   92.577    3.374
9818 1   59.344   96.434    3.374
9819 1   59.344  100.292    3.374
9820 1   62.277   94.506    8.946
9821 1   62.277   98.363    8.946
9822 1   62.277  102.220    8.946
9823 1   60.859   92.577    6.906
9824 1   60.859   96.434    6.906
9825 1   60.859  100.292    6.906
9826 1   63.069   94.506    5.983
9827 1   63.069   98.363    5.983
9828 1   63.069  102.220    5.983
9829 2   65.442   92.577    0.513
9830 2   65.442   96.434    0.513
9831 2   65.442  100.292    0.513
9832 2   66.102   94.506    2.273
9833 2   66.102   98.363    2.273
9834 2   66.102  102.220    2.273
9835 2   64.574   92.577    3.190
9836 2   64.574   96.434    3.190
9837 2   64.574  100.292    3.190
9838 2   68.226   92.577    1.425
9839 2   68.226   96.434    1.425
9840 2   68.226  100.292    1.425
9841 2   67.328   92.577    4.130
9842 2   67.328   96.434    4.130
9843 2   67.328  100.292    4.130
9844 2   66.780   94.506    8.844
9845 2   66.780   98.363    8.844
9846 2   66.780  102.220    8.844
9847 2   66.120   92.577    7.084
9848 2   66.120   96.434    7.084
9849 2   66.120  100.292    7.084
9850 2   67.648   94.506    6.167
9851 2   67.648   98.363    6.167
9852 2   67.648  102.220    6.167
9853 2   63.996   94.506    7.932
9854 2   63.996   98.363    7.932
9855 2   63.996  102.220    7.932
9856 2   64.894   94.506    5.227
9857 2   64.894   98.363    5.227
9858 2   64.894  102.220    5.227
9859 2   60.538   94.506    0.513
9860 2   60.538   98.363    0.513
9861 2   60.538  102.220    0.513
9862 2   61.198   92.577    2.273
9863 2   61.198   96.434    2.273
9864 2   61.198  100.292    2.273
9865 2   59.670   94.506    3.190
9866 2   59.670   98.363    3.190
9867 2   59.670  102.220    3.190
9868 2   63.322   94.506    1.425
9869 2   63.322   98.363    1.425
9870 2   63.322  102.220    1.425
9871 2   62.424   94.506    4.130
9872 2   62.424   98.363    4.130
9873 2   62.424  102.220    4.130
9874 2   61.875   92.577    8.844
9875 2   61.875   96.434    8.844
9876 2   61.875  100.292    8.844
9877 2   61.215   94.506    7.084
9878 2   61.215   98.363    7.084
9879 2   61.215  102.220    7.084
9880 2   62.743   92.577    6.167
9881 2   62.743   96.434    6.167
9882 2   62.743  100.292    6.167
9883 2   59.091   92.577    7.932
9884 2   59.091   96.434    7.932
9885 2   59.091  100.292    7.932
9886 2   59.989   92.577    5.227
9887 2   59.989   96.434    5.227
9888 2   59.989  100.292    5.227
9889 1   74.849   94.506    0.411
9890 1   74.849   98.363    0.411
9891 1   74.849  102.220    0.411
9892 1   76.268   92.577    2.451
9893 1   76.268   96.434    2.451
9894 1   76.268  100.292    2.451
9895 1   74.057   94.506    3.374
9896 1   74.057   98.363    3.374
9897 1   74.057  102.220    3.374
9898 1   76.990   92.577    8.946
9899 1   76.990   96.434    8.946
9900 1   76.990  100.292    8.946
9901 1   75.572   94.506    6.906
9902 1   75.572   98.363    6.906
9903 1   75.572  102.220    6.906
9904 1   77.782   92.577    5.983
9905 1   77.782   96.434    5.983
9906 1   77.782  100.292    5.983
9907 1   69.945   92.577    0.411
9908 1   69.945   96.434    0.411
9909 1   69.945  100.292    0.411
9910 1   71.363   94.506    2.451
9911 1   71.363   98.363    2.451
9912 1   71.363  102.220    2.451
9913 1   69.153   92.577    3.374
9914 1   69.153   96.434    3.374
9915 1   69.153  100.292    3.374
9916 1   72.086   94.506    8.946
9917 1   72.086   98.363    8.946
9918 1   72.086  102.220    8.946
9919 1   70.668   92.577    6.906
9920 1   70.668   96.434    6.906
9921 1   70.668  100.292    6.906
9922 1   72.878   94.506    5.983
9923 1   72.878   98.363    5.983
9924 1   72.878  102.220    5.983
9925 2   75.251   92.577    0.513
9926 2   75.251   96.434    0.513
9927 2   75.251  100.292    0.513
9928 2   75.911   94.506    2.273
9929 2   75.911   98.363    2.273
9930 2   75.911  102.220    2.273
9931 2   74.383   92.577    3.190
9932 2   74.383   96.434    3.190
9933 2   74.383  100.292    3.190
9934 2   78.035   92.577    1.425
9935 2   78.035   96.434    1.425
9936 2   78.035  100.292    1.425
9937 2   77.137   92.577    4.130
9938 2   77.137   96.434    4.130
9939 2   77.137  100.292    4.130
9940 2   76.588   94.506    8.844
9941 2   76.588   98.363    8.844
9942 2   76.588  102.220    8.844
9943 2   75.928   92.577    7.084
9944 2   75.928   96.434    7.084
9945 2   75.928  100.292    7.084
9946 2   77.457   94.506    6.167
9947 2   77.457   98.363    6.167
9948 2   77.457  102.220    6.167
9949 2   73.805   94.506    7.932
9950 2   73.805   98.363    7.932
9951 2   73.805  102.220    7.932
9952 2   74.702   94.506    5.227
9953 2   74.702   98.363    5.227
9954 2   74.702  102.220    5.227
9955 2   70.347   94.506    0.513
9956 2   70.347   98.363    0.513
9957 2   70.347  102.220    0.513
9958 2   71.007   92.577    2.273
9959 2   71.007   96.434    2.273
9960 2   71.007  100.292    2.273
9961 2   69.478   94.506    3.190
9962 2   69.478   98.363    3.190
9963 2   69.478  102.220    3.190
9964 2   73.130   94.506    1.425
9965 2   73.130   98.363    1.425
9966 2   73.130  102.220    1.425
9967 2   72.233   94.506    4.130
9968 2   72.233   98.363    4.130
9969 2   72.233  102.220    4.130
9970 2   71.684   92.577    8.844
9971 2   71.684   96.434    8.844
9972 2   71.684  100.292    8.844
9973 2   71.024   94.506    7.084
9974 2   71.024   98.363    7.084
9975 2   71.024  102.220    7.084
9976 2   72.552   92.577    6.167
9977 2   72.552   96.434    6.167
9978 2   72.552  100.292    6.167
9979 2   68.900   92.577    7.932
9980 2   68.900   96.434    7.932
9981 2   68.900  100.292    7.932
9982 2   69.798   92.577    5.227
9983 2   69.798   96.434    5.227
9984 2   69.798  100.292    5.227
9985 1   84.658   94.506    0.411
9986 1   84.658   98.363    0.411
9987 1   84.658  102.220    0.411
9988 1   86.076   92.577    2.451
9989 1   86.076   96.434    2.451
9990 1   86.076  100.292    2.451
9991 1   83.866   94.506    3.374
9992 1   83.866   98.363    3.374
9993 1   83.866  102.220    3.374
9994 1   86.799   92.577    8.946
9995 1   86.799   96.434    8.946
9996 1   86.799  100.292    8.946
9997 1   85.381   94.506    6.906
9998 1   85.381   98.363    6.906
9999 1   85.381  102.220    6.906
 10000 1   87.591   92.577    5.983
 10001 1   87.591   96.434    5.983
 10002 1   87.591  100.292    5.983
 10003 1   79.754   92.577    0.411
 10004 1   79.754   96.434    0.411
 10005 1   79.754  100.292    0.411
 10006 1   81.172   94.506    2.451
 10007 1   81.172   98.363    2.451
 10008 1   81.172  102.220    2.451
 10009 1   78.962   92.577    3.374
 10010 1   78.962   96.434    3.374
 10011 1   78.962  100.292    3.374
 10012 1   81.895   94.506    8.946
 10013 1   81.895   98.363    8.946
 10014 1   81.895  102.220    8.946
 10015 1   80.476   92.577    6.906
 10016 1   80.476   96.434    6.906
 10017 1   80.476  100.292    6.906
 10018 1   82.687   94.506    5.983
 10019 1   82.687   98.363    5.983
 10020 1   82.687  102.220    5.983
 10021 2   85.060   92.577    0.513
 10022 2   85.060   96.434    0.513
 10023 2   85.060  100.292    0.513
 10024 2   85.720   94.506    2.273
 10025 2   85.720   98.363    2.273
 10026 2   85.720  102.220    2.273
 10027 2   84.192   92.577    3.190
 10028 2   84.192   96.434    3.190
 10029 2   84.192  100.292    3.190
 10030 2   87.844   92.577    1.425
 10031 2   87.844   96.434    1.425
 10032 2   87.844  100.292    1.425
 10033 2   86.946   92.577    4.130
 10034 2   86.946   96.434    4.130
 10035 2   86.946  100.292    4.130
 10036 2   86.397   94.506    8.844
 10037 2   86.397   98.363    8.844
 10038 2   86.397  102.220    8.844
 10039 2   85.737   92.577    7.084
 10040 2   85.737   96.434    7.084
 10041 2   85.737  100.292    7.084
 10042 2   87.266   94.506    6.167
 10043 2   87.266   98.363    6.167
 10044 2   87.266  102.220    6.167
 10045 2   83.614   94.506    7.932
 10046 2   83.614   98.363    7.932
 10047 2   83.614  102.220    7.932
 10048 2   84.511   94.506    5.227
 10049 2   84.511   98.363    5.227
 10050 2   84.511  102.220    5.227
 10051 2   80.156   94.506    0.513
 10052 2   80.156   98.363    0.513
 10053 2   80.156  102.220    0.513
 10054 2   80.816   92.577    2.273
 10055 2   80.816   96.434    2.273
 10056 2   80.816  100.292    2.273
 10057 2   79.287   94.506    3.190
 10058 2   79.287   98.363    3.190
 10059 2   79.287  102.220    3.190
 10060 2   82.939   94.506    1.425
 10061 2   82.939   98.363    1.425
 10062 2   82.939  102.220    1.425
 10063 2   82.042   94.506    4.130
 10064 2   82.042   98.363    4.130
 10065 2   82.042  102.220    4.130
 10066 2   81.493   92.577    8.844
 10067 2   81.493   96.434    8.844
 10068 2   81.493  100.292    8.844
 10069 2   80.833   94.506    7.084
 10070 2   80.833   98.363    7.084
 10071 2   80.833  102.220    7.084
 10072 2   82.361   92.577    6.167
 10073 2   82.361   96.434    6.167
 10074 2   82.361  100.292    6.167
 10075 2   78.709   92.577    7.932
 10076 2   78.709   96.434    7.932
 10077 2   78.709  100.292    7.932
 10078 2   79.607   92.577    5.227
 10079 2   79.607   96.434    5.227
 10080 2   79.607  100.292    5.227
 10081 1   94.467   94.506    0.411
 10082 1   94.467   98.363    0.411
 10083 1   94.467  102.220    0.411
 10084 1   95.885   92.577    2.451
 10085 1   95.885   96.434    2.451
 10086 1   95.885  100.292    2.451
 10087 1   93.675   94.506    3.374
 10088 1   93.675   98.363    3.374
 10089 1   93.675  102.220    3.374
 10090 1   96.608   92.577    8.946
 10091 1   96.608   96.434    8.946
 10092 1   96.608  100.292    8.946
 10093 1   95.190   94.506    6.906
 10094 1   95.190   98.363    6.906
 10095 1   95.190  102.220    6.906
 10096 1   97.400   92.577    5.983
 10097 1   97.400   96.434    5.983
 10098 1   97.400  100.292    5.983
 10099 1   89.562   92.577    0.411
 10100 1   89.562   96.434    0.411
 10101 1   89.562  100.292    0.411
 10102 1   90.981   94.506    2.451
 10103 1   90.981   98.363    2.451
 10104 1   90.981  102.220    2.451
 10105 1   88.770   92.577    3.374
 10106 1   88.770   96.434    3.374
 10107 1   88.770  100.292    3.374
 10108 1   91.704   94.506    8.946
 10109 1   91.704   98.363    8.946
 10110 1   91.704  102.220    8.946
 10111 1   90.285   92.577    6.906
 10112 1   90.285   96.434    6.906
 10113 1   90.285  100.292    6.906
 10114 1   92.496   94.506    5.983
 10115 1   92.496   98.363    5.983
 10116 1   92.496  102.220    5.983
 10117 2   94.869   92.577    0.513
 10118 2   94.869   96.434    0.513
 10119 2   94.869  100.292    0.513
 10120 2   95.529   94.506    2.273
 10121 2   95.529   98.363    2.273
 10122 2   95.529  102.220    2.273
 10123 2   94.001   92.577    3.190
 10124 2   94.001   96.434    3.190
 10125 2   94.001  100.292    3.190
 10126 2   97.653   92.577    1.425
 10127 2   97.653   96.434    1.425
 10128 2   97.653  100.292    1.425
 10129 2   96.755   92.577    4.130
 10130 2   96.755   96.434    4.130
 10131 2   96.755  100.292    4.130
 10132 2   96.206   94.506    8.844
 10133 2   96.206   98.363    8.844
 10134 2   96.206  102.220    8.844
 10135 2   95.546   92.577    7.084
 10136 2   95.546   96.434    7.084
 10137 2   95.546  100.292    7.084
 10138 2   97.074   94.506    6.167
 10139 2   97.074   98.363    6.167
 10140 2   97.074  102.220    6.167
 10141 2   93.422   94.506    7.932
 10142 2   93.422   98.363    7.932
 10143 2   93.422  102.220    7.932
 10144 2   94.320   94.506    5.227
 10145 2   94.320   98.363    5.227
 10146 2   94.320  102.220    5.227
 10147 2   89.964   94.506    0.513
 10148 2   89.964   98.363    0.513
 10149 2   89.964  102.220    0.513
 10150 2   90.624   92.577    2.273
 10151 2   90.624   96.434    2.273
 10152 2   90.624  100.292    2.273
 10153 2   89.096   94.506    3.190
 10154 2   89.096   98.363    3.190
 10155 2   89.096  102.220    3.190
 10156 2   92.748   94.506    1.425
 10157 2   92.748   98.363    1.425
 10158 2   92.748  102.220    1.425
 10159 2   91.851   94.506    4.130
 10160 2   91.851   98.363    4.130
 10161 2   91.851  102.220    4.130
 10162 2   91.302   92.577    8.844
 10163 2   91.302   96.434    8.844
 10164 2   91.302  100.292    8.844
 10165 2   90.642   94.506    7.084
 10166 2   90.642   98.363    7.084
 10167 2   90.642  102.220    7.084
 10168 2   92.170   92.577    6.167
 10169 2   92.170   96.434    6.167
 10170 2   92.170  100.292    6.167
 10171 2   88.518   92.577    7.932
 10172 2   88.518   96.434    7.932
 10173 2   88.518  100.292    7.932
 10174 2   89.416   92.577    5.227
 10175 2   89.416   96.434    5.227
 10176 2   89.416  100.292    5.227
 10177 1  104.276   94.506    0.411
 10178 1  104.276   98.363    0.411
 10179 1  104.276  102.220    0.411
 10180 1  105.694   92.577    2.451
 10181 1  105.694   96.434    2.451
 10182 1  105.694  100.292    2.451
 10183 1  103.484   94.506    3.374
 10184 1  103.484   98.363    3.374
 10185 1  103.484  102.220    3.374
 10186 1  106.417   92.577    8.946
 10187 1  106.417   96.434    8.946
 10188 1  106.417  100.292    8.946
 10189 1  104.999   94.506    6.906
 10190 1  104.999   98.363    6.906
 10191 1  104.999  102.220    6.906
 10192 1  107.209   92.577    5.983
 10193 1  107.209   96.434    5.983
 10194 1  107.209  100.292    5.983
 10195 1   99.371   92.577    0.411
 10196 1   99.371   96.434    0.411
 10197 1   99.371  100.292    0.411
 10198 1  100.790   94.506    2.451
 10199 1  100.790   98.363    2.451
 10200 1  100.790  102.220    2.451
 10201 1   98.579   92.577    3.374
 10202 1   98.579   96.434    3.374
 10203 1   98.579  100.292    3.374
 10204 1  101.513   94.506    8.946
 10205 1  101.513   98.363    8.946
 10206 1  101.513  102.220    8.946
 10207 1  100.094   92.577    6.906
 10208 1  100.094   96.434    6.906
 10209 1  100.094  100.292    6.906
 10210 1  102.305   94.506    5.983
 10211 1  102.305   98.363    5.983
 10212 1  102.305  102.220    5.983
 10213 2  104.678   92.577    0.513
 10214 2  104.678   96.434    0.513
 10215 2  104.678  100.292    0.513
 10216 2  105.338   94.506    2.273
 10217 2  105.338   98.363    2.273
 10218 2  105.338  102.220    2.273
 10219 2  103.809   92.577    3.190
 10220 2  103.809   96.434    3.190
 10221 2  103.809  100.292    3.190
 10222 2  107.461   92.577    1.425
 10223 2  107.461   96.434    1.425
 10224 2  107.461  100.292    1.425
 10225 2  106.564   92.577    4.130
 10226 2  106.564   96.434    4.130
 10227 2  106.564  100.292    4.130
 10228 2  106.015   94.506    8.844
 10229 2  106.015   98.363    8.844
 10230 2  106.015  102.220    8.844
 10231 2  105.355   92.577    7.084
 10232 2  105.355   96.434    7.084
 10233 2  105.355  100.292    7.084
 10234 2  106.883   94.506    6.167
 10235 2  106.883   98.363    6.167
 10236 2  106.883  102.220    6.167
 10237 2  103.231   94.506    7.932
 10238 2  103.231   98.363    7.932
 10239 2  103.231  102.220    7.932
 10240 2  104.129   94.506    5.227
 10241 2  104.129   98.363    5.227
 10242 2  104.129  102.220    5.227
 10243 2   99.773   94.506    0.513
 10244 2   99.773   98.363    0.513
 10245 2   99.773  102.220    0.513
 10246 2  100.433   92.577    2.273
 10247 2  100.433   96.434    2.273
 10248 2  100.433  100.292    2.273
 10249 2   98.905   94.506    3.190
 10250 2   98.905   98.363    3.190
 10251 2   98.905  102.220    3.190
 10252 2  102.557   94.506    1.425
 10253 2  102.557   98.363    1.425
 10254 2  102.557  102.220    1.425
 10255 2  101.659   94.506    4.130
 10256 2  101.659   98.363    4.130
 10257 2  101.659  102.220    4.130
 10258 2  101.111   92.577    8.844
 10259 2  101.111   96.434    8.844
 10260 2  101.111  100.292    8.844
 10261 2  100.451   94.506    7.084
 10262 2  100.451   98.363    7.084
 10263 2  100.451  102.220    7.084
 10264 2  101.979   92.577    6.167
 10265 2  101.979   96.434    6.167
 10266 2  101.979  100.292    6.167
 10267 2   98.327   92.577    7.932
 10268 2   98.327   96.434    7.932
 10269 2   98.327  100.292    7.932
 10270 2   99.225   92.577    5.227
 10271 2   99.225   96.434    5.227
 10272 2   99.225  100.292    5.227
 10273 1  114.085   94.506    0.411
 10274 1  114.085   98.363    0.411
 10275 1  114.085  102.220    0.411
 10276 1  115.503   92.577    2.451
 10277 1  115.503   96.434    2.451
 10278 1  115.503  100.292    2.451
 10279 1  113.293   94.506    3.374
 10280 1  113.293   98.363    3.374
 10281 1  113.293  102.220    3.374
 10282 1  116.226   92.577    8.946
 10283 1  116.226   96.434    8.946
 10284 1  116.226  100.292    8.946
 10285 1  114.807   94.506    6.906
 10286 1  114.807   98.363    6.906
 10287 1  114.807  102.220    6.906
 10288 1  117.018   92.577    5.983
 10289 1  117.018   96.434    5.983
 10290 1  117.018  100.292    5.983
 10291 1  109.180   92.577    0.411
 10292 1  109.180   96.434    0.411
 10293 1  109.180  100.292    0.411
 10294 1  110.599   94.506    2.451
 10295 1  110.599   98.363    2.451
 10296 1  110.599  102.220    2.451
 10297 1  108.388   92.577    3.374
 10298 1  108.388   96.434    3.374
 10299 1  108.388  100.292    3.374
 10300 1  111.321   94.506    8.946
 10301 1  111.321   98.363    8.946
 10302 1  111.321  102.220    8.946
 10303 1  109.903   92.577    6.906
 10304 1  109.903   96.434    6.906
 10305 1  109.903  100.292    6.906
 10306 1  112.113   94.506    5.983
 10307 1  112.113   98.363    5.983
 10308 1  112.113  102.220    5.983
 10309 2  114.487   92.577    0.513
 10310 2  114.487   96.434    0.513
 10311 2  114.487  100.292    0.513
 10312 2  115.147   94.506    2.273
 10313 2  115.147   98.363    2.273
 10314 2  115.147  102.220    2.273
 10315 2  113.618   92.577    3.190
 10316 2  113.618   96.434    3.190
 10317 2  113.618  100.292    3.190
 10318 2  117.270   92.577    1.425
 10319 2  117.270   96.434    1.425
 10320 2  117.270  100.292    1.425
 10321 2  116.373   92.577    4.130
 10322 2  116.373   96.434    4.130
 10323 2  116.373  100.292    4.130
 10324 2  115.824   94.506    8.844
 10325 2  115.824   98.363    8.844
 10326 2  115.824  102.220    8.844
 10327 2  115.164   92.577    7.084
 10328 2  115.164   96.434    7.084
 10329 2  115.164  100.292    7.084
 10330 2  116.692   94.506    6.167
 10331 2  116.692   98.363    6.167
 10332 2  116.692  102.220    6.167
 10333 2  113.040   94.506    7.932
 10334 2  113.040   98.363    7.932
 10335 2  113.040  102.220    7.932
 10336 2  113.938   94.506    5.227
 10337 2  113.938   98.363    5.227
 10338 2  113.938  102.220    5.227
 10339 2  109.582   94.506    0.513
 10340 2  109.582   98.363    0.513
 10341 2  109.582  102.220    0.513
 10342 2  110.242   92.577    2.273
 10343 2  110.242   96.434    2.273
 10344 2  110.242  100.292    2.273
 10345 2  108.714   94.506    3.190
 10346 2  108.714   98.363    3.190
 10347 2  108.714  102.220    3.190
 10348 2  112.366   94.506    1.425
 10349 2  112.366   98.363    1.425
 10350 2  112.366  102.220    1.425
 10351 2  111.468   94.506    4.130
 10352 2  111.468   98.363    4.130
 10353 2  111.468  102.220    4.130
 10354 2  110.919   92.577    8.844
 10355 2  110.919   96.434    8.844
 10356 2  110.919  100.292    8.844
 10357 2  110.259   94.506    7.084
 10358 2  110.259   98.363    7.084
 10359 2  110.259  102.220    7.084
 10360 2  111.788   92.577    6.167
 10361 2  111.788   96.434    6.167
 10362 2  111.788  100.292    6.167
 10363 2  108.136   92.577    7.932
 10364 2  108.136   96.434    7.932
 10365 2  108.136  100.292    7.932
 10366 2  109.033   92.577    5.227
 10367 2  109.033   96.434    5.227
 10368 2  109.033  100.292    5.227
 10369 1    6.187  106.078    0.411
 10370 1    6.187  109.935    0.411
 10371 1    6.187  113.793    0.411
 10372 1    7.606  104.149    2.451
 10373 1    7.606  108.007    2.451
 10374 1    7.606  111.864    2.451
 10375 1    5.395  106.078    3.374
 10376 1    5.395  109.935    3.374
 10377 1    5.395  113.793    3.374
 10378 1    8.328  104.149    8.946
 10379 1    8.328  108.007    8.946
 10380 1    8.328  111.864    8.946
 10381 1    6.910  106.078    6.906
 10382 1    6.910  109.935    6.906
 10383 1    6.910  113.793    6.906
 10384 1    9.120  104.149    5.983
 10385 1    9.120  108.007    5.983
 10386 1    9.120  111.864    5.983
 10387 1    1.283  104.149    0.411
 10388 1    1.283  108.007    0.411
 10389 1    1.283  111.864    0.411
 10390 1    2.701  106.078    2.451
 10391 1    2.701  109.935    2.451
 10392 1    2.701  113.793    2.451
 10393 1    0.491  104.149    3.374
 10394 1    0.491  108.007    3.374
 10395 1    0.491  111.864    3.374
 10396 1    3.424  106.078    8.946
 10397 1    3.424  109.935    8.946
 10398 1    3.424  113.793    8.946
 10399 1    2.006  104.149    6.906
 10400 1    2.006  108.007    6.906
 10401 1    2.006  111.864    6.906
 10402 1    4.216  106.078    5.983
 10403 1    4.216  109.935    5.983
 10404 1    4.216  113.793    5.983
 10405 2    6.589  104.149    0.513
 10406 2    6.589  108.007    0.513
 10407 2    6.589  111.864    0.513
 10408 2    7.249  106.078    2.273
 10409 2    7.249  109.935    2.273
 10410 2    7.249  113.793    2.273
 10411 2    5.721  104.149    3.190
 10412 2    5.721  108.007    3.190
 10413 2    5.721  111.864    3.190
 10414 2    9.373  104.149    1.425
 10415 2    9.373  108.007    1.425
 10416 2    9.373  111.864    1.425
 10417 2    8.475  104.149    4.130
 10418 2    8.475  108.007    4.130
 10419 2    8.475  111.864    4.130
 10420 2    7.926  106.078    8.844
 10421 2    7.926  109.935    8.844
 10422 2    7.926  113.793    8.844
 10423 2    7.267  104.149    7.084
 10424 2    7.267  108.007    7.084
 10425 2    7.267  111.864    7.084
 10426 2    8.795  106.078    6.167
 10427 2    8.795  109.935    6.167
 10428 2    8.795  113.793    6.167
 10429 2    5.143  106.078    7.932
 10430 2    5.143  109.935    7.932
 10431 2    5.143  113.793    7.932
 10432 2    6.040  106.078    5.227
 10433 2    6.040  109.935    5.227
 10434 2    6.040  113.793    5.227
 10435 2    1.685  106.078    0.513
 10436 2    1.685  109.935    0.513
 10437 2    1.685  113.793    0.513
 10438 2    2.345  104.149    2.273
 10439 2    2.345  108.007    2.273
 10440 2    2.345  111.864    2.273
 10441 2    0.816  106.078    3.190
 10442 2    0.816  109.935    3.190
 10443 2    0.816  113.793    3.190
 10444 2    4.468  106.078    1.425
 10445 2    4.468  109.935    1.425
 10446 2    4.468  113.793    1.425
 10447 2    3.571  106.078    4.130
 10448 2    3.571  109.935    4.130
 10449 2    3.571  113.793    4.130
 10450 2    3.022  104.149    8.844
 10451 2    3.022  108.007    8.844
 10452 2    3.022  111.864    8.844
 10453 2    2.362  106.078    7.084
 10454 2    2.362  109.935    7.084
 10455 2    2.362  113.793    7.084
 10456 2    3.890  104.149    6.167
 10457 2    3.890  108.007    6.167
 10458 2    3.890  111.864    6.167
 10459 2    0.238  104.149    7.932
 10460 2    0.238  108.007    7.932
 10461 2    0.238  111.864    7.932
 10462 2    1.136  104.149    5.227
 10463 2    1.136  108.007    5.227
 10464 2    1.136  111.864    5.227
 10465 1   15.996  106.078    0.411
 10466 1   15.996  109.935    0.411
 10467 1   15.996  113.793    0.411
 10468 1   17.414  104.149    2.451
 10469 1   17.414  108.007    2.451
 10470 1   17.414  111.864    2.451
 10471 1   15.204  106.078    3.374
 10472 1   15.204  109.935    3.374
 10473 1   15.204  113.793    3.374
 10474 1   18.137  104.149    8.946
 10475 1   18.137  108.007    8.946
 10476 1   18.137  111.864    8.946
 10477 1   16.719  106.078    6.906
 10478 1   16.719  109.935    6.906
 10479 1   16.719  113.793    6.906
 10480 1   18.929  104.149    5.983
 10481 1   18.929  108.007    5.983
 10482 1   18.929  111.864    5.983
 10483 1   11.092  104.149    0.411
 10484 1   11.092  108.007    0.411
 10485 1   11.092  111.864    0.411
 10486 1   12.510  106.078    2.451
 10487 1   12.510  109.935    2.451
 10488 1   12.510  113.793    2.451
 10489 1   10.300  104.149    3.374
 10490 1   10.300  108.007    3.374
 10491 1   10.300  111.864    3.374
 10492 1   13.233  106.078    8.946
 10493 1   13.233  109.935    8.946
 10494 1   13.233  113.793    8.946
 10495 1   11.814  104.149    6.906
 10496 1   11.814  108.007    6.906
 10497 1   11.814  111.864    6.906
 10498 1   14.025  106.078    5.983
 10499 1   14.025  109.935    5.983
 10500 1   14.025  113.793    5.983
 10501 2   16.398  104.149    0.513
 10502 2   16.398  108.007    0.513
 10503 2   16.398  111.864    0.513
 10504 2   17.058  106.078    2.273
 10505 2   17.058  109.935    2.273
 10506 2   17.058  113.793    2.273
 10507 2   15.530  104.149    3.190
 10508 2   15.530  108.007    3.190
 10509 2   15.530  111.864    3.190
 10510 2   19.182  104.149    1.425
 10511 2   19.182  108.007    1.425
 10512 2   19.182  111.864    1.425
 10513 2   18.284  104.149    4.130
 10514 2   18.284  108.007    4.130
 10515 2   18.284  111.864    4.130
 10516 2   17.735  106.078    8.844
 10517 2   17.735  109.935    8.844
 10518 2   17.735  113.793    8.844
 10519 2   17.075  104.149    7.084
 10520 2   17.075  108.007    7.084
 10521 2   17.075  111.864    7.084
 10522 2   18.604  106.078    6.167
 10523 2   18.604  109.935    6.167
 10524 2   18.604  113.793    6.167
 10525 2   14.952  106.078    7.932
 10526 2   14.952  109.935    7.932
 10527 2   14.952  113.793    7.932
 10528 2   15.849  106.078    5.227
 10529 2   15.849  109.935    5.227
 10530 2   15.849  113.793    5.227
 10531 2   11.494  106.078    0.513
 10532 2   11.494  109.935    0.513
 10533 2   11.494  113.793    0.513
 10534 2   12.154  104.149    2.273
 10535 2   12.154  108.007    2.273
 10536 2   12.154  111.864    2.273
 10537 2   10.625  106.078    3.190
 10538 2   10.625  109.935    3.190
 10539 2   10.625  113.793    3.190
 10540 2   14.277  106.078    1.425
 10541 2   14.277  109.935    1.425
 10542 2   14.277  113.793    1.425
 10543 2   13.380  106.078    4.130
 10544 2   13.380  109.935    4.130
 10545 2   13.380  113.793    4.130
 10546 2   12.831  104.149    8.844
 10547 2   12.831  108.007    8.844
 10548 2   12.831  111.864    8.844
 10549 2   12.171  106.078    7.084
 10550 2   12.171  109.935    7.084
 10551 2   12.171  113.793    7.084
 10552 2   13.699  104.149    6.167
 10553 2   13.699  108.007    6.167
 10554 2   13.699  111.864    6.167
 10555 2   10.047  104.149    7.932
 10556 2   10.047  108.007    7.932
 10557 2   10.047  111.864    7.932
 10558 2   10.945  104.149    5.227
 10559 2   10.945  108.007    5.227
 10560 2   10.945  111.864    5.227
 10561 1   25.805  106.078    0.411
 10562 1   25.805  109.935    0.411
 10563 1   25.805  113.793    0.411
 10564 1   27.223  104.149    2.451
 10565 1   27.223  108.007    2.451
 10566 1   27.223  111.864    2.451
 10567 1   25.013  106.078    3.374
 10568 1   25.013  109.935    3.374
 10569 1   25.013  113.793    3.374
 10570 1   27.946  104.149    8.946
 10571 1   27.946  108.007    8.946
 10572 1   27.946  111.864    8.946
 10573 1   26.528  106.078    6.906
 10574 1   26.528  109.935    6.906
 10575 1   26.528  113.793    6.906
 10576 1   28.738  104.149    5.983
 10577 1   28.738  108.007    5.983
 10578 1   28.738  111.864    5.983
 10579 1   20.900  104.149    0.411
 10580 1   20.900  108.007    0.411
 10581 1   20.900  111.864    0.411
 10582 1   22.319  106.078    2.451
 10583 1   22.319  109.935    2.451
 10584 1   22.319  113.793    2.451
 10585 1   20.108  104.149    3.374
 10586 1   20.108  108.007    3.374
 10587 1   20.108  111.864    3.374
 10588 1   23.042  106.078    8.946
 10589 1   23.042  109.935    8.946
 10590 1   23.042  113.793    8.946
 10591 1   21.623  104.149    6.906
 10592 1   21.623  108.007    6.906
 10593 1   21.623  111.864    6.906
 10594 1   23.834  106.078    5.983
 10595 1   23.834  109.935    5.983
 10596 1   23.834  113.793    5.983
 10597 2   26.207  104.149    0.513
 10598 2   26.207  108.007    0.513
 10599 2   26.207  111.864    0.513
 10600 2   26.867  106.078    2.273
 10601 2   26.867  109.935    2.273
 10602 2   26.867  113.793    2.273
 10603 2   25.339  104.149    3.190
 10604 2   25.339  108.007    3.190
 10605 2   25.339  111.864    3.190
 10606 2   28.991  104.149    1.425
 10607 2   28.991  108.007    1.425
 10608 2   28.991  111.864    1.425
 10609 2   28.093  104.149    4.130
 10610 2   28.093  108.007    4.130
 10611 2   28.093  111.864    4.130
 10612 2   27.544  106.078    8.844
 10613 2   27.544  109.935    8.844
 10614 2   27.544  113.793    8.844
 10615 2   26.884  104.149    7.084
 10616 2   26.884  108.007    7.084
 10617 2   26.884  111.864    7.084
 10618 2   28.412  106.078    6.167
 10619 2   28.412  109.935    6.167
 10620 2   28.412  113.793    6.167
 10621 2   24.760  106.078    7.932
 10622 2   24.760  109.935    7.932
 10623 2   24.760  113.793    7.932
 10624 2   25.658  106.078    5.227
 10625 2   25.658  109.935    5.227
 10626 2   25.658  113.793    5.227
 10627 2   21.302  106.078    0.513
 10628 2   21.302  109.935    0.513
 10629 2   21.302  113.793    0.513
 10630 2   21.962  104.149    2.273
 10631 2   21.962  108.007    2.273
 10632 2   21.962  111.864    2.273
 10633 2   20.434  106.078    3.190
 10634 2   20.434  109.935    3.190
 10635 2   20.434  113.793    3.190
 10636 2   24.086  106.078    1.425
 10637 2   24.086  109.935    1.425
 10638 2   24.086  113.793    1.425
 10639 2   23.189  106.078    4.130
 10640 2   23.189  109.935    4.130
 10641 2   23.189  113.793    4.130
 10642 2   22.640  104.149    8.844
 10643 2   22.640  108.007    8.844
 10644 2   22.640  111.864    8.844
 10645 2   21.980  106.078    7.084
 10646 2   21.980  109.935    7.084
 10647 2   21.980  113.793    7.084
 10648 2   23.508  104.149    6.167
 10649 2   23.508  108.007    6.167
 10650 2   23.508  111.864    6.167
 10651 2   19.856  104.149    7.932
 10652 2   19.856  108.007    7.932
 10653 2   19.856  111.864    7.932
 10654 2   20.754  104.149    5.227
 10655 2   20.754  108.007    5.227
 10656 2   20.754  111.864    5.227
 10657 1   35.614  106.078    0.411
 10658 1   35.614  109.935    0.411
 10659 1   35.614  113.793    0.411
 10660 1   37.032  104.149    2.451
 10661 1   37.032  108.007    2.451
 10662 1   37.032  111.864    2.451
 10663 1   34.822  106.078    3.374
 10664 1   34.822  109.935    3.374
 10665 1   34.822  113.793    3.374
 10666 1   37.755  104.149    8.946
 10667 1   37.755  108.007    8.946
 10668 1   37.755  111.864    8.946
 10669 1   36.337  106.078    6.906
 10670 1   36.337  109.935    6.906
 10671 1   36.337  113.793    6.906
 10672 1   38.547  104.149    5.983
 10673 1   38.547  108.007    5.983
 10674 1   38.547  111.864    5.983
 10675 1   30.709  104.149    0.411
 10676 1   30.709  108.007    0.411
 10677 1   30.709  111.864    0.411
 10678 1   32.128  106.078    2.451
 10679 1   32.128  109.935    2.451
 10680 1   32.128  113.793    2.451
 10681 1   29.917  104.149    3.374
 10682 1   29.917  108.007    3.374
 10683 1   29.917  111.864    3.374
 10684 1   32.851  106.078    8.946
 10685 1   32.851  109.935    8.946
 10686 1   32.851  113.793    8.946
 10687 1   31.432  104.149    6.906
 10688 1   31.432  108.007    6.906
 10689 1   31.432  111.864    6.906
 10690 1   33.643  106.078    5.983
 10691 1   33.643  109.935    5.983
 10692 1   33.643  113.793    5.983
 10693 2   36.016  104.149    0.513
 10694 2   36.016  108.007    0.513
 10695 2   36.016  111.864    0.513
 10696 2   36.676  106.078    2.273
 10697 2   36.676  109.935    2.273
 10698 2   36.676  113.793    2.273
 10699 2   35.147  104.149    3.190
 10700 2   35.147  108.007    3.190
 10701 2   35.147  111.864    3.190
 10702 2   38.799  104.149    1.425
 10703 2   38.799  108.007    1.425
 10704 2   38.799  111.864    1.425
 10705 2   37.902  104.149    4.130
 10706 2   37.902  108.007    4.130
 10707 2   37.902  111.864    4.130
 10708 2   37.353  106.078    8.844
 10709 2   37.353  109.935    8.844
 10710 2   37.353  113.793    8.844
 10711 2   36.693  104.149    7.084
 10712 2   36.693  108.007    7.084
 10713 2   36.693  111.864    7.084
 10714 2   38.221  106.078    6.167
 10715 2   38.221  109.935    6.167
 10716 2   38.221  113.793    6.167
 10717 2   34.569  106.078    7.932
 10718 2   34.569  109.935    7.932
 10719 2   34.569  113.793    7.932
 10720 2   35.467  106.078    5.227
 10721 2   35.467  109.935    5.227
 10722 2   35.467  113.793    5.227
 10723 2   31.111  106.078    0.513
 10724 2   31.111  109.935    0.513
 10725 2   31.111  113.793    0.513
 10726 2   31.771  104.149    2.273
 10727 2   31.771  108.007    2.273
 10728 2   31.771  111.864    2.273
 10729 2   30.243  106.078    3.190
 10730 2   30.243  109.935    3.190
 10731 2   30.243  113.793    3.190
 10732 2   33.895  106.078    1.425
 10733 2   33.895  109.935    1.425
 10734 2   33.895  113.793    1.425
 10735 2   32.997  106.078    4.130
 10736 2   32.997  109.935    4.130
 10737 2   32.997  113.793    4.130
 10738 2   32.449  104.149    8.844
 10739 2   32.449  108.007    8.844
 10740 2   32.449  111.864    8.844
 10741 2   31.789  106.078    7.084
 10742 2   31.789  109.935    7.084
 10743 2   31.789  113.793    7.084
 10744 2   33.317  104.149    6.167
 10745 2   33.317  108.007    6.167
 10746 2   33.317  111.864    6.167
 10747 2   29.665  104.149    7.932
 10748 2   29.665  108.007    7.932
 10749 2   29.665  111.864    7.932
 10750 2   30.563  104.149    5.227
 10751 2   30.563  108.007    5.227
 10752 2   30.563  111.864    5.227
 10753 1   45.423  106.078    0.411
 10754 1   45.423  109.935    0.411
 10755 1   45.423  113.793    0.411
 10756 1   46.841  104.149    2.451
 10757 1   46.841  108.007    2.451
 10758 1   46.841  111.864    2.451
 10759 1   44.631  106.078    3.374
 10760 1   44.631  109.935    3.374
 10761 1   44.631  113.793    3.374
 10762 1   47.564  104.149    8.946
 10763 1   47.564  108.007    8.946
 10764 1   47.564  111.864    8.946
 10765 1   46.145  106.078    6.906
 10766 1   46.145  109.935    6.906
 10767 1   46.145  113.793    6.906
 10768 1   48.356  104.149    5.983
 10769 1   48.356  108.007    5.983
 10770 1   48.356  111.864    5.983
 10771 1   40.518  104.149    0.411
 10772 1   40.518  108.007    0.411
 10773 1   40.518  111.864    0.411
 10774 1   41.937  106.078    2.451
 10775 1   41.937  109.935    2.451
 10776 1   41.937  113.793    2.451
 10777 1   39.726  104.149    3.374
 10778 1   39.726  108.007    3.374
 10779 1   39.726  111.864    3.374
 10780 1   42.659  106.078    8.946
 10781 1   42.659  109.935    8.946
 10782 1   42.659  113.793    8.946
 10783 1   41.241  104.149    6.906
 10784 1   41.241  108.007    6.906
 10785 1   41.241  111.864    6.906
 10786 1   43.451  106.078    5.983
 10787 1   43.451  109.935    5.983
 10788 1   43.451  113.793    5.983
 10789 2   45.825  104.149    0.513
 10790 2   45.825  108.007    0.513
 10791 2   45.825  111.864    0.513
 10792 2   46.485  106.078    2.273
 10793 2   46.485  109.935    2.273
 10794 2   46.485  113.793    2.273
 10795 2   44.956  104.149    3.190
 10796 2   44.956  108.007    3.190
 10797 2   44.956  111.864    3.190
 10798 2   48.608  104.149    1.425
 10799 2   48.608  108.007    1.425
 10800 2   48.608  111.864    1.425
 10801 2   47.711  104.149    4.130
 10802 2   47.711  108.007    4.130
 10803 2   47.711  111.864    4.130
 10804 2   47.162  106.078    8.844
 10805 2   47.162  109.935    8.844
 10806 2   47.162  113.793    8.844
 10807 2   46.502  104.149    7.084
 10808 2   46.502  108.007    7.084
 10809 2   46.502  111.864    7.084
 10810 2   48.030  106.078    6.167
 10811 2   48.030  109.935    6.167
 10812 2   48.030  113.793    6.167
 10813 2   44.378  106.078    7.932
 10814 2   44.378  109.935    7.932
 10815 2   44.378  113.793    7.932
 10816 2   45.276  106.078    5.227
 10817 2   45.276  109.935    5.227
 10818 2   45.276  113.793    5.227
 10819 2   40.920  106.078    0.513
 10820 2   40.920  109.935    0.513
 10821 2   40.920  113.793    0.513
 10822 2   41.580  104.149    2.273
 10823 2   41.580  108.007    2.273
 10824 2   41.580  111.864    2.273
 10825 2   40.052  106.078    3.190
 10826 2   40.052  109.935    3.190
 10827 2   40.052  113.793    3.190
 10828 2   43.704  106.078    1.425
 10829 2   43.704  109.935    1.425
 10830 2   43.704  113.793    1.425
 10831 2   42.806  106.078    4.130
 10832 2   42.806  109.935    4.130
 10833 2   42.806  113.793    4.130
 10834 2   42.257  104.149    8.844
 10835 2   42.257  108.007    8.844
 10836 2   42.257  111.864    8.844
 10837 2   41.597  106.078    7.084
 10838 2   41.597  109.935    7.084
 10839 2   41.597  113.793    7.084
 10840 2   43.126  104.149    6.167
 10841 2   43.126  108.007    6.167
 10842 2   43.126  111.864    6.167
 10843 2   39.474  104.149    7.932
 10844 2   39.474  108.007    7.932
 10845 2   39.474  111.864    7.932
 10846 2   40.371  104.149    5.227
 10847 2   40.371  108.007    5.227
 10848 2   40.371  111.864    5.227
 10849 1   55.231  106.078    0.411
 10850 1   55.231  109.935    0.411
 10851 1   55.231  113.793    0.411
 10852 1   56.650  104.149    2.451
 10853 1   56.650  108.007    2.451
 10854 1   56.650  111.864    2.451
 10855 1   54.439  106.078    3.374
 10856 1   54.439  109.935    3.374
 10857 1   54.439  113.793    3.374
 10858 1   57.373  104.149    8.946
 10859 1   57.373  108.007    8.946
 10860 1   57.373  111.864    8.946
 10861 1   55.954  106.078    6.906
 10862 1   55.954  109.935    6.906
 10863 1   55.954  113.793    6.906
 10864 1   58.165  104.149    5.983
 10865 1   58.165  108.007    5.983
 10866 1   58.165  111.864    5.983
 10867 1   50.327  104.149    0.411
 10868 1   50.327  108.007    0.411
 10869 1   50.327  111.864    0.411
 10870 1   51.745  106.078    2.451
 10871 1   51.745  109.935    2.451
 10872 1   51.745  113.793    2.451
 10873 1   49.535  104.149    3.374
 10874 1   49.535  108.007    3.374
 10875 1   49.535  111.864    3.374
 10876 1   52.468  106.078    8.946
 10877 1   52.468  109.935    8.946
 10878 1   52.468  113.793    8.946
 10879 1   51.050  104.149    6.906
 10880 1   51.050  108.007    6.906
 10881 1   51.050  111.864    6.906
 10882 1   53.260  106.078    5.983
 10883 1   53.260  109.935    5.983
 10884 1   53.260  113.793    5.983
 10885 2   55.633  104.149    0.513
 10886 2   55.633  108.007    0.513
 10887 2   55.633  111.864    0.513
 10888 2   56.293  106.078    2.273
 10889 2   56.293  109.935    2.273
 10890 2   56.293  113.793    2.273
 10891 2   54.765  104.149    3.190
 10892 2   54.765  108.007    3.190
 10893 2   54.765  111.864    3.190
 10894 2   58.417  104.149    1.425
 10895 2   58.417  108.007    1.425
 10896 2   58.417  111.864    1.425
 10897 2   57.520  104.149    4.130
 10898 2   57.520  108.007    4.130
 10899 2   57.520  111.864    4.130
 10900 2   56.971  106.078    8.844
 10901 2   56.971  109.935    8.844
 10902 2   56.971  113.793    8.844
 10903 2   56.311  104.149    7.084
 10904 2   56.311  108.007    7.084
 10905 2   56.311  111.864    7.084
 10906 2   57.839  106.078    6.167
 10907 2   57.839  109.935    6.167
 10908 2   57.839  113.793    6.167
 10909 2   54.187  106.078    7.932
 10910 2   54.187  109.935    7.932
 10911 2   54.187  113.793    7.932
 10912 2   55.085  106.078    5.227
 10913 2   55.085  109.935    5.227
 10914 2   55.085  113.793    5.227
 10915 2   50.729  106.078    0.513
 10916 2   50.729  109.935    0.513
 10917 2   50.729  113.793    0.513
 10918 2   51.389  104.149    2.273
 10919 2   51.389  108.007    2.273
 10920 2   51.389  111.864    2.273
 10921 2   49.861  106.078    3.190
 10922 2   49.861  109.935    3.190
 10923 2   49.861  113.793    3.190
 10924 2   53.513  106.078    1.425
 10925 2   53.513  109.935    1.425
 10926 2   53.513  113.793    1.425
 10927 2   52.615  106.078    4.130
 10928 2   52.615  109.935    4.130
 10929 2   52.615  113.793    4.130
 10930 2   52.066  104.149    8.844
 10931 2   52.066  108.007    8.844
 10932 2   52.066  111.864    8.844
 10933 2   51.406  106.078    7.084
 10934 2   51.406  109.935    7.084
 10935 2   51.406  113.793    7.084
 10936 2   52.935  104.149    6.167
 10937 2   52.935  108.007    6.167
 10938 2   52.935  111.864    6.167
 10939 2   49.283  104.149    7.932
 10940 2   49.283  108.007    7.932
 10941 2   49.283  111.864    7.932
 10942 2   50.180  104.149    5.227
 10943 2   50.180  108.007    5.227
 10944 2   50.180  111.864    5.227
 10945 1   65.040  106.078    0.411
 10946 1   65.040  109.935    0.411
 10947 1   65.040  113.793    0.411
 10948 1   66.459  104.149    2.451
 10949 1   66.459  108.007    2.451
 10950 1   66.459  111.864    2.451
 10951 1   64.248  106.078    3.374
 10952 1   64.248  109.935    3.374
 10953 1   64.248  113.793    3.374
 10954 1   67.182  104.149    8.946
 10955 1   67.182  108.007    8.946
 10956 1   67.182  111.864    8.946
 10957 1   65.763  106.078    6.906
 10958 1   65.763  109.935    6.906
 10959 1   65.763  113.793    6.906
 10960 1   67.974  104.149    5.983
 10961 1   67.974  108.007    5.983
 10962 1   67.974  111.864    5.983
 10963 1   60.136  104.149    0.411
 10964 1   60.136  108.007    0.411
 10965 1   60.136  111.864    0.411
 10966 1   61.554  106.078    2.451
 10967 1   61.554  109.935    2.451
 10968 1   61.554  113.793    2.451
 10969 1   59.344  104.149    3.374
 10970 1   59.344  108.007    3.374
 10971 1   59.344  111.864    3.374
 10972 1   62.277  106.078    8.946
 10973 1   62.277  109.935    8.946
 10974 1   62.277  113.793    8.946
 10975 1   60.859  104.149    6.906
 10976 1   60.859  108.007    6.906
 10977 1   60.859  111.864    6.906
 10978 1   63.069  106.078    5.983
 10979 1   63.069  109.935    5.983
 10980 1   63.069  113.793    5.983
 10981 2   65.442  104.149    0.513
 10982 2   65.442  108.007    0.513
 10983 2   65.442  111.864    0.513
 10984 2   66.102  106.078    2.273
 10985 2   66.102  109.935    2.273
 10986 2   66.102  113.793    2.273
 10987 2   64.574  104.149    3.190
 10988 2   64.574  108.007    3.190
 10989 2   64.574  111.864    3.190
 10990 2   68.226  104.149    1.425
 10991 2   68.226  108.007    1.425
 10992 2   68.226  111.864    1.425
 10993 2   67.328  104.149    4.130
 10994 2   67.328  108.007    4.130
 10995 2   67.328  111.864    4.130
 10996 2   66.780  106.078    8.844
 10997 2   66.780  109.935    8.844
 10998 2   66.780  113.793    8.844
 10999 2   66.120  104.149    7.084
 11000 2   66.120  108.007    7.084
 11001 2   66.120  111.864    7.084
 11002 2   67.648  106.078    6.167
 11003 2   67.648  109.935    6.167
 11004 2   67.648  113.793    6.167
 11005 2   63.996  106.078    7.932
 11006 2   63.996  109.935    7.932
 11007 2   63.996  113.793    7.932
 11008 2   64.894  106.078    5.227
 11009 2   64.894  109.935    5.227
 11010 2   64.894  113.793    5.227
 11011 2   60.538  106.078    0.513
 11012 2   60.538  109.935    0.513
 11013 2   60.538  113.793    0.513
 11014 2   61.198  104.149    2.273
 11015 2   61.198  108.007    2.273
 11016 2   61.198  111.864    2.273
 11017 2   59.670  106.078    3.190
 11018 2   59.670  109.935    3.190
 11019 2   59.670  113.793    3.190
 11020 2   63.322  106.078    1.425
 11021 2   63.322  109.935    1.425
 11022 2   63.322  113.793    1.425
 11023 2   62.424  106.078    4.130
 11024 2   62.424  109.935    4.130
 11025 2   62.424  113.793    4.130
 11026 2   61.875  104.149    8.844
 11027 2   61.875  108.007    8.844
 11028 2   61.875  111.864    8.844
 11029 2   61.215  106.078    7.084
 11030 2   61.215  109.935    7.084
 11031 2   61.215  113.793    7.084
 11032 2   62.743  104.149    6.167
 11033 2   62.743  108.007    6.167
 11034 2   62.743  111.864    6.167
 11035 2   59.091  104.149    7.932
 11036 2   59.091  108.007    7.932
 11037 2   59.091  111.864    7.932
 11038 2   59.989  104.149    5.227
 11039 2   59.989  108.007    5.227
 11040 2   59.989  111.864    5.227
 11041 1   74.849  106.078    0.411
 11042 1   74.849  109.935    0.411
 11043 1   74.849  113.793    0.411
 11044 1   76.268  104.149    2.451
 11045 1   76.268  108.007    2.451
 11046 1   76.268  111.864    2.451
 11047 1   74.057  106.078    3.374
 11048 1   74.057  109.935    3.374
 11049 1   74.057  113.793    3.374
 11050 1   76.990  104.149    8.946
 11051 1   76.990  108.007    8.946
 11052 1   76.990  111.864    8.946
 11053 1   75.572  106.078    6.906
 11054 1   75.572  109.935    6.906
 11055 1   75.572  113.793    6.906
 11056 1   77.782  104.149    5.983
 11057 1   77.782  108.007    5.983
 11058 1   77.782  111.864    5.983
 11059 1   69.945  104.149    0.411
 11060 1   69.945  108.007    0.411
 11061 1   69.945  111.864    0.411
 11062 1   71.363  106.078    2.451
 11063 1   71.363  109.935    2.451
 11064 1   71.363  113.793    2.451
 11065 1   69.153  104.149    3.374
 11066 1   69.153  108.007    3.374
 11067 1   69.153  111.864    3.374
 11068 1   72.086  106.078    8.946
 11069 1   72.086  109.935    8.946
 11070 1   72.086  113.793    8.946
 11071 1   70.668  104.149    6.906
 11072 1   70.668  108.007    6.906
 11073 1   70.668  111.864    6.906
 11074 1   72.878  106.078    5.983
 11075 1   72.878  109.935    5.983
 11076 1   72.878  113.793    5.983
 11077 2   75.251  104.149    0.513
 11078 2   75.251  108.007    0.513
 11079 2   75.251  111.864    0.513
 11080 2   75.911  106.078    2.273
 11081 2   75.911  109.935    2.273
 11082 2   75.911  113.793    2.273
 11083 2   74.383  104.149    3.190
 11084 2   74.383  108.007    3.190
 11085 2   74.383  111.864    3.190
 11086 2   78.035  104.149    1.425
 11087 2   78.035  108.007    1.425
 11088 2   78.035  111.864    1.425
 11089 2   77.137  104.149    4.130
 11090 2   77.137  108.007    4.130
 11091 2   77.137  111.864    4.130
 11092 2   76.588  106.078    8.844
 11093 2   76.588  109.935    8.844
 11094 2   76.588  113.793    8.844
 11095 2   75.928  104.149    7.084
 11096 2   75.928  108.007    7.084
 11097 2   75.928  111.864    7.084
 11098 2   77.457  106.078    6.167
 11099 2   77.457  109.935    6.167
 11100 2   77.457  113.793    6.167
 11101 2   73.805  106.078    7.932
 11102 2   73.805  109.935    7.932
 11103 2   73.805  113.793    7.932
 11104 2   74.702  106.078    5.227
 11105 2   74.702  109.935    5.227
 11106 2   74.702  113.793    5.227
 11107 2   70.347  106.078    0.513
 11108 2   70.347  109.935    0.513
 11109 2   70.347  113.793    0.513
 11110 2   71.007  104.149    2.273
 11111 2   71.007  108.007    2.273
 11112 2   71.007  111.864    2.273
 11113 2   69.478  106.078    3.190
 11114 2   69.478  109.935    3.190
 11115 2   69.478  113.793    3.190
 11116 2   73.130  106.078    1.425
 11117 2   73.130  109.935    1.425
 11118 2   73.130  113.793    1.425
 11119 2   72.233  106.078    4.130
 11120 2   72.233  109.935    4.130
 11121 2   72.233  113.793    4.130
 11122 2   71.684  104.149    8.844
 11123 2   71.684  108.007    8.844
 11124 2   71.684  111.864    8.844
 11125 2   71.024  106.078    7.084
 11126 2   71.024  109.935    7.084
 11127 2   71.024  113.793    7.084
 11128 2   72.552  104.149    6.167
 11129 2   72.552  108.007    6.167
 11130 2   72.552  111.864    6.167
 11131 2   68.900  104.149    7.932
 11132 2   68.900  108.007    7.932
 11133 2   68.900  111.864    7.932
 11134 2   69.798  104.149    5.227
 11135 2   69.798  108.007    5.227
 11136 2   69.798  111.864    5.227
 11137 1   84.658  106.078    0.411
 11138 1   84.658  109.935    0.411
 11139 1   84.658  113.793    0.411
 11140 1   86.076  104.149    2.451
 11141 1   86.076  108.007    2.451
 11142 1   86.076  111.864    2.451
 11143 1   83.866  106.078    3.374
 11144 1   83.866  109.935    3.374
 11145 1   83.866  113.793    3.374
 11146 1   86.799  104.149    8.946
 11147 1   86.799  108.007    8.946
 11148 1   86.799  111.864    8.946
 11149 1   85.381  106.078    6.906
 11150 1   85.381  109.935    6.906
 11151 1   85.381  113.793    6.906
 11152 1   87.591  104.149    5.983
 11153 1   87.591  108.007    5.983
 11154 1   87.591  111.864    5.983
 11155 1   79.754  104.149    0.411
 11156 1   79.754  108.007    0.411
 11157 1   79.754  111.864    0.411
 11158 1   81.172  106.078    2.451
 11159 1   81.172  109.935    2.451
 11160 1   81.172  113.793    2.451
 11161 1   78.962  104.149    3.374
 11162 1   78.962  108.007    3.374
 11163 1   78.962  111.864    3.374
 11164 1   81.895  106.078    8.946
 11165 1   81.895  109.935    8.946
 11166 1   81.895  113.793    8.946
 11167 1   80.476  104.149    6.906
 11168 1   80.476  108.007    6.906
 11169 1   80.476  111.864    6.906
 11170 1   82.687  106.078    5.983
 11171 1   82.687  109.935    5.983
 11172 1   82.687  113.793    5.983
 11173 2   85.060  104.149    0.513
 11174 2   85.060  108.007    0.513
 11175 2   85.060  111.864    0.513
 11176 2   85.720  106.078    2.273
 11177 2   85.720  109.935    2.273
 11178 2   85.720  113.793    2.273
 11179 2   84.192  104.149    3.190
 11180 2   84.192  108.007    3.190
 11181 2   84.192  111.864    3.190
 11182 2   87.844  104.149    1.425
 11183 2   87.844  108.007    1.425
 11184 2   87.844  111.864    1.425
 11185 2   86.946  104.149    4.130
 11186 2   86.946  108.007    4.130
 11187 2   86.946  111.864    4.130
 11188 2   86.397  106.078    8.844
 11189 2   86.397  109.935    8.844
 11190 2   86.397  113.793    8.844
 11191 2   85.737  104.149    7.084
 11192 2   85.737  108.007    7.084
 11193 2   85.737  111.864    7.084
 11194 2   87.266  106.078    6.167
 11195 2   87.266  109.935    6.167
 11196 2   87.266  113.793    6.167
 11197 2   83.614  106.078    7.932
 11198 2   83.614  109.935    7.932
 11199 2   83.614  113.793    7.932
 11200 2   84.511  106.078    5.227
 11201 2   84.511  109.935    5.227
 11202 2   84.511  113.793    5.227
 11203 2   80.156  106.078    0.513
 11204 2   80.156  109.935    0.513
 11205 2   80.156  113.793    0.513
 11206 2   80.816  104.149    2.273
 11207 2   80.816  108.007    2.273
 11208 2   80.816  111.864    2.273
 11209 2   79.287  106.078    3.190
 11210 2   79.287  109.935    3.190
 11211 2   79.287  113.793    3.190
 11212 2   82.939  106.078    1.425
 11213 2   82.939  109.935    1.425
 11214 2   82.939  113.793    1.425
 11215 2   82.042  106.078    4.130
 11216 2   82.042  109.935    4.130
 11217 2   82.042  113.793    4.130
 11218 2   81.493  104.149    8.844
 11219 2   81.493  108.007    8.844
 11220 2   81.493  111.864    8.844
 11221 2   80.833  106.078    7.084
 11222 2   80.833  109.935    7.084
 11223 2   80.833  113.793    7.084
 11224 2   82.361  104.149    6.167
 11225 2   82.361  108.007    6.167
 11226 2   82.361  111.864    6.167
 11227 2   78.709  104.149    7.932
 11228 2   78.709  108.007    7.932
 11229 2   78.709  111.864    7.932
 11230 2   79.607  104.149    5.227
 11231 2   79.607  108.007    5.227
 11232 2   79.607  111.864    5.227
 11233 1   94.467  106.078    0.411
 11234 1   94.467  109.935    0.411
 11235 1   94.467  113.793    0.411
 11236 1   95.885  104.149    2.451
 11237 1   95.885  108.007    2.451
 11238 1   95.885  111.864    2.451
 11239 1   93.675  106.078    3.374
 11240 1   93.675  109.935    3.374
 11241 1   93.675  113.793    3.374
 11242 1   96.608  104.149    8.946
 11243 1   96.608  108.007    8.946
 11244 1   96.608  111.864    8.946
 11245 1   95.190  106.078    6.906
 11246 1   95.190  109.935    6.906
 11247 1   95.190  113.793    6.906
 11248 1   97.400  104.149    5.983
 11249 1   97.400  108.007    5.983
 11250 1   97.400  111.864    5.983
 11251 1   89.562  104.149    0.411
 11252 1   89.562  108.007    0.411
 11253 1   89.562  111.864    0.411
 11254 1   90.981  106.078    2.451
 11255 1   90.981  109.935    2.451
 11256 1   90.981  113.793    2.451
 11257 1   88.770  104.149    3.374
 11258 1   88.770  108.007    3.374
 11259 1   88.770  111.864    3.374
 11260 1   91.704  106.078    8.946
 11261 1   91.704  109.935    8.946
 11262 1   91.704  113.793    8.946
 11263 1   90.285  104.149    6.906
 11264 1   90.285  108.007    6.906
 11265 1   90.285  111.864    6.906
 11266 1   92.496  106.078    5.983
 11267 1   92.496  109.935    5.983
 11268 1   92.496  113.793    5.983
 11269 2   94.869  104.149    0.513
 11270 2   94.869  108.007    0.513
 11271 2   94.869  111.864    0.513
 11272 2   95.529  106.078    2.273
 11273 2   95.529  109.935    2.273
 11274 2   95.529  113.793    2.273
 11275 2   94.001  104.149    3.190
 11276 2   94.001  108.007    3.190
 11277 2   94.001  111.864    3.190
 11278 2   97.653  104.149    1.425
 11279 2   97.653  108.007    1.425
 11280 2   97.653  111.864    1.425
 11281 2   96.755  104.149    4.130
 11282 2   96.755  108.007    4.130
 11283 2   96.755  111.864    4.130
 11284 2   96.206  106.078    8.844
 11285 2   96.206  109.935    8.844
 11286 2   96.206  113.793    8.844
 11287 2   95.546  104.149    7.084
 11288 2   95.546  108.007    7.084
 11289 2   95.546  111.864    7.084
 11290 2   97.074  106.078    6.167
 11291 2   97.074  109.935    6.167
 11292 2   97.074  113.793    6.167
 11293 2   93.422  106.078    7.932
 11294 2   93.422  109.935    7.932
 11295 2   93.422  113.793    7.932
 11296 2   94.320  106.078    5.227
 11297 2   94.320  109.935    5.227
 11298 2   94.320  113.793    5.227
 11299 2   89.964  106.078    0.513
 11300 2   89.964  109.935    0.513
 11301 2   89.964  113.793    0.513
 11302 2   90.624  104.149    2.273
 11303 2   90.624  108.007    2.273
 11304 2   90.624  111.864    2.273
 11305 2   89.096  106.078    3.190
 11306 2   89.096  109.935    3.190
 11307 2   89.096  113.793    3.190
 11308 2   92.748  106.078    1.425
 11309 2   92.748  109.935    1.425
 11310 2   92.748  113.793    1.425
 11311 2   91.851  106.078    4.130
 11312 2   91.851  109.935    4.130
 11313 2   91.851  113.793    4.130
 11314 2   91.302  104.149    8.844
 11315 2   91.302  108.007    8.844
 11316 2   91.302  111.864    8.844
 11317 2   90.642  106.078    7.084
 11318 2   90.642  109.935    7.084
 11319 2   90.642  113.793    7.084
 11320 2   92.170  104.149    6.167
 11321 2   92.170  108.007    6.167
 11322 2   92.170  111.864    6.167
 11323 2   88.518  104.149    7.932
 11324 2   88.518  108.007    7.932
 11325 2   88.518  111.864    7.932
 11326 2   89.416  104.149    5.227
 11327 2   89.416  108.007    5.227
 11328 2   89.416  111.864    5.227
 11329 1  104.276  106.078    0.411
 11330 1  104.276  109.935    0.411
 11331 1  104.276  113.793    0.411
 11332 1  105.694  104.149    2.451
 11333 1  105.694  108.007    2.451
 11334 1  105.694  111.864    2.451
 11335 1  103.484  106.078    3.374
 11336 1  103.484  109.935    3.374
 11337 1  103.484  113.793    3.374
 11338 1  106.417  104.149    8.946
 11339 1  106.417  108.007    8.946
 11340 1  106.417  111.864    8.946
 11341 1  104.999  106.078    6.906
 11342 1  104.999  109.935    6.906
 11343 1  104.999  113.793    6.906
 11344 1  107.209  104.149    5.983
 11345 1  107.209  108.007    5.983
 11346 1  107.209  111.864    5.983
 11347 1   99.371  104.149    0.411
 11348 1   99.371  108.007    0.411
 11349 1   99.371  111.864    0.411
 11350 1  100.790  106.078    2.451
 11351 1  100.790  109.935    2.451
 11352 1  100.790  113.793    2.451
 11353 1   98.579  104.149    3.374
 11354 1   98.579  108.007    3.374
 11355 1   98.579  111.864    3.374
 11356 1  101.513  106.078    8.946
 11357 1  101.513  109.935    8.946
 11358 1  101.513  113.793    8.946
 11359 1  100.094  104.149    6.906
 11360 1  100.094  108.007    6.906
 11361 1  100.094  111.864    6.906
 11362 1  102.305  106.078    5.983
 11363 1  102.305  109.935    5.983
 11364 1  102.305  113.793    5.983
 11365 2  104.678  104.149    0.513
 11366 2  104.678  108.007    0.513
 11367 2  104.678  111.864    0.513
 11368 2  105.338  106.078    2.273
 11369 2  105.338  109.935    2.273
 11370 2  105.338  113.793    2.273
 11371 2  103.809  104.149    3.190
 11372 2  103.809  108.007    3.190
 11373 2  103.809  111.864    3.190
 11374 2  107.461  104.149    1.425
 11375 2  107.461  108.007    1.425
 11376 2  107.461  111.864    1.425
 11377 2  106.564  104.149    4.130
 11378 2  106.564  108.007    4.130
 11379 2  106.564  111.864    4.130
 11380 2  106.015  106.078    8.844
 11381 2  106.015  109.935    8.844
 11382 2  106.015  113.793    8.844
 11383 2  105.355  104.149    7.084
 11384 2  105.355  108.007    7.084
 11385 2  105.355  111.864    7.084
 11386 2  106.883  106.078    6.167
 11387 2  106.883  109.935    6.167
 11388 2  106.883  113.793    6.167
 11389 2  103.231  106.078    7.932
 11390 2  103.231  109.935    7.932
 11391 2  103.231  113.793    7.932
 11392 2  104.129  106.078    5.227
 11393 2  104.129  109.935    5.227
 11394 2  104.129  113.793    5.227
 11395 2   99.773  106.078    0.513
 11396 2   99.773  109.935    0.513
 11397 2   99.773  113.793    0.513
 11398 2  100.433  104.149    2.273
 11399 2  100.433  108.007    2.273
 11400 2  100.433  111.864    2.273
 11401 2   98.905  106.078    3.190
 11402 2   98.905  109.935    3.190
 11403 2   98.905  113.793    3.190
 11404 2  102.557  106.078    1.425
 11405 2  102.557  109.935    1.425
 11406 2  102.557  113.793    1.425
 11407 2  101.659  106.078    4.130
 11408 2  101.659  109.935    4.130
 11409 2  101.659  113.793    4.130
 11410 2  101.111  104.149    8.844
 11411 2  101.111  108.007    8.844
 11412 2  101.111  111.864    8.844
 11413 2  100.451  106.078    7.084
 11414 2  100.451  109.935    7.084
 11415 2  100.451  113.793    7.084
 11416 2  101.979  104.149    6.167
 11417 2  101.979  108.007    6.167
 11418 2  101.979  111.864    6.167
 11419 2   98.327  104.149    7.932
 11420 2   98.327  108.007    7.932
 11421 2   98.327  111.864    7.932
 11422 2   99.225  104.149    5.227
 11423 2   99.225  108.007    5.227
 11424 2   99.225  111.864    5.227
 11425 1  114.085  106.078    0.411
 11426 1  114.085  109.935    0.411
 11427 1  114.085  113.793    0.411
 11428 1  115.503  104.149    2.451
 11429 1  115.503  108.007    2.451
 11430 1  115.503  111.864    2.451
 11431 1  113.293  106.078    3.374
 11432 1  113.293  109.935    3.374
 11433 1  113.293  113.793    3.374
 11434 1  116.226  104.149    8.946
 11435 1  116.226  108.007    8.946
 11436 1  116.226  111.864    8.946
 11437 1  114.807  106.078    6.906
 11438 1  114.807  109.935    6.906
 11439 1  114.807  113.793    6.906
 11440 1  117.018  104.149    5.983
 11441 1  117.018  108.007    5.983
 11442 1  117.018  111.864    5.983
 11443 1  109.180  104.149    0.411
 11444 1  109.180  108.007    0.411
 11445 1  109.180  111.864    0.411
 11446 1  110.599  106.078    2.451
 11447 1  110.599  109.935    2.451
 11448 1  110.599  113.793    2.451
 11449 1  108.388  104.149    3.374
 11450 1  108.388  108.007    3.374
 11451 1  108.388  111.864    3.374
 11452 1  111.321  106.078    8.946
 11453 1  111.321  109.935    8.946
 11454 1  111.321  113.793    8.946
 11455 1  109.903  104.149    6.906
 11456 1  109.903  108.007    6.906
 11457 1  109.903  111.864    6.906
 11458 1  112.113  106.078    5.983
 11459 1  112.113  109.935    5.983
 11460 1  112.113  113.793    5.983
 11461 2  114.487  104.149    0.513
 11462 2  114.487  108.007    0.513
 11463 2  114.487  111.864    0.513
 11464 2  115.147  106.078    2.273
 11465 2  115.147  109.935    2.273
 11466 2  115.147  113.793    2.273
 11467 2  113.618  104.149    3.190
 11468 2  113.618  108.007    3.190
 11469 2  113.618  111.864    3.190
 11470 2  117.270  104.149    1.425
 11471 2  117.270  108.007    1.425
 11472 2  117.270  111.864    1.425
 11473 2  116.373  104.149    4.130
 11474 2  116.373  108.007    4.130
 11475 2  116.373  111.864    4.130
 11476 2  115.824  106.078    8.844
 11477 2  115.824  109.935    8.844
 11478 2  115.824  113.793    8.844
 11479 2  115.164  104.149    7.084
 11480 2  115.164  108.007    7.084
 11481 2  115.164  111.864    7.084
 11482 2  116.692  106.078    6.167
 11483 2  116.692  109.935    6.167
 11484 2  116.692  113.793    6.167
 11485 2  113.040  106.078    7.932
 11486 2  113.040  109.935    7.932
 11487 2  113.040  113.793    7.932
 11488 2  113.938  106.078    5.227
 11489 2  113.938  109.935    5.227
 11490 2  113.938  113.793    5.227
 11491 2  109.582  106.078    0.513
 11492 2  109.582  109.935    0.513
 11493 2  109.582  113.793    0.513
 11494 2  110.242  104.149    2.273
 11495 2  110.242  108.007    2.273
 11496 2  110.242  111.864    2.273
 11497 2  108.714  106.078    3.190
 11498 2  108.714  109.935    3.190
 11499 2  108.714  113.793    3.190
 11500 2  112.366  106.078    1.425
 11501 2  112.366  109.935    1.425
 11502 2  112.366  113.793    1.425
 11503 2  111.468  106.078    4.130
 11504 2  111.468  109.935    4.130
 11505 2  111.468  113.793    4.130
 11506 2  110.919  104.149    8.844
 11507 2  110.919  108.007    8.844
 11508 2  110.919  111.864    8.844
 11509 2  110.259  106.078    7.084
 11510 2  110.259  109.935    7.084
 11511 2  110.259  113.793    7.084
 11512 2  111.788  104.149    6.167
 11513 2  111.788  108.007    6.167
 11514 2  111.788  111.864    6.167
 11515 2  108.136  104.149    7.932
 11516 2  108.136  108.007    7.932
 11517 2  108.136  111.864    7.932
 11518 2  109.033  104.149    5.227
 11519 2  109.033  108.007    5.227
 11520 2  109.033  111.864    5.227
 11521 1    6.187  117.650    0.411
 11522 1    6.187  121.507    0.411
 11523 1    6.187  125.365    0.411
 11524 1    7.606  115.721    2.451
 11525 1    7.606  119.579    2.451
 11526 1    7.606  123.436    2.451
 11527 1    5.395  117.650    3.374
 11528 1    5.395  121.507    3.374
 11529 1    5.395  125.365    3.374
 11530 1    8.328  115.721    8.946
 11531 1    8.328  119.579    8.946
 11532 1    8.328  123.436    8.946
 11533 1    6.910  117.650    6.906
 11534 1    6.910  121.507    6.906
 11535 1    6.910  125.365    6.906
 11536 1    9.120  115.721    5.983
 11537 1    9.120  119.579    5.983
 11538 1    9.120  123.436    5.983
 11539 1    1.283  115.721    0.411
 11540 1    1.283  119.579    0.411
 11541 1    1.283  123.436    0.411
 11542 1    2.701  117.650    2.451
 11543 1    2.701  121.507    2.451
 11544 1    2.701  125.365    2.451
 11545 1    0.491  115.721    3.374
 11546 1    0.491  119.579    3.374
 11547 1    0.491  123.436    3.374
 11548 1    3.424  117.650    8.946
 11549 1    3.424  121.507    8.946
 11550 1    3.424  125.365    8.946
 11551 1    2.006  115.721    6.906
 11552 1    2.006  119.579    6.906
 11553 1    2.006  123.436    6.906
 11554 1    4.216  117.650    5.983
 11555 1    4.216  121.507    5.983
 11556 1    4.216  125.365    5.983
 11557 2    6.589  115.721    0.513
 11558 2    6.589  119.579    0.513
 11559 2    6.589  123.436    0.513
 11560 2    7.249  117.650    2.273
 11561 2    7.249  121.507    2.273
 11562 2    7.249  125.365    2.273
 11563 2    5.721  115.721    3.190
 11564 2    5.721  119.579    3.190
 11565 2    5.721  123.436    3.190
 11566 2    9.373  115.721    1.425
 11567 2    9.373  119.579    1.425
 11568 2    9.373  123.436    1.425
 11569 2    8.475  115.721    4.130
 11570 2    8.475  119.579    4.130
 11571 2    8.475  123.436    4.130
 11572 2    7.926  117.650    8.844
 11573 2    7.926  121.507    8.844
 11574 2    7.926  125.365    8.844
 11575 2    7.267  115.721    7.084
 11576 2    7.267  119.579    7.084
 11577 2    7.267  123.436    7.084
 11578 2    8.795  117.650    6.167
 11579 2    8.795  121.507    6.167
 11580 2    8.795  125.365    6.167
 11581 2    5.143  117.650    7.932
 11582 2    5.143  121.507    7.932
 11583 2    5.143  125.365    7.932
 11584 2    6.040  117.650    5.227
 11585 2    6.040  121.507    5.227
 11586 2    6.040  125.365    5.227
 11587 2    1.685  117.650    0.513
 11588 2    1.685  121.507    0.513
 11589 2    1.685  125.365    0.513
 11590 2    2.345  115.721    2.273
 11591 2    2.345  119.579    2.273
 11592 2    2.345  123.436    2.273
 11593 2    0.816  117.650    3.190
 11594 2    0.816  121.507    3.190
 11595 2    0.816  125.365    3.190
 11596 2    4.468  117.650    1.425
 11597 2    4.468  121.507    1.425
 11598 2    4.468  125.365    1.425
 11599 2    3.571  117.650    4.130
 11600 2    3.571  121.507    4.130
 11601 2    3.571  125.365    4.130
 11602 2    3.022  115.721    8.844
 11603 2    3.022  119.579    8.844
 11604 2    3.022  123.436    8.844
 11605 2    2.362  117.650    7.084
 11606 2    2.362  121.507    7.084
 11607 2    2.362  125.365    7.084
 11608 2    3.890  115.721    6.167
 11609 2    3.890  119.579    6.167
 11610 2    3.890  123.436    6.167
 11611 2    0.238  115.721    7.932
 11612 2    0.238  119.579    7.932
 11613 2    0.238  123.436    7.932
 11614 2    1.136  115.721    5.227
 11615 2    1.136  119.579    5.227
 11616 2    1.136  123.436    5.227
 11617 1   15.996  117.650    0.411
 11618 1   15.996  121.507    0.411
 11619 1   15.996  125.365    0.411
 11620 1   17.414  115.721    2.451
 11621 1   17.414  119.579    2.451
 11622 1   17.414  123.436    2.451
 11623 1   15.204  117.650    3.374
 11624 1   15.204  121.507    3.374
 11625 1   15.204  125.365    3.374
 11626 1   18.137  115.721    8.946
 11627 1   18.137  119.579    8.946
 11628 1   18.137  123.436    8.946
 11629 1   16.719  117.650    6.906
 11630 1   16.719  121.507    6.906
 11631 1   16.719  125.365    6.906
 11632 1   18.929  115.721    5.983
 11633 1   18.929  119.579    5.983
 11634 1   18.929  123.436    5.983
 11635 1   11.092  115.721    0.411
 11636 1   11.092  119.579    0.411
 11637 1   11.092  123.436    0.411
 11638 1   12.510  117.650    2.451
 11639 1   12.510  121.507    2.451
 11640 1   12.510  125.365    2.451
 11641 1   10.300  115.721    3.374
 11642 1   10.300  119.579    3.374
 11643 1   10.300  123.436    3.374
 11644 1   13.233  117.650    8.946
 11645 1   13.233  121.507    8.946
 11646 1   13.233  125.365    8.946
 11647 1   11.814  115.721    6.906
 11648 1   11.814  119.579    6.906
 11649 1   11.814  123.436    6.906
 11650 1   14.025  117.650    5.983
 11651 1   14.025  121.507    5.983
 11652 1   14.025  125.365    5.983
 11653 2   16.398  115.721    0.513
 11654 2   16.398  119.579    0.513
 11655 2   16.398  123.436    0.513
 11656 2   17.058  117.650    2.273
 11657 2   17.058  121.507    2.273
 11658 2   17.058  125.365    2.273
 11659 2   15.530  115.721    3.190
 11660 2   15.530  119.579    3.190
 11661 2   15.530  123.436    3.190
 11662 2   19.182  115.721    1.425
 11663 2   19.182  119.579    1.425
 11664 2   19.182  123.436    1.425
 11665 2   18.284  115.721    4.130
 11666 2   18.284  119.579    4.130
 11667 2   18.284  123.436    4.130
 11668 2   17.735  117.650    8.844
 11669 2   17.735  121.507    8.844
 11670 2   17.735  125.365    8.844
 11671 2   17.075  115.721    7.084
 11672 2   17.075  119.579    7.084
 11673 2   17.075  123.436    7.084
 11674 2   18.604  117.650    6.167
 11675 2   18.604  121.507    6.167
 11676 2   18.604  125.365    6.167
 11677 2   14.952  117.650    7.932
 11678 2   14.952  121.507    7.932
 11679 2   14.952  125.365    7.932
 11680 2   15.849  117.650    5.227
 11681 2   15.849  121.507    5.227
 11682 2   15.849  125.365    5.227
 11683 2   11.494  117.650    0.513
 11684 2   11.494  121.507    0.513
 11685 2   11.494  125.365    0.513
[truncated: 5,551,309 more chars]
