# Supplementary material for: Layer-by-layer phase transformation in Ti3O5 revealed by machine-learning molecular dynamics simulations
Source: Nat Commun. 2024 Apr 9;15:3079. doi: 10.1038/s41467-024-47422-1 (PMC11004112; doi:10.1038/s41467-024-47422-1)
Supplement: Supplementary file 4 — Supplementary Dataset 1 [file 41467_2024_47422_MOESM4_ESM.zip › Supplementary Data/Figure4c-final-lammps]

# LAMMPS data file written by OVITO Basic 3.6.0
122880 atoms
2 atom types
-1.4295332616 158.371229428 xlo xhi
-1.2499751184 186.4049433808 ylo yhi
-0.2055487901 46.9988112656 zlo zhi
-0.1256577532 -1.4581431671 0.0119239596 xy xz yz

Atoms  # atomic

582 1 6.14772 18.0717 0.0859707
47097 2 -1.10787 18.0643 5.76799
19617 1 0.157926 29.776 23.3622
7 1 4.11592 0.693709 0.883406
8 1 4.19663 4.72229 1.13648
9 1 4.11192 8.39394 0.889263
46136 2 -1.33328 2.74026 5.78184
11 1 7.11423 2.6688 6.70007
12 1 7.05745 6.38441 6.76359
13 1 5.91749 0.722224 4.4074
14 1 5.66722 4.662 4.53739
15 1 5.52392 8.50677 4.84748
63415 2 -1.47765 22.0751 15.273
17 1 8.11033 2.53032 4.15072
18 1 7.68594 6.61317 3.63884
18464 1 -0.251785 2.77656 23.3645
62457 2 -1.3925 18.3743 15.285
47189 2 24.5542 16.4708 2.78243
19035 1 -1.61555 18.3745 19.8023
61497 2 -1.51818 6.4471 15.1148
27 1 -0.965109 6.80913 1.12623
28 1 1.87744 0.597403 6.68399
29 1 1.9267 4.44591 6.83001
30 1 2.02309 8.3567 6.81891
63416 2 -1.45576 26.0188 15.1583
32 1 0.425513 2.56788 4.72811
33 1 0.599927 6.52076 4.66479
34 1 2.7918 0.730287 3.76401
35 1 2.72204 4.42934 3.67918
36 1 2.80281 8.41693 3.41463
63481 2 24.9816 22.1384 7.66063
77843 2 16.7172 16.2384 22.7992
9866 1 24.4232 16.3661 7.65462
43 1 14.0878 0.584357 0.943396
44 1 14.0424 4.46295 1.09139
45 1 14.0479 8.41895 0.932999
19083 1 24.2407 20.1813 16.9964
47 1 16.8965 2.49238 6.93089
48 1 16.9903 6.49315 6.77034
49 1 15.6929 0.627237 4.69274
50 1 15.7449 4.49446 4.53636
51 1 15.3784 8.34074 4.60949
46229 2 24.3501 4.60817 3.04788
53 1 17.8956 2.36088 3.74099
54 1 17.4148 6.4672 3.55357
62456 2 -1.50443 14.5474 15.0544
10393 1 -1.04453 22.0547 10.6668
58 1 11.0906 0.709135 0.177003
46087 2 4.50719 -1.22367 0.786815
62 1 9.00643 2.53234 1.12305
63 1 8.9843 6.2418 1.05558
64 1 11.8632 0.613122 6.6088
65 1 12.0128 4.71694 6.73513
66 1 12.1103 8.51167 6.66257
48056 2 -1.10617 26.3315 5.66621
68 1 10.9657 2.70737 4.65809
69 1 10.4232 6.42677 4.62877
70 1 12.8733 0.560506 3.65165
71 1 12.8481 4.72662 3.84988
72 1 12.5253 8.31641 3.59333
79 1 24.1296 0.849656 0.900231
80 1 23.934 4.61695 0.882278
81 1 24.0154 8.21989 1.04055
19082 1 24.2688 16.2197 16.9298
9865 1 24.5275 12.7172 7.35028
60 1 11.4419 8.49449 0.00684544
18463 1 0.225012 -1.09671 23.3709
98 1 19.0716 2.51405 0.976782
99 1 18.9981 6.33889 1.07072
100 1 21.8317 0.703566 6.61394
101 1 22.0627 4.50372 6.82763
102 1 21.9179 8.3839 6.67393
48055 2 -1.12765 22.4768 5.8721
104 1 20.47 2.4972 4.62623
105 1 20.4378 6.42107 4.68614
106 1 22.7735 0.742765 3.76094
107 1 22.5602 4.61914 3.73372
108 1 22.7901 8.52293 3.82653
76922 2 24.6562 2.72655 17.3399
46093 2 7.24096 -1.28906 1.88504
47096 2 -1.18936 14.2385 5.62847
583 1 4.00862 12.4354 0.913144
584 1 3.7717 16.4672 0.870705
585 1 4.07656 20.1334 1.13244
586 1 6.91703 10.3676 6.74336
587 1 7.04169 14.4185 6.6861
588 1 7.05691 18.2083 6.55746
589 1 5.5221 12.2502 4.62235
590 1 5.69273 16.1409 4.43699
591 1 5.6577 20.0964 4.81911
592 1 7.65065 10.4382 3.64735
593 1 7.48603 14.2114 3.38003
594 1 7.60577 18.249 3.59527
26 1 -0.872649 2.51136 0.79145
94 1 21.2677 0.601451 0.223003
19040 1 0.0485943 14.4594 23.2481
601 1 -0.872069 10.4982 0.9138
602 1 -0.987773 14.2556 0.806156
603 1 -0.81381 18.0611 1.25096
604 1 2.12667 12.1716 6.92754
605 1 1.87926 16.0263 6.61308
606 1 1.98824 20.244 6.6584
607 1 0.511995 10.4677 4.66569
608 1 0.738916 14.1903 4.59152
609 1 0.569748 18.2541 4.75393
610 1 2.85805 12.1528 3.52293
611 1 2.64909 16.2356 3.46312
612 1 2.81208 20.0733 3.56476
63508 2 24.2679 24.2471 12.227
9289 1 24.5143 0.676775 7.62308
1192 1 16.2884 22.1313 0.369918
619 1 14.3104 12.0407 0.960074
620 1 14.1154 16.172 1.04059
621 1 14.1423 20.1071 0.97612
622 1 16.8727 10.3489 6.7933
623 1 16.7255 14.2499 6.80668
624 1 16.9944 18.2382 6.59765
625 1 15.705 12.3939 4.61643
626 1 15.6425 16.4228 4.40931
627 1 15.4917 20.2113 4.73451
628 1 17.4082 10.3853 3.78047
629 1 17.7994 14.1738 3.67761
630 1 17.7827 18.486 3.73462
9283 1 10.1285 -1.27304 14.2639
62455 2 -1.53646 10.4086 14.9557
78868 2 24.0919 24.5111 21.7615
637 1 9.08505 10.2359 1.02676
638 1 8.96125 14.1981 0.754684
639 1 8.77434 18.2071 0.849472
640 1 11.8954 12.3312 6.66829
641 1 11.8916 16.2348 6.43835
642 1 11.7785 20.2983 6.5564
643 1 10.4277 10.4627 4.68341
644 1 10.4128 14.3813 4.26318
645 1 10.5639 18.3554 4.33848
646 1 12.9078 12.1522 3.78092
647 1 12.5927 16.3299 3.66572
648 1 12.7559 20.2038 3.29491
655 1 23.8337 12.4311 1.30081
656 1 23.9855 16.4414 1.03753
657 1 23.9439 20.0635 1.09205
46137 2 -1.33631 6.40773 5.65873
47095 2 -1.17571 10.613 5.80485
61589 2 24.2425 4.64559 12.3769
673 1 19.2056 10.2581 1.54088
674 1 19.0338 14.5882 1.2164
675 1 18.8929 18.5825 1.23695
676 1 22.0084 12.4649 6.84981
677 1 21.8286 16.4373 6.60031
678 1 21.8595 20.2486 6.78266
679 1 20.5668 10.3492 4.71051
680 1 20.5482 14.1401 4.68922
681 1 20.4222 18.4241 4.70499
682 1 22.5345 12.2647 3.89266
683 1 22.7894 16.2033 3.7507
684 1 22.6804 20.1444 3.58481
78869 2 24.0372 27.9303 21.7908
78890 2 20.1077 28.0966 23.4573
1159 1 3.96319 23.9899 1.08823
1160 1 3.99177 28.0649 1.00452
1162 1 7.02229 22.1651 6.66046
1163 1 6.85935 25.98 6.43086
1165 1 5.8659 23.9574 4.13148
1166 1 5.80908 28.0961 4.59172
1168 1 7.8976 21.9765 3.75509
1169 1 7.96001 26.187 3.67166
19634 1 15.064 27.885 23.296
62548 2 24.0158 12.3841 12.5063
1177 1 -0.81742 21.8974 1.04814
1178 1 -0.788608 25.9563 1.14885
1180 1 2.10925 24.0874 6.43801
1181 1 2.04782 28.0565 6.73593
1183 1 0.564791 22.1252 4.69433
1184 1 0.710973 26.2084 4.61882
1186 1 2.71435 24.2507 3.65392
1187 1 2.88675 28.0931 3.7965
61441 2 5.10324 -1.19186 7.80398
41 1 16.2274 2.66136 0.174799
1195 1 13.9577 24.0618 0.976309
1196 1 14.1323 28.1509 1.12033
1198 1 16.8825 22.3653 6.65037
1199 1 16.7178 26.064 6.60145
1201 1 15.6065 24.4027 4.66334
1202 1 15.6652 28.2693 4.78004
1204 1 17.9002 22.392 3.7503
1205 1 17.722 26.4281 3.71284
61496 2 -1.42212 2.50917 15.128
616 1 16.6282 10.2917 -0.00565741
1213 1 9.11757 22.1189 0.95169
1214 1 9.10645 26.2369 1.14614
1216 1 11.9988 24.3543 6.48939
1217 1 12.042 28.0287 6.68333
1219 1 10.603 22.3133 4.77312
1220 1 10.4705 26.1825 4.62065
1222 1 12.7393 24.2224 3.64891
1223 1 12.9594 28.0848 3.65197
1231 1 24.0709 24.2521 1.10568
1232 1 23.6835 28.1735 0.99161
19597 1 5.25973 24.4181 23.3968
46085 2 6.18617 4.66215 0.0403469
1249 1 18.9217 22.2062 1.09918
1250 1 18.9874 26.1766 1.11021
1252 1 21.9558 24.5148 6.71443
1253 1 21.7465 28.2795 6.42328
1255 1 20.4137 22.132 4.70191
1256 1 20.3203 25.9398 4.71142
1258 1 22.6039 24.0982 3.68132
1259 1 22.6518 28.0763 3.77613
9217 1 4.53806 0.531392 7.35461
9218 1 4.5278 4.22224 7.4515
9219 1 4.70638 8.29939 7.6064
77881 2 24.4375 10.554 16.9814
9221 1 6.07252 2.67694 9.41963
9222 1 5.82235 6.30665 9.73429
9223 1 3.68831 0.528271 10.5073
9224 1 3.64884 4.48264 10.4952
9225 1 3.80668 8.59117 10.4466
46145 2 15.8466 4.4687 0.0374199
9227 1 6.5759 2.66177 16.0891
9228 1 6.58096 6.53306 16.0355
9229 1 5.31151 0.649478 14.2575
9230 1 5.11852 4.72285 14.0255
9231 1 5.15449 8.57324 14.0638
1156 1 6.28415 22.1369 0.336629
9233 1 7.40562 2.64973 13.0589
9234 1 7.39348 6.50636 13.1566
18507 1 24.2364 8.62912 16.881
9236 1 -0.455987 2.31388 7.61522
9237 1 -0.432874 6.47154 7.50152
9238 1 1.07111 0.555851 9.6367
9239 1 1.11604 4.35566 9.38574
9240 1 0.859963 8.36439 9.6356
18505 1 24.1779 0.75648 17.1623
9242 1 -1.19782 2.57267 10.5947
9243 1 -1.09519 6.16426 10.443
9244 1 1.28808 0.79926 16.0539
9245 1 1.6312 4.69755 16.0703
9246 1 1.68869 8.45021 15.8908
46084 2 6.33243 0.605554 0.114494
9248 1 0.306998 2.54946 13.9419
9249 1 0.14584 6.41252 14.0467
9250 1 2.36992 0.741374 13.3072
9251 1 2.43916 4.56936 13.1702
9252 1 2.38799 8.46253 12.9622
9253 1 14.602 0.71842 7.5589
9254 1 14.6312 4.64863 7.43764
9255 1 14.4459 8.37219 7.59298
9291 1 24.5922 8.4272 7.45888
9257 1 15.9058 2.74676 9.68176
9258 1 15.9205 6.48148 9.52663
9259 1 13.7532 0.838707 10.3852
9260 1 13.5783 4.66108 10.5009
9261 1 13.6508 8.57234 10.6559
48004 2 5.84891 24.0213 0.276277
9263 1 16.5348 2.72447 16.1439
9264 1 16.461 6.47215 16.0213
9265 1 15.1072 0.711294 13.9901
9266 1 15.2205 4.63882 14.0627
9267 1 15.0446 8.35147 14.1473
61534 2 10.6424 -1.17709 9.32748
9269 1 17.5688 2.68941 13.0641
9270 1 17.4211 6.51811 13.0281
19081 1 23.9683 12.5261 16.9789
9272 1 9.6657 2.70482 7.60018
9273 1 9.69534 6.7167 7.36915
9274 1 11.2191 0.665092 9.46187
9275 1 10.9971 4.77625 9.54196
9276 1 10.9419 8.57324 9.60131
10441 1 24.4045 24.1637 7.46973
9278 1 8.95701 2.67133 10.4718
9279 1 8.6585 6.31223 10.6876
9280 1 11.5625 0.521807 16.1612
9281 1 11.6112 4.59995 16.204
9282 1 11.7263 8.34462 16.3583
46144 2 15.9376 0.4017 0.126131
9284 1 10.1677 2.77823 14.401
9285 1 10.1421 6.32109 14.052
9286 1 12.373 0.765133 13.127
9287 1 12.4122 4.77829 13.1314
9288 1 12.3453 8.62311 13.3554
48148 2 24.3555 23.9612 3.14536
76861 2 14.7162 -1.2512 17.1366
671 1 21.0155 16.422 0.205697
9295 1 23.7397 0.648261 10.757
9296 1 23.6972 4.42197 10.4899
9297 1 23.6965 8.34868 10.4919
76810 2 7.40174 -1.22982 18.2022
9308 1 19.5204 2.56875 7.49429
9309 1 19.5967 6.69174 7.65118
9310 1 20.8765 0.672326 9.68709
9311 1 20.7716 4.51069 9.80901
9312 1 20.9375 8.37889 9.65974
78899 2 19.2509 25.8863 21.7395
9314 1 18.6597 2.454 10.4846
9315 1 18.663 6.42422 10.5335
9316 1 21.6794 0.817301 16.2242
9317 1 21.5637 4.63651 15.8834
9318 1 21.4279 8.5432 16.1805
77934 2 21.9665 18.0583 22.5964
9320 1 20.2038 2.53079 13.8929
9321 1 20.2401 6.67159 14.1109
9322 1 22.2377 0.624402 13.22
9323 1 22.3029 4.59476 13.2131
9324 1 22.483 8.60724 13.3654
9793 1 4.8074 12.4125 7.63514
9794 1 4.63343 16.2731 7.27574
9795 1 4.62732 20.3004 7.42743
9796 1 5.86308 10.3558 9.62599
9797 1 5.83027 14.5812 9.48381
9798 1 6.03797 18.5181 9.35764
9799 1 3.92023 12.4809 10.3326
9800 1 3.95878 16.6013 10.5256
9801 1 3.62932 20.451 10.5229
9802 1 6.69989 10.5304 16.2056
9803 1 6.62652 14.3253 16.0371
9804 1 6.89594 18.3438 16.1364
9805 1 5.10244 12.4472 13.9834
9806 1 5.20554 16.4801 14.0419
9807 1 5.37084 20.276 14.0957
9808 1 7.45714 10.41 13.1718
9809 1 7.39025 14.3873 12.9002
9810 1 7.62424 18.3777 13.2262
9811 1 -0.285441 10.468 7.63537
9812 1 -0.412899 14.2619 7.42725
9813 1 -0.266018 18.173 7.5961
9814 1 0.884007 12.4726 9.51428
9815 1 0.863133 16.3958 9.6478
9816 1 1.01201 20.2083 9.51796
9817 1 -1.2264 10.5237 10.5684
9818 1 -1.29823 14.3006 10.6532
9819 1 -1.26724 18.3193 10.5426
9820 1 1.79059 12.3661 16.1805
9821 1 1.70084 16.2952 16.1762
9822 1 1.67128 20.2362 16.019
9823 1 0.406268 10.4026 13.9486
9824 1 0.269323 14.3512 14.3116
9825 1 0.239328 18.0509 14.1549
9826 1 2.49438 12.523 13.1433
9827 1 2.40092 16.5111 12.9861
9828 1 2.53259 20.2573 13.1403
9829 1 14.477 12.6496 7.71691
9830 1 14.4382 16.5057 7.4052
9831 1 14.5384 20.2484 7.46684
9832 1 15.9065 10.4459 9.52601
9833 1 15.8445 14.4728 9.5771
9834 1 16.0352 18.3356 9.56424
9835 1 13.999 12.701 10.4897
9836 1 13.6405 16.4183 10.5479
9837 1 13.7721 20.2593 10.547
9838 1 16.6456 10.4207 16.1436
9839 1 16.7645 14.5103 16.1484
9840 1 16.569 18.4196 16.0281
9841 1 15.4862 12.7108 14.0879
9842 1 15.1176 16.3102 14.2117
9843 1 15.1802 20.2732 13.9267
9844 1 17.3214 10.5136 12.9375
9845 1 17.4095 14.6011 13.1394
9846 1 17.4117 18.3772 13.1179
9847 1 9.44997 10.5794 7.51382
9848 1 9.58359 14.3566 7.3282
9849 1 9.74083 18.4224 7.56039
9850 1 11.0605 12.3961 9.86942
9851 1 11.0415 16.321 9.46097
9852 1 10.9889 20.112 9.37589
9853 1 8.75591 10.3104 10.387
9854 1 8.79891 14.5682 10.3951
9855 1 8.73415 18.3804 10.4183
9856 1 11.7174 12.4919 16.1494
9857 1 11.5013 16.407 16.1404
9858 1 11.7169 20.4805 16.1683
9859 1 10.2628 10.2806 14.1484
9860 1 10.3994 14.5007 13.9746
9861 1 10.1219 18.3864 14.2026
9862 1 12.3508 12.464 13.3048
9863 1 12.5245 16.458 13.2435
9864 1 12.2078 20.3521 13.211
23 1 1.24756 4.5853 0.214994
62523 2 24.9341 18.374 7.37963
1210 1 11.0101 24.2386 0.217485
9871 1 23.8079 12.4097 10.7491
9872 1 23.6131 16.4101 10.4094
9873 1 23.4666 20.1215 10.4705
9883 1 19.4841 10.4984 7.65831
9884 1 19.5509 14.3199 7.64057
9885 1 19.5639 18.2331 7.43561
9886 1 20.8919 12.2017 9.81458
9887 1 21.1954 16.5492 9.5612
9888 1 20.5957 20.1473 9.43659
9889 1 18.6005 10.3289 10.3159
9890 1 18.6666 14.3562 10.4806
9891 1 18.6773 18.0495 10.6483
9892 1 21.3911 12.43 16.1533
9893 1 21.7547 16.3062 16.2039
9894 1 21.4894 20.3408 16.2636
9895 1 19.9077 10.515 14.1231
9896 1 20.2037 14.3341 14.0207
9897 1 20.3495 18.2421 14.0366
9898 1 22.4292 12.3859 13.4136
9899 1 22.5633 16.296 13.0485
9900 1 22.3107 20.099 13.0635
10369 1 4.67558 23.9804 7.65893
10370 1 4.57968 28.168 7.43841
10372 1 6.02134 22.3245 9.59039
10373 1 6.04993 26.1515 9.51441
10375 1 3.82921 24.2865 10.5609
10376 1 3.72274 28.2192 10.5541
10378 1 6.74677 22.072 15.9245
10379 1 6.57469 26.1961 16.0178
10381 1 5.21922 24.0608 14.2982
10382 1 5.25992 28.035 14.181
10384 1 7.51217 22.3436 13.089
10385 1 7.31168 26.2516 13.2367
10387 1 -0.328038 22.1825 7.67607
10388 1 -0.168927 26.1818 7.54797
10390 1 0.807539 24.007 9.77275
10391 1 1.23698 28.1823 9.54038
1193 1 16.16 25.9718 0.136714
10394 1 -1.16226 26.4865 10.3445
10396 1 1.5623 24.1674 16.1787
10397 1 1.54471 28.1672 15.9594
10399 1 0.212811 22.0346 14.331
10400 1 0.151043 26.0644 14.0555
10402 1 2.56204 24.2341 13.4635
10403 1 2.31016 27.8863 13.0774
10405 1 14.4997 24.0929 7.52604
10406 1 14.9074 28.1934 7.50444
10408 1 15.9613 22.3643 9.67797
10409 1 15.7406 26.2186 9.39411
10411 1 13.6966 23.974 10.3383
10412 1 13.7449 28.0506 10.5498
10414 1 16.5 22.3389 15.993
10415 1 16.5224 26.1049 16.2199
10417 1 14.9987 24.4696 13.977
10418 1 15.3344 28.2817 14.0901
10420 1 17.4882 22.3829 13.1505
10421 1 17.4529 26.2817 13.253
10423 1 9.79059 22.2911 7.55852
10424 1 9.41347 26.1612 7.44839
10426 1 10.8966 24.3886 9.35474
10427 1 11.1324 28.1209 9.56806
10429 1 8.98847 22.3698 10.4742
10430 1 8.57166 26.1639 10.3348
10432 1 11.6222 24.2381 16.1833
10433 1 11.7428 27.8365 16.1616
10435 1 10.3464 22.3457 14.0395
10436 1 9.98052 26.292 13.8904
10438 1 12.4005 24.3206 13.0862
10439 1 12.4356 28.0199 13.2719
18506 1 24.3675 4.63392 17.2973
600 1 1.40893 20.0423 -0.0200128
10447 1 23.6549 23.7476 10.4491
10448 1 23.5388 28.1345 10.438
10459 1 19.583 22.3382 7.54408
10460 1 19.4021 26.1839 7.59647
10462 1 20.7873 24.1358 9.55261
10463 1 20.8746 28.0477 9.48063
10465 1 18.7931 22.237 10.5078
10466 1 18.5021 26.2492 10.4166
10468 1 21.5432 24.1339 16.1981
10469 1 21.7068 28.1016 15.9224
10471 1 20.2782 22.2012 14.2348
10472 1 20.427 26.0863 13.9777
10474 1 22.5518 23.9621 13.0726
10475 1 22.4305 28.14 13.121
18433 1 4.12296 0.462339 16.9371
18434 1 4.2894 4.72136 16.8028
18435 1 4.40617 8.49751 16.7669
61588 2 24.2673 0.857992 12.4721
18437 1 5.63973 2.58885 19.0982
18438 1 5.61874 6.47651 18.8766
18439 1 3.44249 0.734182 19.802
18440 1 3.55411 4.61918 19.7945
18441 1 3.63916 8.57444 19.9664
9867 1 24.5904 20.32 7.25391
18449 1 7.23271 2.68128 22.6076
18450 1 7.21151 6.5033 22.7176
77909 2 24.2885 16.1153 21.6822
18452 1 -0.718353 2.51487 17.1093
18453 1 -0.872195 6.5493 16.9874
18454 1 0.70145 0.899031 19.1128
18455 1 0.754965 4.6829 19.0867
18456 1 0.825907 8.53575 18.8438
48095 2 10.8961 26.1226 0.1027
18458 1 -1.48604 3.00166 19.8277
18459 1 -1.69775 6.73542 19.8481
18466 1 2.20555 0.855604 22.4178
18467 1 2.18185 4.71919 22.4579
18468 1 2.33415 8.4445 22.7046
18469 1 14.1513 0.608092 17.0172
18470 1 14.1382 4.50289 17.1756
18471 1 14.4565 8.47964 17.0364
1211 1 11.4049 27.9475 0.181288
18473 1 15.579 2.45558 18.8333
18474 1 15.7031 6.64276 19.0162
18475 1 13.377 0.707536 19.8735
18476 1 13.5596 4.55255 20.0125
18477 1 13.5141 8.49516 20.2294
580 1 6.32166 10.3116 0.0468375
18485 1 16.8888 2.28581 22.6846
18486 1 17.1659 6.4868 22.6046
78898 2 18.9865 22.381 21.8482
18488 1 9.19889 2.79656 17.2215
18489 1 9.07228 6.50137 16.9403
18490 1 10.5245 0.620956 19.0582
18491 1 10.6212 4.5467 19.2443
18492 1 10.638 8.34718 18.8831
47188 2 24.4684 12.1644 3.08752
18494 1 8.48528 2.28493 19.9443
18495 1 8.27634 6.52328 19.9281
18502 1 12.1162 0.744543 22.5101
18503 1 12.1388 4.54151 22.5176
18504 1 12.1468 8.48725 22.5795
63482 2 24.6575 26.0771 7.62332
47195 2 20.7039 14.4991 -0.150469
25 1 -0.854646 -1.25904 1.15108
18511 1 23.3107 0.722336 20.061
18512 1 23.2427 4.57476 19.8143
18513 1 23.3059 8.77904 19.7532
78893 2 21.8968 26.1788 22.7393
18524 1 19.0822 2.59635 16.8225
18525 1 19.182 6.46759 16.8478
18526 1 20.6347 0.822693 18.9731
18527 1 20.4878 4.56676 18.934
18528 1 20.5238 8.31838 18.9752
61513 2 16.8732 -1.21351 11.2407
18530 1 18.4358 2.69451 20.0231
18531 1 18.2805 6.4215 20.0828
18538 1 21.9255 0.795694 22.5344
18539 1 22.036 4.549 22.5337
18540 1 22.0505 8.37218 22.3897
19009 1 4.23753 12.4535 16.7508
19010 1 4.33403 16.25 16.7083
19011 1 4.14836 20.0928 16.814
19012 1 5.67767 10.7634 18.9636
19013 1 5.65002 14.2957 19.0803
19014 1 5.33684 18.2002 19.0733
19015 1 3.50207 12.405 19.9998
19016 1 3.36566 16.3018 19.784
19017 1 3.57694 20.2139 20.0064
19024 1 7.20141 10.3977 22.5472
19025 1 7.47972 14.3534 22.5229
19026 1 7.02487 18.4415 22.4424
19027 1 -0.532768 10.4452 16.9785
19028 1 -0.774536 14.301 16.9568
19029 1 -0.554087 18.3477 17.0562
19030 1 0.849669 12.4377 19.1318
19031 1 0.49926 16.3338 19.0688
19032 1 0.850444 20.3496 18.92
19033 1 -1.36348 10.4448 20.0573
19034 1 -1.45983 14.0448 19.6926
581 1 6.19576 14.2975 -0.0733301
19042 1 2.40214 12.2888 22.7144
19043 1 2.26349 16.3826 22.3259
19044 1 2.28172 20.4998 22.7525
19045 1 14.2388 12.3053 17.0405
19046 1 14.2218 16.4799 16.9823
19047 1 14.1234 20.2286 17.0359
19048 1 15.7392 10.5143 19.1333
19049 1 15.496 14.3159 19.0184
19050 1 15.5753 18.1261 19.0246
19051 1 13.3223 12.3291 20.0587
19052 1 13.3355 16.3705 19.8144
19053 1 13.4197 20.1991 19.8437
19060 1 17.1622 10.3456 22.668
19061 1 17.2144 14.224 22.7132
19062 1 17.1472 18.5044 22.4315
19063 1 9.42779 10.5227 16.874
19064 1 9.13356 14.2502 16.9798
19065 1 9.28909 18.3843 17.1122
19066 1 10.6411 12.3486 19.1616
19067 1 10.6097 16.1786 19.0468
19068 1 10.5674 20.1903 19.2167
19069 1 8.50488 10.2955 20.0873
19070 1 8.44973 14.2086 19.7753
19071 1 8.35106 18.2676 20.0883
19078 1 12.2038 12.2172 22.5575
19079 1 11.9723 16.0807 22.6128
19080 1 12.3582 20.0596 22.4884
18523 1 19.0851 -1.14072 16.8769
19658 1 24.1545 28.0281 16.8961
47134 2 11.0035 10.4362 0.112895
19087 1 23.553 12.5481 20.1109
19088 1 23.4529 16.2132 20.093
19089 1 23.4806 20.0828 19.9811
19099 1 19.247 10.6203 16.9043
19100 1 19.149 14.5692 17.1328
19101 1 19.203 18.3634 17.1681
19102 1 20.6256 12.409 19.0851
19103 1 20.66 16.3694 19.0734
19104 1 20.6096 20.3858 19.1872
19105 1 18.6825 10.4984 20.0278
19106 1 18.385 14.495 20.0156
19107 1 18.3319 18.4054 19.929
19114 1 22.0596 12.5115 22.8418
19115 1 22.5238 16.2532 22.631
19116 1 21.9848 20.0161 22.5218
19585 1 4.35663 23.9784 16.9638
19586 1 4.35667 28.3087 17.0007
19588 1 5.61838 22.1613 19.1235
19589 1 5.852 26.1268 18.9886
19591 1 3.50094 24.3271 19.7592
19592 1 3.44857 28.0992 19.7823
19600 1 7.31652 22.1143 22.6753
19601 1 7.41197 26.4335 22.5843
19603 1 -0.740575 22.1662 17.0595
19604 1 -0.822698 26.0455 17.0077
19606 1 0.776072 24.0543 19.0053
19607 1 0.88176 27.997 18.9183
19609 1 -1.56937 21.9888 19.9393
19610 1 -1.36477 26.0387 19.913
19618 1 2.44153 24.1654 22.5559
19619 1 2.11839 27.8769 22.3705
19621 1 13.9685 24.044 16.9493
19622 1 14.5033 28.0519 16.8876
19624 1 15.7203 22.1318 18.807
19625 1 15.7154 26.0212 19.0958
19627 1 13.4704 24.0192 20.0414
19628 1 13.5318 27.8882 20.0157
19636 1 17.3015 22.3187 22.6128
19637 1 17.4356 25.9685 22.5479
19639 1 9.30817 22.2449 17.2871
19640 1 9.15356 26.0282 17.0877
19642 1 10.7405 24.0011 19.0591
19643 1 11.0033 27.9299 18.8871
19645 1 8.37012 22.3848 19.965
19646 1 8.44339 26.1883 20.0379
19654 1 12.2462 23.9827 22.7817
19655 1 12.2563 28.1985 22.817
63509 2 24.2869 28.1153 12.2667
9290 1 24.6128 4.56335 7.68078
19663 1 23.6482 24.3229 19.8991
19664 1 23.2798 28.1908 19.9057
19675 1 19.2358 22.2775 16.7865
19676 1 19.2574 26.1661 16.8197
19678 1 20.6184 24.241 19.0784
19679 1 20.5876 28.0378 18.8536
19681 1 18.435 22.1496 19.9846
19682 1 18.486 26.1034 19.9042
59 1 11.7423 4.75138 0.0186835
19691 1 21.8973 27.9345 22.2716
1247 1 20.9922 28.119 0.229346
48005 2 5.88033 28.0517 0.0569693
1246 1 21.5398 24.1929 0.200538
78892 2 21.9754 22.1377 22.7935
46088 2 4.43623 2.66766 0.964713
46089 2 4.46636 6.5224 0.8741
95 1 21.3134 4.64078 0.223927
46094 2 7.30117 2.58676 1.92013
46095 2 7.16064 6.36884 1.89035
46096 2 6.62398 0.693602 6.35999
46097 2 6.93833 4.54001 6.73988
46098 2 6.75086 8.33789 6.69302
62549 2 24.4279 16.2816 12.2822
46100 2 6.18149 2.51781 4.88692
46101 2 5.78274 6.48926 4.78789
46102 2 7.79052 0.545745 4.0212
46103 2 7.53185 4.57646 4.12089
46104 2 7.09436 8.38091 3.78931
46105 2 3.68629 0.636257 5.66375
46106 2 3.57427 4.21078 5.73091
46107 2 3.7322 8.41995 5.9021
46108 2 4.43149 0.851813 2.90137
46109 2 4.6549 4.7413 2.8939
46110 2 4.64304 8.41923 2.89422
46175 2 10.8178 2.7704 -0.00296484
19022 1 5.0742 16.3739 23.226
61498 2 -0.733765 -1.16545 12.4958
46117 2 -0.682026 0.77266 0.922227
46118 2 -0.509473 4.43532 0.940838
46119 2 -0.399746 8.51618 0.770091
46123 2 2.35168 0.61239 1.74358
46124 2 2.23018 4.4235 1.8139
46125 2 2.22324 8.37851 1.61992
78884 2 21.6011 28.0561 20.5783
46127 2 1.50827 2.61287 6.78911
46128 2 1.55643 6.48678 6.73901
46129 2 0.870985 0.621083 4.83041
46130 2 0.810267 4.45852 4.6387
46131 2 1.20944 8.44776 4.98753
48064 2 16.0488 24.1262 -0.10432
46133 2 2.39311 2.61539 3.92947
46134 2 2.43496 6.50577 3.91757
19657 1 24.3551 24.2893 16.9544
672 1 21.4594 20.3747 -0.0128809
48154 2 21.2035 22.4339 0.18049
78883 2 21.8862 24.1654 20.5938
46139 2 -0.368709 2.65851 3.07142
46140 2 -0.354171 6.58776 2.87189
61519 2 15.5612 -1.08225 14.197
19058 1 14.9376 16.3056 23.3242
48149 2 24.3898 27.9125 2.94619
18436 1 5.69702 -1.18084 19.1614
46148 2 14.5388 2.49316 1.22288
46149 2 14.3438 6.56975 0.68848
78881 2 22.5267 28.1259 17.8225
46154 2 17.1775 2.67571 1.72475
46155 2 17.0423 6.31505 1.73354
46156 2 16.5551 0.659925 6.6439
46157 2 16.4269 4.50768 6.60039
46158 2 16.6679 8.49869 6.49607
78880 2 22.4438 24.3575 17.8678
46160 2 16.0005 2.46652 4.91318
46161 2 16.0156 6.52514 4.94675
46162 2 17.5705 0.343533 4.08393
46163 2 17.551 4.41405 3.65323
46164 2 17.2849 8.56542 3.76858
46165 2 13.9693 0.717905 5.71122
46166 2 13.7997 4.56574 5.74796
46167 2 13.8416 8.42522 5.62249
46168 2 14.6394 0.534393 3.0121
46169 2 14.6369 4.68637 2.98873
46170 2 14.5365 8.37217 3.0403
78878 2 18.8545 28.0206 19.5923
599 1 1.45052 16.0676 -0.12772
10 1 7.0096 -1.12801 6.50551
46177 2 9.389 0.645943 1.02355
46178 2 9.45957 4.56917 0.974678
46179 2 9.63202 8.51441 1.05558
46183 2 12.0755 0.445802 1.67971
46184 2 12.3636 4.44698 1.83969
46185 2 12.3427 8.19797 1.71513
47046 2 5.88874 20.4502 0.00206815
46187 2 11.5126 2.62788 6.58108
46188 2 11.5203 6.52498 6.55
46189 2 11.0128 0.674564 4.73444
46190 2 10.8513 4.58957 4.90478
46191 2 10.7586 8.34648 4.78831
46235 2 20.8127 2.60911 -0.0189835
46193 2 12.6079 2.56764 3.67302
46194 2 12.3812 6.46299 3.95514
78877 2 18.887 24.2402 20.0035
46196 2 9.03758 2.84889 5.78411
46197 2 8.81182 6.65787 5.86454
47105 2 15.9197 16.1796 0.0791657
46199 2 9.60309 2.62837 3.14014
46200 2 9.64905 6.53935 3.06365
618 1 16.2525 18.2678 0.15051
46208 2 24.5739 2.7558 0.960367
46209 2 24.5762 6.52726 0.954508
46225 2 23.7415 0.938986 5.68201
46226 2 23.5899 4.56941 5.72609
46227 2 23.5508 8.47354 5.63298
46228 2 24.6277 0.672118 3.11289
48155 2 20.6098 26.0856 -0.0776785
46230 2 24.4785 8.56018 2.93606
78875 2 20.548 25.9918 18.6401
1175 1 1.06544 27.9459 0.293179
22 1 1.29269 0.835548 0.185767
46237 2 19.2064 0.523312 1.04349
46238 2 19.3595 4.60828 1.06971
46239 2 19.7556 8.26438 1.21822
46243 2 22.346 0.653159 1.72824
46244 2 22.4257 4.42694 1.83787
46245 2 22.3899 8.76662 1.75474
78874 2 20.2946 22.3132 18.9115
46247 2 21.4624 2.59288 6.45737
46248 2 21.4108 6.57023 6.73608
46249 2 20.9585 0.758985 4.64188
46250 2 20.6812 4.64592 4.82514
46251 2 20.8832 8.46371 4.72547
634 1 11.3918 12.4111 0.276268
46253 2 22.4763 2.69807 3.88422
46254 2 22.5019 6.53872 4.03652
636 1 11.1253 20.2292 -0.112383
46256 2 18.5916 2.73021 5.79222
46257 2 18.8036 6.30785 5.95285
635 1 11.1708 16.3704 -0.00744217
46259 2 19.8957 2.71133 2.78555
46260 2 19.2387 6.56846 3.15086
10442 1 24.4575 27.8254 7.3987
46176 2 11.0372 6.62972 0.030716
47135 2 10.9443 14.3685 -0.0189414
47047 2 4.4852 10.3088 0.768595
47048 2 4.36435 14.266 0.438814
47049 2 4.32681 18.311 0.888579
47053 2 7.40333 10.1378 1.83301
47054 2 7.05369 14.2744 1.59071
47055 2 6.99659 18.4453 1.85011
47056 2 6.62639 12.3332 6.40671
47057 2 6.555 16.3308 6.23867
47058 2 6.47828 20.233 6.62465
47059 2 5.8394 10.4227 4.941
47060 2 5.81623 14.1441 4.67595
47061 2 5.93415 18.223 4.65607
47062 2 7.37906 12.2415 3.49042
47063 2 7.42272 16.1865 3.5467
47064 2 7.40546 20.2041 3.96062
47065 2 3.82836 12.0859 5.52321
47066 2 3.53957 16.1259 5.51375
47067 2 3.68755 20.5289 5.54737
47068 2 4.62435 12.091 2.78667
47069 2 4.5275 16.1051 2.81614
47070 2 4.54696 20.1805 3.1733
46146 2 16.0505 8.44618 -0.0385732
61567 2 23.8218 -1.23148 10.66
96 1 21.331 8.48267 0.173459
47077 2 -0.518247 12.4288 0.944069
47078 2 -0.719489 16.1666 0.688155
47079 2 -0.406118 20.0453 1.1124
47083 2 2.26779 12.2491 1.6618
47084 2 2.02531 16.0778 1.64322
47085 2 2.25377 20.3771 1.77585
47086 2 1.57715 10.2547 6.59703
47087 2 1.61468 13.9422 6.39245
47088 2 1.52609 18.371 6.60882
47089 2 1.0736 12.2184 4.66262
47090 2 0.953869 16.274 4.75368
47091 2 1.02278 20.3653 4.80153
47092 2 2.35882 10.3069 3.81
47093 2 2.33136 14.2848 3.87806
47094 2 2.36079 18.2254 3.80943
48065 2 15.7433 28.0598 0.063291
598 1 1.26845 12.2948 -0.100633
77908 2 23.9733 12.2721 22.088
47098 2 -0.382941 10.25 2.79066
47099 2 -0.303164 14.1899 2.96257
47100 2 -0.229152 18.1776 3.30667
46086 2 5.81834 8.39553 -0.00868952
76873 2 16.5162 -1.20279 20.7002
78751 2 -0.397211 24.059 17.0872
47107 2 14.4369 10.2156 0.798313
47108 2 14.6298 13.9338 0.767235
47109 2 14.5382 18.1759 0.947155
47113 2 17.2344 10.508 1.77541
47114 2 17.2122 14.6262 1.72217
47115 2 17.1171 18.3058 1.88257
47116 2 16.5582 12.4876 6.54715
47117 2 16.2066 16.3809 6.59713
47118 2 16.5065 20.1915 6.60836
47119 2 15.7854 10.5155 5.05405
47120 2 15.9282 14.4526 4.79204
47121 2 15.8629 18.3184 4.65061
47122 2 17.2474 12.2742 3.53004
47123 2 17.3663 16.2945 3.98901
47124 2 17.4972 20.3492 4.20238
47125 2 13.5859 12.2966 5.76676
47126 2 13.6509 16.5402 5.55442
47127 2 13.6815 20.308 5.78326
47128 2 14.6216 11.9295 3.07079
47129 2 14.6357 16.277 2.88538
47130 2 14.6055 20.1145 2.85392
78787 2 13.792 22.0885 19.892
78785 2 15.3218 28.0459 18.9191
1174 1 1.15415 24.0634 0.0346014
47137 2 9.39363 12.3699 0.870811
47138 2 8.93255 16.2581 0.743252
47139 2 9.26859 20.0367 0.838561
47143 2 12.496 12.3732 1.81697
47144 2 12.0526 16.4481 1.8585
47145 2 12.0752 20.3506 1.59848
47146 2 11.4979 10.4196 6.65238
47147 2 11.365 14.3116 6.2328
47148 2 11.6191 18.2711 6.60042
47149 2 10.914 12.2955 4.57583
47150 2 10.8796 16.3407 4.61398
47151 2 10.7912 20.3609 4.9113
47152 2 12.3388 10.275 3.62988
47153 2 12.3261 14.3026 3.85146
47154 2 12.517 18.3606 3.74533
47155 2 8.61778 10.3583 5.63653
47156 2 8.62347 14.232 5.47234
47157 2 8.67011 18.4084 5.60944
47158 2 9.40644 10.3609 3.14059
47159 2 9.57738 14.2512 2.76956
47160 2 9.60991 18.3017 2.68865
47167 2 24.3933 10.6018 0.937942
47168 2 24.3221 14.3362 0.982929
47169 2 24.5862 18.297 0.950637
47185 2 23.5955 12.4441 5.78861
47186 2 23.6397 16.4435 5.62746
47187 2 23.4569 20.3347 5.44612
5 1 6.25132 2.54255 0.411356
47106 2 15.9816 20.2978 -0.0283013
47190 2 24.4501 20.1051 2.8998
78773 2 1.88687 25.9873 22.8423
78749 2 3.91513 28.0636 21.8668
78748 2 4.11171 24.251 21.8514
47197 2 19.5129 12.3203 1.23057
47198 2 19.238 16.5414 1.05975
47199 2 19.4866 20.2434 0.975174
47203 2 22.0468 12.3042 1.76936
47204 2 21.9952 16.1546 1.7064
47205 2 22.1886 20.0621 1.7531
47206 2 21.4369 10.3963 6.64219
47207 2 21.4187 14.2995 6.57647
47208 2 21.4806 18.3129 6.81773
47209 2 20.6808 12.2161 4.50106
47210 2 20.964 16.3021 4.92917
47211 2 20.6283 20.3209 4.77245
47212 2 22.5528 10.3822 4.14236
47213 2 22.2456 14.3172 3.98262
47214 2 22.4497 18.2439 3.75274
47215 2 18.6705 10.5554 5.7009
47216 2 18.8103 14.1949 5.67773
47217 2 18.7546 18.3003 5.65862
47218 2 19.3356 10.2246 3.31496
47219 2 19.7413 14.3643 2.93514
47220 2 19.5452 18.5567 2.97183
47194 2 20.8749 10.4163 0.165863
46138 2 -0.463419 -1.01186 2.99058
48007 2 4.40543 22.2879 0.887802
48008 2 4.49407 26.1777 0.642326
48013 2 7.27561 21.91 1.86674
48014 2 7.18511 26.3455 1.80207
48016 2 6.36322 24.0462 6.39662
48017 2 6.75011 28.0251 6.33471
48019 2 6.09612 21.997 4.77922
48020 2 5.86962 26.0 4.4722
48022 2 7.49844 24.029 3.38727
48023 2 7.45451 28.1046 3.58348
48025 2 3.64201 24.1451 5.43561
48026 2 3.67014 28.2343 5.61544
48028 2 4.54566 23.9279 2.82446
48029 2 4.56024 28.376 3.06748
77782 2 6.97151 12.4005 22.6513
78784 2 15.5608 24.2384 18.7182
48037 2 -0.543485 24.0187 0.920063
48038 2 -0.705963 28.1414 0.869316
48043 2 2.11237 24.2797 1.63316
48044 2 2.22213 27.8732 1.78037
48046 2 1.30797 22.3519 6.45349
48047 2 1.69017 26.0463 6.48767
48049 2 1.02476 24.17 4.66641
48050 2 0.978349 28.1552 4.70361
48052 2 2.26442 22.1875 3.764
48053 2 2.34372 26.2121 3.68017
67 1 10.557 -1.17235 4.45487
61453 2 6.73653 -1.12241 11.163
48058 2 -0.421013 22.1033 2.91374
48059 2 -0.23212 25.9115 2.99658
78743 2 6.69161 28.1928 22.7803
78782 2 14.6228 25.9658 16.991
48067 2 14.1369 22.1354 0.87491
48068 2 14.4108 26.1092 0.702728
48073 2 17.0045 22.4567 2.08017
48074 2 17.2404 26.0633 1.87855
48076 2 16.3821 24.1405 6.69565
48077 2 16.7626 28.0511 6.69477
48079 2 15.8701 22.1236 4.70282
48080 2 15.8468 26.3885 4.87063
48082 2 17.4168 24.2998 4.31606
48083 2 17.5364 28.286 4.07648
48085 2 13.7098 24.3433 5.74656
48086 2 13.8389 27.9633 5.62324
48088 2 14.6356 24.3404 2.8817
48089 2 14.756 28.168 2.9605
78781 2 14.5508 22.3311 16.9141
78779 2 -0.955687 26.0744 21.8855
48097 2 9.25498 24.1424 0.785604
48098 2 9.47859 27.9888 1.12961
48103 2 12.04 24.1113 1.9372
48104 2 12.3243 27.9043 1.78981
48106 2 11.4961 22.2412 6.57612
48107 2 11.4274 26.0314 6.54774
48109 2 10.7455 24.283 4.8747
48110 2 11.1173 28.1025 4.88762
48112 2 12.3274 22.2242 4.02977
48113 2 12.7899 26.1644 3.76156
48115 2 8.80723 22.0675 5.63866
48116 2 8.69406 25.9556 5.59777
48118 2 9.80818 22.0867 2.9919
48119 2 9.60335 26.2467 2.96737
48127 2 24.1833 22.1699 0.989706
48128 2 24.2376 26.1968 1.08853
48145 2 23.4986 24.185 5.6473
48146 2 23.4775 27.7753 5.63685
78742 2 6.99083 24.4412 23.0738
48094 2 10.9714 22.1316 0.0116201
78734 2 6.62009 26.1335 20.786
78778 2 -0.979115 22.1693 21.9555
48157 2 18.9491 24.0146 0.728991
48158 2 19.0073 28.0947 0.83516
48163 2 22.1019 24.1841 1.92732
48164 2 21.8744 28.065 1.9131
48166 2 21.3413 22.072 6.68972
48167 2 21.5474 26.2415 6.33881
48169 2 20.7265 24.1678 4.97489
48170 2 20.496 28.3795 4.85296
48172 2 22.3748 22.2599 3.78844
48173 2 22.0367 26.3082 3.76368
48175 2 18.6307 22.2201 5.80383
48176 2 18.5356 26.0584 5.82188
48178 2 19.7357 22.2589 2.91461
48179 2 19.5223 26.1626 3.02367
78872 2 19.7207 28.0841 17.079
61442 2 5.07466 2.40949 7.62244
61443 2 4.82157 6.41957 7.61656
61444 2 5.46881 0.571411 9.47947
61445 2 5.74533 4.38687 9.1897
61446 2 5.73505 8.37458 9.51919
78871 2 19.7911 24.2124 17.0805
61448 2 4.36967 2.50573 10.6238
61449 2 3.91451 6.29628 10.4451
46099 2 5.90901 -1.26768 4.51618
61451 2 7.88155 2.80059 8.78319
61452 2 7.90349 6.52666 8.36903
78733 2 6.52218 22.2018 20.9645
61454 2 7.22055 2.4896 11.1245
61455 2 6.77493 6.57656 11.3411
61456 2 6.25597 0.79411 16.5222
61457 2 6.18432 4.62998 16.0465
61458 2 6.37257 8.76952 16.2142
47196 2 20.9188 18.4553 -0.139025
61460 2 5.46723 2.90607 14.298
61461 2 5.53556 6.5816 14.0335
61462 2 7.13594 0.787104 13.6471
61463 2 7.29511 4.53291 13.2514
61464 2 7.15034 8.43138 13.2303
61465 2 3.2294 0.827174 15.1714
61466 2 3.3036 4.94109 15.0642
61467 2 3.44521 8.58291 14.9837
61468 2 4.21184 0.46112 12.6774
61469 2 4.2491 4.47974 12.4462
61470 2 4.26552 8.613 12.5433
61471 2 0.0806145 0.366519 7.86639
61472 2 -0.0695466 4.40978 7.90889
61473 2 -0.121896 8.29343 7.64149
61510 2 17.9786 -1.18038 8.6063
61475 2 0.638953 2.48067 9.40205
61476 2 0.807545 6.49701 9.42543
61477 2 -0.454066 0.630446 10.5984
61478 2 -0.832123 4.3513 10.2914
61479 2 -0.803164 8.35149 10.2736
61480 2 2.7467 0.302173 8.40214
61481 2 3.01212 4.17076 8.54952
61482 2 2.80877 8.31304 8.5865
61483 2 1.96349 0.372439 11.3083
61484 2 1.82862 4.34236 11.3139
61485 2 1.77388 8.64019 11.1328
78772 2 1.97004 22.2535 22.7898
61487 2 1.1977 2.76743 15.9665
61488 2 0.989469 6.57657 15.9999
61489 2 0.563889 0.746071 14.2378
61490 2 0.446989 4.53024 14.2158
61491 2 0.601225 8.63913 14.2089
24 1 1.36479 8.4781 -0.13987
61493 2 2.21221 2.48297 13.3206
61494 2 1.8899 6.44696 13.3273
78764 2 1.50549 27.6913 20.712
48034 2 0.937932 21.9507 -0.0866768
78731 2 7.563 26.2963 18.0982
78848 2 23.6383 26.2421 19.7644
61499 2 -0.898498 2.81639 12.4286
61500 2 -0.577877 6.53597 12.2765
670 1 21.0057 12.483 0.0659798
61502 2 14.9233 2.76143 7.58947
61503 2 14.8248 6.5917 7.44946
61504 2 15.6844 0.6786 9.2721
61505 2 15.627 4.66042 9.43877
61506 2 15.5416 8.46911 9.5183
78847 2 23.789 22.103 19.8473
61508 2 13.8557 2.63344 10.1694
61509 2 14.3063 6.48259 10.4841
18529 1 18.4349 -1.19343 20.0411
61511 2 17.7261 2.71617 8.68791
61512 2 17.7897 6.59199 8.43051
78839 2 9.17145 25.939 21.9059
61514 2 16.8646 2.45262 11.2508
61515 2 16.7381 6.58548 11.1463
61516 2 16.3126 0.735555 16.2912
61517 2 16.5506 4.63717 16.0794
61518 2 16.2066 8.43097 16.0926
78838 2 9.11097 22.1927 21.8695
61520 2 15.373 2.52919 14.3658
61521 2 15.5439 6.43955 14.1772
61522 2 17.2039 0.784431 13.3688
61523 2 17.1418 4.59529 13.2489
61524 2 17.0361 8.41791 13.2348
61525 2 13.5834 0.627651 15.128
61526 2 13.5052 4.62411 15.2742
61527 2 13.4535 8.90039 15.1945
61528 2 14.1709 0.720318 12.3747
61529 2 14.158 4.79774 12.3968
61530 2 14.1216 8.60955 12.5738
61531 2 9.83605 0.787503 7.46386
61532 2 10.0325 4.67595 7.8743
61533 2 9.88159 8.50909 7.73008
78833 2 11.8854 26.0595 22.9268
61535 2 10.7917 2.57699 9.35258
61536 2 10.7726 6.57412 9.37025
61537 2 9.19117 0.652623 10.2857
61538 2 9.04424 4.4698 10.4998
61539 2 9.10178 8.39624 10.2909
61540 2 12.8111 0.469884 8.52182
61541 2 12.9198 4.66102 8.56911
61542 2 12.7113 8.82609 8.44893
61543 2 11.9136 0.812115 11.2512
61544 2 11.929 4.35045 11.2128
61545 2 11.8936 8.76382 11.3353
78727 2 3.75082 22.4012 19.7889
61547 2 11.0717 2.68263 16.2167
61548 2 11.1698 6.4304 16.0602
61549 2 10.6929 0.706922 14.5634
61550 2 10.6876 4.54567 14.2246
61551 2 10.5063 8.49771 14.0698
78763 2 1.89986 24.1191 20.6951
61553 2 11.8196 2.55771 13.4323
61554 2 11.8342 6.55897 13.2547
78761 2 2.63387 28.2465 17.9554
61556 2 8.33353 2.81107 15.4428
61557 2 8.44909 6.80132 15.084
78760 2 2.63585 24.3084 17.9467
61559 2 9.23386 2.9156 12.6381
61560 2 9.2845 6.39182 12.3693
78832 2 11.8327 22.1598 22.9642
61568 2 23.8592 2.70468 10.2514
61569 2 24.0294 6.4326 10.3044
61585 2 23.4095 0.738243 15.2048
61586 2 23.2645 4.62365 14.9841
61587 2 23.348 8.65982 15.2315
76927 2 23.682 -1.23871 20.1023
42 1 16.2116 6.50393 0.153427
61590 2 24.2226 8.46478 12.3981
61591 2 19.9698 0.592801 7.68931
61592 2 19.8924 4.59367 7.79434
61593 2 19.9428 8.56141 7.75835
78824 2 11.7525 28.0316 20.6712
61595 2 20.9055 2.67905 9.54151
61596 2 20.6148 6.54481 9.408
61597 2 19.0222 0.633799 10.4759
61598 2 18.9648 4.5238 10.5055
61599 2 19.1667 8.55318 10.4937
61600 2 22.7437 0.787646 8.4987
61601 2 22.9153 4.56191 8.60907
61602 2 22.7383 8.64319 8.67965
61603 2 21.7926 0.615738 11.2671
61604 2 21.7878 4.62923 11.4081
61605 2 22.1118 8.45114 11.2517
78823 2 11.6557 24.1869 20.6284
61607 2 21.1763 2.66559 16.3578
61608 2 21.5359 6.48108 15.9754
61609 2 20.4008 0.786745 14.1276
61610 2 20.5377 4.6003 14.0174
61611 2 20.6438 8.68233 14.1702
78821 2 12.665 28.1337 17.889
61613 2 21.9949 2.55535 13.3584
61614 2 21.9816 6.5742 13.3695
78820 2 12.3738 23.9899 18.0683
61616 2 18.3533 2.61871 14.9777
61617 2 18.5399 6.27818 14.8719
78818 2 8.87343 27.8902 19.9538
61619 2 19.3184 2.65322 12.2694
61620 2 19.1997 6.70717 12.3078
62401 2 5.15658 10.384 7.74828
62402 2 4.94955 14.4964 7.57843
62403 2 5.04164 18.3686 7.53143
62404 2 5.85376 12.4859 9.19387
62405 2 5.63659 16.4935 9.42103
62406 2 5.49545 20.3557 9.29147
62407 2 3.81431 10.3915 10.3379
62408 2 4.12699 14.3727 10.4137
62409 2 4.04125 18.5543 10.3601
62410 2 7.69886 10.5468 8.59055
62411 2 7.72916 14.4478 8.59521
62412 2 7.84299 18.2617 8.4211
62413 2 6.97863 10.3435 11.1451
62414 2 6.95891 14.6692 11.0822
62415 2 6.97943 18.433 11.1318
62416 2 5.97988 12.3128 15.8983
62417 2 6.22097 16.457 15.8826
62418 2 6.04033 20.1297 16.0306
62419 2 5.6713 10.6692 14.2304
62420 2 5.64758 14.357 14.0821
62421 2 5.96975 18.2924 14.2687
62422 2 7.08444 12.4111 13.1059
62423 2 7.29514 16.4406 13.1518
62424 2 7.19757 20.1782 13.1694
62425 2 3.28016 12.3255 15.0378
62426 2 3.51026 16.1375 14.9741
62427 2 3.31912 20.0823 15.0584
62428 2 4.25857 12.3611 12.3114
62429 2 4.46882 16.2614 12.1807
62430 2 4.26021 20.0212 12.2266
62431 2 0.0887804 12.4203 7.66707
62432 2 -0.0188166 16.0769 7.65178
62433 2 0.06943 20.1242 7.57763
62434 2 0.61908 10.4948 9.50938
62435 2 0.395015 14.4544 9.55756
62436 2 0.909551 18.263 9.6147
62437 2 -0.695677 12.3259 10.5923
62438 2 -1.0036 16.2582 10.4672
62439 2 -0.88562 20.1962 10.6012
62440 2 3.0246 12.3819 8.53588
62441 2 2.73611 16.3163 8.33406
62442 2 2.76491 20.4011 8.48461
62443 2 2.12528 12.6952 10.9692
62444 2 1.98781 16.4355 11.2351
62445 2 1.86215 20.4782 11.3173
62446 2 1.18444 10.4789 15.9592
62447 2 1.15827 14.3569 16.15
62448 2 1.34363 18.3505 16.0204
62449 2 0.72062 12.3543 14.2002
62450 2 0.53877 16.2616 14.2416
62451 2 0.640641 20.27 14.2834
62452 2 1.95411 10.3401 13.0309
62453 2 2.17782 14.279 13.4147
62454 2 2.10161 18.3495 13.0478
78876 2 20.246 30.0288 18.7849
76954 2 19.9883 -1.23875 18.8723
78725 2 5.13318 28.0831 18.9189
62458 2 -0.713956 10.4297 12.4716
62459 2 -0.664073 14.3578 12.5122
62460 2 -0.586599 18.0813 12.5507
62461 2 14.9054 10.399 7.6846
62462 2 14.8322 14.529 7.50368
62463 2 14.7878 18.285 7.46309
62464 2 15.7434 12.5286 9.33942
62465 2 15.3784 16.5176 9.30229
62466 2 15.5455 20.1418 9.15943
62467 2 14.0734 10.5501 10.3596
62468 2 13.818 14.5397 10.5663
62469 2 14.0453 18.3092 10.2642
62470 2 17.6157 10.4006 8.56792
62471 2 17.7174 14.2015 8.59795
62472 2 17.6785 18.4275 8.56223
62473 2 16.7248 10.2782 11.2137
62474 2 16.9197 14.5584 11.2961
62475 2 16.7041 18.5309 11.3924
62476 2 16.0641 12.5952 16.1491
62477 2 16.4653 16.4358 16.1176
62478 2 16.0885 20.2072 15.9188
62479 2 15.6554 10.5407 14.3827
62480 2 15.788 14.5472 14.2485
62481 2 15.6098 18.2924 14.1158
62482 2 17.049 12.6453 13.4525
62483 2 17.1551 16.5336 13.5313
62484 2 16.8385 20.4594 13.193
62485 2 13.297 12.3698 15.2097
62486 2 13.3446 16.6194 15.1723
62487 2 13.3421 20.3716 15.0848
62488 2 14.1725 12.5161 12.7626
62489 2 14.2484 16.3654 12.3722
62490 2 14.1417 20.044 12.4319
62491 2 9.9472 12.3985 7.38398
62492 2 9.95114 16.3188 7.44623
62493 2 9.90597 20.2922 7.67776
62494 2 10.5736 10.4702 9.3709
62495 2 10.4807 14.4292 9.41411
62496 2 10.8977 18.1955 9.26654
62497 2 9.10868 12.483 10.0537
62498 2 9.24742 16.5765 10.3193
62499 2 9.04406 20.1537 10.6095
62500 2 12.6715 12.6199 8.60833
62501 2 12.7102 16.2231 8.34161
62502 2 12.7343 20.3771 8.4836
62503 2 12.0037 12.4227 11.2833
62504 2 11.8629 16.5413 11.1472
62505 2 11.8435 20.2779 11.1556
62506 2 11.2554 10.2857 15.9527
62507 2 11.3067 14.3874 16.186
62508 2 11.2815 18.3715 16.087
62509 2 10.7606 12.3486 14.3548
62510 2 10.6072 16.4139 14.2106
62511 2 10.6581 20.3798 14.3848
62512 2 12.107 10.4934 13.3206
62513 2 12.373 14.5066 13.2325
62514 2 11.8213 18.451 13.3216
62515 2 8.38469 10.5083 15.1441
62516 2 8.56641 14.1116 15.1664
62517 2 8.48259 18.4608 15.1199
62518 2 9.18566 10.4475 12.4985
62519 2 9.37077 14.4121 12.2067
62520 2 9.3452 18.2939 12.4794
62527 2 24.0589 10.5882 10.7343
62528 2 24.0123 14.4859 10.2888
62529 2 24.1556 18.4428 10.2883
62545 2 23.1218 12.6394 15.1003
62546 2 23.2273 16.3506 15.0299
62547 2 23.4675 20.1427 15.4617
78724 2 5.31783 24.2848 18.8131
78730 2 7.56199 22.098 17.7755
62550 2 24.3727 20.404 12.2677
62551 2 19.8083 12.4129 7.86656
62552 2 19.9032 16.2508 7.56664
62553 2 19.8222 20.1842 7.70706
62554 2 20.5297 10.4652 9.5716
62555 2 20.4265 14.3919 9.47248
62556 2 20.4844 18.1882 9.47411
62557 2 19.0363 12.4671 10.4945
62558 2 18.9748 16.2786 10.2817
62559 2 18.9693 20.2235 10.4862
62560 2 22.7251 12.4836 8.69302
62561 2 22.8774 16.5882 8.57626
62562 2 22.5871 20.0975 8.46977
62563 2 22.0425 12.4279 11.0972
62564 2 21.8482 16.6314 11.3684
62565 2 21.7215 19.9983 11.1781
62566 2 21.0854 10.585 15.8323
62567 2 20.8237 14.5734 16.1948
62568 2 21.2001 18.3799 16.1387
62569 2 20.4627 12.4495 14.0808
62570 2 20.6488 16.33 14.4898
62571 2 20.514 20.1217 14.1939
62572 2 22.1499 10.512 13.3313
62573 2 21.9517 14.2959 13.2194
62574 2 22.1879 18.2872 13.5302
62575 2 18.3235 10.4269 15.0763
62576 2 18.4212 14.4721 15.1147
62577 2 18.2905 18.5567 15.245
62578 2 19.1382 10.6986 12.4599
62579 2 19.3243 14.4103 12.4137
62580 2 19.2983 18.2457 12.6127
63361 2 5.06313 22.2018 7.55382
63362 2 5.25237 26.1143 7.3638
63364 2 5.79354 24.2493 9.39827
63365 2 5.40703 28.1729 9.36432
63367 2 4.06035 22.31 10.3554
63368 2 4.08998 26.249 10.1939
63370 2 7.77576 22.054 8.475
63371 2 7.65461 25.8787 8.41823
63373 2 6.82169 22.2769 11.3177
63374 2 6.7829 26.082 11.2134
63376 2 6.20994 24.045 16.0264
63377 2 6.45242 28.0305 16.0005
63379 2 5.49936 22.1534 14.3219
63380 2 5.46737 26.0449 14.1501
63382 2 7.16802 24.141 13.3854
63383 2 6.89662 28.1707 13.3142
63385 2 3.54204 24.1789 15.3357
63386 2 3.39968 28.1739 15.1407
63388 2 4.44962 23.9781 12.5442
63389 2 4.36768 28.2439 12.3138
63391 2 -0.0831238 23.9938 7.91987
63392 2 0.0413618 28.0475 7.58039
63394 2 0.810522 22.1936 9.23648
63395 2 0.681381 26.1812 9.41268
63397 2 -0.739799 24.0467 10.454
63398 2 -0.670049 28.233 10.5093
63400 2 3.0252 23.987 8.55473
63401 2 3.02426 27.8999 8.48908
63403 2 2.17623 24.304 11.2068
63404 2 1.86304 27.7904 11.3006
63406 2 1.1913 22.2427 15.997
63407 2 1.30257 26.2603 15.9658
63409 2 0.542541 24.2279 14.3671
63410 2 0.510403 28.1554 14.1758
63412 2 2.50194 22.2474 13.4702
63413 2 2.16453 26.1269 13.4287
78754 2 0.451473 22.2715 18.9071
78728 2 3.96112 26.1606 19.8029
63418 2 -0.371243 22.0001 12.4786
63419 2 -0.539004 26.1605 12.2588
63421 2 15.1903 22.2806 7.5092
63422 2 14.937 26.1809 7.50834
63424 2 15.7845 24.1197 9.19935
63425 2 15.6484 28.1123 9.25889
63427 2 14.0326 22.1519 10.6391
63428 2 14.0059 26.1231 10.2553
63430 2 17.9123 22.3322 8.43189
63431 2 17.6825 26.0757 8.52481
63433 2 16.9678 22.3874 11.2518
63434 2 16.7284 26.1395 11.1321
63436 2 15.9425 24.2569 16.0166
63437 2 16.4064 28.1809 16.035
63439 2 15.3055 22.2337 13.974
63440 2 15.6045 26.1961 14.1847
63442 2 17.0775 24.2214 13.096
63443 2 17.235 28.2584 13.1081
63445 2 13.3205 24.2452 15.0305
63446 2 13.4791 27.9844 15.2676
63448 2 14.2225 24.3053 12.3684
63449 2 14.2331 28.2149 12.4574
63451 2 9.69449 24.1049 7.63133
63452 2 9.99998 28.0382 7.60257
63454 2 10.6937 22.4421 9.44389
63455 2 10.6376 26.2919 9.10283
63457 2 8.76431 24.3364 10.0036
63458 2 9.06973 28.1166 10.328
63460 2 12.8215 24.1097 8.47797
63461 2 12.8205 28.3022 8.47234
63463 2 11.9738 24.4415 11.0608
63464 2 11.9359 27.9019 11.3143
63466 2 11.3308 22.286 16.2281
63467 2 11.1658 26.2345 15.9347
63469 2 10.6599 24.2127 14.2802
63470 2 10.5378 28.1647 14.1714
63472 2 12.2715 22.2455 13.2623
63473 2 12.0265 26.2709 13.3059
63475 2 8.49512 22.2808 15.1787
63476 2 8.52078 26.1945 15.0569
63478 2 9.45057 22.3137 12.2841
63479 2 9.18504 25.9704 12.2832
63487 2 24.0237 22.0156 10.3344
63488 2 23.9057 26.0699 10.1897
63505 2 23.2801 23.9528 15.1122
63506 2 23.4063 28.1695 15.1694
78722 2 4.80143 26.2012 16.6862
18457 1 -1.65547 -1.20414 19.9691
63511 2 20.1248 24.1514 7.74354
63512 2 19.9305 28.1684 7.47085
63514 2 20.6796 22.1971 9.46153
63515 2 20.5631 26.1702 9.33938
63517 2 18.9592 24.3561 10.5361
63518 2 19.0823 28.2529 10.1166
63520 2 22.6701 24.2044 8.47657
63521 2 22.6734 27.8806 8.27414
63523 2 21.9708 23.9889 11.2975
63524 2 21.8904 27.9856 11.1671
63526 2 21.3885 22.2276 15.937
63527 2 21.0626 26.3089 15.7453
63529 2 20.5756 24.2277 14.1723
63530 2 20.5388 28.1657 14.05
63532 2 22.0543 21.9387 13.2644
63533 2 22.1114 25.8248 13.2655
63535 2 18.3142 21.9872 15.0061
63536 2 18.2824 26.0052 15.2082
63538 2 19.3152 22.0525 12.3716
63539 2 19.3697 26.2601 12.549
6 1 6.38767 6.51974 0.0459892
76802 2 4.76312 2.64516 17.0502
76803 2 4.55792 6.45233 17.0056
76804 2 5.22706 0.696521 18.8932
76805 2 5.2068 4.70794 18.7417
76806 2 5.21094 8.43384 18.5736
78817 2 8.56911 24.2248 19.7759
76808 2 3.58061 2.78917 19.6507
76809 2 3.70583 6.58523 19.7342
78815 2 10.3175 26.0107 18.7311
76811 2 7.45647 2.94101 18.0998
76812 2 7.32771 6.60373 17.9236
78814 2 10.1997 22.1464 18.9912
76814 2 6.53069 2.71263 20.8435
76815 2 6.60024 6.68138 20.6795
76822 2 6.86519 0.49454 22.8055
76823 2 6.72003 4.50501 22.7581
76824 2 6.93057 8.50559 22.7936
76828 2 4.15498 0.765522 21.835
76829 2 3.91184 4.88134 21.9594
76830 2 4.27485 8.78996 21.8528
76831 2 -0.324105 0.782016 17.3471
76832 2 -0.271335 4.68638 17.2117
76833 2 -0.0897519 8.54902 16.9557
78758 2 -1.0996 28.0593 19.735
76835 2 0.526361 2.78044 19.0171
76836 2 0.18678 6.74158 18.6024
76837 2 -1.3249 0.814095 19.8452
76838 2 -0.989474 4.79261 19.6729
76839 2 -0.946968 8.47517 19.9809
76840 2 2.46534 0.645355 18.0084
76841 2 2.48408 4.78558 17.8647
76842 2 2.5184 8.41804 17.9021
76843 2 1.83599 0.933059 20.5996
76844 2 1.6438 4.64823 20.6718
76845 2 1.78173 8.5055 20.3944
78757 2 -1.01921 24.1557 20.0293
76853 2 1.71182 2.83839 22.5346
76854 2 2.11463 6.5126 22.6767
78812 2 9.79774 28.0706 17.053
76859 2 -0.904654 2.70803 21.6835
76860 2 -1.01918 6.37663 21.8338
78791 2 17.5158 26.2786 17.9001
76862 2 14.5382 2.60303 17.0664
76863 2 14.7596 6.39967 17.1221
76864 2 15.1512 0.623545 18.8647
76865 2 15.3479 4.54862 18.6984
76866 2 15.3922 8.67215 18.8857
78755 2 0.354373 26.0485 18.8763
76868 2 13.6377 2.59497 19.7902
76869 2 13.8285 6.6503 19.5324
78811 2 9.73519 24.0583 17.0997
76871 2 17.4763 2.68216 17.9906
76872 2 17.4644 6.44683 17.8924
78802 2 16.8244 24.0402 22.6931
76874 2 16.6181 2.62288 20.7879
76875 2 16.4656 6.59225 20.6831
76882 2 16.7783 0.536073 22.7468
76883 2 17.0249 4.64104 22.8471
76884 2 16.6722 8.4764 22.4169
76888 2 13.8827 0.592011 21.8465
76889 2 14.13 4.38863 21.7539
76890 2 13.931 8.3049 22.0006
76891 2 9.71554 0.746116 17.0122
76892 2 9.61549 4.78928 16.936
76893 2 9.78079 8.43714 17.1325
78790 2 17.4517 22.2355 17.7013
76895 2 10.3838 2.49718 18.9829
76896 2 10.0821 6.50283 18.9608
76897 2 8.77362 0.361056 19.8168
76898 2 8.89735 4.65721 19.9671
76899 2 8.64884 8.54623 19.8906
76900 2 12.3969 0.555475 17.9743
76901 2 12.3841 4.29609 17.9571
76902 2 12.4497 8.48513 18.0494
76903 2 11.4345 0.671808 20.7172
76904 2 11.7028 4.54613 20.7873
76905 2 11.6018 8.55036 20.7178
78788 2 13.7043 26.0225 20.0592
76913 2 11.641 2.60201 22.7749
76914 2 11.7781 6.46319 22.5361
78794 2 16.6447 25.989 20.7707
76919 2 8.90241 2.66868 21.8715
76920 2 8.9717 6.69439 21.9152
78809 2 13.8873 28.3471 21.8611
76928 2 23.5819 2.61762 19.8265
76929 2 23.6451 6.59916 19.8203
76948 2 23.7276 0.821473 21.9554
76949 2 23.8223 4.4048 21.7823
76950 2 23.7903 8.91214 21.8899
76951 2 19.3691 0.740198 17.0802
76952 2 19.5413 4.70026 17.0226
76953 2 19.7885 8.54978 16.9457
78808 2 14.0386 24.248 21.8638
76955 2 20.3345 2.75037 18.8058
76956 2 20.1307 6.45671 18.9405
76957 2 18.6446 0.664583 19.8693
76958 2 18.6511 4.64986 19.9468
76959 2 18.8356 8.35885 19.7277
76960 2 22.4047 0.756365 18.0785
76961 2 22.3697 4.5628 17.7558
76962 2 22.4995 8.61844 18.011
76963 2 21.3428 0.742791 20.6832
76964 2 21.5056 4.62028 20.6652
76965 2 21.5251 8.49888 20.7856
78803 2 17.1322 27.8126 22.721
76973 2 21.5323 2.55336 22.2661
76974 2 21.7414 6.51313 22.6792
78793 2 16.7731 22.269 20.5678
76979 2 18.7394 2.40644 21.835
76980 2 19.0523 6.54025 21.8707
77761 2 4.71854 10.4123 17.2781
77762 2 4.73304 14.3878 16.9103
77763 2 4.41854 18.2571 16.8717
77764 2 5.1311 12.5867 18.6498
77765 2 5.4814 16.3026 18.9101
77766 2 5.26575 20.1674 18.9451
77767 2 4.07454 10.481 19.6968
77768 2 3.69434 14.359 19.8601
77769 2 3.67717 18.2502 19.7623
77770 2 7.61427 10.8741 17.9728
77771 2 7.21209 14.277 17.9118
77772 2 7.60369 18.139 17.9301
77773 2 6.44331 10.5387 20.6043
77774 2 6.69667 14.2612 20.7
77775 2 6.53318 18.2799 20.5565
78721 2 4.87351 22.1003 17.1512
77783 2 6.97488 16.4744 22.9483
77784 2 7.08983 20.2208 22.8746
77788 2 4.16209 12.3876 21.9652
77789 2 4.1027 16.2732 21.4967
77790 2 4.24532 20.0435 21.7874
77791 2 -0.756414 12.5226 16.7589
77792 2 -0.091261 16.3428 17.1577
77793 2 -0.217183 20.2933 17.138
77794 2 0.625448 10.6045 18.7816
77795 2 0.441994 14.2646 18.7298
77796 2 0.230803 18.2824 19.1572
77797 2 -1.2521 12.159 19.7172
77798 2 -1.16938 16.248 19.6976
77799 2 -1.17191 20.2818 19.8792
77800 2 2.51133 12.3277 17.9791
77801 2 2.60666 16.3065 17.9327
77802 2 2.47354 20.377 17.8772
77803 2 1.81115 12.1727 20.7528
77804 2 1.55683 16.3168 20.5997
77805 2 1.84186 20.4801 20.6459
77812 2 1.89319 10.3994 22.6921
46236 2 20.8266 6.50015 -0.103366
77814 2 1.92127 18.2218 22.6904
77818 2 -0.777358 10.1644 21.8245
77819 2 -0.801642 14.1954 21.5706
77820 2 -1.03155 18.2574 21.8029
77821 2 14.8485 10.4567 17.0418
77822 2 14.5711 14.4787 17.0805
77823 2 14.7853 18.2916 17.2122
77824 2 15.3664 12.5213 18.9716
77825 2 15.5104 16.2936 19.0812
77826 2 15.1885 20.3266 18.8199
77827 2 13.8543 10.3962 19.8989
77828 2 13.78 14.2853 19.7493
77829 2 13.745 18.2155 19.8485
77830 2 17.6526 10.736 17.9722
77831 2 17.4075 14.2322 17.9939
77832 2 17.4579 18.2934 18.0921
77833 2 16.7147 10.5567 20.5931
77834 2 16.562 14.208 20.514
77835 2 16.519 18.3955 20.5951
77842 2 16.8186 12.3199 22.7448
76978 2 19.1009 -1.2059 21.83
77844 2 16.8976 20.3237 22.7738
77848 2 14.0195 12.392 22.0395
77849 2 13.8617 16.3814 21.7526
77850 2 14.1076 20.3405 21.7425
77851 2 9.73456 12.4848 17.0186
77852 2 9.41549 16.2374 17.1472
77853 2 9.79905 20.2747 17.2872
77854 2 10.3323 10.4582 19.0006
77855 2 10.3334 14.2308 18.4578
77856 2 10.3827 18.2821 19.004
77857 2 8.80193 12.4116 19.6844
77858 2 8.83363 16.3315 19.773
77859 2 8.64659 20.0852 19.9741
77860 2 12.5286 12.1087 17.907
77861 2 12.3582 16.4859 18.0537
77862 2 12.3554 20.0888 18.0248
77863 2 11.4693 12.3815 20.8081
77864 2 11.4243 15.7854 20.5886
77865 2 11.5599 20.2511 20.663
77872 2 12.0151 10.4487 22.6635
77873 2 11.9457 14.0138 22.8248
77874 2 11.8232 18.1322 22.6308
77878 2 9.12767 10.3283 21.9063
77879 2 9.27107 13.9195 21.8602
77880 2 9.17736 18.2084 21.8182
77887 2 23.6138 10.7774 19.5683
77888 2 23.5348 14.4143 19.746
77889 2 23.6994 18.1756 19.9732
78752 2 -0.29024 28.1306 17.1253
9277 1 8.77391 -1.21297 10.5855
77910 2 23.8259 19.9638 22.1374
77911 2 19.5865 12.6086 17.094
77912 2 19.6312 16.527 17.3549
77913 2 19.7812 20.3889 17.1908
77914 2 20.1609 10.2864 18.779
77915 2 20.5431 14.3442 19.1271
77916 2 20.22 18.2508 19.0051
77917 2 18.9186 12.3562 19.7808
77918 2 18.4825 16.2997 19.6259
77919 2 18.8201 20.2217 19.7249
77920 2 22.5145 12.1644 17.9751
77921 2 22.5045 16.3458 18.0508
77922 2 22.5105 20.2619 18.143
77923 2 21.6392 12.0164 20.6207
77924 2 21.5426 16.175 20.8331
77925 2 21.4523 20.2614 20.7482
77932 2 21.8601 10.4447 22.7425
77933 2 21.9132 14.5606 22.7032
19690 1 22.3961 23.9542 22.3749
77938 2 18.8991 10.6126 21.82
77939 2 18.9906 14.5717 21.9361
77940 2 19.0186 18.5751 21.9544
77813 2 2.02664 14.3006 22.4121
617 1 16.2135 14.3273 -0.0448402
1157 1 6.24386 26.1154 0.220208
61594 2 20.4491 -1.27266 9.30789
61558 2 9.03003 -0.93089 12.3924
9268 1 17.442 -1.16713 13.1882
9262 1 16.4803 -1.13494 16.1029
19602 1 7.14887 30.0364 22.4288
46246 2 21.7399 -1.29044 6.78038
61450 2 7.76503 -1.05782 8.4361
9241 1 -1.24197 -1.13686 10.6082
78795 2 16.723 29.7966 20.6253
10425 1 9.40186 29.9848 7.3925
9226 1 6.4045 -1.19955 16.2192
61495 2 -1.65821 -1.19774 15.3533
1251 1 18.8524 29.9982 0.866386
48015 2 7.19018 29.9857 1.67699
19611 1 -1.60939 29.7997 19.7654
19638 1 17.2908 29.7786 22.6136
63381 2 5.50449 30.0523 14.1984
78774 2 1.78026 29.9842 22.3899
63429 2 14.2247 30.0178 10.4048
63372 2 7.64479 29.9197 8.40315
63468 2 11.1396 29.9561 15.9127
63483 2 24.9609 30.0581 7.76759
1221 1 10.5424 29.9599 4.61714
19641 1 9.27524 29.9473 17.1261
10380 1 6.67906 29.8976 16.1314
1194 1 16.0119 29.9234 -0.0666572
48108 2 11.5016 30.0177 6.57387
63489 2 24.0294 30.0144 10.0715
10410 1 15.8652 30.0184 9.59229
63534 2 22.296 29.9905 13.2761
63456 2 10.5366 30.096 9.2648
78756 2 0.357851 30.024 18.8547
19590 1 5.70572 29.8987 19.0568
78849 2 23.6256 29.9203 19.9514
78783 2 14.5421 30.0094 17.0924
63540 2 19.3253 29.8217 12.5063
48117 2 8.62502 29.8748 5.54484
78735 2 6.3612 29.8964 20.7563
10431 1 8.851 29.8121 10.6711
10389 1 -0.36873 29.9755 7.41764
48120 2 9.56058 29.923 2.70039
48129 2 24.3084 29.9888 1.02077
78816 2 10.2832 29.9582 18.9999
63474 2 11.9217 29.8415 13.0503
63375 2 6.99067 29.9666 11.066
48048 2 1.56014 29.9216 6.47382
1170 1 7.80462 29.8644 3.49872
63414 2 2.02268 29.9616 13.1848
48069 2 14.2204 29.9468 0.64919
48156 2 20.7143 29.9028 -0.0755233
63435 2 17.0108 29.989 11.2438
78894 2 21.8841 29.7345 22.6821
48036 2 0.652699 29.88 -0.0742636
18499 1 9.90045 -1.23222 23.3013
46114 2 0.864505 -1.09462 -0.144796
61486 2 1.21474 -1.12602 16.0788
18472 1 15.736 -1.11923 18.9268
46132 2 2.38401 -1.139 3.91348
18482 1 15.0378 4.65015 23.3955
19653 1 9.9253 29.9497 23.3863
46116 2 0.738789 6.45504 -0.0360873
77781 2 5.28024 18.1631 23.2981
76849 2 0.25118 0.812978 23.2691
18536 1 19.7651 2.53334 23.2903
47075 2 0.971032 14.287 0.00462826
48096 2 10.8743 29.8154 -0.0357891
1 1 3.5648 0.627275 45.1518
2 1 3.30047 4.47568 45.638
3 1 3.56435 8.46836 45.3347
93175 2 -2.00466 10.4263 34.0319
20 1 -1.63417 2.58311 45.1157
21 1 -1.78295 6.29146 45.3004
37 1 13.5685 0.508222 45.3981
38 1 13.7581 4.47209 45.293
39 1 13.4698 8.45926 45.2249
651 1 23.4256 20.239 45.3192
56 1 8.47229 2.60151 45.3582
57 1 8.59922 6.58786 45.3402
108535 2 -2.36399 10.4402 43.1659
76857 2 -2.07892 6.30711 24.4416
78801 2 15.3721 29.9082 23.5307
107575 2 -2.44859 -1.16811 43.4591
92 1 18.2427 2.70151 45.3276
93 1 18.4252 6.58951 45.1248
577 1 3.26313 12.3989 45.3699
578 1 3.3939 16.5372 45.1834
579 1 3.50597 20.2689 45.1239
595 1 -1.47651 10.3953 45.0529
596 1 -1.68219 14.4001 44.9823
597 1 -1.57395 18.204 45.2018
613 1 13.2716 12.1698 45.2144
614 1 13.1368 16.0336 45.2605
615 1 13.228 20.1174 45.3474
631 1 8.54484 10.3909 44.843
632 1 8.48353 14.1927 45.2163
633 1 8.30333 18.342 45.1329
75 1 23.2972 8.70445 45.4124
36916 1 16.4495 -1.1918 41.6851
78740 2 5.55904 26.2659 23.5081
667 1 18.4469 10.3933 45.1563
668 1 18.2635 14.2109 45.2706
669 1 18.6656 18.4357 45.2901
1153 1 3.46095 24.0203 45.3966
1154 1 3.25007 27.7819 45.5073
1171 1 -1.55529 22.0182 45.327
1172 1 -1.43819 26.0488 45.2361
1189 1 13.5298 24.001 45.4232
1190 1 13.3081 28.1659 45.2235
1207 1 8.54695 22.2086 45.2639
1208 1 8.15848 25.9209 45.2348
28297 1 23.9974 12.1512 26.4555
77816 2 -1.53771 14.461 24.444
1243 1 18.4948 22.268 45.5045
1244 1 18.1236 26.2337 45.105
93176 2 -2.08735 14.2553 33.8682
18443 1 6.30089 2.75799 25.6306
18444 1 6.50203 6.52162 25.5607
94135 2 -2.07451 22.2502 33.7798
107668 2 23.5172 0.655304 40.7463
92217 2 -2.23268 6.65297 33.8248
18460 1 1.5701 0.889026 25.5797
18461 1 1.18881 4.58055 25.6115
18462 1 1.31238 8.56418 25.4498
38090 1 23.799 28.3564 35.8331
46203 2 23.5973 6.50344 45.442
76969 2 20.0102 0.62856 23.5163
92216 2 -2.01287 2.78537 34.0039
18479 1 16.3254 2.65756 25.647
18480 1 16.3376 6.54281 25.249
36938 1 23.5934 4.83653 36.232
27722 1 23.9562 4.51682 26.5234
73 1 23.4185 0.800618 45.3016
18496 1 11.2814 0.551933 25.493
18497 1 11.4198 4.42452 25.5616
18498 1 11.3063 8.41637 25.7759
18446 1 4.82326 4.6778 23.4856
74 1 23.4208 4.62061 45.1808
107576 2 -2.38973 2.65142 43.3242
18532 1 21.1878 0.635562 25.2962
18533 1 21.406 4.4722 25.446
18534 1 21.3747 8.30415 25.4678
77817 2 -1.52638 18.3499 24.5614
92283 2 24.2607 6.38438 26.4743
47163 2 23.7279 18.3399 45.5709
19018 1 6.32259 10.4469 25.569
19019 1 6.39542 14.4493 25.4343
19020 1 6.61387 18.2069 25.6675
107577 2 -2.53329 6.5693 43.3908
108536 2 -2.50048 14.0999 43.3159
28299 1 24.0821 20.4992 26.6229
19036 1 1.25973 12.4059 25.6051
19037 1 1.45645 16.27 25.451
19038 1 1.28293 20.1505 25.585
109496 2 -2.4487 26.2199 43.5846
77930 2 20.3352 16.3366 23.8932
109495 2 -2.53035 22.3666 43.5167
19054 1 16.2546 10.328 25.5097
19055 1 16.3957 14.5973 25.5809
19056 1 16.5472 18.3445 25.5261
19039 1 0.0567187 10.4668 23.4527
108603 2 24.0254 18.4676 35.7981
76970 2 20.1145 4.5484 23.6709
19072 1 11.536 12.3883 25.7802
19073 1 11.3942 16.2936 25.4
19074 1 11.5573 19.9984 25.6668
93177 2 -2.02922 18.3212 33.9357
93241 2 23.9266 10.302 26.628
108537 2 -2.45675 18.1738 43.2629
19108 1 21.3301 12.2704 25.7256
19109 1 21.3337 16.2666 25.6476
19110 1 21.4301 20.2991 25.7227
78775 2 -1.75645 22.2438 24.4471
36919 1 8.70439 -1.18061 36.0925
19 1 -1.68695 -1.07616 45.2792
19594 1 6.28578 22.2375 25.212
19595 1 6.61334 26.1441 25.5142
77839 2 15.1261 10.3295 23.664
19059 1 14.9209 20.3507 23.3795
19612 1 1.53211 23.8719 25.4427
19613 1 1.37361 28.0238 25.3598
27721 1 23.7494 0.578951 26.4285
93268 2 23.6687 12.3235 31.1574
19630 1 16.4077 21.9844 25.6275
19631 1 16.3662 26.0451 25.5332
76851 2 0.45864 8.37293 23.4579
1225 1 23.3682 24.0565 45.1011
19648 1 11.4007 24.113 25.7116
19649 1 11.5151 28.2958 25.4803
76856 2 -2.11028 2.66629 24.3998
77929 2 20.3051 12.5255 23.5843
19684 1 21.3487 24.1452 25.4366
19685 1 21.384 28.0564 25.6367
36937 1 23.6893 0.781632 35.9515
36883 1 -1.37659 -0.897338 35.621
27649 1 4.13971 0.894189 26.7927
27650 1 3.86894 4.66361 26.4332
27651 1 4.0452 8.59803 26.1808
109589 2 23.3755 28.1534 40.8546
27653 1 5.41211 2.7553 28.4301
27654 1 5.30877 6.57113 28.3166
27655 1 3.21017 0.783228 29.352
27656 1 3.02696 4.74931 29.352
27657 1 3.18846 8.72453 29.1059
77869 2 10.2952 12.1246 24.0476
27659 1 5.99115 2.88809 35.1701
27660 1 5.89927 6.59031 34.7075
27661 1 4.66922 0.541277 32.9202
27662 1 4.39013 4.46629 32.9739
27663 1 4.83064 8.60543 32.8807
78830 2 10.427 28.0391 23.4928
27665 1 6.77942 2.74099 32.0899
27666 1 7.00499 6.40545 31.8855
37515 1 23.5779 20.52 35.7167
27668 1 -1.2084 2.45448 26.2125
27669 1 -1.03587 6.52913 26.4791
27670 1 0.592679 0.768291 28.424
27671 1 0.196508 4.45091 28.4443
27672 1 0.392403 8.42202 28.4641
107527 2 3.52568 -1.26628 38.7806
27674 1 -1.66751 2.46891 29.4464
27675 1 -1.78813 6.53669 29.3626
27676 1 1.23069 0.629498 34.8403
27677 1 0.969094 4.76251 35.0175
27678 1 1.29993 8.4175 34.9553
94228 2 23.6762 24.2927 31.4246
27680 1 -0.273035 2.76342 32.9371
27681 1 -0.477154 6.634 32.8354
27682 1 1.93178 0.776158 31.9393
27683 1 1.89259 4.75635 32.0524
27684 1 1.87541 8.669 31.8355
27685 1 13.7809 0.86962 26.3876
27686 1 13.8886 4.91658 26.4229
27687 1 13.9435 8.51016 26.6417
109619 2 18.1487 26.5766 40.6514
27689 1 15.1879 2.68605 28.4864
27690 1 15.5464 6.56964 28.6325
27691 1 13.1223 0.549817 29.4303
27692 1 13.2976 4.60515 29.4867
27693 1 13.1658 8.40586 29.2829
109618 2 18.3287 22.3131 40.6359
27695 1 16.1018 2.81419 35.2289
27696 1 15.9889 6.70347 34.9968
27697 1 14.8675 0.771795 32.8359
27698 1 14.5583 4.74697 33.0266
27699 1 14.6311 8.49546 32.8966
92194 2 0.181497 -1.30666 28.1965
27701 1 16.8061 2.69136 32.2327
27702 1 16.8065 6.72736 32.2306
109616 2 17.3587 26.1036 43.3397
27704 1 8.86628 2.58819 26.2989
27705 1 9.17931 6.44158 26.641
27706 1 10.3343 0.458721 28.8052
27707 1 10.1695 4.37049 28.489
27708 1 10.3222 8.39308 28.7144
92314 2 20.0659 -1.22343 28.1671
27710 1 7.84215 2.35932 29.4021
27711 1 8.09278 6.31874 29.1725
27712 1 11.0018 0.744615 35.0917
27713 1 11.1577 4.5482 34.9925
27714 1 11.2122 8.49543 35.0655
27723 1 24.0337 8.36588 26.3874
27716 1 9.51161 2.59562 33.2264
27717 1 9.60021 6.37976 33.09
27718 1 11.9891 0.565636 32.201
27719 1 11.7687 4.36749 31.8489
27720 1 11.9334 8.38093 32.1573
28874 1 24.1286 28.187 26.4481
92310 2 23.4541 8.50017 31.3033
76910 2 10.2086 4.63237 23.5438
27727 1 23.015 0.623783 29.3676
27728 1 23.231 4.52566 29.4535
27729 1 23.1925 8.44651 29.2845
109615 2 17.7806 22.2707 43.7483
27740 1 18.8792 2.71934 26.2801
27741 1 18.7575 6.48017 26.4611
27742 1 20.1776 0.732456 28.2886
27743 1 20.4342 4.45633 28.5594
27744 1 20.5722 8.43658 28.3789
109613 2 21.2046 26.1962 41.4974
27746 1 18.036 2.65495 29.4415
27747 1 18.3834 6.46372 29.5984
27748 1 21.131 0.750355 35.0871
27749 1 20.9188 4.63857 35.1059
27750 1 20.9553 8.64815 35.0068
109612 2 20.9594 22.1813 41.4825
27752 1 19.4812 2.64759 33.0381
27753 1 19.6059 6.51527 33.3276
27754 1 22.029 0.900052 32.0423
27755 1 21.8973 4.55934 32.1274
27756 1 21.8887 8.24782 31.9727
28225 1 3.69051 12.2583 26.3129
28226 1 4.08217 16.2445 26.3268
28227 1 3.99079 20.1901 26.365
28228 1 5.59269 10.4411 28.4088
28229 1 5.39819 14.4373 28.4297
28230 1 5.38078 18.1888 28.3314
28231 1 3.23577 12.4662 29.1215
28232 1 3.03065 16.3735 29.4411
28233 1 3.49438 20.2089 29.533
28234 1 6.18838 10.5708 35.1275
28235 1 6.2331 14.3902 34.9486
28236 1 6.05242 18.2731 34.9161
28237 1 4.86165 12.4492 32.7323
28238 1 4.90231 16.3869 32.7739
28239 1 4.611 20.2439 33.0379
28240 1 6.88906 10.2809 32.0272
28241 1 6.76126 14.421 31.8708
28242 1 6.83695 18.167 31.9368
28243 1 -0.812652 10.5267 26.4755
28244 1 -0.911003 14.3374 26.3435
28245 1 -0.764054 18.3098 26.6751
28246 1 0.254135 12.5455 28.5426
28247 1 0.567122 16.3769 28.553
28248 1 0.51913 20.3432 28.4785
28249 1 -1.82552 10.3762 29.1602
28250 1 -1.82153 14.5241 29.3049
28251 1 -1.86429 18.1748 29.2658
28252 1 1.03844 12.3614 35.0809
28253 1 0.913534 16.6513 35.0202
28254 1 0.890854 20.4333 34.9348
28255 1 -0.299407 10.6204 32.851
28256 1 -0.308344 14.52 32.8739
28257 1 -0.338898 18.487 32.8479
28258 1 1.99318 12.5262 32.195
28259 1 1.90194 16.4016 32.1776
28260 1 1.75361 20.2323 31.9211
28261 1 14.4534 12.3233 26.5654
28262 1 14.0254 16.1203 26.3168
28263 1 13.9255 20.1636 26.5325
28264 1 15.258 10.522 28.4008
28265 1 15.4615 14.3229 28.5087
28266 1 15.3403 18.2222 28.4762
28267 1 13.05 12.4165 29.2843
28268 1 13.1066 16.2293 29.3656
28269 1 13.2246 20.3539 29.5192
28270 1 15.8248 10.5002 35.1018
28271 1 15.9499 14.3972 34.7995
28272 1 16.2201 18.4538 34.9395
28273 1 14.5694 12.2796 32.9793
28274 1 14.8577 16.4218 33.0272
28275 1 14.4801 20.1574 33.1191
28276 1 16.7765 10.2982 31.988
28277 1 16.8941 14.3483 32.0071
28278 1 16.7388 18.3547 32.0814
28279 1 9.06872 10.2807 26.3443
28280 1 8.96906 14.3893 26.6112
28281 1 9.15039 18.198 26.4672
28282 1 10.0689 12.3475 28.6065
28283 1 10.5556 16.3085 28.4767
28284 1 10.3356 20.312 28.6437
28285 1 8.38495 10.4722 29.4805
28286 1 8.08108 14.5669 29.2844
28287 1 8.0051 18.2424 29.1924
28288 1 11.1131 12.5346 34.9451
28289 1 10.9634 16.3589 34.7602
28290 1 10.7303 20.2496 34.9078
28291 1 9.90445 10.452 33.0789
28292 1 9.64936 14.3361 32.7025
28293 1 10.0478 18.3663 32.6473
28294 1 12.0675 12.3111 31.9463
28295 1 12.1842 16.0667 31.9768
28296 1 12.0658 20.3371 32.0319
108628 2 23.4126 12.5955 40.6133
78776 2 -1.88262 25.9905 24.3051
19616 1 0.0728609 25.9806 23.4029
28303 1 23.215 12.296 29.3458
28304 1 23.004 16.4513 29.2575
28305 1 23.2031 20.3662 29.3104
28315 1 18.8027 10.12 26.471
28316 1 19.0335 14.1892 26.4926
28317 1 18.9999 18.4182 26.5718
28318 1 20.3694 12.4737 28.3165
28319 1 20.0325 16.2929 28.2729
28320 1 20.1768 20.422 28.5155
28321 1 18.2193 10.3092 29.1977
28322 1 18.0243 14.1373 29.4631
28323 1 18.0186 18.4729 29.3235
28324 1 20.9936 12.6634 34.8055
28325 1 20.9511 16.5412 34.723
28326 1 20.8463 20.4381 34.7364
28327 1 19.6092 10.437 33.0444
28328 1 19.5209 14.3513 32.9664
28329 1 19.5779 18.5669 32.9115
28330 1 21.8654 12.2096 32.0581
28331 1 21.9043 16.2358 31.8275
28332 1 21.9921 20.3137 31.8933
28801 1 4.06281 24.3148 26.179
28802 1 4.17033 28.2275 26.7712
28804 1 5.63697 22.17 28.3405
28805 1 5.68605 26.056 28.3157
28807 1 3.50422 24.0817 29.1949
28808 1 3.26338 28.0796 29.2333
28810 1 6.05531 22.0807 35.1035
28811 1 6.28768 25.911 34.8662
28813 1 4.66025 24.2153 32.9875
28814 1 4.71132 27.9228 33.0253
28816 1 6.94872 21.9564 32.0576
28817 1 6.67927 26.1083 31.858
28819 1 -0.919065 22.0187 26.3637
28820 1 -0.90451 25.9067 26.2402
28822 1 0.601132 24.1909 28.2862
28823 1 0.462794 28.2008 28.1425
28825 1 -1.54967 22.0951 29.3492
28826 1 -1.71118 25.9883 28.9572
28828 1 1.00887 24.2737 35.0219
28829 1 1.02751 28.0482 34.8049
28831 1 -0.156783 22.4557 32.8047
28832 1 -0.34653 26.189 32.5928
28834 1 1.92133 24.0718 31.8312
28835 1 2.06059 27.9657 31.7958
28837 1 13.9606 23.993 26.4851
28838 1 14.1695 28.1345 26.2871
28840 1 15.4247 22.0373 28.5053
28841 1 15.1647 26.1329 28.3745
28843 1 13.2151 24.075 29.5112
28844 1 13.1091 28.3078 29.2457
28846 1 16.0598 22.3013 34.9054
28847 1 16.1031 26.2318 34.9225
28849 1 14.4886 24.1082 33.1176
28850 1 14.4909 28.1994 33.025
28852 1 16.7605 22.0813 31.9784
28853 1 16.645 25.9992 31.8673
28855 1 9.12891 22.1577 26.5117
28856 1 9.46774 26.1464 26.427
28858 1 10.5733 24.058 28.2787
28859 1 10.3882 28.2565 28.2191
28861 1 8.15216 22.3359 29.3614
28862 1 8.32235 26.1724 29.318
28864 1 11.0962 24.2101 34.7585
28865 1 11.0174 27.9809 34.8221
28867 1 9.80561 22.2961 32.9151
28868 1 9.82007 26.2052 32.5353
28870 1 11.9043 24.1888 31.8687
28871 1 11.9246 28.1303 31.6956
77841 2 15.3145 18.2567 23.7626
28873 1 23.9482 24.364 26.5548
28879 1 23.2235 24.2328 29.3978
28880 1 23.0211 28.2126 29.4867
28891 1 18.9429 22.3904 26.3664
28892 1 19.1699 26.231 26.2875
28894 1 20.3662 24.3288 28.5253
28895 1 20.5191 28.1957 28.2039
28897 1 18.0975 22.4347 29.3876
28898 1 18.3582 26.3392 29.3993
28900 1 20.9272 24.3765 34.867
28901 1 21.062 28.3355 34.9551
28903 1 19.9205 22.3695 32.8422
28904 1 19.4743 26.0752 32.8961
28906 1 21.8808 24.71 31.9958
28907 1 21.7722 28.3144 32.2207
36865 1 3.91381 0.723136 35.8625
36866 1 3.62715 4.84943 35.9408
36867 1 3.99802 8.71474 35.686
109610 2 19.3466 28.052 42.4584
36869 1 4.97741 2.95583 37.9915
36870 1 5.36855 6.61558 37.9511
36871 1 3.00203 0.811757 38.8609
36872 1 2.76245 4.68471 38.9215
36873 1 3.02052 8.57709 38.8558
649 1 23.3446 12.4117 45.2535
36875 1 5.91065 2.70095 44.4637
36876 1 5.81088 6.34801 44.5103
36877 1 4.57347 0.734641 42.5869
36878 1 4.17257 4.70971 42.4302
36879 1 4.78367 8.333 42.1579
109609 2 19.5962 24.1862 42.3734
36881 1 6.60898 2.51126 41.2742
36882 1 6.59705 6.3424 41.5843
94136 2 -2.15985 26.201 33.6592
36884 1 -1.12232 2.64813 35.7784
36885 1 -1.29879 6.80544 35.7581
36886 1 0.333944 0.737116 37.9181
36887 1 0.0375538 4.6266 37.5927
36888 1 0.432207 8.49465 37.9281
77809 2 0.389213 12.4609 23.5758
36890 1 -2.10568 2.55802 38.8004
36891 1 -1.87762 6.5872 38.9811
36892 1 0.811297 0.732815 44.3844
36893 1 0.772003 4.53363 44.5757
36894 1 0.886627 8.39766 44.2375
19023 1 4.96255 19.9401 23.5551
36896 1 -0.460848 2.45885 42.4335
36897 1 -0.720033 6.48759 42.4966
36898 1 1.82156 0.539329 41.6371
36899 1 1.38073 4.62933 41.556
36900 1 1.61516 8.44245 41.385
36901 1 13.8381 0.795019 35.7029
36902 1 13.7121 4.48368 35.775
36903 1 13.7288 8.44954 35.7643
109607 2 20.0449 26.3975 44.1691
36905 1 14.9787 2.55012 38.1933
36906 1 15.0522 6.70124 37.879
36907 1 12.9141 0.664547 38.7805
36908 1 12.9915 4.72827 38.9785
36909 1 12.7159 8.58945 38.8141
109606 2 20.3121 22.3399 44.4052
36911 1 15.7964 2.57506 44.5046
36912 1 15.7932 6.58206 44.5667
36913 1 14.3383 0.434839 42.5321
36914 1 14.5488 4.38028 42.4481
36915 1 14.2452 8.53733 42.3771
109604 2 21.0188 27.9453 39.4676
36917 1 16.8655 2.68806 41.4376
36918 1 16.3961 6.70189 41.6491
109603 2 20.8797 23.9674 39.5572
36920 1 8.69938 2.75527 35.9292
36921 1 8.6897 6.57811 35.678
36922 1 10.3047 0.750952 37.6926
36923 1 10.3244 4.56124 37.9316
36924 1 10.0247 8.21193 37.7644
109601 2 22.0254 28.2274 36.7043
36926 1 7.82846 2.67374 38.7739
36927 1 8.19065 6.25758 39.1232
36928 1 11.0229 0.540594 44.4428
36929 1 11.0131 4.36343 44.2508
36930 1 10.8859 8.56582 44.4075
109600 2 21.8356 24.5192 36.8487
36932 1 9.56832 2.55488 42.5507
36933 1 9.39554 6.61571 42.4722
36934 1 11.6709 0.552193 41.2697
36935 1 11.8354 4.667 41.4553
36936 1 11.5775 8.43756 41.382
28298 1 24.0074 16.4473 26.2557
1226 1 23.465 28.1667 45.5084
77810 2 0.631615 16.2663 23.3839
36943 1 22.8347 0.97492 39.1914
36944 1 22.5968 4.77454 39.1443
36945 1 23.0791 8.63674 38.854
47044 2 4.62001 12.232 47.0761
36956 1 18.8669 2.63092 36.0833
36957 1 18.7258 6.60457 35.9285
36958 1 20.0559 0.691951 37.9449
36959 1 20.0364 4.63164 37.8661
36960 1 20.1865 8.51954 38.0518
107587 2 13.1947 -1.20239 38.8673
36962 1 17.8046 2.70529 38.861
36963 1 18.0257 6.72517 38.9352
36964 1 20.7646 0.811149 44.6066
36965 1 20.6211 4.6808 44.4823
36966 1 20.6849 8.61343 44.3849
47162 2 23.612 14.4737 45.3333
36968 1 19.3537 2.51648 42.318
36969 1 19.3217 6.54431 42.3812
36970 1 21.3704 0.705684 41.452
36971 1 21.5328 4.66472 41.7905
36972 1 21.6439 8.40267 41.4345
37441 1 3.7324 12.4713 35.9592
37442 1 3.64274 16.171 35.5605
37443 1 3.54655 20.2892 35.7244
37444 1 5.30671 10.5243 37.7274
37445 1 5.00345 14.5875 38.3069
37446 1 4.88348 18.2902 37.6615
37447 1 2.88128 12.5012 38.7259
37448 1 3.04423 16.6538 38.6421
37449 1 2.79506 20.5847 38.7193
37450 1 5.88291 10.3323 44.5562
37451 1 5.79056 14.2588 44.3306
37452 1 5.75177 18.4452 44.1231
37453 1 4.33085 12.3314 42.2863
37454 1 4.46394 16.4946 42.3026
37455 1 4.34587 20.2718 42.3889
37456 1 6.46464 10.626 41.3365
37457 1 6.74596 14.6691 41.665
37458 1 6.42673 18.3767 41.242
37459 1 -1.16309 10.4107 36.0529
37460 1 -1.3639 14.2887 35.9093
37461 1 -1.43392 18.5274 35.76
37462 1 -0.0754664 12.4201 38.0298
37463 1 -0.0546396 16.4386 37.6312
37464 1 -0.158725 20.4119 37.857
37465 1 -2.26527 10.2793 38.7142
37466 1 -2.30465 14.558 38.7513
37467 1 -2.29299 18.3429 38.7622
37468 1 0.734046 12.3113 44.3599
37469 1 0.872295 16.4071 44.2054
37470 1 0.726936 20.1319 44.4331
37471 1 -0.58456 10.3854 42.0542
37472 1 -0.558266 14.4261 42.2641
37473 1 -0.622912 18.3408 42.2267
37474 1 1.61648 12.61 41.4817
37475 1 1.68727 16.5424 41.3195
37476 1 1.68736 20.506 41.6358
37477 1 13.6934 12.5085 35.7772
37478 1 13.7431 16.3359 35.6977
37479 1 13.5363 20.2579 35.8963
37480 1 15.1775 10.5987 37.8215
37481 1 15.0656 14.3156 37.9481
37482 1 15.023 18.3426 38.0795
37483 1 12.9648 12.4932 38.9723
37484 1 12.9264 16.4005 38.8066
37485 1 12.9841 20.3659 38.825
37486 1 15.727 10.453 44.5942
37487 1 15.7706 14.4368 44.3489
37488 1 15.897 18.2434 44.3459
37489 1 14.4175 12.494 42.37
37490 1 14.1531 16.4402 42.3597
37491 1 14.6161 20.2342 42.5492
37492 1 16.7196 10.4681 41.6864
37493 1 16.4559 14.7977 41.2913
37494 1 16.8364 18.2909 41.5781
37495 1 8.83238 10.4522 35.6127
37496 1 8.46387 14.4338 35.8394
37497 1 8.54742 18.38 35.6659
37498 1 9.91436 12.3898 37.7854
37499 1 10.2586 16.3465 37.6464
37500 1 10.1649 20.027 37.726
37501 1 7.83195 10.6718 38.6923
37502 1 8.0337 14.6814 38.8342
37503 1 7.85271 18.2883 38.5172
37504 1 10.8383 12.3779 44.2053
37505 1 10.611 16.3558 44.49
37506 1 10.6778 20.2788 44.2143
37507 1 9.26898 10.2984 42.2386
37508 1 9.58361 14.2889 42.1487
37509 1 9.26715 18.3352 42.0704
37510 1 11.7358 12.263 41.3367
37511 1 11.4088 16.6271 41.1865
37512 1 11.6713 20.2656 41.6047
18447 1 5.14538 8.5198 23.6093
650 1 23.2643 16.5534 45.2162
19652 1 10.1319 26.1225 23.7053
37519 1 22.8479 12.4686 38.6564
37520 1 22.9263 16.4746 38.6043
37521 1 22.6266 20.2554 38.6432
37531 1 18.6372 10.8011 35.8397
37532 1 18.664 14.5864 35.9037
37533 1 18.6193 18.1652 35.7232
37534 1 20.2428 12.4867 37.7223
37535 1 19.9788 16.4736 37.9173
37536 1 20.1169 20.4233 37.9545
37537 1 17.8992 10.6452 38.8618
37538 1 17.9518 14.5542 38.6908
37539 1 17.9196 18.3559 38.4135
37540 1 20.7714 12.669 44.2157
37541 1 20.7273 16.5118 44.3775
37542 1 20.7351 20.4367 44.4286
37543 1 19.7569 10.5047 42.089
37544 1 19.3158 14.4865 42.3917
37545 1 19.2395 18.3178 42.427
37546 1 21.5216 12.5886 41.3348
37547 1 21.3987 16.5005 41.2368
37548 1 21.7027 20.309 41.3188
38017 1 3.61235 24.2225 35.7916
38018 1 3.79699 28.0974 35.9189
38020 1 5.30319 22.1243 37.7869
38021 1 5.12293 26.1663 37.674
38023 1 2.84428 24.3867 38.6487
38024 1 2.72765 28.0572 38.9407
38026 1 6.0116 22.376 44.4381
38027 1 5.81645 25.9922 44.2406
38029 1 4.34849 24.2975 42.6373
38030 1 4.15536 27.917 42.4877
38032 1 6.46621 22.2758 41.2352
38033 1 6.86581 26.0371 41.5839
38035 1 -1.3808 22.3938 35.8138
38036 1 -1.37814 26.3232 35.617
38038 1 0.0780737 24.3885 37.6504
38039 1 0.0802732 28.1545 37.6994
38041 1 -2.28077 22.4933 38.9311
38042 1 -2.15269 26.4011 38.6441
38044 1 0.746695 24.1085 44.3925
38045 1 0.571442 28.1234 44.3466
38047 1 -0.562409 22.2954 42.3103
38048 1 -0.672782 26.1836 42.2619
38050 1 1.53085 24.1609 41.3843
38051 1 1.66536 28.2819 41.5405
38053 1 13.7181 24.2159 35.6748
38054 1 13.5258 28.1216 35.7374
38056 1 15.2857 22.3414 37.6212
38057 1 14.9074 26.103 37.6963
38059 1 12.814 24.1079 38.674
38060 1 12.8734 28.0327 38.848
38062 1 15.9973 22.0714 44.6142
38063 1 15.6996 26.102 44.5105
38065 1 14.6067 23.9526 42.5785
38066 1 14.291 28.0055 42.4799
38068 1 16.3973 22.2008 41.2252
38069 1 16.1982 25.9218 41.318
38071 1 8.81337 22.3006 35.5263
38072 1 8.7421 26.0896 35.7789
38074 1 10.2434 24.0653 37.731
38075 1 10.1052 28.088 37.8553
38077 1 8.0036 22.2351 38.7721
38078 1 8.12383 26.0858 38.7464
38080 1 11.0287 24.2547 44.4634
38081 1 10.8915 27.8336 44.5561
38083 1 9.51429 22.2864 42.4014
38084 1 9.61319 26.1932 42.3152
38086 1 11.6988 24.0753 41.5006
38087 1 11.3482 28.3356 41.3213
78739 2 5.42726 22.3067 23.5719
94229 2 23.5745 28.182 31.5075
38095 1 22.5879 24.3214 38.8355
38096 1 22.8947 28.1491 38.8797
38107 1 18.5272 22.1406 35.762
38108 1 18.6068 26.281 35.7029
38110 1 20.0066 24.4721 37.7554
38111 1 20.1493 28.2043 37.8476
38113 1 18.0783 22.148 38.811
38114 1 17.8401 26.3161 38.8469
38116 1 20.6656 24.345 44.5902
38117 1 20.7726 28.1016 44.6735
38119 1 19.301 22.4046 42.4722
38120 1 19.3365 26.2007 42.2719
38122 1 21.4767 24.0857 41.428
38123 1 21.5331 28.1495 41.3404
27745 1 18.1966 -1.12915 28.8356
46082 2 3.92047 2.58241 45.6099
46083 2 3.90267 6.52162 45.4802
109598 2 18.2484 27.9745 38.5275
46091 2 6.82413 2.71086 46.4325
46092 2 6.63564 6.45492 46.3253
46111 2 -1.44825 0.714406 45.5964
46112 2 -1.35377 4.50003 45.4334
46113 2 -1.09922 8.44329 45.399
46120 2 1.73132 0.801755 46.3521
46121 2 1.59412 4.54301 46.3462
46122 2 1.57481 8.52817 46.1111
109597 2 18.2087 24.329 38.5163
46142 2 13.7072 2.50874 45.5515
46143 2 14.0272 6.45846 45.4841
77815 2 -1.57617 10.3141 24.6494
46151 2 16.5601 2.19026 46.3981
46152 2 16.7133 6.56171 46.3172
46171 2 8.94645 0.686566 45.4795
46172 2 8.84305 4.62966 45.2558
46173 2 8.93333 8.46181 45.3593
46180 2 11.8294 0.954529 46.4546
46181 2 11.791 4.32333 46.1594
46182 2 11.7473 8.59642 46.2378
46231 2 18.9048 0.59918 45.385
46232 2 18.7884 4.7242 45.5358
46233 2 18.8277 8.55961 45.4158
46240 2 21.5938 0.736839 46.46
46241 2 21.5205 4.85462 46.3488
46242 2 21.3332 8.66016 46.2279
47041 2 3.77035 10.4577 45.2822
47042 2 3.82786 14.3366 45.289
47043 2 3.73093 18.4351 45.313
47050 2 6.74242 10.1129 46.427
47051 2 6.71393 14.2974 46.1555
47052 2 6.50171 18.2486 45.8953
47071 2 -1.09884 12.4864 45.2164
47072 2 -1.17377 16.2333 45.2784
47073 2 -1.3275 20.0725 45.2458
47080 2 1.55781 12.3481 46.2274
47081 2 1.75131 16.1264 46.214
47082 2 1.72254 20.0417 46.2435
47101 2 13.7028 10.2927 45.4493
47102 2 13.9575 14.4106 45.4709
47103 2 13.8857 18.2873 45.5767
47110 2 16.8234 10.1598 46.3319
47111 2 16.6883 14.4828 46.177
47112 2 16.4953 18.3429 46.2521
47131 2 8.90315 12.4244 45.427
47132 2 8.91103 16.2655 45.3873
47133 2 8.82282 20.3664 45.2002
47140 2 11.6354 12.234 46.25
47141 2 11.6237 16.2168 46.6416
47142 2 11.5764 19.9041 46.2417
47191 2 18.9149 12.4359 45.3558
47192 2 18.8969 16.3638 45.5334
47193 2 18.9186 20.3755 45.5661
47200 2 21.5802 12.2815 45.9977
47201 2 21.4117 16.633 46.3049
47202 2 21.7595 20.2509 46.3474
48001 2 3.93089 22.1478 45.2338
48002 2 3.73229 25.8606 45.4294
48010 2 6.63155 22.2236 46.245
48011 2 6.43299 26.2199 46.1621
48031 2 -1.17419 24.1327 45.3869
48032 2 -1.36841 27.8999 45.6956
48040 2 1.70155 24.0167 46.1438
48041 2 1.59275 28.1027 46.4434
48061 2 13.8779 21.9777 45.2728
48062 2 13.8614 26.084 45.4036
48070 2 16.6424 21.9582 46.4022
48071 2 16.6497 26.1416 46.3064
48091 2 8.93836 24.2024 45.5157
48092 2 8.85058 27.7951 45.2265
48100 2 11.7449 24.0493 46.2265
48101 2 11.7689 27.7451 46.3513
48151 2 18.5805 24.2403 45.3517
48152 2 18.5581 28.2063 45.3787
48160 2 21.6144 24.1403 46.2225
48161 2 21.4477 27.9498 46.4083
76816 2 5.96801 0.864728 25.4662
76817 2 6.12746 4.68206 25.4766
76818 2 5.81672 8.5358 25.6181
77870 2 10.2239 16.1919 23.6284
37513 1 23.7156 12.6054 35.6672
18481 1 14.7159 0.682754 23.729
76825 2 3.10652 0.794633 24.4355
76826 2 3.09602 4.63498 24.6315
76827 2 3.21829 8.46708 24.4403
107669 2 23.2339 4.92048 40.8027
76847 2 0.899663 2.62206 25.3621
76848 2 0.800367 6.38412 25.262
47161 2 23.5388 10.5283 45.3209
78800 2 15.5519 25.8832 23.5188
37514 1 23.5234 16.4529 35.7988
38089 1 23.5549 24.2207 35.6244
19113 1 20.0534 18.1661 23.7318
36967 1 19.4422 -1.19029 42.1596
76876 2 15.9357 0.758456 25.4668
76877 2 15.934 4.55943 25.3383
76878 2 16.0877 8.34528 25.5359
109595 2 19.7965 26.2983 37.6062
78769 2 0.670748 23.9922 23.5043
18465 1 -0.0488467 6.37573 23.3685
76885 2 12.9721 0.998118 24.6372
76886 2 13.1482 4.6896 24.4106
76887 2 13.2894 8.45634 24.6887
109594 2 19.6507 22.3506 37.643
76907 2 10.8055 2.43862 25.6526
76908 2 10.9597 6.53204 25.3936
76971 2 20.1154 8.45254 23.5813
48121 2 23.6819 22.2311 45.3389
107521 2 4.01252 -1.13207 35.8667
78889 2 20.4232 24.1563 23.5844
76916 2 8.0021 2.75744 24.5114
76917 2 8.04715 6.58824 24.8117
76945 2 23.0747 0.591568 24.4486
76946 2 23.2484 4.25446 24.5154
76947 2 23.1459 8.3491 24.5952
109592 2 18.992 28.3071 36.0049
76967 2 20.662 2.67499 25.3463
76968 2 20.7813 6.23908 25.5247
77780 2 5.52561 14.2741 23.6666
19688 1 20.0095 26.0456 23.6111
76911 2 10.2429 8.51062 23.6976
78770 2 0.366855 27.9578 23.5102
76976 2 17.9669 2.66895 24.542
76977 2 18.1008 6.50992 24.6253
77776 2 6.2063 12.3735 25.4326
77777 2 6.02143 16.3214 25.5692
77778 2 5.82829 20.1286 25.4886
19633 1 14.9566 24.076 23.4292
92233 2 16.4734 -1.12943 30.19
36925 1 7.92498 -1.07093 38.8623
77785 2 3.17864 12.261 24.4494
77786 2 3.29157 16.3943 24.6139
77787 2 3.31168 20.4167 24.4815
77806 2 0.873688 10.4138 25.3566
77807 2 0.996217 14.4292 25.3616
77808 2 1.03677 18.4165 25.2363
19651 1 10.0069 22.0137 23.6385
19112 1 20.0318 14.4606 23.5183
19075 1 10.0116 10.3371 23.5829
19615 1 -0.0850373 22.1447 23.5252
92218 2 -1.09003 -1.28533 31.3489
36939 1 23.7772 8.8223 35.8019
77836 2 15.9533 12.332 25.5287
77837 2 15.8413 16.3736 25.6951
77838 2 16.2286 20.1938 25.7693
27658 1 6.18417 -1.1934 35.0575
78799 2 15.3685 22.2677 23.7483
109561 2 23.6388 22.5197 35.8098
77845 2 13.0294 12.3487 24.7291
77846 2 13.2669 16.256 24.5587
77847 2 13.1353 20.0418 24.549
77866 2 10.9716 10.2898 25.6061
77867 2 10.9868 14.1946 25.5832
77868 2 11.065 18.1239 25.4684
19057 1 14.8713 12.3587 23.772
27703 1 8.73528 -1.18922 26.1945
78829 2 10.4116 23.9984 23.9797
77875 2 8.03364 10.4573 24.592
77876 2 8.28778 14.601 24.5107
77877 2 8.30809 18.2376 24.58
77905 2 23.0668 12.1477 24.6952
77906 2 22.9677 16.2639 24.7083
77907 2 23.1544 20.3965 24.7503
77926 2 20.8783 10.462 25.5647
77927 2 20.6556 14.2733 25.5313
77928 2 20.9771 18.4643 25.7365
76820 2 5.05204 2.7962 23.7737
76821 2 5.38607 6.71992 23.8302
77931 2 20.332 20.399 23.6378
77935 2 18.0472 10.4298 24.6035
77936 2 18.1245 14.6415 24.4052
77937 2 18.2309 18.3184 24.5318
78736 2 5.99702 24.2345 25.466
78737 2 5.89325 28.1191 25.4399
76846 2 0.920037 -1.10741 25.3166
109588 2 23.1823 24.4205 40.6884
78745 2 3.23166 24.3778 24.4489
78746 2 3.0707 28.2705 24.6934
78766 2 1.02804 22.0795 25.5129
78767 2 1.20843 25.9453 25.587
76881 2 14.9498 6.47485 23.6026
77779 2 5.55106 10.4825 23.5821
77871 2 10.4622 20.21 23.9741
76850 2 0.149325 4.5142 23.8067
78796 2 16.0363 24.0159 25.4902
78797 2 15.9383 28.0671 25.2992
19687 1 20.0877 22.3106 23.6853
18500 1 9.84134 2.70439 23.5473
78805 2 13.2386 23.9886 24.6407
78806 2 13.2622 28.0996 24.4872
78826 2 11.0994 22.0448 25.3857
78827 2 11.2064 26.0388 25.5234
18445 1 5.07822 0.633677 23.3762
76909 2 10.0718 0.604143 23.6559
78835 2 8.29712 21.9645 24.5649
78836 2 8.20841 26.179 24.5758
78865 2 23.2817 23.9376 24.5754
78866 2 23.3779 28.1918 24.6882
78886 2 20.8911 22.1826 25.6517
78887 2 20.9319 26.2138 25.5765
92230 2 17.1349 -1.15734 27.2409
107554 2 0.0235627 -1.17347 37.6423
78895 2 18.0814 22.261 24.5537
78896 2 18.2269 25.8142 24.5182
109591 2 19.0308 24.4496 35.8753
92162 2 4.13211 2.85614 26.5128
92163 2 4.47176 6.63863 26.5139
92164 2 5.32333 0.778844 28.4227
92165 2 4.83951 4.68276 28.1542
92166 2 5.01567 8.67378 28.3876
77811 2 0.487785 20.2877 23.4068
92168 2 3.37509 2.74725 29.2794
92169 2 3.62091 6.64971 29.0695
92227 2 13.7912 -1.15673 29.3246
92171 2 7.20126 2.76514 27.4134
92172 2 7.43451 6.72142 27.4074
18483 1 14.9212 8.44841 23.8895
92174 2 5.94108 2.58125 30.357
92175 2 6.30194 6.41498 29.9096
92176 2 5.89584 0.907294 35.3253
92177 2 5.5978 4.55707 34.962
92178 2 5.74683 8.75422 34.7405
18501 1 9.9497 6.58044 23.4249
92180 2 5.07574 2.58301 33.2036
92181 2 5.18028 6.28767 32.9118
92182 2 6.53194 0.739467 32.2485
92183 2 6.59382 4.57846 31.9109
92184 2 6.67893 8.38958 31.9896
92185 2 2.94632 0.656408 34.0393
92186 2 2.66876 4.59672 34.1595
92187 2 3.02523 8.39768 33.9361
92188 2 3.83346 0.729488 31.2653
92189 2 3.69516 4.73938 31.1294
92190 2 3.56436 8.78229 31.2649
92191 2 -0.683891 0.638303 26.442
92192 2 -0.805489 4.39034 26.5948
92193 2 -0.5889 8.38457 26.508
109520 2 14.549 26.1511 42.3313
92195 2 0.113023 2.64382 28.2961
92196 2 0.140911 6.63726 27.9945
92197 2 -1.36689 0.571043 29.1602
92198 2 -1.68214 4.37874 29.1555
92199 2 -1.42454 8.47382 29.171
92200 2 2.36478 0.704133 27.5006
92201 2 2.0437 4.62135 27.3869
92202 2 2.14552 8.84969 27.2985
92203 2 1.43302 0.380584 30.1565
92204 2 1.03275 4.69861 30.1221
92205 2 1.24821 8.72729 30.1378
19598 1 4.77936 27.9333 23.454
92207 2 0.75581 2.85264 35.0066
92208 2 0.743132 6.71987 34.9805
92209 2 0.246997 0.877153 33.044
92210 2 -0.0791557 4.74802 32.9249
92211 2 -0.0493395 8.61995 33.2086
93270 2 23.841 20.2382 31.1744
92213 2 1.52647 2.72714 32.1056
92214 2 1.44535 6.76359 32.1492
109586 2 22.3896 28.3043 43.6656
19076 1 10.1251 14.1781 23.6411
109498 2 -1.75454 22.1774 40.7386
109519 2 14.9555 22.0282 42.5971
92219 2 -1.02144 2.74968 31.2002
92220 2 -1.10139 6.72426 31.1384
109532 2 9.0015 28.1662 35.7228
92222 2 14.336 2.89512 26.4708
92223 2 14.6231 6.63526 26.4709
92224 2 14.9001 0.867659 28.1805
92225 2 15.0426 4.65576 28.5344
92226 2 14.9935 8.45504 28.3036
109585 2 22.3269 24.4582 43.3892
92228 2 13.6796 2.7266 29.4486
92229 2 13.641 6.54803 29.1651
109568 2 23.3071 26.2153 38.7637
92231 2 17.1359 2.68204 27.5141
92232 2 17.1177 6.70334 27.4509
109531 2 9.22629 24.182 35.9235
92234 2 16.4822 2.54573 30.2552
92235 2 16.4536 6.64933 30.1608
92236 2 15.7692 0.797312 35.0601
92237 2 15.821 4.75932 34.8171
92238 2 15.5096 8.57784 34.7502
109517 2 15.2093 28.0614 44.2662
92240 2 14.9594 2.73335 33.1234
92241 2 14.8525 6.64424 33.0564
92242 2 16.6645 0.744081 32.348
92243 2 16.3295 4.7555 32.1845
92244 2 16.4767 8.43155 32.1439
92245 2 12.7884 0.543326 34.069
92246 2 12.7077 4.66887 33.9802
92247 2 12.9505 8.39761 33.8909
92248 2 13.6275 0.899371 31.2359
92249 2 13.6574 4.65372 31.2693
92250 2 13.7643 8.33311 31.1719
92251 2 9.0971 0.558624 26.1407
92252 2 9.43383 4.33568 26.4974
92253 2 9.18929 8.50243 26.5256
109567 2 22.8253 22.4124 38.7656
92255 2 9.80611 2.35214 28.4928
92256 2 9.93102 6.29953 28.6814
92257 2 8.45045 0.616387 29.3833
92258 2 8.31619 4.5314 29.2925
92259 2 8.42819 8.53233 29.247
92260 2 12.0984 0.347267 27.4055
92261 2 12.2523 4.60317 27.5781
92262 2 12.1471 8.47493 27.5737
92263 2 11.2358 0.513199 30.3079
92264 2 11.31 4.35411 29.9994
92265 2 11.41 8.16429 30.2651
109559 2 8.5889 26.026 40.6749
92267 2 10.5959 2.60463 35.056
92268 2 10.686 6.49337 34.8562
92269 2 10.0416 0.698561 33.3088
92270 2 10.0671 4.41442 33.1304
92271 2 10.0274 8.54867 33.1351
109529 2 13.1881 27.8078 40.831
92273 2 11.6851 2.6987 32.4149
92274 2 11.5247 6.18481 32.183
109558 2 8.32031 22.1408 40.8421
92276 2 7.84252 2.6861 34.1696
92277 2 7.84867 6.42624 33.9418
109556 2 7.63479 26.0828 43.4501
92279 2 8.58825 2.80517 31.4536
92280 2 8.58967 6.74901 31.1073
92206 2 0.391325 -1.15231 34.9527
92288 2 23.7051 2.68185 29.2378
92289 2 23.5648 6.27491 29.2395
92305 2 22.9764 0.711912 33.9575
92306 2 22.8635 4.55981 34.2043
92307 2 22.9035 8.68512 34.152
109560 2 8.30663 30.0346 40.6756
92309 2 23.7718 4.77358 31.3712
92221 2 14.427 -1.12407 26.701
92311 2 19.4199 0.673763 26.2824
92312 2 19.1899 4.60344 26.5416
92313 2 19.5447 8.35811 26.4555
109528 2 13.4829 24.1173 40.8862
92315 2 19.8551 2.70336 28.2106
92316 2 20.0995 6.6166 28.3212
92317 2 18.3638 0.81204 28.9056
92318 2 18.5141 4.75047 29.1456
92319 2 18.7021 8.45409 29.3001
92320 2 21.9463 0.763833 27.2123
92321 2 22.1884 4.23325 27.3618
92322 2 22.1881 8.35844 27.4435
92323 2 21.2881 0.615152 29.9727
92324 2 21.291 4.36694 30.2551
92325 2 21.3126 8.54345 30.0924
109516 2 15.4431 24.0563 44.4695
92327 2 20.6681 2.53129 34.8908
92328 2 20.8953 6.65704 35.1913
92329 2 20.2342 0.622265 33.3109
92330 2 20.0752 4.60719 33.1759
92331 2 20.129 8.54857 33.3225
109526 2 12.5902 28.0799 43.452
92333 2 21.4047 2.67603 32.248
92334 2 21.5194 6.48612 32.0271
109555 2 7.78162 22.3657 43.378
92336 2 17.9491 2.5481 34.2212
92337 2 17.9521 6.36351 34.144
109553 2 11.2521 26.0725 41.4979
92339 2 18.7609 2.66842 31.2581
92340 2 18.5911 6.48383 31.4668
93121 2 4.55941 10.6167 26.4642
93122 2 4.41409 14.4467 26.2767
93123 2 4.65546 18.1204 26.461
93124 2 4.8761 12.4603 28.1276
93125 2 5.09708 16.2875 28.2117
93126 2 5.21173 20.0992 28.0775
93127 2 3.50289 10.5698 29.2337
93128 2 3.29307 14.4924 28.9855
93129 2 3.70517 18.3383 29.1208
93130 2 7.03566 10.3796 27.3238
93131 2 7.05987 14.275 27.349
93132 2 7.33147 18.2319 27.3884
93133 2 6.41777 10.537 29.9541
93134 2 6.16062 14.5159 30.0485
93135 2 6.30301 18.1183 30.02
93136 2 5.66193 12.5191 34.6499
93137 2 5.39369 16.3948 34.7333
93138 2 5.50213 20.0434 34.9869
93139 2 5.15162 10.5736 33.2133
93140 2 4.98174 14.4052 32.9289
93141 2 5.0314 18.4707 33.0111
93142 2 6.67007 12.3714 32.0496
93143 2 6.8118 16.3002 32.2451
93144 2 6.33602 20.2706 31.8947
93145 2 2.75989 12.5192 34.2297
93146 2 2.59258 16.61 34.1099
93147 2 2.55776 20.2005 34.0326
93148 2 3.62796 12.5038 31.1017
93149 2 3.60825 16.4262 31.4002
93150 2 3.91231 20.2543 31.2341
93151 2 -0.557164 12.3562 26.6382
93152 2 -0.273283 16.3952 26.5504
93153 2 -0.323208 20.1678 26.7126
93154 2 0.028429 10.2891 28.2846
93155 2 0.125063 14.4139 28.5386
93156 2 0.14547 18.2624 28.3848
93157 2 -1.74684 12.3995 29.2449
93158 2 -1.59049 16.3037 29.2835
93159 2 -1.08506 20.3426 29.4106
93160 2 2.16587 12.2844 27.4458
93161 2 2.29476 16.2573 27.2686
93162 2 2.12743 20.4113 27.5071
93163 2 1.3227 12.2874 30.0941
93164 2 1.23624 16.5434 30.2667
93165 2 1.53986 20.0807 30.1065
93166 2 0.929449 10.4256 35.0793
93167 2 0.545047 14.2915 35.1102
93168 2 0.416674 18.5998 34.9614
93169 2 0.26582 12.5495 33.1268
93170 2 -0.124495 16.3768 32.8547
93171 2 0.133393 20.4615 32.9382
93172 2 1.62272 10.694 32.2241
93173 2 1.641 14.4865 32.1717
93174 2 1.54528 18.364 32.3498
109501 2 14.0366 22.0296 35.9681
109493 2 1.07479 26.2302 41.6001
109492 2 1.35045 22.5017 41.8205
93178 2 -1.30368 10.4705 31.1449
93179 2 -1.40788 14.2979 31.4028
93180 2 -1.3123 18.2252 31.1721
93181 2 14.2383 10.3967 26.5223
93182 2 14.6359 14.2562 26.5586
93183 2 14.4171 18.14 26.3768
93184 2 15.1183 12.3848 28.4249
93185 2 15.0714 16.2518 28.4292
93186 2 15.1816 20.1137 28.4496
93187 2 13.4995 10.3837 29.1711
93188 2 13.6599 14.4501 29.1605
93189 2 13.5317 18.0795 29.16
93190 2 17.0072 10.5268 27.4161
93191 2 17.3241 14.1885 27.2714
93192 2 17.1723 18.3318 27.3965
93193 2 16.1354 10.3081 30.1525
93194 2 16.2228 14.2537 30.1392
93195 2 16.3973 18.0783 30.0071
93196 2 15.5929 12.4801 34.7742
93197 2 15.7721 16.5597 34.8057
93198 2 15.4379 20.2235 34.8992
93199 2 14.8204 10.5304 33.3292
93200 2 15.1066 14.5289 32.9892
93201 2 14.859 18.3409 33.1909
93202 2 16.5172 12.3023 32.2933
93203 2 16.7508 16.4971 32.1045
93204 2 16.3623 20.2607 32.1302
93205 2 12.8211 12.3824 33.8708
93206 2 12.949 16.3771 33.9516
93207 2 12.7923 20.2109 34.1482
93208 2 13.7876 12.4824 31.0053
93209 2 13.8688 16.2122 31.232
93210 2 13.9262 20.2266 31.186
93211 2 9.67369 12.3168 26.6899
93212 2 9.39851 16.3285 26.4639
93213 2 9.61242 20.2602 26.5426
93214 2 10.1926 10.4484 28.3481
93215 2 10.0562 14.2733 28.6001
93216 2 10.2238 18.2026 28.0878
93217 2 8.32989 12.5376 29.1573
93218 2 8.42295 16.3907 29.2272
93219 2 8.55058 20.2971 29.2793
93220 2 12.3161 12.6026 27.404
93221 2 12.3455 16.2241 27.1366
93222 2 12.2571 20.3101 27.4395
93223 2 11.2331 12.3072 30.0516
93224 2 11.4415 16.4429 30.0184
93225 2 11.4108 20.0076 30.2041
93226 2 10.8916 10.4837 34.6789
93227 2 10.6866 14.5218 34.9739
93228 2 10.5872 18.4089 34.8548
93229 2 10.1693 12.3174 33.0024
93230 2 10.2976 16.2573 32.9373
93231 2 9.98963 20.2081 32.7386
93232 2 11.6949 10.3727 32.1374
93233 2 11.6063 14.3219 32.0935
93234 2 11.7588 18.0193 32.2118
93235 2 8.13459 10.5864 33.7892
93236 2 7.90578 14.2239 33.8382
93237 2 7.66469 18.3219 33.7341
93238 2 8.79861 10.4129 31.3074
93239 2 8.50184 14.6246 31.2396
93240 2 8.6419 18.2278 31.2118
93247 2 23.4291 10.2246 29.2651
93248 2 23.4377 14.5417 29.1643
93249 2 23.5498 18.413 29.2726
93265 2 22.6774 12.4676 33.7882
93266 2 22.8952 16.5284 33.9487
93267 2 22.79 20.3489 33.8448
109490 2 -0.252838 28.0743 42.7623
93269 2 23.603 16.3756 31.2
19111 1 20.1612 10.3327 23.457
93271 2 19.2468 12.3025 26.6585
93272 2 19.3623 16.3245 26.4153
93273 2 19.4832 20.3764 26.5731
93274 2 19.9171 10.4417 28.412
93275 2 19.7828 14.2657 28.4317
93276 2 19.8872 18.4274 28.3408
93277 2 18.3312 12.3186 29.3954
93278 2 18.3682 16.3904 29.053
93279 2 18.4236 20.3975 29.3674
93280 2 22.1928 12.4011 27.4808
93281 2 22.2675 16.3468 27.1956
93282 2 22.3518 20.6396 27.3465
93283 2 21.5028 12.5115 29.8766
93284 2 21.2174 16.2462 29.8872
93285 2 21.257 20.28 30.0809
93286 2 20.5324 10.757 34.8343
93287 2 20.6181 14.5779 34.8137
93288 2 20.7855 18.4878 34.9525
93289 2 20.106 12.4343 32.6231
93290 2 20.0497 16.55 33.2077
93291 2 19.9812 20.4312 32.9255
93292 2 21.4585 10.5525 32.272
93293 2 21.3769 14.482 32.158
93294 2 21.5016 18.2572 31.8818
93295 2 17.89 10.766 34.2149
93296 2 17.7041 14.6045 34.0556
93297 2 17.8277 18.7125 33.8155
93298 2 18.5064 10.2633 31.5062
93299 2 18.7134 14.2974 31.2292
93300 2 18.6094 18.4882 31.1992
94081 2 4.53439 22.2731 26.2772
94082 2 4.75321 26.0827 26.5136
94084 2 5.25667 24.0774 28.3205
94085 2 5.43046 28.1232 28.3053
94087 2 3.81068 22.2777 29.3348
94088 2 3.69518 25.9822 28.8021
94090 2 7.41391 22.2666 27.3462
94091 2 7.56431 26.2808 27.3856
94093 2 6.49816 22.2569 30.0571
94094 2 6.24818 26.4657 30.1267
94096 2 5.71779 24.0796 34.996
94097 2 5.64329 27.9346 34.9625
94099 2 5.1501 22.0607 33.427
94100 2 4.9387 26.0582 32.9554
94102 2 6.44582 24.1038 32.3624
94103 2 6.84256 27.9482 32.5636
94105 2 2.73753 24.053 33.7535
94106 2 2.76574 28.0361 33.6289
94108 2 3.81263 24.3496 31.2887
94109 2 3.8412 28.0433 31.2327
94111 2 -0.56665 24.0118 26.4618
94112 2 -0.76143 27.9654 26.4931
94114 2 0.292516 22.1366 28.3089
94115 2 0.101436 26.1769 28.2166
94117 2 -1.29753 24.1682 29.178
94118 2 -1.30902 28.1448 28.755
94120 2 2.55887 24.0137 27.4018
94121 2 2.21949 28.0853 27.3496
94123 2 1.71075 24.0334 29.8536
94124 2 1.50387 28.4038 29.9678
94126 2 0.921239 22.4661 34.5766
94127 2 0.766549 26.1095 34.6601
94129 2 0.20173 24.3183 32.9032
94130 2 0.0883936 28.0807 32.8534
94132 2 1.69125 22.1933 32.0225
94133 2 1.52682 26.1812 31.8913
92212 2 1.79301 -1.23507 32.2683
107635 2 7.74564 -1.00633 43.3524
94138 2 -0.912265 22.4996 31.1534
94139 2 -1.37124 26.5454 31.0097
94141 2 14.5241 22.1541 26.5937
94142 2 14.336 26.2047 26.4818
94144 2 15.0406 24.0859 28.3869
94145 2 15.2213 28.1698 28.3331
94147 2 13.4915 22.229 29.2998
94148 2 13.5807 25.9896 29.1396
94150 2 17.4061 21.9955 27.6317
94151 2 17.3204 26.113 27.2031
94153 2 16.3137 22.2892 30.1973
94154 2 16.4239 26.2025 29.8322
94156 2 15.4634 24.2573 35.0467
94157 2 15.622 28.0229 34.9373
94159 2 14.8982 22.0123 33.1056
94160 2 15.0825 26.2575 33.0047
94162 2 16.2154 24.1689 32.0754
94163 2 16.3419 28.1008 32.212
94165 2 12.7258 24.4294 33.7847
94166 2 12.6662 28.3412 33.8526
94168 2 13.6943 24.4203 31.3527
94169 2 13.7754 27.9724 31.249
94171 2 9.48186 24.1174 26.2786
94172 2 9.49396 28.129 26.2821
94174 2 10.2561 22.2428 28.3414
94175 2 10.1499 26.1499 28.3298
94177 2 8.74893 24.1725 29.1844
94178 2 8.4938 28.1594 29.277
94180 2 12.5035 24.2177 27.5151
94181 2 12.1052 28.234 27.4136
94183 2 11.3122 24.0473 30.1332
94184 2 11.4286 28.3235 29.9275
94186 2 10.8134 22.4221 34.7553
94187 2 10.6101 26.1409 34.5627
94189 2 10.008 24.2555 32.6156
94190 2 10.2075 27.9855 32.8768
94192 2 11.8256 22.2589 32.1987
94193 2 11.5564 26.2505 32.08
94195 2 7.74325 22.0723 33.8809
94196 2 7.98014 25.8862 33.9209
94198 2 8.71843 22.0959 31.3621
94199 2 8.71641 26.1041 31.1647
94207 2 23.4369 22.3684 29.4841
94208 2 23.5584 26.3263 29.2954
94225 2 22.5703 24.5205 33.9723
94226 2 22.921 28.301 34.0224
77840 2 15.1693 14.3664 23.8713
92170 2 7.00057 -1.20512 27.35
94231 2 19.5435 24.2349 26.2923
94232 2 19.3846 28.1921 26.4962
94234 2 20.0009 22.229 28.4554
94235 2 20.2507 26.1854 28.1548
94237 2 18.5421 24.286 29.2563
94238 2 18.5947 28.1704 29.2853
94240 2 22.1602 24.5391 27.5172
94241 2 22.3717 28.1406 27.3489
94243 2 21.5004 24.4432 30.1166
94244 2 21.1579 28.4196 30.1052
94246 2 20.4449 22.3874 34.9044
94247 2 20.6417 26.328 34.8123
94249 2 20.052 24.2997 33.0901
94250 2 19.9358 28.1789 33.3447
94252 2 21.5751 22.2806 32.1453
94253 2 21.2916 26.443 31.8447
94255 2 17.6847 22.2054 33.856
94256 2 17.6533 26.3155 33.7541
94258 2 18.5958 22.4451 31.3836
94259 2 18.5679 26.1947 31.1463
109443 2 4.16459 30.0504 35.9931
107522 2 4.17758 2.90733 35.9231
107523 2 4.16562 6.74924 35.979
107524 2 4.60938 0.970951 37.9663
107525 2 4.74236 4.80971 37.4565
107526 2 4.86777 8.7071 37.521
36889 1 -1.91423 -1.10944 38.7334
107528 2 3.11013 2.91219 38.7511
107529 2 3.5634 6.64953 38.4737
109552 2 11.486 22.129 41.8215
107531 2 6.87971 2.82449 37.0899
107532 2 7.02338 6.57151 36.5538
109525 2 12.8204 23.9872 43.4885
107534 2 5.99107 2.58747 39.5817
107535 2 6.26218 6.32656 39.6546
107536 2 5.64118 0.677046 44.2718
107537 2 5.21706 4.5347 44.4515
107538 2 5.40525 8.52952 44.3148
109550 2 9.611 28.0698 42.5197
107540 2 4.8666 2.76132 42.7247
107541 2 4.73778 6.52004 42.5655
107542 2 6.28528 0.613779 41.5324
107543 2 6.10215 4.40867 41.725
107544 2 6.43539 8.45753 41.3957
107545 2 2.46553 0.713391 43.4449
107546 2 2.45195 4.73689 43.6523
107547 2 2.52287 8.49376 43.2793
107548 2 3.45646 0.465679 40.6725
107549 2 3.28404 4.45703 40.8236
107550 2 3.69118 8.58285 40.5094
107551 2 -0.724744 0.759669 35.9088
107552 2 -0.915439 4.86921 35.7541
107553 2 -0.582327 8.5961 35.9039
109508 2 12.9639 26.0068 38.5001
107555 2 -0.0870492 2.63199 37.5842
107556 2 -0.0124125 6.68144 37.7731
107557 2 -1.63936 0.665005 38.551
107558 2 -1.81026 4.67232 38.6175
107559 2 -1.68899 8.34867 38.6892
107560 2 2.01101 0.846347 36.7469
107561 2 1.8853 4.7571 36.8608
107562 2 1.98092 8.76706 36.9149
107563 2 1.07485 0.567688 39.5756
107564 2 1.11096 4.6703 39.6514
107565 2 1.3336 8.20812 39.5076
109549 2 9.92589 24.3145 42.7946
107567 2 0.643478 2.64624 44.5828
107568 2 0.228085 6.48864 44.3824
107569 2 -0.161369 0.49557 42.5987
107570 2 -0.340658 4.36867 42.6413
107571 2 -0.125392 8.38498 42.5819
92308 2 23.701 0.9169 31.2736
107573 2 1.29835 2.49121 41.4822
107574 2 1.17877 6.36942 41.6955
109547 2 10.8769 26.0218 44.4531
109489 2 -0.289224 24.1829 42.6236
36868 1 5.18348 -1.16206 37.9791
109507 2 13.5616 22.3403 38.5679
107579 2 -1.26835 2.5235 40.5351
107580 2 -1.4487 6.2919 40.8091
109505 2 14.5371 27.817 37.6866
107582 2 14.1624 2.6524 35.8932
107583 2 14.3114 6.55486 36.046
107584 2 14.7823 0.757705 37.6873
107585 2 14.8441 4.40588 37.6218
107586 2 14.6887 8.54073 37.6412
109546 2 10.2898 22.1185 44.1307
107588 2 13.2502 2.88115 38.7679
107589 2 13.2214 6.52871 38.8666
109513 2 16.1586 22.3426 39.414
107591 2 17.1601 2.4983 36.7915
107592 2 17.0656 6.83967 37.1657
109544 2 11.1018 28.052 39.4575
107594 2 15.84 2.61202 39.7062
107595 2 16.0747 6.81976 39.5375
107596 2 15.2991 0.600998 44.3878
107597 2 15.4692 4.53993 44.2165
107598 2 15.444 8.58086 44.1524
109511 2 16.8166 26.247 36.7269
107600 2 14.8064 2.46075 42.6275
107601 2 14.6712 6.61832 42.5582
107602 2 16.1543 0.548047 41.5943
107603 2 16.384 4.44419 41.7353
107604 2 16.3177 8.4833 41.5872
107605 2 12.665 0.482285 43.5342
107606 2 12.8008 4.2943 43.3734
107607 2 12.5085 8.31463 43.5136
107608 2 13.5151 0.651159 40.8797
107609 2 13.5605 4.14562 40.8772
107610 2 13.4617 8.21776 40.675
107611 2 9.10757 0.813105 36.07
107612 2 9.11903 4.72928 35.7892
107613 2 9.23657 8.47378 35.8378
109543 2 11.1162 23.9631 39.5969
107615 2 9.6362 2.62837 37.6244
107616 2 9.49552 6.38198 37.8124
107617 2 8.36299 0.685656 38.5394
107618 2 8.35195 4.44324 38.9278
107619 2 8.47056 8.41865 38.7939
107620 2 12.1004 0.872743 36.7924
107621 2 12.0767 4.27189 36.9091
107622 2 12.092 8.39867 36.8076
107623 2 11.1825 0.991721 39.3677
107624 2 11.1686 4.61323 39.551
107625 2 10.9755 8.19171 39.3934
109541 2 11.7801 28.0868 36.839
107627 2 10.5304 2.46363 44.512
107628 2 10.5099 6.47637 44.3861
107629 2 9.86468 0.484936 42.689
107630 2 9.89989 4.59888 42.4682
107631 2 9.68883 8.3545 42.5951
109540 2 11.8538 24.1921 36.756
107633 2 11.1982 2.55009 41.7462
107634 2 11.3439 6.51823 41.5416
109538 2 8.19866 28.0474 38.4825
107636 2 7.74352 2.74861 43.4175
107637 2 7.75477 6.44219 43.5429
109523 2 15.9083 28.0637 41.5148
107639 2 8.63962 2.86581 40.8323
107640 2 8.64441 6.3743 40.8931
109537 2 8.34065 24.0574 38.6779
107648 2 22.7845 2.8555 38.9358
107649 2 23.3598 6.78318 38.6501
107665 2 22.3972 0.956255 43.4384
107666 2 22.5413 4.4282 43.4665
107667 2 22.4657 8.54797 43.6411
76855 2 -1.74469 -1.23203 24.5117
109487 2 0.512889 26.037 44.3976
107670 2 23.4933 8.7316 40.762
107671 2 18.9749 0.601924 35.8744
107672 2 19.0632 4.5738 35.9688
107673 2 19.2766 8.663 35.6972
109522 2 16.3735 23.9857 41.4071
107675 2 19.654 2.58654 37.935
107676 2 19.8867 6.75413 37.7944
107677 2 18.2308 0.524503 38.7161
107678 2 18.2075 4.71204 38.8396
107679 2 18.4843 8.72335 38.9694
107680 2 21.8383 0.784971 36.8955
107681 2 21.8182 4.68403 37.0602
107682 2 21.9838 8.7681 36.9265
107683 2 20.9181 0.908607 39.7025
107684 2 20.8619 4.71335 39.7795
107685 2 21.2042 8.60509 39.4072
109535 2 9.97631 25.9821 38.1675
107687 2 20.1771 2.64537 44.3779
107688 2 20.3321 6.82362 44.1494
107689 2 19.6677 0.695516 42.6847
107690 2 19.7529 4.7234 42.5954
107691 2 19.7958 8.61437 42.4557
109514 2 15.826 25.9817 39.4734
107693 2 21.1896 2.8211 41.6748
107694 2 21.3616 6.65023 41.6612
109534 2 9.7472 22.1213 37.6241
107696 2 17.5575 2.51579 43.3095
107697 2 17.5318 6.59471 43.5427
109510 2 16.9011 22.1629 36.7655
107699 2 18.6115 2.38351 40.6871
107700 2 18.3991 6.66159 40.9103
108481 2 4.24075 10.6511 35.8101
108482 2 4.23863 14.3234 35.7317
108483 2 4.09939 18.3249 35.8236
108484 2 4.78374 12.4876 37.7252
108485 2 4.65641 16.2894 37.2265
108486 2 5.13574 20.3117 37.8568
108487 2 3.28134 10.4069 38.8368
108488 2 3.12796 14.4799 38.5179
108489 2 3.06523 18.7451 38.6211
108490 2 7.16216 10.6676 36.7254
108491 2 6.95667 14.3095 37.1224
108492 2 6.80046 18.433 36.772
108493 2 5.98523 10.2936 39.4336
108494 2 6.19326 14.6315 39.6495
108495 2 5.97372 18.1648 39.27
108496 2 5.55455 12.4616 44.3304
108497 2 5.32403 16.5044 44.3087
108498 2 5.36459 20.3464 44.1378
108499 2 4.95704 10.559 42.6158
108500 2 4.906 14.41 42.5878
108501 2 4.73784 18.5224 42.3959
108502 2 6.20768 12.4486 41.4362
108503 2 6.60271 16.5196 41.7999
108504 2 6.08116 20.4687 41.4727
108505 2 2.49779 12.463 43.2977
108506 2 2.50514 16.7803 43.3327
108507 2 2.48654 20.3161 43.3627
108508 2 3.3748 12.1927 40.5809
108509 2 3.70296 16.7725 40.7147
108510 2 3.45044 20.6507 40.6826
108511 2 -0.878131 12.3054 35.9077
108512 2 -1.05766 16.4624 35.8036
108513 2 -1.06857 20.5556 36.1382
108514 2 -0.149517 10.455 37.8512
108515 2 -0.165841 14.4374 37.7396
108516 2 -0.407946 18.4396 37.5399
108517 2 -1.77432 12.2563 38.5538
108518 2 -1.758 16.5873 38.8021
108519 2 -1.91347 20.3361 38.7693
108520 2 1.96853 12.2945 36.6951
108521 2 1.98106 16.6336 36.6135
108522 2 1.75574 20.4185 36.7074
108523 2 0.762214 12.283 39.7231
108524 2 1.29968 16.7214 39.1927
108525 2 1.03966 20.6788 39.3181
108526 2 0.537002 10.3541 44.2938
108527 2 0.478082 14.3638 44.3162
108528 2 0.57892 18.216 44.5158
108529 2 -0.0756835 12.272 42.3561
108530 2 -0.310196 16.3756 42.5684
108531 2 -0.12612 20.2291 42.4669
108532 2 1.21993 10.2697 41.583
108533 2 1.32218 14.5495 41.6083
108534 2 1.15791 18.6438 41.4109
109486 2 0.30668 22.1148 44.1862
109499 2 -1.60974 26.3207 40.7928
109504 2 14.9207 24.2243 37.4748
108538 2 -1.571 10.4231 40.5816
108539 2 -1.60484 14.3557 40.6765
108540 2 -1.54013 18.432 40.744
108541 2 14.1395 10.5872 35.7498
108542 2 14.2517 14.5728 35.4808
108543 2 14.0263 18.4451 36.2769
108544 2 14.8569 12.3955 37.5972
108545 2 14.8655 16.3906 37.6787
108546 2 14.7129 20.4124 37.5826
108547 2 13.1604 10.5577 38.7963
108548 2 13.1852 14.4438 38.4904
108549 2 13.044 18.3995 38.7816
108550 2 17.0545 10.5829 36.9902
108551 2 16.9313 14.3917 36.8213
108552 2 16.8846 18.2677 36.8509
108553 2 15.9362 10.4623 39.555
108554 2 15.9533 14.0252 39.6155
108555 2 16.2264 18.3521 39.4063
108556 2 15.2337 12.3585 44.4197
108557 2 15.1001 16.2047 44.0715
108558 2 15.4287 20.0446 44.3028
108559 2 14.7768 10.3859 42.4166
108560 2 14.7657 14.4259 42.2624
108561 2 14.7083 18.3324 42.5185
108562 2 16.2122 12.3599 41.8553
108563 2 15.9269 16.6473 41.343
108564 2 16.1589 20.1886 41.6832
108565 2 12.7389 12.1991 43.3753
108566 2 12.1793 16.0851 43.5307
108567 2 12.4379 20.2615 43.5459
108568 2 13.6424 12.6574 40.7112
108569 2 13.2407 16.5083 40.6341
108570 2 13.527 20.4009 40.766
108571 2 9.24811 12.5751 35.6547
108572 2 9.26703 16.437 35.8569
108573 2 8.91153 20.3975 35.4633
108574 2 9.64679 10.2494 37.676
108575 2 9.6379 14.5187 37.7162
108576 2 9.78816 18.2539 37.4021
108577 2 8.33737 12.4781 38.5801
108578 2 8.23258 16.4929 38.5748
108579 2 8.3065 20.2975 38.3463
108580 2 11.92 12.6438 36.8128
108581 2 12.1754 16.3656 36.758
108582 2 11.8129 20.3913 36.7639
108583 2 10.9243 12.6311 39.2878
108584 2 11.0206 16.5029 39.3986
108585 2 11.1221 20.3175 39.4958
108586 2 10.473 10.3247 44.0689
108587 2 10.3915 14.3018 44.251
108588 2 10.1125 18.3846 44.4009
108589 2 9.70536 12.4182 42.6494
108590 2 9.64491 16.4895 42.5179
108591 2 9.6977 20.3434 42.2744
108592 2 11.1583 10.4365 41.1759
108593 2 11.2644 14.2311 41.5743
108594 2 11.307 18.3909 41.6976
108595 2 7.44604 10.5667 43.292
108596 2 7.60069 14.6664 43.5466
108597 2 7.55549 18.5593 43.2767
108598 2 8.38438 10.4786 40.5893
108599 2 8.3097 14.1599 40.6362
108600 2 8.22383 18.5206 40.4294
108607 2 23.4007 10.615 38.6194
108608 2 23.2543 14.4382 38.465
108609 2 23.0572 18.43 38.7082
108625 2 22.4791 12.5908 43.2127
108626 2 22.4034 16.4908 43.3904
108627 2 22.5861 20.5895 43.4473
109502 2 14.0282 26.1497 35.7581
108629 2 23.286 16.2232 40.6386
108630 2 23.4641 20.6689 40.6149
108631 2 18.9595 12.6435 35.7361
108632 2 19.2031 16.4121 35.9587
108633 2 19.062 20.3816 35.9205
108634 2 19.8369 10.5667 37.4791
108635 2 19.9083 14.4728 37.8954
108636 2 19.8758 18.442 37.7801
108637 2 18.2136 12.4474 38.5086
108638 2 17.9538 16.3866 38.5652
108639 2 18.1669 20.2565 38.3486
108640 2 21.9018 12.5433 36.7094
108641 2 21.9977 16.5125 36.9167
108642 2 21.8313 20.5844 36.9104
108643 2 21.0111 12.3828 39.612
108644 2 21.077 16.21 39.4745
108645 2 20.8598 20.3871 39.5676
108646 2 20.1908 10.4061 44.1275
108647 2 20.2134 14.4751 44.2569
108648 2 20.4001 18.4522 44.5146
108649 2 19.6027 12.5081 42.5855
108650 2 19.7311 16.4885 42.5434
108651 2 19.6773 20.2116 42.5283
108652 2 21.3701 10.6552 41.5536
108653 2 21.031 14.4902 41.3743
108654 2 21.3723 18.3142 41.4425
108655 2 17.4388 10.4468 43.5449
108656 2 17.5352 14.7185 43.4281
108657 2 17.614 18.2524 43.3656
108658 2 18.3288 10.5655 40.7887
108659 2 18.1529 14.278 40.8918
108660 2 18.4254 18.3494 40.7635
109441 2 4.28176 22.1578 35.8307
109442 2 4.14123 26.0469 35.8712
109444 2 4.72113 24.1838 37.8633
109445 2 4.74628 28.0795 37.5356
109447 2 3.19157 22.3517 38.3815
109448 2 2.92933 26.2466 38.7132
109450 2 7.08209 22.1435 36.8334
109451 2 7.08981 26.176 36.8218
109453 2 6.21317 22.4165 39.4208
109454 2 6.28118 26.1671 39.5144
109456 2 5.51271 24.1353 44.2463
109457 2 5.00436 27.814 44.4487
109459 2 5.08024 22.288 42.6255
109460 2 4.61441 26.1634 42.5111
109462 2 6.27011 24.2139 41.8733
109463 2 6.41942 27.8065 41.7235
109465 2 2.56689 24.1073 43.4311
109466 2 2.47543 28.2057 43.6468
109468 2 3.39399 24.1171 40.8881
109469 2 3.50334 27.805 40.7451
109471 2 -0.968655 24.3639 35.7976
109472 2 -0.930281 28.1717 35.6275
109474 2 -0.182759 22.3451 37.6889
109475 2 -0.40255 26.356 37.2596
109477 2 -1.73144 24.4772 38.5814
109478 2 -1.75619 28.2285 38.8716
109480 2 1.97641 24.2486 36.9063
109481 2 1.72115 28.0778 36.7247
109483 2 1.19188 24.2293 39.4986
109484 2 1.04592 28.147 39.5283
27751 1 19.9443 -1.22077 33.1133
28818 1 6.93787 29.7164 32.2228
107692 2 21.1844 -1.24544 41.4688
109617 2 17.5786 29.8252 43.3436
92161 2 4.51625 -1.18955 26.6066
107647 2 23.0616 -1.10637 38.8682
92239 2 14.9975 -1.31402 33.2264
76880 2 15.1146 2.547 23.7586
92275 2 7.98787 -1.12417 34.2736
38022 1 5.17232 29.8527 37.8752
38058 1 14.9467 29.9253 37.9335
94095 2 6.46123 29.7894 30.2999
38070 1 16.6337 29.9274 41.4592
48072 2 16.3031 30.0715 46.1836
109521 2 14.5986 30.0088 42.4841
28863 1 8.23426 29.8865 29.4697
38121 1 19.0848 29.9505 42.2848
78837 2 8.06168 30.0631 24.7437
38073 1 8.61834 30.0403 35.8952
1209 1 8.56847 29.8441 45.1604
94260 2 18.4516 30.0402 31.3711
48003 2 3.91402 30.1368 45.2866
109557 2 7.51611 29.9938 43.3484
38034 1 6.49125 29.7763 41.387
109608 2 20.3321 29.9792 44.2052
109455 2 5.90976 29.9799 39.5515
78777 2 -1.90074 29.9231 24.6423
38064 1 15.6997 29.988 44.2515
94197 2 7.81695 30.0064 33.998
27739 1 18.868 -1.21479 26.2924
109461 2 4.91893 29.8222 42.5535
38028 1 5.83338 29.8408 44.4046
19596 1 6.04412 29.9134 25.6206
94155 2 16.3412 29.9902 29.9401
28812 1 6.19539 29.7572 35.0024
109488 2 0.212524 30.1529 44.5276
94140 2 -1.33888 30.025 31.0828
78741 2 5.0196 29.9922 23.8742
78768 2 0.729506 29.9978 25.3302
109548 2 10.336 29.9344 44.1052
94188 2 10.8059 30.0988 34.9331
94101 2 5.20866 30.0117 33.0044
78888 2 20.9255 30.0447 25.3347
19689 1 20.1784 29.9938 23.4227
94200 2 9.08311 29.8172 31.3616
48123 2 23.8073 30.0517 45.3264
94128 2 0.450121 29.9079 34.758
109503 2 14.1991 29.9656 35.82
109509 2 13.08 29.7891 38.5429
94149 2 13.6519 30.0153 28.9822
109614 2 21.0703 29.9618 41.5322
109494 2 1.42442 29.9258 41.8353
19632 1 16.4554 29.9203 25.4201
94257 2 17.7813 29.9082 33.853
28854 1 16.5875 29.9518 31.8348
92272 2 11.5025 -1.12565 32.2695
107533 2 6.19175 -1.054 39.5308
107530 2 6.89045 -1.16095 36.9761
92266 2 10.5079 -1.14126 34.986
27667 1 -0.854109 -1.15165 26.4408
47076 2 -0.40649 18.3116 46.9034
19077 1 9.98861 18.2305 23.5165
19041 1 0.133285 18.2608 23.5033
46115 2 -0.5431 2.72622 46.8539
48035 2 -0.457202 25.9022 47.0172
18537 1 19.8855 6.44713 23.5927
47104 2 14.5689 12.0966 46.8402
47045 2 4.517 16.2111 46.8744
47136 2 9.37452 18.2639 46.9236
47074 2 -0.771654 10.4356 46.9275
19021 1 5.21073 12.3975 23.5047
65335 2 -1.75675 45.8446 15.2306
1161 1 4.34556 32.0918 0.891724
64468 2 24.3669 36.0674 12.3101
1167 1 5.74752 32.1054 4.60611
65337 2 -1.42432 53.5927 15.3304
20810 1 24.1319 51.5647 17.0046
1751 1 1.42414 39.5985 0.239031
1182 1 2.0099 32.1236 6.58373
49975 2 -1.49148 45.6021 5.84509
1188 1 3.09171 31.9545 3.65407
11593 1 24.6142 47.5423 7.47093
1197 1 13.6863 32.0833 0.973228
2902 1 1.24603 59.2825 0.323799
1203 1 15.4656 32.0645 4.24794
79828 2 23.9923 36.1334 22.1165
21385 1 24.3744 59.3854 16.8031
49977 2 -1.27007 53.0469 5.74457
1218 1 11.8046 31.9318 6.54803
10473 1 20.3186 30.0517 13.968
1224 1 12.5695 31.9724 3.65598
1233 1 23.9472 31.873 1.11147
2344 1 16.386 45.6293 0.244107
49015 2 -1.19204 33.9145 5.72453
1254 1 21.9087 31.9566 6.60692
48995 2 1.00458 37.739 0.054657
1260 1 22.7114 32.0276 3.64387
65403 2 24.9685 53.3345 7.83792
49054 2 11.0174 33.7147 0.0345978
66295 2 -1.49405 57.2546 15.0292
1735 1 4.04357 35.9665 1.23262
1736 1 4.06057 39.7921 1.16829
1737 1 3.83622 43.6503 1.20379
1738 1 7.04265 33.9576 6.5432
1739 1 6.95417 37.7893 6.62425
1740 1 7.01696 41.7325 6.53211
1741 1 5.63468 35.8287 4.46635
1742 1 5.89856 39.7264 4.47482
1743 1 5.46096 43.5939 4.6654
1744 1 7.93379 33.9472 3.69217
1745 1 8.17955 37.6848 3.60725
1746 1 7.78488 41.7686 3.54062
20234 1 24.248 39.7674 17.125
49017 2 -1.30596 41.9002 5.54569
20811 1 24.3807 55.3752 17.0972
1753 1 -0.741569 33.9382 1.16247
1754 1 -0.743686 37.8056 1.24267
1755 1 -0.960575 41.67 1.07256
1756 1 2.06841 35.9463 6.72818
1757 1 1.76798 39.8165 6.62581
1758 1 1.92652 43.7137 7.05475
1759 1 0.790994 34.0525 4.4594
1760 1 0.459912 37.9181 4.80011
1761 1 0.466074 41.7351 4.55581
1762 1 2.75919 35.9704 3.78348
1763 1 2.98847 39.681 3.8495
1764 1 2.64214 43.6158 3.55191
48964 2 6.17376 36.0487 -0.159239
66361 2 24.6265 57.2986 7.73938
50074 2 20.6543 45.7438 -0.124063
1771 1 14.1417 35.8704 1.00378
1772 1 13.9572 39.8052 1.06171
1773 1 14.0283 43.8708 1.18768
1774 1 17.0243 33.9015 6.5977
1775 1 17.0463 37.8624 6.77793
1776 1 16.9854 41.7629 6.67136
1777 1 15.478 36.0101 4.52789
1778 1 15.2792 39.7002 4.65552
1779 1 15.6551 43.6783 4.466
1780 1 17.7562 34.0422 3.53547
1781 1 17.6345 37.8846 3.52023
1782 1 17.487 41.5579 3.82938
11594 1 24.5604 51.4076 7.70335
50069 2 24.6658 51.1273 3.15961
1732 1 6.41999 34.1653 0.0483764
1789 1 9.22401 33.79 1.14262
1790 1 9.13275 37.7954 0.911923
1791 1 9.06867 41.8445 0.922572
1792 1 11.9035 35.9481 6.52019
1793 1 11.8208 39.8647 6.73795
1794 1 11.8932 43.6861 6.93232
1795 1 10.8021 33.9569 4.4951
1796 1 10.6712 37.8904 4.56482
1797 1 10.7037 41.9167 4.71294
1798 1 12.7352 35.9824 3.52239
1799 1 12.7368 39.8917 3.65791
1800 1 13.0586 43.6875 3.833
1807 1 23.8238 35.9674 1.01264
1808 1 23.8805 39.8249 0.876144
1809 1 24.0309 43.7935 0.901933
64376 2 -1.53873 37.7235 15.1351
63363 2 5.12847 30.1346 7.42016
2309 1 6.52296 49.4408 0.0743987
1825 1 19.0612 33.9795 0.969349
1826 1 18.7383 37.7947 0.925359
1827 1 18.8249 41.8703 1.00872
1828 1 22.0242 35.9707 6.70556
1829 1 22.1174 39.6934 6.63807
1830 1 21.8287 43.5796 6.66917
1831 1 20.4386 33.8285 4.5765
1832 1 20.4117 37.7612 4.66061
1833 1 20.3702 41.7792 4.56446
1834 1 22.8454 35.6477 3.68282
1835 1 22.6022 39.6147 3.73409
1836 1 22.5087 43.7575 3.61903
49986 2 15.8983 55.4246 0.115069
11017 1 24.5809 35.9343 7.47738
64375 2 -1.55351 33.5373 14.9292
2311 1 4.15493 47.8233 1.08135
2312 1 4.21749 51.4999 1.21477
2313 1 4.15258 55.2659 1.20515
2314 1 7.14145 45.4095 6.54572
2315 1 6.96415 49.5559 6.73429
2316 1 6.92981 53.336 6.51676
2317 1 5.46618 47.4614 4.6622
2318 1 5.72671 51.5138 4.804
2319 1 6.001 55.3605 4.70697
2320 1 7.83454 45.5094 3.65102
2321 1 7.85988 49.3278 3.74855
2322 1 7.91981 53.2801 3.70366
80762 2 24.5467 49.6307 17.0714
20809 1 24.2371 47.7299 16.8076
48006 2 6.03545 32.0218 -0.0123448
2329 1 -0.908514 45.5172 1.01816
2330 1 -0.75049 49.4893 1.02828
2331 1 -0.81039 53.4252 1.0515
2332 1 1.92044 47.6312 6.56653
2333 1 2.05847 51.5751 6.8043
2334 1 2.16717 55.2269 6.8256
2335 1 0.231213 45.4119 4.92332
2336 1 0.64784 49.4622 4.71376
2337 1 0.755104 53.2451 4.79705
2338 1 2.74099 47.4918 3.70027
2339 1 2.94747 51.2358 3.743
2340 1 2.84301 55.1236 3.89917
10443 1 24.4639 32.0623 7.85729
1248 1 21.3111 32.112 0.0469074
49976 2 -1.22182 49.6069 5.7708
2347 1 14.0379 47.6217 1.00705
2348 1 14.2142 51.5151 0.986828
2349 1 13.8658 55.3273 1.06753
2350 1 17.1881 45.8022 6.52157
2351 1 17.1186 49.5381 6.59929
2352 1 16.8677 53.2943 6.6582
2353 1 15.6616 47.7359 4.51498
2354 1 15.7031 51.5055 4.30395
2355 1 15.4605 55.9 4.68149
2356 1 17.8326 45.4807 3.65234
2357 1 17.7967 49.4839 3.56785
2358 1 17.6452 53.9717 3.90568
78780 2 -0.997195 30.0022 21.942
11019 1 24.512 43.6154 7.33454
50935 2 -1.03268 57.2616 5.70064
2365 1 8.89639 45.6488 0.839842
2366 1 9.09025 49.3494 1.20902
2367 1 9.29479 53.4201 1.20295
2368 1 12.114 47.5845 6.53513
2369 1 12.0237 51.696 6.87208
2370 1 12.0054 55.5486 6.82963
2371 1 10.7663 45.6453 4.57518
2372 1 10.6606 49.5384 4.83771
2373 1 10.7353 53.6741 4.66227
2374 1 12.9571 47.7711 3.58081
2375 1 12.8617 51.6907 3.9444
2376 1 12.9555 55.5601 3.60583
2383 1 24.0144 47.6705 0.989093
2384 1 24.1847 51.4409 1.37765
2385 1 24.2154 55.6025 1.14684
80663 2 6.77788 51.6224 22.7011
48996 2 0.904293 41.746 -0.217501
2327 1 1.48885 51.6008 0.132291
2401 1 18.8894 45.7841 0.966479
2402 1 19.347 49.4913 1.06296
2403 1 19.2151 53.4857 1.15415
2404 1 21.9532 47.684 6.56661
2405 1 22.0707 51.5593 6.77088
2406 1 21.7341 55.529 6.75013
2407 1 20.7023 45.7417 4.53556
2408 1 20.6798 49.6861 4.38834
2409 1 20.5391 53.4945 4.7199
2410 1 22.9336 47.5495 3.69176
2411 1 22.9139 51.8027 3.73071
2412 1 22.8336 55.5737 3.53709
65428 2 24.2537 47.5963 12.4307
2328 1 1.50293 55.3407 0.335919
2887 1 4.13782 59.2736 0.955523
2890 1 7.13738 57.4015 6.57174
50075 2 20.8808 49.7594 -0.116127
2893 1 5.6622 59.2087 4.57409
2896 1 7.86668 57.3676 3.86068
11595 1 24.3967 55.2051 7.43873
48994 2 1.15973 33.9279 0.419121
2905 1 -0.959296 57.1778 1.0142
2920 1 16.1547 57.2246 0.0835871
2908 1 2.27083 59.2078 6.87912
2911 1 0.980514 57.3478 4.67679
63510 2 24.4119 31.9245 12.3959
2914 1 2.83361 59.3518 3.73836
48009 2 4.51533 30.0102 0.806471
48114 2 12.3088 30.1007 3.92193
2923 1 14.1407 59.2833 1.31778
2926 1 16.7938 57.5072 6.76118
11018 1 24.5607 39.8083 7.42691
2929 1 15.3612 59.5132 4.98573
2932 1 17.7506 57.7606 3.75619
80789 2 24.0108 51.4321 22.1037
50068 2 24.6136 47.5629 2.95057
2941 1 9.28044 57.4018 1.18048
2884 1 6.36284 57.4071 0.210409
2944 1 12.0446 59.3712 6.77822
2947 1 10.7868 57.5067 4.64093
80754 2 11.785 53.7063 22.7243
2950 1 12.7789 59.5091 3.69766
2959 1 24.104 59.5412 1.17531
49016 2 -1.32912 37.8908 5.59413
2977 1 18.8658 57.4847 1.05767
81778 2 18.9835 57.4905 21.7671
2980 1 21.788 59.2674 6.67068
2983 1 20.6456 57.3751 4.40105
49056 2 11.02 41.7959 -0.0217343
2986 1 22.716 59.5299 3.69769
10371 1 4.69676 32.0325 7.30805
20786 1 15.353 51.6154 23.233
10377 1 3.95144 32.0066 10.3523
81772 2 21.4446 57.5481 22.6447
10383 1 5.17762 31.9879 14.2309
81763 2 21.463 59.3923 20.4761
81760 2 22.5323 59.4961 17.9119
10392 1 1.0414 31.9643 9.27221
1734 1 6.05652 41.8238 0.14671
10398 1 1.80709 32.0377 16.1429
80788 2 23.9496 47.3589 22.0347
10404 1 2.41213 31.7974 12.9022
10407 1 14.6579 32.0259 7.27955
81757 2 18.8864 59.4296 19.6174
10413 1 13.6731 32.1056 10.4587
2345 1 16.4302 49.5414 0.358619
10419 1 15.1515 32.168 13.8831
64377 2 -1.61324 41.8549 15.0796
79829 2 24.1943 39.9689 21.8965
10428 1 10.7883 31.9111 9.3565
63432 2 17.827 30.0682 8.41644
10434 1 11.6027 31.9258 15.9488
80729 2 14.0529 51.7987 21.7137
10440 1 12.2002 32.039 12.9782
49110 2 24.4002 43.7174 2.93093
10449 1 23.7611 31.8164 10.5424
81754 2 20.2955 57.386 18.7556
10464 1 20.9705 31.9668 9.72016
50076 2 20.7784 53.5177 0.0891405
10470 1 21.7592 31.9958 15.9837
81751 2 19.8718 59.2843 16.8941
10476 1 22.5457 32.1147 13.1671
10945 1 4.73183 35.8711 7.503
10946 1 4.46821 39.6859 7.44259
10947 1 4.51804 43.7471 7.60264
10948 1 6.12302 33.9898 9.58229
10949 1 6.08666 37.8514 9.46782
10950 1 5.90356 41.6688 9.63206
10951 1 3.99797 35.8585 10.4094
10952 1 3.8198 39.7063 10.4594
10953 1 3.79945 43.5917 10.6059
10954 1 6.63535 33.9001 15.9635
10955 1 6.67812 37.9579 16.0919
10956 1 6.70535 41.7037 16.0242
10957 1 5.43343 35.8558 14.1794
10958 1 5.21529 39.6162 13.9475
10959 1 5.55711 43.6604 14.0192
10960 1 7.52567 33.9107 13.2275
10961 1 7.51497 37.9738 13.247
10962 1 7.66751 41.8683 13.2671
10963 1 -0.261482 33.9584 7.46538
10964 1 -0.374727 37.7383 7.59249
10965 1 -0.315651 41.7158 7.33597
10966 1 1.1937 35.8159 9.46699
10967 1 0.919523 39.5881 9.47382
10968 1 1.17419 43.6072 9.6308
10969 1 -1.09215 33.9495 10.335
10970 1 -1.23898 37.8434 10.6113
10971 1 -1.02986 41.9663 10.236
10972 1 1.59235 35.8203 16.1726
10973 1 1.81209 39.7413 16.0166
10974 1 1.6713 43.5707 16.0243
10975 1 0.382099 33.8572 13.9843
10976 1 0.364681 37.844 13.9964
10977 1 0.240319 41.721 14.0633
10978 1 2.50627 35.9118 13.1507
10979 1 2.25566 39.644 13.0428
10980 1 2.56812 43.6304 13.1615
10981 1 14.4522 35.9075 7.43009
10982 1 14.5291 39.8633 7.63552
10983 1 14.6838 43.7925 7.52272
10984 1 16.0725 33.7799 9.57175
10985 1 15.7998 37.7727 9.57074
10986 1 16.0928 41.6958 9.51545
10987 1 13.6821 35.7591 10.4856
10988 1 13.7893 39.8725 10.5532
10989 1 13.9744 43.7142 10.7214
10990 1 16.6257 34.1014 15.7805
10991 1 16.8224 37.9784 15.9339
10992 1 16.7951 41.7401 16.1579
10993 1 15.2052 35.991 13.8873
10994 1 15.2243 39.829 13.8856
10995 1 15.4152 43.6799 14.209
10996 1 17.4882 33.8906 13.027
10997 1 17.5007 37.7564 13.0689
10998 1 17.2477 41.6916 12.9661
10999 1 9.59299 33.9684 7.56243
11000 1 9.5253 37.9408 7.60893
11001 1 9.58907 41.6938 7.53718
11002 1 11.0501 35.9482 9.32283
11003 1 10.9027 39.8209 9.68477
11004 1 11.1788 43.682 9.53774
11005 1 8.87532 33.9648 10.5905
11006 1 8.70505 37.6308 10.3953
11007 1 8.72592 41.7506 10.3534
11008 1 11.4853 35.9249 16.1736
11009 1 11.9234 40.0038 16.0017
11010 1 11.7693 43.7844 16.0346
11011 1 10.396 34.1559 13.9436
11012 1 10.2118 38.012 14.1239
11013 1 10.1543 41.6821 13.9013
11014 1 12.3637 35.9585 13.2691
11015 1 12.6439 39.8167 12.9778
11016 1 12.651 43.4188 13.0565
64470 2 24.3874 43.9854 12.5231
2346 1 16.2138 53.607 0.0607613
2938 1 11.4172 59.3131 -0.025114
11023 1 23.9876 35.732 10.4767
11024 1 23.8666 39.6794 10.571
11025 1 24.023 43.6105 10.5758
11035 1 19.4806 33.9485 7.46656
11036 1 19.6012 37.7477 7.60252
11037 1 19.4994 41.7231 7.57878
11038 1 20.948 35.8062 9.64994
11039 1 20.9742 39.9463 9.55551
11040 1 21.166 43.7857 9.48818
11041 1 18.7465 33.8852 10.6194
11042 1 18.6369 37.6816 10.2426
11043 1 18.6675 41.9312 10.4057
11044 1 21.804 36.0884 16.1284
11045 1 21.6173 39.6751 16.3487
11046 1 21.7537 43.6021 16.353
11047 1 20.2891 34.2093 14.1655
11048 1 20.2199 38.0579 14.0725
11049 1 20.1958 41.8036 13.9163
11050 1 22.5567 35.994 12.9144
11051 1 22.4056 39.7398 13.0306
11052 1 22.5775 43.5576 12.8946
11521 1 4.7422 47.468 7.46347
11522 1 4.78063 51.3772 7.82314
11523 1 4.75311 55.2548 7.56056
11524 1 6.06038 45.4764 9.50987
11525 1 5.7719 49.4775 9.59244
11526 1 6.17403 53.4338 9.66137
11527 1 3.92396 47.3931 10.5018
11528 1 3.74787 51.4313 10.5422
11529 1 3.81452 55.1819 10.4971
11530 1 6.58491 45.7519 15.9557
11531 1 6.59655 49.7062 15.8297
11532 1 6.37451 53.5877 16.4072
11533 1 5.36926 47.5994 14.3064
11534 1 5.16529 51.4821 14.1745
11535 1 5.35787 55.559 14.1065
11536 1 7.56734 45.6761 13.0838
11537 1 7.44441 49.6396 13.0111
11538 1 7.43519 53.3197 13.234
11539 1 -0.546632 45.5416 7.50319
11540 1 -0.0904846 49.6214 7.60327
11541 1 -0.235089 53.463 7.42048
11542 1 1.06313 47.4628 9.58089
11543 1 1.21313 51.4531 9.68454
11544 1 1.0289 55.5136 9.61321
11545 1 -1.26424 45.6496 10.4862
11546 1 -1.40982 49.5457 10.6316
11547 1 -1.09736 53.3661 10.4962
11548 1 1.7823 47.4927 16.0834
11549 1 1.5975 51.5888 15.9294
11550 1 1.62586 55.4448 15.8037
11551 1 0.335108 45.6039 14.0822
11552 1 0.208504 49.5306 14.2925
11553 1 0.344424 53.5423 14.0762
11554 1 2.56942 47.6972 13.319
11555 1 2.51927 51.6403 13.1666
11556 1 2.85686 55.2345 13.0674
11557 1 14.7368 47.5504 7.33534
11558 1 14.6069 51.4636 7.56831
11559 1 14.7184 55.4188 7.53888
11560 1 16.1259 45.6851 9.40951
11561 1 16.2468 49.6471 9.61843
11562 1 15.7473 53.5604 9.724
11563 1 13.9616 47.6378 10.4586
11564 1 13.8572 51.5606 10.54
11565 1 13.9302 55.6612 10.4224
11566 1 16.7118 45.6922 16.0769
11567 1 16.61 49.5546 16.0682
11568 1 16.6201 53.4314 15.918
11569 1 15.1915 47.4622 13.9831
11570 1 15.4399 51.4159 13.9135
11571 1 15.2477 55.3138 13.9642
11572 1 17.5419 45.6294 12.9343
11573 1 17.6451 49.1822 13.2053
11574 1 17.4454 53.5872 12.8736
11575 1 9.62019 45.6065 7.50901
11576 1 9.65514 49.5838 7.69979
11577 1 9.44987 53.5583 7.66548
11578 1 11.1704 47.5589 9.45478
11579 1 11.1967 51.4656 9.58459
11580 1 11.1656 55.5136 9.47912
11581 1 8.71391 45.7183 10.4952
11582 1 8.68045 49.5114 10.3569
11583 1 8.85492 53.1313 10.5812
11584 1 11.7503 47.6809 15.9724
11585 1 11.4434 51.5196 16.1271
11586 1 11.9364 55.4817 16.2088
11587 1 10.5639 45.6926 13.7025
11588 1 10.6332 49.7072 13.904
11589 1 10.2364 53.4986 14.0856
11590 1 12.5904 47.4897 12.8132
11591 1 12.5623 51.6038 13.3803
11592 1 12.3987 55.4916 12.9099
65336 2 -1.53141 49.5398 15.2768
50015 2 10.7044 49.5315 -0.00409338
49954 2 1.05876 45.6398 -0.261842
11599 1 24.0501 47.7257 10.5942
11600 1 23.828 51.4827 10.6726
11601 1 23.5293 55.326 10.3646
11611 1 19.661 45.6295 7.57067
11612 1 19.7259 49.6663 7.61113
11613 1 19.4803 53.6681 7.41811
11614 1 21.1738 47.8324 9.45606
11615 1 20.9144 51.5998 9.62082
11616 1 20.7816 55.4551 9.6438
11617 1 18.7144 45.8771 10.4119
11618 1 18.9162 49.522 10.5288
11619 1 18.6098 53.3563 10.2407
11620 1 21.5787 47.4764 16.1507
11621 1 21.6211 51.5042 16.1595
11622 1 21.715 55.5188 16.0491
11623 1 20.3341 45.6689 14.0398
11624 1 20.1763 49.692 14.0269
11625 1 20.2745 53.4704 13.8763
11626 1 22.4679 47.6968 13.1192
11627 1 22.4339 51.562 13.1668
11628 1 22.5602 55.3252 13.1413
12097 1 4.82887 59.3228 7.69465
12100 1 5.85499 57.3395 9.46429
81727 2 23.609 57.4345 19.6889
12103 1 3.96475 59.4855 10.5194
12106 1 6.82638 57.6277 16.1646
1824 1 21.2154 43.8218 -0.0133353
12109 1 5.12711 59.4237 14.1153
12112 1 7.56539 57.2411 13.0814
63396 2 0.548345 29.9943 9.75211
12115 1 -0.186997 57.4157 7.58177
80728 2 14.1039 47.6876 21.914
12118 1 1.13197 59.3401 9.58509
12121 1 -1.08103 57.4942 10.5498
1176 1 1.63244 31.9354 0.211692
12124 1 1.59378 59.4277 16.2881
12127 1 0.330888 57.3911 14.1083
81718 2 9.19891 57.6716 21.8882
12130 1 2.46597 59.252 12.9932
12133 1 14.6095 59.6251 7.47805
12136 1 15.9677 57.4653 9.65802
81712 2 11.8719 57.6221 22.654
12139 1 13.7687 59.575 10.4528
12142 1 16.6371 57.4952 16.0384
81703 2 11.9679 59.598 20.7326
12145 1 15.3268 59.3592 14.0189
12148 1 17.5301 57.4266 13.2274
81700 2 12.6223 59.4258 18.1405
12151 1 9.54462 57.459 7.43857
12169 1 24.3698 59.4381 7.32705
12154 1 10.8463 59.4231 9.48954
12157 1 8.86863 57.0961 10.3821
80763 2 24.4441 53.3719 17.1613
12160 1 11.7954 59.3266 16.2234
12163 1 10.2856 57.4808 13.9825
80724 2 16.8254 55.5148 22.8351
12166 1 12.5497 59.517 12.9661
1788 1 11.3708 43.69 0.389364
12175 1 23.8142 59.375 10.3855
12187 1 19.4111 57.5691 7.45113
81697 2 8.58485 59.5103 19.7427
12190 1 21.0276 59.5141 9.65205
12193 1 18.7486 57.1794 10.4511
81694 2 10.2808 57.4961 19.0996
12196 1 21.8638 59.2568 16.0452
12199 1 20.2037 57.3452 14.147
2364 1 11.2661 55.2841 -0.0274339
12202 1 22.3331 59.068 13.0702
19587 1 4.29671 32.0547 16.9907
81748 2 23.9183 59.5388 21.8877
19593 1 3.60994 32.0468 19.6757
1822 1 21.2166 36.0318 0.194522
64441 2 24.8122 34.0844 7.63085
19608 1 0.593374 31.8831 19.3579
81691 2 9.91052 59.333 17.3605
19620 1 2.05789 31.8804 22.6424
19623 1 14.2515 32.0138 16.6925
81688 2 14.1728 59.3922 22.0562
19629 1 13.4207 32.23 19.6927
81682 2 16.9496 59.5192 22.887
66388 2 24.1373 58.9248 12.4626
19644 1 10.5795 31.9803 18.7381
81673 2 16.4704 57.5886 20.8542
19656 1 11.8705 32.0956 22.2656
20749 1 5.04154 47.7873 23.4149
19665 1 23.4585 32.1262 20.0681
2974 1 21.4643 59.2429 0.116405
19680 1 20.6834 32.0204 18.9405
81670 2 17.4098 57.3466 17.8387
19692 1 22.3416 32.1914 22.5944
20161 1 4.19935 35.9009 17.1844
20162 1 4.6608 39.7192 17.1286
20163 1 4.07679 43.8252 16.8749
20164 1 5.79899 33.7913 19.0957
20165 1 5.90783 37.6801 19.1421
20166 1 5.80001 41.973 18.97
20167 1 3.52091 35.793 19.92
20168 1 3.58523 39.7963 20.0167
20169 1 3.84807 43.5231 20.1416
20176 1 7.29059 34.1307 22.5591
20177 1 7.37527 38.1053 22.5935
20178 1 6.99779 41.8117 22.6131
20179 1 -0.77971 33.747 16.9448
20180 1 -0.662915 37.7511 17.1641
20181 1 -0.695505 41.6786 16.8197
20182 1 0.563865 35.794 18.9857
20183 1 0.500968 39.7288 18.9115
20184 1 0.72366 43.8805 19.0114
20185 1 -1.53788 34.1188 19.7672
20186 1 -1.57498 37.9056 19.9364
20187 1 -1.68577 41.8381 19.9145
20194 1 2.16542 35.7046 22.655
20195 1 2.07156 39.9095 22.5154
20196 1 2.06136 43.8423 22.3812
20197 1 14.2317 35.9574 16.962
20198 1 14.663 39.8681 17.0357
20199 1 14.0974 43.7811 16.9894
20200 1 15.7409 34.0427 18.6171
20201 1 15.889 37.8051 18.6207
20202 1 15.7047 41.9933 18.9828
20203 1 13.5171 36.1128 20.0051
20204 1 13.5809 39.7939 19.7572
20205 1 13.6757 43.7499 20.2099
20212 1 17.1087 33.9735 22.346
20213 1 17.0791 37.8708 22.3039
20214 1 16.922 41.8939 22.4848
20215 1 9.19409 34.1672 16.9099
20216 1 9.19073 37.9402 16.9324
20217 1 9.21963 41.7283 17.026
20218 1 10.5446 35.8694 18.992
20219 1 10.748 39.6373 18.9684
20220 1 10.571 43.7461 18.8392
20221 1 8.55531 33.9014 20.0573
20222 1 8.49557 37.8881 20.0267
20223 1 8.58264 41.5605 20.1231
20230 1 12.3237 35.9057 22.512
20231 1 12.4253 39.6943 22.5234
20232 1 11.9249 43.5795 22.6568
50944 2 15.9824 59.4189 -0.0557488
1752 1 1.2366 43.6812 0.0609816
1733 1 6.38135 37.8067 0.106383
20239 1 23.6401 36.1579 20.0641
20240 1 23.5794 40.0082 19.9836
20241 1 23.5944 43.8944 20.0765
20251 1 19.4461 33.9378 16.9262
20252 1 19.4563 37.8524 16.8913
20253 1 19.3407 41.7705 17.2226
20254 1 20.8696 35.9581 18.9211
20255 1 20.6241 39.9291 19.0364
20256 1 20.8065 43.6771 18.8949
20257 1 18.3849 33.9875 19.4176
20258 1 18.389 37.6028 19.8595
20259 1 18.3842 41.8746 19.9498
20266 1 22.0848 36.0777 22.5426
20267 1 22.3669 39.828 22.7225
20268 1 22.1005 43.686 22.6038
20737 1 4.34459 47.6635 16.9698
20738 1 3.99917 51.5625 17.015
20739 1 4.22691 55.8342 17.2137
20740 1 5.63933 45.6993 19.1333
20741 1 5.81277 49.5975 19.1883
20742 1 5.71444 53.7072 18.941
20743 1 3.53366 47.6983 20.086
20744 1 3.4049 51.6811 19.8117
20745 1 3.55603 55.5641 20.0762
20752 1 7.50546 45.89 22.5743
20753 1 7.11173 49.763 22.6593
20754 1 7.33384 53.6487 22.5769
20755 1 -0.724375 45.6112 16.8324
20756 1 -0.647966 49.5533 17.1671
20757 1 -0.857755 53.3179 17.2513
20758 1 0.763113 47.4908 18.7434
20759 1 0.661458 51.477 18.8567
20760 1 0.836808 55.5634 18.8164
20761 1 -1.35575 45.6698 20.0185
20762 1 -1.45946 49.4515 19.8454
20763 1 -1.56539 53.3687 19.8984
20770 1 2.16278 47.5585 22.551
20771 1 2.28302 51.4941 22.5443
20772 1 2.1344 55.3216 22.4295
20773 1 14.353 47.665 16.9569
20774 1 14.2787 51.5709 16.889
20775 1 14.6359 55.5153 17.0341
20776 1 15.7373 45.8048 18.7803
20777 1 15.667 49.8039 19.1355
20778 1 15.5139 53.6148 19.1008
20779 1 13.4315 47.5886 19.7827
20780 1 13.3364 51.6246 19.6707
20781 1 13.4811 55.5295 19.954
20788 1 17.451 45.6189 22.4402
20789 1 17.1701 49.5045 22.4072
20790 1 17.3326 53.553 22.3335
20791 1 9.23745 45.8032 16.6869
20792 1 9.12476 49.6715 16.954
20793 1 9.2741 53.5383 17.1108
20794 1 10.7335 47.7053 18.7128
20795 1 10.8247 51.4547 18.9831
20796 1 10.7553 55.6799 18.9554
20797 1 8.51048 45.7273 19.8096
20798 1 8.49536 49.6304 19.9071
20799 1 8.50614 53.688 20.005
20806 1 12.2824 47.8 22.2645
20807 1 12.3705 51.6244 22.5119
20808 1 12.1831 55.4823 22.4977
2326 1 1.36053 47.6858 0.0858296
50070 2 24.7029 55.6098 3.0314
63528 2 21.0441 30.1352 15.9986
20815 1 23.4025 47.6606 19.7531
20816 1 23.542 51.4183 19.994
20817 1 23.3273 55.4977 19.9009
20827 1 19.2841 45.6574 17.1091
20828 1 19.2179 49.6536 17.1902
20829 1 19.1261 53.6938 16.6941
20830 1 20.7084 47.7455 18.8168
20831 1 20.6069 51.6391 19.2381
20832 1 20.406 55.3388 19.0231
20833 1 18.7904 45.6994 20.0684
20834 1 18.313 49.6999 19.8868
20835 1 18.3701 53.4876 19.6352
20842 1 22.1786 47.8537 22.7077
20843 1 22.2084 51.7302 22.7177
20844 1 21.8944 55.667 22.4416
21313 1 4.01375 59.6734 17.1315
21316 1 5.7176 57.6981 19.1584
81667 2 13.697 57.6418 19.9181
21319 1 3.30216 59.3768 20.0799
21328 1 7.2679 57.5459 22.6603
19605 1 -0.575701 30.0475 16.9337
21331 1 -0.683651 57.273 17.0609
81664 2 15.353 59.4719 18.8681
21334 1 0.295234 59.4725 19.2064
21337 1 -1.60751 57.2861 19.8753
81661 2 14.6252 57.5893 16.8414
21346 1 2.23692 59.2027 22.6723
21349 1 14.4737 59.4091 17.0456
21352 1 15.5674 57.6346 19.1631
49924 2 5.86629 47.72 -0.0128202
21355 1 13.7298 59.4189 20.1899
21364 1 17.176 57.4812 22.7331
1787 1 11.2445 39.8394 0.00269344
21367 1 9.30683 57.4715 16.9197
81658 2 -1.12841 57.6823 21.8991
21370 1 10.5479 59.508 19.3508
21373 1 8.47543 57.6289 20.0969
81652 2 1.82033 57.2642 22.5362
21382 1 12.1877 59.4674 22.5281
1768 1 16.2645 33.9211 0.109995
21391 1 23.5256 59.4163 20.0172
21403 1 19.3312 57.3319 16.9476
49925 2 6.01827 51.6545 -0.00963669
21406 1 20.8063 59.2475 18.8085
21409 1 18.1524 57.5305 20.0182
63420 2 -0.780925 30.602 12.3984
21418 1 22.1407 59.4693 22.3418
80732 2 9.34962 51.4748 16.9834
80723 2 17.1041 51.7497 22.6109
20233 1 24.3038 35.8322 16.9064
48018 2 6.55214 32.1076 6.58034
80722 2 17.0165 47.6571 22.5858
48024 2 7.41323 32.232 3.87149
48027 2 3.7513 32.0533 5.54024
48030 2 4.94017 31.5902 3.08148
81643 2 1.55282 59.4484 20.7963
48039 2 -0.373394 32.0627 1.13281
48045 2 2.66416 31.7724 1.69924
81640 2 2.32863 59.5223 18.0197
48051 2 0.903239 32.0889 5.05012
81637 2 -1.61968 59.4015 19.7343
81634 2 0.239708 57.4623 19.0767
81631 2 -0.285829 59.3136 17.3018
19659 1 24.3018 31.95 16.8796
81628 2 3.92714 59.6249 21.892
2400 1 20.982 55.5388 0.10864
48078 2 16.4552 32.0839 6.43551
81622 2 6.74598 59.3552 22.748
48084 2 17.6616 32.2502 3.64036
48087 2 13.7651 31.7956 5.62152
48090 2 14.2751 32.1222 2.65472
81613 2 6.62459 57.6105 20.8983
48099 2 9.3953 31.901 0.734617
48105 2 11.9602 31.7463 1.67158
50914 2 1.26114 57.2246 0.145739
48111 2 10.744 31.8941 4.61307
81610 2 7.52761 57.3995 18.0302
20263 1 19.8398 34.0306 23.2687
81607 2 3.96298 57.56 19.8681
81604 2 5.49512 59.5026 18.9186
48147 2 23.6646 31.8365 5.66905
48150 2 24.4768 32.1769 3.10246
1823 1 20.9418 39.9364 0.0762594
48159 2 19.378 32.1314 0.514085
48165 2 22.106 31.7956 1.72378
81601 2 4.9613 57.6197 17.1314
48171 2 20.9798 32.1032 4.72689
78804 2 16.512 31.6414 22.3688
80820 2 19.1161 53.6921 21.7346
2308 1 5.92149 45.7054 0.331667
49025 2 16.0412 39.6851 0.114424
1164 1 7.02756 30.1242 6.52977
80679 2 -1.32058 55.5233 19.593
48967 2 4.50203 34.1434 0.740076
48968 2 4.33159 37.7327 0.753822
48969 2 4.18377 41.7705 1.13331
48973 2 7.3248 34.2118 1.68359
48974 2 7.30579 37.9141 1.77142
48975 2 7.23084 41.7977 1.70846
48976 2 6.63939 35.7837 6.59263
48977 2 6.43998 39.9376 6.55054
48978 2 6.56909 43.6031 6.66837
48979 2 5.93762 34.0401 4.85035
48980 2 5.88484 37.7311 5.01156
48981 2 5.70935 41.8165 4.43034
48982 2 7.55393 35.8525 3.92633
48983 2 7.66396 39.7837 3.58049
48984 2 7.34955 43.7075 3.7651
48985 2 3.90705 35.9106 5.73362
48986 2 3.73266 39.5992 5.6094
48987 2 3.53133 43.7156 5.945
48988 2 4.64014 35.7543 2.96928
48989 2 4.79017 39.4609 2.92619
48990 2 4.3793 43.9448 3.04752
63369 2 4.17223 30.2062 10.243
80731 2 9.62447 47.6674 16.807
20235 1 24.3179 43.9268 17.0955
48997 2 -0.595161 35.8618 0.730436
48998 2 -0.438362 39.7372 0.710359
48999 2 -0.666142 43.7223 0.916478
49003 2 2.12484 36.2635 1.84435
49004 2 2.37453 39.8412 2.06885
49005 2 1.98721 43.4492 1.82422
49006 2 1.77049 33.9441 6.67297
49007 2 1.52825 37.8785 6.74126
49008 2 1.56339 41.739 6.84284
49009 2 0.905357 35.8164 4.73757
49010 2 0.731099 39.8017 4.65483
49011 2 0.857252 43.6857 4.85254
49012 2 2.54942 33.9138 3.77144
49013 2 2.47692 37.8725 4.12179
49014 2 2.31116 41.6847 3.75506
49115 2 20.8141 37.8025 -0.140624
19626 1 15.5969 30.0826 19.041
51034 2 20.5801 57.4891 0.0735699
49018 2 -0.12518 33.9658 2.94953
49019 2 -0.331908 37.8619 3.01874
49020 2 -0.316052 41.8556 2.90586
50884 2 6.10329 59.4752 -0.0919988
20804 1 10.0957 49.9326 23.3033
80678 2 -1.20656 51.5892 19.8638
49027 2 14.2445 33.9174 0.873874
49028 2 14.4115 37.9065 0.728702
49029 2 14.4375 41.5473 0.719754
49033 2 17.2282 33.9264 1.67186
49034 2 17.0452 37.5672 1.59223
49035 2 17.0736 41.6195 1.75259
49036 2 16.3237 36.0095 6.54829
49037 2 16.5991 39.6648 6.50602
49038 2 16.5068 43.7567 6.52958
49039 2 15.9787 33.9788 4.54168
49040 2 15.738 37.9818 4.46305
49041 2 15.8257 41.6721 4.85277
49042 2 17.4311 35.9807 3.97882
49043 2 17.078 39.8022 3.71043
49044 2 17.338 43.6034 3.74492
49045 2 13.7981 35.9101 5.53049
49046 2 13.6095 39.9825 5.79301
49047 2 13.5469 43.8591 5.9901
49048 2 14.6473 35.9578 2.79589
49049 2 14.6944 39.8323 2.8758
49050 2 14.9834 43.9058 2.80465
49955 2 1.05586 49.591 -0.0038445
10386 1 7.47634 30.0665 13.3981
80677 2 -0.921644 47.7692 19.7742
49057 2 9.54502 35.6446 0.991694
49058 2 9.4425 39.7673 0.65805
49059 2 9.43584 43.8019 0.819256
49063 2 12.2837 35.7776 1.47113
49064 2 12.0436 39.7585 1.76711
49065 2 12.3396 43.5257 1.87635
49066 2 11.559 33.8701 6.56062
49067 2 11.4678 37.6941 6.63675
49068 2 11.5789 41.8313 6.74681
49069 2 10.8432 35.8057 4.605
49070 2 10.9539 39.8407 4.71482
49071 2 11.0554 43.7734 4.59282
49072 2 12.5094 33.9376 3.3877
49073 2 12.6612 37.8993 3.79303
49074 2 12.3857 41.8606 4.02835
49075 2 8.69626 33.9494 5.62096
49076 2 8.76371 37.6839 5.67559
49077 2 8.4855 41.9243 5.51284
49078 2 9.84343 33.7482 2.92517
49079 2 10.0142 38.0679 2.83348
49080 2 9.64225 42.1297 3.02631
49087 2 24.3942 33.8172 1.04135
49088 2 24.1025 37.8466 0.875821
49089 2 24.1914 41.8772 0.736979
49105 2 23.5501 35.7926 5.67568
49106 2 23.5557 39.8769 5.6003
49107 2 23.5294 43.6054 5.69247
49108 2 24.4458 36.1178 2.84638
49109 2 24.5137 39.7576 2.87243
48966 2 5.55848 43.7553 0.0999357
63537 2 18.5708 30.2455 15.0182
49055 2 10.7924 37.8705 -0.226834
49956 2 0.952791 53.3927 -0.187012
49117 2 19.3081 35.8613 0.936312
49118 2 19.0216 39.765 0.468904
49119 2 19.157 43.6051 0.742867
49123 2 22.09 35.8941 1.85575
49124 2 22.0699 40.1602 1.66295
49125 2 21.89 43.8269 1.73846
49126 2 21.3859 33.9001 6.40513
49127 2 21.5587 37.7884 6.49403
49128 2 21.4465 41.7429 6.70512
49129 2 21.1619 35.9557 4.74156
49130 2 20.9037 39.7992 4.90442
49131 2 20.8464 43.592 4.89792
49132 2 22.3078 33.8173 3.82485
49133 2 22.1946 37.8508 3.62956
49134 2 22.1458 41.5989 3.78647
49135 2 18.5305 34.1399 5.54901
49136 2 18.8921 37.6591 5.7807
49137 2 18.6454 41.6857 5.57519
49138 2 19.629 34.2612 2.95091
49139 2 19.4822 37.9121 2.9908
49140 2 19.4337 41.5767 3.03085
1206 1 17.678 30.3278 3.55789
80676 2 0.33304 53.4857 19.0155
80662 2 6.89885 47.8583 22.9095
49927 2 4.16836 45.6511 1.02994
49928 2 4.69458 49.6224 1.18904
49929 2 4.64125 53.3097 1.04237
49933 2 7.16428 45.9705 1.79395
49934 2 7.40035 49.7127 1.7354
49935 2 7.36499 53.2015 1.71707
49936 2 6.65664 47.5393 6.55474
49937 2 6.74855 51.4612 6.72847
49938 2 6.61486 55.5336 6.53292
49939 2 5.94854 45.7441 4.72132
49940 2 5.88814 49.3765 4.75588
49941 2 6.11925 53.2902 4.492
49942 2 7.45638 47.5098 3.84337
49943 2 7.63147 51.451 3.99534
49944 2 7.53919 55.4404 3.91943
49945 2 3.78922 47.7898 5.57454
49946 2 3.74361 51.2813 5.6504
49947 2 3.91437 55.1432 5.59896
49948 2 4.62604 47.5171 2.99028
49949 2 4.78287 51.4106 3.04668
49950 2 4.65887 55.3696 3.22776
63516 2 20.5669 30.1461 9.16045
80655 2 6.45758 53.5436 20.6666
2398 1 21.3116 47.6727 0.222787
49957 2 -0.675376 47.4682 0.854551
49958 2 -0.283099 51.5163 0.788505
49959 2 -0.597674 55.1411 1.06576
49963 2 2.27311 47.6332 1.75991
49964 2 2.41354 51.4388 1.69835
49965 2 2.45782 55.0371 2.098
49966 2 1.43568 45.5271 6.51764
49967 2 1.68871 49.6199 6.55364
49968 2 1.6426 53.3101 6.52236
49969 2 0.775578 47.4982 4.83876
49970 2 1.17255 51.3252 4.64306
49971 2 1.11283 55.1911 4.76191
49972 2 2.3188 45.6131 3.8851
49973 2 2.21415 49.4176 3.8395
49974 2 2.62236 53.1975 3.90437
1786 1 11.1583 35.7608 0.0802131
2399 1 21.2855 51.584 0.08356
1769 1 16.1247 37.8793 -0.0583183
49978 2 -0.68963 45.6665 3.11633
49979 2 -0.369625 49.5006 2.83783
49980 2 -0.4682 53.3178 3.11122
80654 2 6.66807 49.5675 20.7827
50974 2 10.9729 57.2946 -0.0339877
19599 1 4.88032 31.8757 23.3538
49987 2 14.4759 45.6006 0.862245
49988 2 14.5757 49.5835 1.01557
49989 2 14.4459 53.3692 1.21686
49993 2 17.323 45.8384 1.98974
49994 2 17.3932 49.6983 1.74737
49995 2 17.4019 53.6922 1.74958
49996 2 16.662 47.7674 6.59813
49997 2 16.3874 51.4964 6.48117
49998 2 16.4126 55.3248 6.78588
49999 2 16.2901 45.4325 4.8838
50000 2 16.078 49.539 4.62379
50001 2 15.9937 53.3877 4.7243
50002 2 17.6862 47.4056 4.02432
50003 2 17.4765 51.3395 3.66471
50004 2 17.5607 55.7086 4.15383
50005 2 13.9027 47.2228 5.52468
50006 2 13.8234 51.6447 5.5604
50007 2 13.7399 55.3915 5.75786
50008 2 14.7874 47.5052 2.97345
50009 2 14.5449 51.4502 2.91474
50010 2 14.7197 55.907 2.92425
80653 2 6.68122 45.5202 20.6913
80652 2 7.55712 53.6006 18.1679
80651 2 7.53752 49.4762 17.8708
50017 2 9.15523 47.5972 1.01372
50018 2 9.60144 51.6249 0.871845
50019 2 9.57075 55.2928 0.866209
50023 2 12.0877 47.5524 1.93438
50024 2 12.4359 51.7995 1.71958
50025 2 12.0945 55.3637 1.86449
50026 2 11.5398 45.6439 6.5214
50027 2 11.6648 49.6429 6.69576
50028 2 11.6452 53.6274 6.46621
50029 2 11.0471 47.6584 4.78145
50030 2 11.1642 51.538 4.96772
50031 2 10.8844 55.5064 4.72526
50032 2 12.5525 45.5347 3.74307
50033 2 12.6846 49.8603 3.66298
50034 2 12.4983 53.5074 3.72422
50035 2 8.66148 45.305 5.56477
50036 2 8.73362 49.6625 5.78274
50037 2 8.87126 53.2135 5.70986
50038 2 9.60167 45.5604 3.12126
50039 2 9.69673 49.433 2.98009
50040 2 9.6217 53.3609 3.14491
50047 2 24.2793 45.6482 1.02266
50048 2 24.3814 49.6607 1.01572
50049 2 24.3833 53.7877 1.23625
50065 2 23.6364 47.6819 5.59498
50066 2 23.759 52.0328 5.88379
50067 2 23.5502 55.4537 5.66612
78834 2 11.7808 30.161 22.7286
48174 2 22.0974 30.0282 3.73967
63408 2 1.40323 30.1445 15.8588
80675 2 0.65084 49.5013 18.7605
63480 2 9.1476 30.1091 12.4876
2363 1 11.4283 51.5459 0.263417
50077 2 19.3447 47.6429 0.864856
50078 2 19.5803 51.4526 1.05215
50079 2 19.344 55.764 0.820032
50083 2 22.1359 47.7633 1.82159
50084 2 22.4216 51.3436 1.89818
50085 2 22.0856 55.7285 1.57322
50086 2 21.5228 45.6487 6.63049
50087 2 21.6363 49.5975 6.34221
50088 2 21.3353 53.4096 6.76512
50089 2 20.9471 47.6779 4.75618
50090 2 20.8143 51.6494 4.87458
50091 2 20.6586 55.4374 4.72574
50092 2 22.6174 45.5916 3.78449
50093 2 22.6143 49.6585 3.8877
50094 2 22.385 53.5612 3.76036
50095 2 19.0046 45.5104 5.74389
50096 2 18.8016 49.815 5.75445
50097 2 18.4976 53.4296 5.66886
50098 2 19.6948 45.6779 3.05874
50099 2 19.6545 49.4385 2.88296
50100 2 19.8197 53.6567 3.0923
80650 2 7.625 45.8229 17.8533
50887 2 4.55705 57.2544 0.914642
10374 1 6.0063 30.0215 9.35766
50893 2 7.29618 57.609 1.84768
80715 2 16.4694 53.7869 20.7829
50896 2 6.48216 59.2814 6.71001
50899 2 5.89499 57.3108 4.62962
80674 2 0.314022 45.7201 18.7529
50902 2 7.60113 59.3249 3.91362
50905 2 3.81706 59.0737 5.72106
50908 2 4.68132 59.248 2.99848
78789 2 13.8137 30.0354 19.6326
80819 2 19.0902 49.7997 21.7427
50917 2 -0.546259 59.1592 1.14864
50923 2 2.26943 59.2735 2.00869
50926 2 1.71367 57.1696 6.53676
80818 2 19.2409 45.5728 21.8954
50929 2 1.11862 59.3712 5.00645
50932 2 2.56929 57.3597 4.05474
80673 2 -0.482252 55.2923 16.9322
80643 2 4.6761 53.7846 17.3291
80814 2 21.959 53.6168 22.8325
50938 2 -0.30769 57.2618 3.22593
80813 2 21.7857 49.9018 22.8452
80642 2 4.59124 49.5424 16.8349
50947 2 14.3228 57.3761 0.818375
80812 2 21.7482 46.0916 22.8164
50953 2 17.1838 57.7254 1.82337
80805 2 21.431 55.6211 20.6082
50956 2 16.5118 59.506 6.68798
50959 2 15.6331 57.6392 4.94254
80804 2 21.6518 51.6299 20.7343
50962 2 17.41 59.7077 4.10238
50965 2 13.7009 59.3168 5.81128
50968 2 14.6173 59.4963 3.08927
80641 2 4.87532 45.6038 16.7987
80672 2 -0.344517 51.4176 17.0911
50977 2 9.39475 59.189 0.905703
50983 2 12.2741 59.5148 1.83444
50986 2 11.7577 57.3939 6.75977
80803 2 21.741 47.7593 20.5102
50989 2 10.9608 59.4505 4.83543
50992 2 12.6487 57.6104 3.76496
80802 2 22.6763 55.393 17.9484
50995 2 8.87837 57.6323 5.63059
80801 2 22.5841 51.4602 18.1275
50998 2 9.83215 57.1475 3.05321
80649 2 3.64221 53.6721 19.8686
51007 2 24.1539 57.6448 0.895141
80800 2 22.6761 47.8711 17.8335
51025 2 23.4495 59.2612 5.58138
51028 2 24.412 59.4244 3.12308
80730 2 13.9261 55.5434 21.7851
80799 2 18.5564 55.4899 19.6485
51037 2 19.1534 59.4129 1.08882
51043 2 22.2285 59.4386 1.80966
51046 2 21.5197 57.424 6.4728
80648 2 3.93355 49.5389 19.641
51049 2 20.9418 59.4499 4.67207
51052 2 22.3841 57.5808 3.7635
79860 2 18.8785 41.8819 21.8728
51055 2 18.2412 57.5095 5.61981
80671 2 -0.103937 47.6091 16.8775
51058 2 19.6614 57.6229 2.80935
80647 2 3.87703 45.8418 19.9798
19677 1 19.1299 30.1081 16.8837
63366 2 5.8502 31.9102 9.21628
80714 2 16.5569 49.4312 20.7104
80646 2 5.40662 55.8068 18.9829
80670 2 4.01453 55.4883 22.0189
63378 2 6.15742 31.9761 16.1039
80698 2 -0.888817 46.1074 21.839
63384 2 7.19495 32.0047 13.4738
63387 2 3.44747 32.0178 15.2976
63390 2 4.2693 31.7293 12.3703
63393 2 0.106267 31.8233 7.52688
80798 2 18.6165 51.5915 19.5929
63399 2 -0.996623 32.0803 9.97988
63402 2 2.8802 31.8567 8.18877
63405 2 2.08606 31.8947 11.0972
80713 2 16.9417 45.6469 20.6165
63411 2 0.677062 31.9878 14.3107
80797 2 18.9781 47.6414 19.7843
80694 2 2.02262 53.4072 22.4775
80796 2 20.1482 53.4822 18.8961
80645 2 5.13952 51.5224 18.6591
63426 2 15.5581 32.0574 9.34363
80795 2 20.3457 49.8172 19.0774
80794 2 20.5732 45.835 18.9161
80712 2 17.3625 53.5242 17.909
63438 2 16.2854 32.2286 15.9525
80793 2 19.5753 55.4437 17.0874
63444 2 16.9495 32.0307 13.28
63447 2 13.3598 32.0527 14.9437
63450 2 14.1783 31.7937 12.2062
63453 2 9.7366 31.9944 7.60506
80792 2 19.5726 51.6704 16.9469
63459 2 9.28643 31.966 10.4829
63462 2 12.9089 31.7662 8.28873
63465 2 11.85 32.1118 10.84
80711 2 17.2786 49.7427 17.7933
63471 2 10.6591 32.0004 14.1912
80791 2 19.544 47.7711 17.0789
80790 2 23.7374 55.5026 21.9035
19683 1 18.5445 30.1754 20.0137
80693 2 1.94362 49.5312 22.6838
63507 2 23.458 31.9437 15.137
1750 1 1.43224 35.8956 0.0867747
63513 2 19.7835 32.1641 7.45983
80710 2 17.5049 45.5929 17.9606
63519 2 19.083 32.0912 10.4693
63522 2 22.5931 32.2854 8.68199
63525 2 21.9427 32.0557 11.2191
80692 2 1.92153 45.7694 22.6047
63531 2 20.976 32.1068 14.3095
80709 2 13.9071 53.6623 19.8872
79850 2 20.3859 39.802 23.2979
80685 2 1.67162 55.3301 20.7079
64321 2 5.29677 33.792 7.76331
64322 2 5.34083 37.6744 7.70953
64323 2 5.14856 41.7434 7.48507
64324 2 5.68685 35.9686 9.3307
64325 2 5.63781 39.6955 9.05351
64326 2 5.68539 43.6453 9.56621
64327 2 4.20821 33.8072 10.3597
64328 2 4.17474 37.7915 10.1284
64329 2 3.97982 41.5669 10.5523
64330 2 7.944 33.7233 8.47884
64331 2 7.8316 37.6651 8.66499
64332 2 7.6103 41.8762 8.34667
64333 2 6.96006 34.108 11.2606
64334 2 6.9791 37.6943 11.3412
64335 2 6.791 41.3125 11.0911
64336 2 6.22405 35.763 16.0306
64337 2 6.14743 39.8158 16.0485
64338 2 6.55831 43.5073 15.8651
64339 2 5.65916 33.9059 14.1875
64340 2 5.57723 37.8343 14.2953
64341 2 5.95241 41.5997 14.0589
64342 2 7.28531 35.8495 13.5257
64343 2 6.98841 39.7454 13.1886
64344 2 7.20444 43.7161 12.9895
64345 2 3.2724 35.768 15.008
64346 2 3.56322 39.7719 15.1963
64347 2 3.54041 43.7043 14.9972
64348 2 4.35766 36.1236 12.5124
64349 2 4.25063 39.3933 12.4967
64350 2 4.28574 43.5258 12.4324
64351 2 0.08313 35.8159 7.46107
64352 2 -0.197994 39.7594 7.57006
64353 2 -0.01288 43.7431 7.67997
64354 2 0.834094 33.983 9.40111
64355 2 0.852869 37.6362 9.33508
64356 2 0.632684 41.7404 9.16386
64357 2 -0.681658 35.8126 10.522
64358 2 -0.907462 39.7005 10.3665
64359 2 -0.849606 43.7634 10.3682
64360 2 2.98117 36.084 8.58951
64361 2 2.73119 39.891 8.58728
64362 2 2.96802 43.6304 8.60664
64363 2 2.05217 35.8076 11.2679
64364 2 1.95208 39.4924 11.1819
64365 2 2.06502 43.8604 11.2189
64366 2 1.07254 33.948 16.0043
64367 2 1.43644 37.8631 15.939
64368 2 1.3527 41.6767 16.0227
64369 2 0.644548 35.9445 14.3175
64370 2 0.66015 39.8079 14.2268
64371 2 0.836045 43.5598 14.2297
64372 2 2.22362 33.9169 13.5787
64373 2 2.36785 37.8379 13.6252
64374 2 1.9809 41.6404 13.1198
79859 2 18.9333 37.7802 21.7519
80721 2 15.4331 53.5616 23.5773
63423 2 15.163 30.1428 7.62825
64378 2 -0.811673 33.6885 12.531
64379 2 -0.744024 37.8952 12.5774
64380 2 -0.722518 42.0589 12.331
64381 2 15.1506 33.8866 7.39969
64382 2 15.0443 37.8858 7.56379
64383 2 14.9513 41.7919 7.67103
64384 2 15.439 35.7538 9.3922
64385 2 15.7048 39.7405 9.46299
64386 2 15.6003 43.7975 9.37741
64387 2 13.9441 33.8463 10.2466
64388 2 14.0596 37.8288 10.4258
64389 2 14.2921 41.8459 10.3067
64390 2 17.7953 33.9305 8.59241
64391 2 17.7303 37.4732 8.44333
64392 2 17.8856 41.7276 8.55895
64393 2 16.7966 33.8596 11.2981
64394 2 16.8377 38.0086 11.1963
64395 2 16.864 41.5923 11.2523
64396 2 16.1597 35.9266 15.9154
64397 2 16.3214 39.8948 15.9809
64398 2 16.5502 43.7677 15.8585
64399 2 15.5479 34.0855 13.9776
64400 2 15.6714 37.8864 13.9435
64401 2 15.7431 41.9302 14.3967
64402 2 17.1403 35.8316 13.1055
64403 2 17.1151 39.9165 13.3916
64404 2 17.1227 43.5551 13.064
64405 2 13.4603 35.9525 15.049
64406 2 13.6592 39.9013 15.0158
64407 2 13.5308 43.5978 15.0356
64408 2 14.3211 35.9027 12.4631
64409 2 14.4534 39.8275 12.1885
64410 2 14.492 43.9586 12.5043
64411 2 10.0027 35.8825 7.37149
64412 2 9.85728 39.6698 7.38626
64413 2 9.8914 43.7097 7.3713
64414 2 10.5956 34.0374 9.24296
64415 2 10.4897 37.8141 9.52619
64416 2 10.4508 41.7773 9.31554
64417 2 9.32386 35.8609 10.5513
64418 2 9.04548 39.721 10.1029
64419 2 9.19632 43.7818 10.3843
64420 2 12.7825 36.0273 8.48982
64421 2 12.6406 39.9239 8.66403
64422 2 12.9275 43.9346 8.6845
64423 2 11.9844 36.1072 11.2337
64424 2 11.9601 40.052 11.1269
64425 2 12.0978 43.3247 11.1674
64426 2 11.2162 33.9214 15.796
64427 2 11.194 37.883 15.9928
64428 2 11.5178 41.7997 16.042
64429 2 10.521 35.9275 14.2776
64430 2 10.7592 39.721 14.1727
64431 2 10.6732 43.6437 13.8833
64432 2 12.0687 34.0837 13.0812
64433 2 11.951 38.0835 13.4249
64434 2 12.2206 41.6193 13.247
64435 2 8.36892 33.9284 15.0686
64436 2 8.39231 37.8948 15.068
64437 2 8.43878 41.6945 15.0491
64438 2 9.29616 33.7856 12.4436
64439 2 9.40572 38.0416 12.4483
64440 2 9.33174 41.303 12.2028
64447 2 24.1001 33.8519 10.3625
64448 2 24.056 37.8408 10.2273
64449 2 24.3922 41.7392 10.5323
64465 2 23.4559 36.0673 15.1014
64466 2 23.4019 39.8645 15.3082
64467 2 23.3456 43.7146 15.2367
19635 1 14.9583 31.9664 23.0774
64469 2 24.1565 39.6123 12.4476
63441 2 15.2916 30.1843 14.2788
64471 2 20.02 35.9809 7.52125
64472 2 20.1529 39.8939 7.63657
64473 2 19.9985 43.6675 7.57102
64474 2 20.5995 33.9199 9.44206
64475 2 20.5183 37.7801 9.38721
64476 2 20.7772 41.8128 9.36774
64477 2 18.8419 36.0082 10.2272
64478 2 19.2952 39.8664 10.3981
64479 2 19.2812 43.7707 10.4402
64480 2 22.8068 35.7056 8.41886
64481 2 22.765 39.5488 8.54596
64482 2 22.8655 43.7958 8.43032
64483 2 22.0922 35.7318 11.0993
64484 2 21.7995 39.976 11.1703
64485 2 22.0651 43.5155 11.084
64486 2 21.2868 33.9815 15.9179
64487 2 21.4369 37.9099 15.8585
64488 2 21.1326 41.7242 15.8895
64489 2 20.5343 36.1888 14.5082
64490 2 20.708 39.7966 14.1618
64491 2 20.5343 43.6483 13.9939
64492 2 22.1702 34.1781 13.1922
64493 2 22.2061 37.9313 13.2904
64494 2 22.1955 41.7281 13.384
64495 2 18.4554 33.9206 14.9354
64496 2 18.4777 37.9456 14.936
64497 2 18.7157 41.9296 15.2885
64498 2 19.3438 34.2189 12.3583
64499 2 19.3108 37.6561 12.4594
64500 2 19.1579 41.4395 12.3256
65281 2 5.28585 45.4946 7.51057
65282 2 5.16206 49.3929 7.32432
65283 2 5.01409 53.4081 7.816
65284 2 5.61617 47.4558 9.4783
65285 2 6.0955 51.5136 9.59775
65286 2 5.73842 55.3264 9.31311
65287 2 4.02066 45.4322 10.1479
65288 2 4.0331 49.2535 10.4732
65289 2 4.28327 53.2658 10.4505
65290 2 7.85723 45.5618 8.50289
65291 2 7.84907 49.4164 8.61485
65292 2 7.81782 53.5327 8.67842
65293 2 6.93674 45.5098 11.2185
65294 2 6.97757 49.7121 11.1986
65295 2 6.99787 53.5704 11.2971
65296 2 6.31346 47.7678 16.1361
65297 2 6.34919 51.3884 16.122
65298 2 6.1868 55.6188 15.9685
65299 2 5.8163 45.7523 14.041
65300 2 5.63051 49.5292 14.2103
65301 2 5.58066 53.4547 14.463
65302 2 7.06765 47.8312 13.3494
65303 2 6.96945 51.4948 13.5447
65304 2 7.20841 55.4555 13.5262
65305 2 3.55731 47.7822 15.0117
65306 2 3.31441 51.5697 15.0545
65307 2 3.5874 55.3808 15.0902
65308 2 4.33128 47.4509 12.5171
65309 2 4.22347 51.1137 12.3887
65310 2 4.69857 55.1597 12.437
65311 2 0.192585 47.5827 7.69675
65312 2 0.280282 51.56 7.75249
65313 2 0.0724078 55.4384 7.79539
65314 2 0.56175 45.6304 9.10219
65315 2 0.92542 49.5539 9.53522
65316 2 0.836274 53.5021 9.37128
65317 2 -0.798374 47.5153 10.0262
65318 2 -1.08921 51.4179 10.3339
65319 2 -0.812614 55.7058 10.4256
65320 2 2.98815 47.6167 8.30292
65321 2 2.73724 51.4598 8.5935
65322 2 2.91411 55.4434 8.60546
65323 2 2.07424 47.0508 11.1247
65324 2 1.96476 51.5758 11.2449
65325 2 2.06955 55.3418 11.321
65326 2 1.5757 45.7134 16.0207
65327 2 1.19086 49.6884 16.3371
65328 2 1.11036 53.4985 16.1346
65329 2 0.658984 47.4525 14.2228
65330 2 0.665816 51.5425 14.2861
65331 2 0.743228 55.495 13.9351
65332 2 2.05688 45.6024 13.4315
65333 2 2.14006 49.4682 13.2006
65334 2 2.57494 53.437 13.4579
49984 2 15.8487 47.7183 -0.0651365
48965 2 5.94543 40.0047 0.136593
79858 2 18.8457 33.9388 21.6475
65338 2 -0.739304 45.6114 12.4389
65339 2 -0.772076 49.4921 12.5
65340 2 -0.530102 53.3477 12.1619
65341 2 15.3799 45.5297 7.5403
65342 2 14.8175 49.613 7.63712
65343 2 14.9702 53.4783 7.93503
65344 2 15.7707 47.656 9.33763
65345 2 15.7034 51.5469 9.38404
65346 2 15.8636 55.3943 9.45335
65347 2 14.2809 45.824 10.1746
65348 2 14.2545 49.6124 10.3385
65349 2 13.9422 53.4199 10.3608
65350 2 18.0629 45.6823 8.57815
65351 2 17.9775 49.5005 8.60755
65352 2 17.8777 53.3178 8.28809
65353 2 16.9985 45.7488 11.2069
65354 2 16.9605 49.5154 11.319
65355 2 16.8355 53.1565 11.2068
65356 2 16.2552 47.6666 15.8453
65357 2 16.1737 51.5638 15.93
65358 2 16.1206 55.5031 15.9145
65359 2 15.722 45.5792 14.2064
65360 2 15.8029 49.5634 13.9514
65361 2 15.66 53.429 13.8529
65362 2 17.0276 47.4935 13.35
65363 2 17.17 51.2901 13.3294
65364 2 17.387 55.398 12.8439
65365 2 13.4726 47.6182 14.9469
65366 2 13.397 51.6508 15.0199
65367 2 13.6023 55.5295 15.1664
65368 2 14.4258 47.365 12.3056
65369 2 14.3331 51.5086 12.4721
65370 2 14.2883 55.3788 12.3109
65371 2 10.0111 47.6411 7.64606
65372 2 10.1421 51.6403 7.70688
65373 2 9.88312 55.4795 7.55596
65374 2 10.852 45.418 9.3351
65375 2 10.4893 49.5304 9.6082
65376 2 10.6913 53.334 9.28744
65377 2 9.0672 47.5102 10.3015
65378 2 9.38464 51.3836 10.5099
65379 2 9.42554 55.1751 10.4521
65380 2 13.072 47.5349 8.37998
65381 2 12.8601 51.2864 8.54753
65382 2 12.9638 55.5308 8.60776
65383 2 11.863 47.5484 11.0962
65384 2 12.0991 51.3176 11.193
65385 2 11.9323 55.5743 11.1727
65386 2 11.2144 45.7115 15.5641
65387 2 11.1838 49.5911 15.9908
65388 2 11.0527 53.7755 15.9476
65389 2 11.008 47.6846 13.8659
65390 2 10.8181 51.6411 14.1997
65391 2 11.0693 55.3682 14.1978
65392 2 12.1363 45.4878 12.7388
65393 2 12.298 49.5768 13.1813
65394 2 12.1287 53.5978 13.0819
65395 2 8.7127 45.7081 14.8271
65396 2 8.46176 49.7013 15.1239
65397 2 8.67037 53.5872 15.149
65398 2 9.3388 45.7518 12.234
65399 2 9.1478 49.517 12.4582
65400 2 9.40188 53.0879 12.4361
65407 2 24.1167 45.8512 10.2844
65408 2 24.3549 49.6589 10.4039
65409 2 24.1103 53.363 10.3623
65425 2 23.323 47.5601 14.8793
65426 2 23.3438 51.8093 15.1178
65427 2 23.4869 55.6101 15.145
79854 2 21.9513 41.6996 22.7548
65429 2 24.1236 51.2693 12.4537
65430 2 24.307 55.3927 12.4774
65431 2 20.0317 47.675 7.66161
65432 2 19.8958 51.4018 7.56266
65433 2 19.5519 55.4649 7.52071
65434 2 20.7257 45.8779 9.59683
65435 2 20.7063 49.6523 9.3281
65436 2 20.6979 53.6154 9.3155
65437 2 18.8489 47.6352 10.31
65438 2 19.3116 51.6697 10.4048
65439 2 18.7304 55.366 10.1351
65440 2 22.8291 47.4343 8.43686
65441 2 22.9405 51.4932 8.63724
65442 2 22.538 55.3037 8.48526
65443 2 22.2641 47.8376 11.1481
65444 2 21.8403 51.4216 11.2987
65445 2 21.696 55.6438 11.3743
65446 2 21.1994 45.5496 16.0734
65447 2 21.2541 49.627 15.986
65448 2 21.1468 53.7014 16.1515
65449 2 20.6706 47.6022 14.1744
65450 2 20.8549 51.7074 14.3888
65451 2 20.4579 55.5825 14.2314
65452 2 22.0104 45.6459 13.1904
65453 2 22.0399 49.5538 13.1119
65454 2 22.2418 53.4898 13.1382
65455 2 18.4348 45.7526 15.0713
65456 2 18.4313 49.4073 15.2335
65457 2 18.3439 53.3717 14.881
65458 2 19.3019 45.7986 12.4409
65459 2 19.6411 49.8059 12.3196
65460 2 19.2874 53.5228 12.3388
66241 2 5.17711 57.4458 7.63374
80708 2 13.8654 49.6706 19.5255
66244 2 5.85375 59.3448 9.56104
66247 2 4.24193 57.1346 10.5488
80707 2 13.8742 45.7387 19.9625
66250 2 7.93683 57.3162 8.60478
80669 2 3.91687 51.4158 21.8572
66253 2 7.18266 57.4297 11.147
80706 2 15.204 55.5299 19.0083
66256 2 6.10152 59.4992 16.0534
66259 2 5.75893 57.6575 14.1819
80769 2 23.6668 53.3937 19.711
66262 2 6.88191 59.4231 13.1797
66265 2 3.37562 59.2421 15.3605
66268 2 4.31305 59.7502 12.3648
66271 2 0.17149 59.45 7.62197
66274 2 0.52771 57.3934 9.39933
80705 2 15.2446 51.5825 18.6882
66277 2 -0.762037 59.3944 10.3503
66280 2 3.00154 59.2813 8.64351
66283 2 1.78091 59.1371 11.2243
66286 2 1.15384 57.2541 15.9467
80768 2 23.7615 49.6726 19.8899
66289 2 0.644066 59.392 14.2432
66292 2 1.98569 57.3619 13.4316
80767 2 23.7764 45.7472 19.7821
1770 1 16.1599 41.5842 -0.0374299
80760 2 9.10625 53.3072 21.8417
66298 2 -0.580752 57.546 12.4569
80684 2 1.68225 51.3975 20.5097
66301 2 14.9429 57.4476 7.739
80759 2 9.12608 49.6173 21.814
66304 2 15.662 59.3042 9.80242
66307 2 14.044 57.4967 10.3391
80758 2 9.16956 45.9329 21.6259
66310 2 17.7289 57.6415 8.61937
80683 2 1.5885 47.7985 20.6548
66313 2 17.0029 57.3762 11.2777
80668 2 4.0914 47.8702 21.8422
66316 2 16.2602 59.4374 16.0412
66319 2 15.5955 57.2053 14.09
80664 2 6.87499 55.4787 22.8261
66322 2 17.2579 59.3499 13.4511
66325 2 13.3539 59.4464 14.8154
66328 2 14.3463 59.7282 12.2663
66331 2 10.2018 59.3728 7.60519
66334 2 10.7487 57.3242 9.51532
49985 2 16.0334 51.4755 0.212449
66337 2 8.95519 59.1989 9.96916
66340 2 12.8542 59.3435 8.68731
66343 2 11.8173 59.4964 11.1338
66346 2 11.2414 57.521 16.049
1200 1 17.1983 30.074 6.45502
66349 2 10.6096 59.481 14.0799
66352 2 12.1978 57.4152 13.0552
80704 2 15.2881 47.7139 18.9397
66355 2 8.39008 57.784 15.0867
80753 2 12.0691 49.761 22.5791
66358 2 9.38479 57.6573 12.4317
80682 2 2.69309 55.4999 18.2371
66367 2 23.8192 57.154 10.2451
80644 2 5.30369 47.5661 19.06
66385 2 23.4792 59.4759 14.8381
49026 2 15.9294 43.7394 0.033772
66391 2 20.1319 59.4548 7.62808
66394 2 20.5216 57.4945 9.20286
80703 2 14.6168 53.5103 17.1063
66397 2 19.2721 59.6151 10.6595
66400 2 22.6268 59.4164 8.53911
66403 2 21.9984 59.0384 11.2181
66406 2 21.3364 57.3876 15.9875
80752 2 11.8931 45.8039 22.6693
66409 2 20.6149 59.4074 14.3198
66412 2 22.0834 57.2232 13.5428
80745 2 11.6033 55.314 20.5552
66415 2 18.2898 57.2708 15.1563
80744 2 11.5536 51.7326 20.6957
66418 2 19.4172 57.5383 12.4788
48180 2 19.3271 30.1333 2.67041
80743 2 11.6189 47.7737 20.3893
78726 2 5.41534 31.9703 18.8004
80702 2 14.8133 49.4956 16.8324
80742 2 12.7535 55.3451 17.9174
48081 2 15.9691 30.2255 4.52327
78744 2 7.02537 31.9324 22.843
78750 2 4.1844 31.831 21.7234
78753 2 -0.175407 31.8933 17.121
80741 2 12.4927 51.474 17.9042
78759 2 -1.03142 31.7953 19.9549
78762 2 2.55236 31.9192 17.9451
78765 2 1.71753 31.9389 20.744
80701 2 14.7888 45.7618 16.7434
80740 2 12.6506 47.7389 17.7493
80739 2 8.75783 55.5768 20.1281
78786 2 15.3667 31.9963 18.8196
80738 2 8.67491 51.4336 19.7497
80737 2 8.89664 47.6534 19.4074
80700 2 -1.1173 53.5303 21.8384
10461 1 19.6393 30.188 7.47693
78810 2 13.804 32.0766 21.6362
78813 2 9.66916 31.8642 16.9815
80736 2 10.2261 53.553 18.8533
78819 2 8.73042 32.0262 19.8832
78822 2 12.5356 31.9795 17.8819
78825 2 11.524 32.0915 20.4157
80681 2 2.31311 51.7746 17.9443
80680 2 2.49168 47.3361 17.8399
80735 2 10.4364 49.6922 18.6007
78870 2 24.1053 32.1448 21.6665
78873 2 19.7825 32.0537 16.9131
80734 2 10.376 45.7802 18.7192
78879 2 18.6884 32.0716 19.3831
78882 2 22.6259 32.0406 17.741
78885 2 21.6942 31.9277 20.7465
80733 2 9.76024 55.7046 17.163
80699 2 -0.877745 49.9169 21.9672
79681 2 4.8169 33.9253 17.1208
79682 2 4.51836 37.7258 17.3802
79683 2 4.7502 41.7853 17.3188
79684 2 5.17954 35.791 18.9505
79685 2 5.59975 39.7605 18.8284
79686 2 5.42086 43.8499 18.906
79687 2 4.00507 33.8874 20.0283
79688 2 4.15233 37.8299 20.1807
79689 2 3.77768 41.7542 20.0131
79690 2 7.56011 34.3465 18.0883
79691 2 7.45691 37.8339 17.9138
79692 2 7.69772 41.9136 17.9959
79693 2 6.61806 33.7963 20.7531
79694 2 6.62357 37.9884 20.7132
79695 2 6.82876 41.8212 20.6598
79702 2 6.93636 36.0031 22.6442
79703 2 6.89148 39.9384 22.8102
79704 2 7.0764 43.7965 22.8895
79708 2 3.81089 35.7021 22.0897
79709 2 3.90046 39.8001 21.9784
79710 2 3.82543 43.6577 21.898
79711 2 -0.346142 35.858 16.9335
79712 2 -0.275453 39.6476 17.2085
79713 2 -0.255647 43.732 16.8858
79714 2 0.476236 33.7931 18.7641
79715 2 0.209179 37.7165 18.9446
79716 2 0.174069 41.7366 18.8761
79717 2 -1.30385 35.9059 19.9387
79718 2 -0.95959 39.8799 20.0714
79719 2 -1.2293 43.8246 19.8053
79720 2 2.44119 35.7124 18.0574
79721 2 2.34148 39.9713 18.0227
79722 2 2.45108 43.8736 17.9558
79723 2 1.62467 36.0294 20.6176
79724 2 1.79259 39.7172 20.5263
79725 2 1.85851 43.9535 20.5919
79732 2 1.77475 33.907 22.5906
79733 2 1.85159 37.9682 22.8235
79734 2 1.8241 41.8699 22.5109
79738 2 -1.13208 33.5375 21.8046
79739 2 -1.21392 37.8711 21.8338
79740 2 -1.12561 42.1087 21.781
79741 2 14.7657 34.0066 16.7979
79742 2 14.6798 37.8238 16.9084
79743 2 14.7786 41.9609 16.886
79744 2 15.2637 35.9283 18.6814
79745 2 15.2828 39.8777 18.774
79746 2 15.1747 43.789 18.9168
79747 2 13.816 34.0193 19.8096
79748 2 13.8358 37.8726 19.4558
79749 2 14.1247 41.7571 19.9424
79750 2 17.5536 33.8565 17.5799
79751 2 17.5636 37.7675 17.8468
79752 2 17.457 41.71 18.0223
79753 2 16.6713 33.9603 20.2163
79754 2 16.5878 37.7959 20.4785
79755 2 16.5513 42.0532 20.6319
79762 2 16.9134 35.9684 22.2949
79763 2 16.9063 39.9027 22.5341
79764 2 17.0196 43.7218 22.6921
79768 2 14.1613 35.6686 21.7545
79769 2 14.2771 39.8785 21.6618
79770 2 13.8178 43.4487 22.0811
79771 2 9.44518 35.9163 17.0222
79772 2 9.66075 39.8072 17.1022
79773 2 9.74815 43.7966 17.0942
79774 2 10.4192 33.9506 18.8088
79775 2 10.0421 37.9264 18.811
79776 2 10.1359 41.7056 18.8125
79777 2 8.85038 35.8749 20.1485
79778 2 8.68327 39.7898 19.7404
79779 2 8.95888 43.8602 19.7138
79780 2 12.5362 35.6368 17.8519
79781 2 12.4512 39.8914 17.848
79782 2 12.5394 43.8772 18.1587
79783 2 11.6027 36.2036 20.5922
79784 2 11.7513 39.6031 20.5567
79785 2 11.6427 43.6088 20.7116
79792 2 11.6859 33.9856 22.9092
79793 2 12.2607 37.9281 23.0221
79794 2 11.8437 41.7619 22.8175
79798 2 9.16764 33.8222 22.0235
79799 2 9.06612 37.9399 21.7818
79800 2 9.0101 41.6435 22.0358
79807 2 24.0311 33.9305 19.8193
79808 2 23.9615 37.9539 20.1084
79809 2 23.8599 41.9644 19.9761
2310 1 6.62566 53.6115 0.118429
20191 1 -0.150559 33.8364 23.3083
79830 2 24.1483 44.0 21.9146
79831 2 19.9901 35.8375 17.0085
79832 2 19.6761 39.7648 17.1915
79833 2 19.8208 43.6923 17.0705
79834 2 20.4863 33.989 18.6925
79835 2 20.3285 37.9086 18.768
79836 2 20.4619 41.8718 18.9028
79837 2 18.951 35.7993 19.9355
79838 2 18.8719 39.9153 19.8819
79839 2 18.8754 43.6764 19.9514
79840 2 22.6498 35.9455 18.0019
79841 2 22.4756 39.8155 18.273
79842 2 22.6195 43.6431 18.0342
79843 2 21.6097 36.19 20.624
79844 2 21.8991 39.8816 20.5884
79845 2 21.8019 43.7242 20.6994
79852 2 21.7721 34.0867 22.8958
79853 2 21.9637 37.7732 22.8643
50014 2 11.1507 45.6315 0.0494221
78732 2 7.48472 30.069 18.0313
49114 2 21.0545 33.977 0.213879
10416 1 16.3919 30.1176 16.1103
1185 1 0.544275 30.1531 4.69379
2362 1 11.3447 47.426 0.20629
1179 1 -1.05382 30.4163 0.871936
10437 1 10.1914 30.0353 14.3163
78900 2 19.1301 30.3548 21.7884
19647 1 8.31056 30.2021 19.9216
1212 1 11.1729 31.7348 -0.208095
48060 2 -0.393249 30.2414 3.0685
10395 1 -1.12003 30.2785 10.3649
50975 2 11.0014 61.2093 0.0369381
48177 2 18.794 30.3677 5.51832
1158 1 6.21072 30.1416 -0.116645
63417 2 -1.60306 30.1426 15.3139
1257 1 20.2918 30.1614 4.2766
10422 1 17.6151 30.183 13.1088
63477 2 8.41783 30.0862 15.3408
81773 2 21.5894 61.3014 22.6933
2942 1 9.12458 61.1223 0.952144
2921 1 16.42 61.2339 0.20312
81659 2 -0.882202 61.3829 21.8646
48021 2 6.12332 30.0672 4.69576
48054 2 2.25029 30.1526 3.71026
12107 1 6.69201 61.3249 16.1665
1215 1 9.06267 30.0467 0.890674
10401 1 0.214963 30.1261 14.0515
78840 2 9.03278 30.2086 21.8756
51047 2 21.52 61.2418 6.76821
48057 2 -1.20778 30.2098 5.57754
78792 2 17.5163 30.2602 17.934
66299 2 -0.559202 61.0695 12.4131
66413 2 22.2522 61.2017 13.1384
21410 1 18.4719 61.2723 19.7479
50948 2 14.3694 61.098 0.839665
21368 1 9.32713 61.0695 17.0687
12152 1 9.50036 61.2703 7.37376
2906 1 -1.00144 61.0959 1.34481
2978 1 19.0926 61.176 1.07045
2912 1 0.511991 61.1686 4.76952
66242 2 5.00171 61.26 7.80292
66287 2 1.07079 61.203 16.1047
66347 2 11.1183 61.1672 16.0494
51035 2 20.8405 61.1345 -0.077929
51059 2 19.9237 61.2747 2.91859
81608 2 3.83183 61.2653 19.7617
81779 2 18.9227 61.0723 21.7824
12113 1 7.35099 61.2822 13.2103
50927 2 1.74422 61.2688 6.67042
21329 1 7.13427 61.2511 22.4543
66296 2 -1.38148 61.2714 15.2868
21338 1 -1.58426 61.2279 20.1273
50933 2 2.44987 61.272 3.79495
66395 2 20.4104 61.2948 9.43351
51053 2 22.339 61.2712 4.11241
50900 2 6.0327 61.3192 4.73327
48075 2 17.0105 30.2479 1.78948
48168 2 21.3629 30.1789 6.45776
78723 2 4.76652 30.1367 17.1852
78729 2 3.65755 30.1451 19.5804
10467 1 18.7571 30.0335 10.3634
48066 2 15.858 32.0672 -0.116169
49926 2 6.13642 55.4773 0.11775
21416 1 19.8326 61.2759 23.3718
20803 1 10.1431 45.9271 23.3546
20192 1 0.0189823 37.9291 23.2046
1155 1 3.60417 32.0365 45.3249
111483 2 23.7958 53.4843 36.096
1191 1 13.4131 31.9647 45.0061
97015 2 -1.99924 57.4429 34.0315
110455 2 -2.57113 33.8597 43.5941
79736 2 -1.90843 37.6785 24.3154
1729 1 3.42616 36.0406 45.1228
1730 1 3.49966 39.7795 45.2792
1731 1 3.36168 43.9449 45.1642
1747 1 -1.76476 33.9386 45.4436
1748 1 -1.53721 37.8272 45.3195
1749 1 -1.60187 41.7296 45.161
1765 1 13.3084 35.7321 45.0977
1766 1 13.1462 39.8007 45.0274
1767 1 13.3497 43.6088 45.4593
1783 1 8.62137 33.8405 45.1573
1784 1 8.47493 37.8495 45.2611
1785 1 8.38246 41.8663 45.3374
39195 1 -2.15669 53.3276 38.892
96055 2 -2.38111 45.7337 33.9717
112375 2 -2.21215 57.6988 43.6173
1819 1 18.4128 33.9035 45.3225
1820 1 18.455 37.734 45.3103
1821 1 18.2431 41.7505 45.2754
2305 1 3.53985 47.7069 45.2163
2306 1 3.54512 51.5978 45.4303
2307 1 3.32107 55.4583 45.4182
2323 1 -1.69568 45.6657 45.3722
2324 1 -1.63346 49.451 45.2825
2325 1 -1.50292 53.5668 45.1591
2341 1 13.4574 47.6905 45.1823
2342 1 13.7843 51.482 45.1803
2343 1 13.2629 55.342 45.2791
2359 1 8.46274 45.644 45.3777
2360 1 8.34026 49.795 45.4889
2361 1 8.52485 53.6013 45.2347
96056 2 -2.0765 49.6409 34.1801
80697 2 -1.689 53.271 24.8015
111417 2 -2.4523 53.6609 43.2937
2395 1 18.3701 45.8634 45.1613
2396 1 18.3938 49.6057 45.1611
2397 1 18.4777 53.6152 45.252
2881 1 3.43968 59.3427 45.481
2899 1 -1.42508 57.4125 45.2661
95095 2 -2.0093 34.1061 33.7142
2917 1 13.4582 59.1711 45.4685
2935 1 8.40096 57.4366 45.3349
29449 1 24.0432 36.0385 26.4317
110456 2 -2.19057 37.9172 43.4242
2971 1 18.1673 57.5885 45.3102
95096 2 -2.29169 37.757 34.0109
20174 1 4.89733 39.8837 23.5615
39193 1 -1.8701 45.7205 38.9284
19614 1 1.40701 32.0336 25.5876
1802 1 23.4407 39.6941 45.4492
28869 1 10.1733 30.1386 32.8431
111527 2 20.5556 49.6726 44.4248
19650 1 11.2129 31.9751 25.3746
81655 2 -1.9735 57.3978 24.5679
19686 1 21.2328 32.0588 25.4453
2953 1 23.3851 59.4293 45.3214
20170 1 6.6065 34.0275 25.4812
20171 1 6.69232 37.9268 25.6419
20172 1 6.32409 41.6858 25.4845
79790 2 10.4649 39.6093 23.7843
95097 2 -2.26909 41.7386 33.8092
94161 2 14.9643 30.1841 33.0104
20188 1 1.13561 36.0193 25.6451
20189 1 1.4638 39.8836 25.4233
20190 1 1.48152 43.871 25.4796
110457 2 -2.31515 41.7553 43.2358
38091 1 23.7259 32.0531 35.7338
111526 2 20.466 46.0072 44.5848
20206 1 16.4233 33.858 25.4474
20207 1 16.3044 37.8943 25.3577
20208 1 16.5505 42.0048 25.5809
109620 2 18.3338 30.1154 40.4664
29451 1 24.0727 43.7672 26.5034
80690 2 0.396341 51.6549 23.6716
20224 1 11.3636 36.0926 25.8579
20225 1 11.446 40.0287 25.5478
20226 1 11.321 43.9664 25.6067
39242 1 23.6829 51.5357 36.0134
80809 2 20.1021 47.6784 23.3735
111416 2 -2.29398 49.8933 43.697
20260 1 21.4518 35.9589 25.4595
20261 1 21.1269 39.8346 25.1576
20262 1 21.6047 43.9262 25.5858
94143 2 14.2439 30.0671 26.418
79700 2 5.51847 37.9524 23.8503
111525 2 21.1931 55.6587 39.6866
20746 1 6.58822 45.953 25.6134
20747 1 6.10369 49.7145 25.556
20748 1 6.33592 53.7739 25.6355
109590 2 23.333 31.8904 40.651
111524 2 21.0935 51.6732 39.3715
79735 2 -1.95631 33.9593 24.3851
20764 1 1.45803 47.5832 25.3117
20765 1 1.53458 51.6081 25.5826
20766 1 1.2864 55.3951 25.5915
109596 2 19.4907 30.0482 37.7228
79731 2 0.10118 43.8094 23.7237
95163 2 24.2133 41.7858 26.5536
20782 1 16.5408 45.9432 25.4232
20783 1 16.3981 49.8079 25.6425
20784 1 16.2266 53.5988 25.4474
111523 2 21.0824 47.7677 39.5436
96121 2 24.3247 45.7735 26.68
38109 1 18.4111 30.087 35.8239
20800 1 11.5588 47.9303 25.5712
20801 1 11.3723 51.8155 25.6682
20802 1 11.2219 55.7078 25.3932
111415 2 -2.33431 45.2978 43.4292
79737 2 -2.01987 41.518 24.4262
96148 2 24.0147 47.4863 31.301
20836 1 21.5526 47.805 25.8159
20837 1 21.2646 51.5505 25.6876
20838 1 21.187 55.4449 25.714
94089 2 3.58234 30.0518 29.4193
2377 1 23.6027 47.7663 45.4312
110549 2 23.3941 40.0282 40.7374
21322 1 6.46267 57.4988 25.6299
79699 2 5.49034 34.1951 23.7766
39243 1 23.7083 55.5007 36.0308
21340 1 1.26515 59.237 25.6946
78771 2 0.31924 32.0072 23.7998
112468 2 23.3877 59.3852 40.6688
21358 1 16.4283 57.4736 25.5675
109554 2 11.2252 30.0751 41.5498
28827 1 -1.69749 30.0556 29.0915
21376 1 11.3383 59.3404 25.4103
111482 2 23.9664 49.5565 35.8441
28875 1 24.1963 31.9663 26.3343
21412 1 21.3416 59.267 25.2749
80810 2 20.4549 51.7172 23.8136
1801 1 23.3133 35.8745 45.0856
28803 1 4.115 32.2079 26.2461
1227 1 23.2419 31.985 45.3308
28809 1 3.19193 31.9432 29.4742
81709 2 10.0208 59.4419 23.664
28815 1 4.98599 31.9152 33.0356
80695 2 -1.75308 45.8506 24.6384
30025 1 24.0306 47.7495 26.5739
28824 1 0.608576 31.9873 28.4975
28899 1 18.1361 30.1599 29.4166
28830 1 1.06835 31.9151 34.8862
79789 2 10.5564 35.9042 23.7111
28836 1 2.1154 31.8461 32.287
28839 1 13.9445 32.0648 26.2476
112498 2 18.3953 57.7526 40.8176
28845 1 13.2454 32.2061 29.2936
112495 2 17.3899 57.4961 43.523
28851 1 14.8259 32.1857 32.7154
78828 2 10.9675 30.1383 25.4807
111522 2 21.8825 55.5277 36.9146
28860 1 10.626 32.0809 28.0987
112492 2 20.9875 57.4515 41.637
28866 1 10.9936 32.0015 34.9047
111521 2 21.9843 51.4799 36.882
28872 1 11.9792 32.18 31.7526
20227 1 10.0502 33.9731 23.7452
28881 1 23.1008 31.9706 29.4143
112489 2 19.8414 59.3979 42.6864
28896 1 20.4611 32.1826 28.6299
30026 1 23.9947 51.5412 26.3697
28902 1 21.0899 31.9759 34.9999
111520 2 21.9904 47.6683 37.2004
28908 1 21.9337 32.0372 32.2147
29377 1 4.04323 35.9238 26.389
29378 1 4.02135 39.8635 26.3494
29379 1 4.02235 43.8644 26.2865
29380 1 5.48685 33.9756 28.4318
29381 1 5.16225 37.9764 28.6174
29382 1 5.6313 41.9211 28.2762
29383 1 3.29124 35.847 29.3592
29384 1 3.09818 40.1932 29.154
29385 1 3.25546 43.7952 29.4129
29386 1 6.3159 33.9725 34.9398
29387 1 6.19061 37.8427 34.801
29388 1 6.26909 41.7736 34.9117
29389 1 4.8707 35.9235 32.7138
29390 1 4.51164 39.8445 33.1688
29391 1 4.63652 43.7589 33.0154
29392 1 6.78998 33.8881 31.9014
29393 1 7.05908 37.8853 31.8622
29394 1 6.87177 41.7828 31.9515
29395 1 -0.923119 33.9747 26.0033
29396 1 -1.16986 37.975 26.2974
29397 1 -1.04586 41.9541 26.4572
29398 1 0.644814 35.7369 28.238
29399 1 0.527944 40.1505 28.2837
29400 1 0.330696 43.7636 28.5607
29401 1 -2.00321 33.9066 29.25
29402 1 -1.48231 37.8003 29.4415
29403 1 -1.84692 41.6742 29.4903
29404 1 0.970686 35.7787 34.8065
29405 1 0.950957 39.7763 35.1673
29406 1 1.02831 43.7225 34.9669
29407 1 -0.193548 34.0069 32.5625
29408 1 -0.255269 37.8499 32.7687
29409 1 -0.355667 41.8144 33.1656
29410 1 1.78857 36.1524 31.7851
29411 1 1.97889 39.9501 32.1165
29412 1 1.86184 43.7567 32.3478
29413 1 14.117 36.0362 26.3272
29414 1 13.9991 39.9814 26.2591
29415 1 14.1611 43.8855 26.5006
29416 1 15.6583 33.952 28.314
29417 1 15.5506 37.8921 28.3438
29418 1 15.4625 41.8039 28.4341
29419 1 13.3703 36.1103 29.3985
29420 1 13.2594 39.8547 29.4057
29421 1 13.1652 43.664 29.3698
29422 1 16.1876 34.0995 34.8773
29423 1 16.1378 37.8025 35.1709
29424 1 16.1659 41.6731 35.2198
29425 1 14.8082 36.0374 32.9521
29426 1 15.0378 39.7394 33.1581
29427 1 14.8047 43.58 32.8445
29428 1 17.0793 33.8226 32.1442
29429 1 17.07 37.8922 31.9231
29430 1 16.6121 41.9831 31.9581
29431 1 8.97806 33.9552 26.3234
29432 1 9.24894 37.9875 26.5531
29433 1 9.09929 41.9653 26.5224
29434 1 10.4186 35.8485 28.4443
29435 1 10.7448 39.9199 28.3207
29436 1 10.2749 43.8531 28.5786
29437 1 8.24741 33.7349 29.3806
29438 1 8.23235 37.9517 29.2589
29439 1 8.15975 41.4274 29.4093
29440 1 10.966 35.9684 34.8707
29441 1 10.9774 39.7782 35.0817
29442 1 11.2404 43.6126 34.98
29443 1 9.54957 34.0324 32.8197
29444 1 9.75683 37.9369 32.7292
29445 1 9.58872 41.8599 32.8303
29446 1 12.1378 36.2969 31.8254
29447 1 12.3004 39.9581 32.0204
29448 1 12.0377 43.6399 32.065
96057 2 -2.15383 53.3557 34.0444
81649 2 0.406969 59.4439 23.7056
79701 2 5.30651 41.8292 23.6035
29455 1 23.1277 35.8795 29.3152
29456 1 23.2322 39.8475 29.5983
29457 1 23.538 43.7805 29.4589
29467 1 18.8963 34.0651 26.3821
29468 1 19.0836 38.1597 26.5397
29469 1 19.0279 41.8897 26.3735
29470 1 20.2253 36.1354 28.2908
29471 1 20.6927 39.8579 28.5122
29472 1 20.6849 43.7733 28.5136
29473 1 18.3826 34.1227 29.6024
29474 1 18.2049 38.166 29.3124
29475 1 18.3631 41.9096 29.3214
29476 1 21.336 35.9578 35.08
29477 1 21.0911 39.9339 35.0585
29478 1 21.1795 43.9012 35.0512
29479 1 20.077 34.1546 32.9275
29480 1 19.8744 38.0824 32.8259
29481 1 20.0001 41.8766 32.6232
29482 1 21.8416 35.9664 31.8409
29483 1 21.9506 39.9549 31.9928
29484 1 22.0515 44.1649 32.1302
29953 1 3.91602 47.7664 26.2862
29954 1 4.12975 51.7128 26.5715
29955 1 3.74521 55.5312 26.5486
29956 1 5.37539 45.7292 28.3979
29957 1 5.30577 49.7712 28.5855
29958 1 5.35012 53.5219 28.6048
29959 1 3.39503 47.605 29.4354
29960 1 2.99475 51.6643 29.3197
29961 1 3.27245 55.7061 29.4167
29962 1 6.09115 45.6853 35.0455
29963 1 5.8387 49.6193 35.0724
29964 1 6.09114 53.4968 34.9757
29965 1 4.77106 47.8393 33.1852
29966 1 4.57697 51.5357 32.7938
29967 1 4.69051 55.3503 33.1385
29968 1 6.9161 45.8064 31.994
29969 1 6.75218 49.5115 32.0243
29970 1 6.62802 53.4929 32.0142
29971 1 -1.04745 45.6328 26.4046
29972 1 -0.875182 49.4485 26.3004
29973 1 -1.01033 53.3935 26.5415
29974 1 0.805391 47.5981 28.3472
29975 1 0.374541 51.4334 28.4778
29976 1 0.352588 55.5634 28.3895
29977 1 -1.66113 45.9484 29.4157
29978 1 -1.59362 49.5316 29.4878
29979 1 -1.72511 53.3823 29.3883
29980 1 1.26263 47.4519 35.1577
29981 1 1.02753 51.6329 35.1707
29982 1 1.04666 55.6279 35.2282
29983 1 -0.548688 45.7499 33.128
29984 1 -0.387312 49.5512 33.1502
29985 1 -0.194608 53.4412 33.1289
29986 1 1.85031 47.4318 31.9481
29987 1 1.7959 51.499 32.1823
29988 1 1.87565 55.5568 32.1734
29989 1 14.0615 47.7006 26.4059
29990 1 13.912 51.5806 26.323
29991 1 13.8156 55.5334 26.1522
29992 1 15.5046 45.7954 28.6086
29993 1 15.2995 49.9141 28.5471
29994 1 15.2998 53.5091 28.473
29995 1 13.1886 47.6718 29.4347
29996 1 12.8958 51.4984 29.4524
29997 1 13.0509 55.5308 29.3231
29998 1 15.935 45.7889 35.119
29999 1 15.8789 49.7162 35.1113
30000 1 15.9689 53.582 35.0538
30001 1 14.6723 47.6135 32.823
30002 1 14.3999 51.5713 32.9918
30003 1 14.6614 55.4223 33.0197
30004 1 16.9406 45.5938 32.2232
30005 1 16.7039 49.6207 31.977
30006 1 16.7277 53.3578 32.0314
30007 1 8.92552 45.8531 26.4661
30008 1 8.80251 49.7562 26.4225
30009 1 8.88197 53.6704 26.6295
30010 1 10.2762 47.7181 28.2326
30011 1 10.2618 51.7585 28.5735
30012 1 10.3884 55.8176 28.3821
30013 1 8.23811 45.807 29.2612
30014 1 8.26842 49.554 29.1286
30015 1 8.23856 53.7489 29.6282
30016 1 10.9029 47.5703 34.6256
30017 1 11.0778 51.3874 34.9725
30018 1 11.1938 55.5153 35.1166
30019 1 9.66579 45.671 33.0164
30020 1 9.617 49.6716 33.0025
30021 1 9.66625 53.6172 33.1086
30022 1 11.6922 47.5479 31.7828
30023 1 11.4788 51.4961 32.1102
30024 1 11.9598 55.3615 31.9155
49081 2 23.3185 34.0295 45.1996
2378 1 23.4553 51.6089 45.3992
29450 1 23.747 39.8245 26.4235
30031 1 23.1827 47.7144 29.482
30032 1 23.1197 51.4595 29.2842
30033 1 23.1957 55.3793 29.5465
30043 1 19.0324 45.6136 26.4988
30044 1 18.9706 49.4889 26.3971
30045 1 18.76 53.4256 26.396
30046 1 20.4117 47.6801 28.4363
30047 1 20.1949 51.687 28.5399
30048 1 20.1653 55.4285 28.7302
30049 1 18.4154 45.8566 29.494
30050 1 18.0304 49.587 29.4966
30051 1 18.1333 53.5189 29.6153
30052 1 20.8876 47.5608 35.3108
30053 1 20.8753 51.5009 35.1161
30054 1 21.1907 55.2244 35.0588
30055 1 19.5283 45.8218 33.2389
30056 1 19.6071 49.7075 33.3596
30057 1 19.4753 53.5273 33.3031
30058 1 22.0371 47.7483 32.1614
30059 1 21.6755 51.5929 31.9982
30060 1 21.8106 55.4107 32.0402
30529 1 3.79048 59.2772 26.6348
30532 1 5.4872 57.5777 28.4545
49083 2 23.6706 41.7916 45.7365
30535 1 3.21667 59.3792 29.5992
30538 1 6.22799 57.4529 35.2044
94194 2 12.0434 30.1972 32.1376
30541 1 4.96063 59.4235 32.938
30544 1 7.08524 57.4688 32.158
30027 1 23.8342 55.4404 26.5304
30547 1 -1.00728 57.3758 26.1744
112486 2 20.1297 57.5718 44.345
30550 1 0.52198 59.2499 28.7376
30553 1 -1.87987 57.6592 29.5605
20787 1 14.9477 55.436 23.5656
30556 1 1.18001 59.3658 35.271
30559 1 -0.322195 57.4379 33.0581
112483 2 20.8266 59.3941 39.6029
30562 1 1.9367 59.6757 32.245
30565 1 14.082 59.4406 26.4028
30568 1 15.3303 57.3685 28.315
80720 2 15.2619 49.5184 23.6317
30571 1 13.5685 59.6461 29.5271
30574 1 16.1264 57.5459 34.9685
38666 1 23.6999 39.8345 36.3219
30577 1 14.8632 59.4315 33.0624
30580 1 16.5286 57.2339 31.7787
112480 2 22.0659 59.3142 36.7991
30583 1 9.00249 57.6822 26.6356
112477 2 18.1422 59.419 38.6271
30586 1 10.8949 59.745 28.541
30589 1 8.11402 57.631 29.2141
20229 1 9.87365 41.5583 23.7126
30592 1 10.8926 59.5427 35.2192
30595 1 9.96257 57.5251 32.9357
111519 2 17.9175 55.6229 38.8305
30598 1 12.0192 59.6434 32.1688
21343 1 0.158927 57.3572 23.5183
30607 1 23.3347 59.2331 29.4824
30619 1 18.843 57.5233 26.618
112474 2 19.714 57.3094 37.8086
30622 1 20.4791 59.3671 28.3619
30625 1 18.0928 57.6477 29.4284
2379 1 23.289 55.5573 45.2595
30628 1 20.8963 59.3546 34.914
30631 1 19.3826 57.5453 32.9502
112471 2 18.9679 59.4016 35.8339
30634 1 21.9138 59.1941 31.8773
38019 1 3.65887 31.9574 36.0149
80719 2 15.2726 45.6732 23.7002
38025 1 2.96249 31.9332 38.841
112465 2 22.6864 59.2327 43.4286
38031 1 4.6683 32.0542 42.3627
112447 2 22.9565 57.6365 38.425
79849 2 20.2169 36.0135 23.4715
38040 1 0.147576 32.0988 38.0521
20769 1 0.00359513 53.4136 23.5133
38046 1 0.723252 31.9398 44.2223
112438 2 7.92186 57.4878 41.0402
38052 1 1.59577 31.9443 41.615
38055 1 13.7042 32.024 35.7697
20840 1 19.848 49.7383 23.477
38061 1 12.902 31.8793 38.9406
112435 2 7.55086 57.1865 43.5774
38067 1 14.3085 31.8529 42.4339
20264 1 19.8202 37.8617 23.5606
112432 2 11.4656 57.4258 41.584
38076 1 10.2224 31.9918 37.5683
111451 2 9.15129 47.7294 35.9291
38082 1 10.7336 31.9813 44.2781
111450 2 13.6819 55.5025 40.6766
38088 1 11.3486 32.0886 41.3466
94230 2 23.5676 31.7134 31.3463
38097 1 22.8188 31.9858 38.769
112429 2 9.59785 59.3806 42.5081
38112 1 20.0142 32.0055 38.0068
111449 2 13.3662 51.4959 40.7449
38118 1 20.7282 32.0439 44.3314
111462 2 11.9928 55.4741 36.8318
38124 1 21.4443 31.926 41.6318
38593 1 3.74954 35.9519 35.6699
38594 1 3.76887 39.6564 35.9941
38595 1 3.71568 43.6996 35.9329
38596 1 5.04648 33.9213 37.9551
38597 1 5.46739 37.8245 37.9071
38598 1 4.89132 41.651 38.0457
38599 1 2.9661 36.148 38.5734
38600 1 2.53498 39.7305 38.9478
38601 1 2.88935 43.5502 38.6935
38602 1 5.85792 34.1027 44.5396
38603 1 5.75548 37.9881 44.6251
38604 1 5.6131 41.8176 44.4398
38605 1 4.32246 35.8773 42.224
38606 1 4.4493 39.674 42.4716
38607 1 4.3687 43.6771 42.3267
38608 1 6.6853 33.8418 41.4664
38609 1 6.72207 37.8772 41.7975
38610 1 6.57724 41.598 41.5253
38611 1 -1.26979 33.8946 35.8372
38612 1 -1.25511 37.8885 35.7583
38613 1 -1.26362 41.7268 35.7048
38614 1 0.182725 35.7487 37.7761
38615 1 -0.0505027 39.7464 37.6989
38616 1 0.127728 43.6483 37.8815
38617 1 -2.187 34.1102 38.887
38618 1 -2.2101 37.729 38.748
38619 1 -1.87416 41.728 38.7473
38620 1 0.818462 35.8523 44.3018
38621 1 0.758888 39.6448 44.3035
38622 1 0.689055 43.5646 44.6358
38623 1 -0.550765 33.9029 42.605
38624 1 -0.552987 37.8744 42.3173
38625 1 -0.604586 41.7875 42.2832
38626 1 1.48595 35.8726 41.2013
38627 1 1.62175 39.7355 41.6385
38628 1 1.73394 43.9428 41.3843
38629 1 13.5517 35.908 35.7135
38630 1 13.8709 39.8132 35.7506
38631 1 13.6745 43.7495 35.8912
38632 1 14.7787 33.8608 37.8778
38633 1 15.0813 37.7572 37.7978
38634 1 14.9848 41.868 37.8554
38635 1 13.0037 35.8041 38.5807
38636 1 12.9425 39.6557 38.5106
38637 1 12.8467 43.6977 38.7348
38638 1 15.7806 33.7637 44.2407
38639 1 15.7242 37.7782 44.2268
38640 1 15.7136 41.6281 44.4241
38641 1 14.4221 35.9404 42.2374
38642 1 14.3524 39.7439 42.1763
38643 1 14.2016 43.8527 42.3302
38644 1 16.5417 33.8789 41.1628
38645 1 16.531 37.678 41.4734
38646 1 16.3493 41.674 41.3288
38647 1 8.80022 33.8543 35.8733
38648 1 8.71294 37.9905 35.6963
38649 1 8.88584 41.7873 35.9515
38650 1 10.1439 35.9865 37.7165
38651 1 9.99051 39.8261 37.9725
38652 1 9.90884 43.6738 37.8571
38653 1 8.04215 33.8107 38.8898
38654 1 7.97402 37.5835 38.8762
38655 1 7.52349 41.6689 38.7593
38656 1 10.631 35.8933 44.4104
38657 1 10.6743 39.7294 44.1812
38658 1 10.6792 43.5647 44.31
38659 1 9.32712 34.0439 42.4019
38660 1 9.33078 37.7928 42.6276
38661 1 9.38045 41.641 42.3668
38662 1 11.6132 35.9508 41.2879
38663 1 11.5805 39.7137 41.2279
38664 1 11.4337 43.5557 41.3642
39817 1 23.7192 59.4554 35.9115
1803 1 23.3274 43.8405 45.3047
38665 1 23.8663 35.9685 35.8802
38671 1 22.8131 36.1247 38.8687
38672 1 22.6564 39.8199 39.0272
38673 1 22.7477 43.7552 39.0531
38683 1 18.7334 34.0447 35.9003
38684 1 18.9682 37.9041 35.573
38685 1 18.7488 41.7986 35.8915
38686 1 20.1676 35.922 37.8334
38687 1 20.0033 39.6468 37.8182
38688 1 19.9762 43.7945 37.8561
38689 1 17.6441 34.0802 38.5616
38690 1 17.8476 37.8175 38.9418
38691 1 17.7531 41.7206 38.9055
38692 1 20.5912 35.8995 44.4527
38693 1 20.9566 39.7443 44.5743
38694 1 20.3628 43.8839 44.3905
38695 1 19.1618 33.9511 42.2731
38696 1 19.3382 37.7241 42.4651
38697 1 19.4677 41.5859 42.3576
38698 1 21.5455 35.8305 41.4732
38699 1 21.5843 39.6223 41.574
38700 1 21.3322 43.8064 41.5724
39169 1 3.92948 47.7942 35.8941
39170 1 3.47192 51.8575 35.8717
39171 1 3.59893 55.5948 35.912
39172 1 5.15242 45.89 37.9675
39173 1 5.1504 49.6549 37.8319
39174 1 5.15786 53.5343 37.8449
39175 1 2.85091 47.4404 38.661
39176 1 2.86531 51.6714 38.8605
39177 1 2.79839 55.5791 38.7896
39178 1 5.86663 45.7613 44.4813
39179 1 5.72837 49.541 44.3046
39180 1 5.69768 53.6066 44.2736
39181 1 4.16594 47.5746 42.3004
39182 1 4.37237 51.3772 42.4758
39183 1 4.36415 55.3994 42.5247
39184 1 6.49133 45.7518 41.3428
39185 1 6.46446 49.6189 41.4481
39186 1 6.54384 53.5004 41.5545
39187 1 -1.33584 45.7913 35.7931
39188 1 -1.1486 49.6433 35.8973
39189 1 -1.21743 53.5712 35.9737
39190 1 0.220779 47.6062 37.8021
39191 1 0.018485 51.5528 38.0948
39192 1 -0.147858 55.4794 38.2175
20175 1 5.14776 44.0705 23.5059
39194 1 -1.92455 49.5399 38.9368
96149 2 23.3686 51.7623 31.3409
39196 1 0.883116 47.5414 44.551
39197 1 0.863511 51.5135 44.4867
39198 1 0.679923 55.5115 44.5099
39199 1 -0.654883 45.6534 42.4571
39200 1 -0.429876 49.5259 42.5881
39201 1 -0.374843 53.4424 42.5464
39202 1 1.58612 47.5689 41.3701
39203 1 1.6852 51.5545 41.5478
39204 1 1.60821 55.351 41.7163
39205 1 13.5789 47.773 35.7851
39206 1 13.7016 51.666 36.0338
39207 1 13.7485 55.5911 35.7977
39208 1 14.8916 45.7223 38.0361
39209 1 14.9774 49.5667 38.0906
39210 1 14.969 53.5818 37.9608
39211 1 12.6298 47.8235 38.8353
39212 1 12.7562 51.723 38.6398
39213 1 13.0125 55.6284 38.795
39214 1 15.6623 45.6458 44.4994
39215 1 15.9114 49.572 44.4611
39216 1 16.0254 53.4014 44.2557
39217 1 14.3469 47.7046 42.4773
39218 1 14.5373 51.7096 42.2174
39219 1 14.3966 55.5964 42.3634
39220 1 16.4072 45.682 41.7035
39221 1 16.6775 49.5341 41.7034
39222 1 16.8126 53.7995 41.5006
39223 1 8.85024 45.7443 35.9414
39224 1 8.58731 49.7037 35.7475
39225 1 8.71723 53.5289 35.7828
39226 1 10.138 47.6111 37.8406
39227 1 9.97846 51.4472 38.0533
39228 1 10.1768 55.5082 37.989
39229 1 7.78329 45.6964 38.7875
39230 1 7.74237 49.5417 38.8271
39231 1 7.85807 53.482 38.6961
39232 1 10.6053 47.5406 44.5478
39233 1 11.0072 51.4855 44.4134
39234 1 10.7939 55.5919 44.2459
39235 1 9.18521 45.5862 42.3966
39236 1 9.5713 49.7134 42.2324
39237 1 9.4927 53.3407 42.3638
39238 1 11.3551 47.4413 41.4834
39239 1 11.5922 51.6268 41.3202
39240 1 11.6746 55.5753 41.3189
21325 1 4.68669 59.6255 23.6399
80691 2 0.50844 55.4167 23.5066
80696 2 -1.66364 49.746 24.4341
39247 1 22.8103 47.7806 39.0605
39248 1 22.856 51.4649 39.1042
39249 1 22.9461 55.6117 38.8479
39259 1 18.3931 45.4969 36.1908
39260 1 18.5205 49.8263 36.066
39261 1 18.7431 53.5078 35.9787
39262 1 19.7551 47.5188 38.1462
39263 1 19.6858 51.6372 38.1194
39264 1 20.0976 55.426 38.145
39265 1 17.4762 45.588 39.2533
39266 1 17.7954 49.7966 39.0022
39267 1 17.6308 53.786 38.7824
39268 1 20.8386 47.7087 44.3739
39269 1 20.7801 51.7959 44.4603
39270 1 20.7451 55.6392 44.4912
39271 1 19.2127 45.6597 42.5056
39272 1 19.5262 49.6004 42.6303
39273 1 19.5223 53.5678 42.3208
39274 1 21.443 47.6354 41.4937
39275 1 21.6496 51.6671 41.597
39276 1 21.7076 55.583 41.4088
39745 1 3.81205 59.4799 36.1035
39748 1 4.94077 57.589 38.1629
112426 2 10.3223 57.3183 44.2321
39751 1 2.92515 59.5356 38.9159
39754 1 5.87661 57.5362 44.4246
112423 2 10.8967 59.4289 39.6252
39757 1 4.50279 59.3755 42.7698
39760 1 6.18572 57.5105 41.3315
112420 2 11.8058 59.6731 36.9537
39763 1 -1.3359 57.6234 35.8676
111448 2 13.1889 47.4477 41.1044
39766 1 0.109933 59.338 38.155
39769 1 -1.90529 57.4912 39.2637
111447 2 12.4679 55.2946 43.2111
39772 1 0.866646 59.5531 44.7609
39775 1 -0.44252 57.595 42.8176
112417 2 7.97119 59.4726 38.7276
39778 1 1.90335 59.2772 41.6145
39781 1 13.6334 59.4981 35.8258
39784 1 14.9504 57.5446 37.7266
111446 2 12.7602 51.6646 43.5709
39787 1 12.7751 59.3808 38.7612
39790 1 15.6336 57.3993 44.6547
112414 2 9.96815 57.6002 38.0637
39793 1 14.3889 59.506 42.2695
39796 1 16.5772 57.7856 41.6788
112411 2 9.02665 59.3641 36.1374
39799 1 8.87003 57.3846 35.8959
112408 2 13.4832 59.333 40.5471
39802 1 9.66576 59.5062 38.1286
39805 1 8.01957 57.3553 38.7695
111461 2 12.0651 51.5987 36.6939
39808 1 10.8757 59.2779 44.2836
39811 1 9.16513 57.4455 42.5819
38037 1 -1.40856 30.0896 35.5444
39814 1 11.7839 59.2079 41.4909
95188 2 23.5456 36.0398 31.2374
39823 1 22.6746 59.5759 38.9395
39835 1 18.6042 57.4094 36.1955
112405 2 12.6267 59.3559 43.3284
39838 1 20.0967 59.1523 37.794
39841 1 17.659 57.5981 38.9072
112402 2 16.2451 59.6661 41.5496
39844 1 20.8106 59.4892 44.4815
39847 1 19.2578 57.5323 42.4183
30601 1 23.8151 59.4303 26.4786
39850 1 21.4072 59.3057 41.2631
112399 2 14.716 57.4569 42.372
80661 2 5.37518 53.6579 23.6498
48033 2 -0.94719 32.1676 45.4813
48042 2 1.75114 31.9846 46.3177
94254 2 21.3528 30.0714 32.078
20173 1 5.10552 36.063 23.5476
48093 2 8.70133 31.9334 45.2019
48102 2 11.7027 31.7199 46.1449
48153 2 19.0822 31.9241 45.2512
48162 2 21.5752 31.866 46.2524
48961 2 3.75664 34.0619 45.2418
48962 2 3.77335 37.8057 45.1858
48963 2 3.59663 41.8083 45.5233
48970 2 6.80524 34.01 46.1396
48971 2 6.77797 37.674 46.2758
48972 2 6.62812 41.7776 46.2994
48991 2 -1.17651 35.8848 45.4027
48992 2 -1.23729 39.7971 45.1572
48993 2 -1.1887 43.5848 45.367
49000 2 1.66912 35.7856 46.2599
49001 2 1.78317 39.8234 46.378
49002 2 1.48168 43.7852 46.338
49021 2 13.6086 33.9493 45.2254
49022 2 13.9514 37.831 45.2605
49023 2 13.911 41.7765 45.3504
49030 2 16.648 33.8886 46.2436
49031 2 16.4517 37.8335 46.0387
49032 2 16.5612 41.5908 46.1999
49051 2 8.89755 35.8117 45.414
49052 2 8.80073 39.813 45.1844
49053 2 8.89951 43.5485 45.2126
49060 2 11.7527 36.1335 46.1511
49061 2 11.6165 39.7383 46.169
49062 2 11.5237 43.6434 46.2252
49111 2 18.6607 35.8587 45.2817
49112 2 18.7879 39.7446 45.4511
49113 2 18.5215 43.8873 45.1963
49120 2 21.319 35.766 46.3775
49121 2 21.501 39.9685 46.3716
49122 2 21.5285 43.9194 46.2624
49921 2 3.66567 45.8132 45.4039
49922 2 3.81671 49.6135 45.5644
49923 2 3.86913 53.5776 45.2706
49930 2 6.25743 45.6275 46.4676
49931 2 6.54114 49.47 46.0581
49932 2 6.70277 53.7513 46.1118
49951 2 -1.15361 47.4307 45.4126
49952 2 -1.01065 51.64 45.3166
49953 2 -1.11233 55.2588 45.4064
49960 2 1.69326 47.3378 46.2672
49961 2 1.73929 51.6091 46.3475
49962 2 1.76566 55.1803 46.4639
49981 2 13.9379 45.7958 45.5556
49982 2 13.9839 49.6027 45.4718
49983 2 13.8843 53.4561 45.4127
49990 2 16.565 45.7653 46.3051
49991 2 16.6124 49.6266 46.3384
49992 2 16.6634 53.4756 46.1843
50011 2 8.63876 47.7118 45.5755
50012 2 8.91975 51.523 45.3595
50013 2 8.86718 55.4216 45.3646
50020 2 11.4997 47.7043 46.3998
50021 2 11.7336 51.6303 46.1716
50022 2 11.5434 55.4439 46.4012
50071 2 18.7492 47.7151 45.5562
50072 2 19.0605 51.7324 45.4731
50073 2 18.6431 55.5749 45.314
50080 2 21.7057 47.5155 46.2218
50081 2 21.7671 51.5616 46.4172
50082 2 21.3914 55.4695 46.3153
50881 2 3.88001 57.5613 45.3235
111460 2 11.8535 47.3409 36.9824
50890 2 6.65989 57.3695 46.2628
112396 2 15.1633 59.3485 44.155
50911 2 -1.03522 59.3902 45.6453
50920 2 1.61599 59.644 46.5036
50941 2 13.4185 57.2073 45.4463
78831 2 10.2554 32.2749 23.719
50950 2 16.4029 57.5388 46.3884
38049 1 -0.999647 30.177 42.3888
50971 2 8.9968 59.3987 45.5265
50980 2 11.6066 59.1383 46.2509
51031 2 18.966 59.5186 45.3578
51040 2 21.7913 59.3569 46.2599
78738 2 6.17802 32.0317 25.4337
111518 2 17.6565 51.7812 38.5715
78747 2 3.1222 32.1749 24.5239
111459 2 8.31714 55.3352 38.4431
79759 2 15.3524 33.7577 23.6525
112393 2 15.8575 57.6892 39.6653
78798 2 15.9923 32.0521 25.4402
111517 2 18.0895 47.4611 38.7759
78807 2 13.0875 32.2108 24.561
111516 2 19.7194 53.5337 37.7068
94236 2 19.9624 30.1636 28.1025
111515 2 19.6648 49.5245 37.9818
78867 2 23.2839 32.075 24.5773
111445 2 12.5131 47.5635 43.4805
38667 1 23.6267 43.881 35.967
111458 2 8.06802 51.4071 38.5537
79696 2 5.90994 35.9256 25.5357
79697 2 6.14432 39.808 25.6109
79698 2 5.80781 44.0425 25.3426
38079 1 7.77727 30.1135 38.881
80660 2 5.36347 49.7118 23.6629
80659 2 5.12147 45.9538 23.3492
79705 2 3.0708 35.8112 24.6883
79706 2 3.04945 40.0597 24.5406
79707 2 3.06918 43.873 24.4608
79726 2 0.974002 33.9229 25.4486
79727 2 0.849897 37.9798 25.514
79728 2 0.830457 42.0162 25.5369
79791 2 10.3583 43.9247 23.7867
78897 2 18.3304 30.1854 24.4431
80750 2 10.0659 51.7496 23.8968
20767 1 -0.105659 45.881 23.6081
81769 2 20.1832 59.2576 23.6789
20839 1 19.9054 45.9223 23.5891
79756 2 15.8594 35.9642 25.228
79757 2 15.8995 40.0132 25.4448
79758 2 16.0637 43.8613 25.2919
109500 2 -1.5949 30.2855 40.5953
80749 2 10.3517 47.9214 23.4862
79761 2 15.1885 41.8632 23.7454
79765 2 13.0076 36.0543 24.4392
79766 2 13.3158 40.0389 24.4346
79767 2 12.8464 43.6279 24.6366
79786 2 11.0417 33.85 25.4649
79787 2 11.1716 37.9681 25.6277
79788 2 10.8292 41.8478 25.5673
94137 2 -2.09704 30.27 33.6727
80689 2 0.455029 47.8945 23.6865
94176 2 9.98866 30.2011 28.1924
79795 2 8.27007 34.1842 24.5729
79796 2 8.21317 37.533 24.5753
79797 2 8.12963 41.7709 24.7368
79825 2 23.1796 35.844 24.6538
79826 2 23.0464 39.8753 24.5923
79827 2 23.3844 43.8604 24.6038
79846 2 20.6585 33.9014 25.5366
79847 2 20.9819 37.8051 25.612
79848 2 20.8251 41.9338 25.2842
79729 2 0.240853 35.9106 23.6916
1173 1 -1.73405 30.0379 45.3581
38043 1 -2.13156 30.1749 38.6684
79855 2 18.1667 33.7906 24.4331
79856 2 18.2029 37.924 24.4885
79857 2 18.1852 41.9734 24.5413
80656 2 5.78874 47.8035 25.2193
80657 2 6.05324 51.8769 25.6011
80658 2 5.91841 55.6218 25.6245
1245 1 18.4706 30.0225 45.203
111457 2 8.10094 47.6392 38.6465
21361 1 14.9896 59.5933 23.8597
80665 2 3.23193 47.8769 24.4761
80666 2 3.13054 51.4692 24.5127
80667 2 3.11076 55.3961 24.616
80686 2 0.725145 45.6682 25.2721
80687 2 0.962566 49.5714 25.5041
80688 2 0.91604 53.517 25.6803
20228 1 9.96295 37.6766 23.597
20209 1 14.7468 35.9644 23.5152
94116 2 0.275415 30.1153 28.0401
80751 2 10.3594 55.6288 23.6696
79851 2 20.405 43.8154 23.4989
20805 1 10.0246 53.595 23.6795
80716 2 16.1934 47.7493 25.4227
80717 2 15.7344 51.7822 25.2524
80718 2 16.1219 55.6434 25.3252
96971 2 7.29209 61.3843 27.5805
20751 1 4.97799 55.4272 23.5234
112436 2 7.59828 61.3191 43.5304
80725 2 13.1531 47.6577 24.5469
80726 2 12.957 51.6413 24.5227
80727 2 13.1227 55.7754 24.27
80746 2 11.0269 45.9074 25.4756
80747 2 10.8652 49.7632 25.1661
80748 2 11.0585 53.7215 25.2502
48012 2 6.58334 30.0507 46.1496
94134 2 1.8473 30.1054 32.3157
80811 2 20.263 55.4734 23.6211
80755 2 8.32301 45.8928 24.6443
80756 2 8.04008 49.7434 24.6546
80757 2 8.32598 53.3718 24.6751
80785 2 23.2735 47.6703 24.7129
80786 2 22.8845 51.6013 24.6114
80787 2 23.0781 55.4181 24.685
80806 2 21.2211 45.7061 25.6405
80807 2 20.8934 49.5614 25.3638
80808 2 20.7578 53.5382 25.7726
20210 1 15.041 39.9002 23.4322
39241 1 23.5832 47.7036 35.873
20750 1 5.00341 51.7579 23.5748
80815 2 18.3054 45.7344 24.5938
80816 2 18.0193 49.8891 24.5505
80817 2 18.1948 53.4671 24.6507
81616 2 5.79127 59.4271 25.3954
20211 1 14.7543 43.81 23.7469
112390 2 16.8836 57.3509 36.8823
81625 2 3.0606 59.217 24.6031
81646 2 1.22295 57.3701 25.6291
109515 2 15.9452 30.0658 39.4952
111436 2 15.7002 47.4359 44.5266
94248 2 20.7492 30.2497 34.763
112387 2 13.2031 57.4723 38.5092
81676 2 16.0824 59.5241 25.5508
21379 1 9.84784 57.5426 23.7163
112384 2 14.7729 59.6002 37.5585
81685 2 13.1817 59.6227 24.4798
81706 2 10.8697 57.552 25.6824
111435 2 15.7072 53.9037 39.6428
111434 2 16.0383 49.9006 39.7718
81715 2 8.19396 57.5127 24.6478
111456 2 9.82361 53.3809 37.8695
81745 2 23.0921 59.468 24.4389
81766 2 20.8942 57.305 25.7249
112381 2 13.9311 57.5727 35.8623
79760 2 15.0657 37.9116 23.5942
81775 2 18.1925 57.501 24.6757
111444 2 16.4093 55.686 41.5075
111514 2 19.493 45.6539 38.0323
94086 2 4.87527 32.0121 28.2892
112378 2 -1.71784 57.4641 41.1209
111455 2 9.9545 49.5558 37.7758
111454 2 9.62253 45.6924 37.8511
94098 2 5.6854 31.8558 34.8727
111513 2 18.9799 55.5852 36.2034
94104 2 6.80055 31.9309 32.3258
94107 2 2.94993 31.9463 34.1021
94110 2 3.63301 32.211 31.4384
94113 2 -0.703155 32.1087 26.4462
111426 2 14.7005 55.531 37.6382
94119 2 -1.54366 31.866 29.1192
94122 2 2.20496 32.1097 27.3041
94125 2 1.46375 32.228 30.2035
111512 2 19.1292 51.6736 36.1309
94131 2 0.103087 32.0453 32.8237
112372 2 1.28689 57.5469 41.8844
111433 2 15.7293 45.9455 39.7304
111432 2 16.7417 53.8075 37.0389
111511 2 19.3522 47.2337 36.2195
94146 2 15.0832 32.1007 28.065
112369 2 -0.264109 59.4706 42.9708
111443 2 16.2329 51.6699 41.9599
111469 2 9.7214 47.6291 42.6646
94158 2 15.9764 32.0764 34.9147
112366 2 0.571808 57.5659 44.6237
94164 2 16.6743 32.0881 32.2356
94167 2 12.8514 32.1519 33.9432
94170 2 13.8458 32.1553 31.2137
94173 2 9.40947 31.8133 26.6727
112363 2 1.28839 59.3035 39.6669
94179 2 8.35755 31.8609 29.2296
94182 2 12.3997 32.0779 27.3105
94185 2 11.4009 31.9825 29.9763
111442 2 16.2543 47.7218 41.8661
94191 2 10.0347 32.1638 32.7598
112360 2 1.96697 59.4233 36.9646
112357 2 -1.83732 59.5072 38.951
112354 2 -0.474531 57.3898 38.0437
112351 2 -0.754691 59.4172 36.0519
94227 2 23.0001 32.1298 33.8247
28848 1 16.0032 30.0722 34.8666
94233 2 19.5149 32.0462 26.4298
111510 2 23.4999 55.6002 40.7175
94239 2 18.5544 31.9916 29.3037
94242 2 22.2447 31.9162 27.3816
94245 2 21.1998 32.1379 30.3299
111509 2 23.5581 51.4894 40.7715
94251 2 20.0312 32.2376 33.2225
112348 2 3.61339 59.285 40.8964
111425 2 14.7558 51.6666 37.765
111441 2 14.9384 53.5513 42.6346
95041 2 4.66788 34.0556 26.703
95042 2 4.43771 37.9189 26.585
95043 2 4.42759 41.7385 26.3328
95044 2 5.20345 36.0858 28.3051
95045 2 5.06007 39.9175 28.1052
95046 2 5.04364 43.7432 28.3241
95047 2 3.62287 34.0459 29.1588
95048 2 3.27991 37.8 29.2623
95049 2 3.58663 41.8978 29.4131
95050 2 7.35769 33.8046 27.5046
95051 2 7.48058 37.8506 27.4787
95052 2 7.43101 41.9604 27.4467
95053 2 6.29726 34.0641 30.192
95054 2 6.45928 37.988 30.0232
95055 2 6.30401 41.7647 30.0194
95056 2 5.64695 35.8832 34.9325
95057 2 5.64816 39.9168 34.7944
95058 2 5.64249 43.6224 35.0406
95059 2 5.19793 33.9967 33.2152
95060 2 5.16554 37.9702 32.8406
95061 2 4.93998 41.767 33.25
95062 2 6.59018 35.9459 32.0387
95063 2 6.85134 39.8891 32.2329
95064 2 6.61383 43.8365 32.2125
95065 2 2.90446 35.9899 33.8534
95066 2 2.75344 39.6599 34.2727
95067 2 2.84061 43.7506 34.1423
95068 2 3.83153 35.9028 31.2199
95069 2 3.63786 39.9722 31.4993
95070 2 3.49092 44.0393 31.5176
95071 2 -0.485168 35.9888 26.5929
95072 2 -0.540466 39.9668 26.5297
95073 2 -0.519947 43.9536 26.4994
95074 2 -0.0961626 33.9725 28.541
95075 2 -0.167448 38.0344 28.2245
95076 2 0.310984 41.8486 28.2565
95077 2 -1.70254 35.8709 29.1839
95078 2 -1.35768 39.7439 29.2368
95079 2 -1.42088 43.6438 29.2647
95080 2 2.40901 35.9642 27.4915
95081 2 2.17917 39.9821 27.3917
95082 2 2.45988 43.6369 27.2721
95083 2 1.42756 36.3676 29.8076
95084 2 1.29815 40.1224 30.1076
95085 2 1.54361 43.8228 29.8418
95086 2 0.695513 33.7925 34.8162
95087 2 0.411182 37.7044 34.7225
95088 2 0.985046 41.7159 34.9766
95089 2 0.17227 35.844 32.8667
95090 2 -0.267505 39.8777 33.1144
95091 2 -0.250297 43.7625 33.0286
95092 2 1.60873 34.0914 32.0237
95093 2 1.62274 37.9589 32.2676
95094 2 1.39008 41.9362 32.3156
111424 2 14.4524 47.7912 37.7085
111423 2 13.885 53.493 35.9412
111422 2 13.7574 49.5653 35.9452
95098 2 -1.39344 34.0303 31.0983
95099 2 -1.47527 38.0318 31.3563
95100 2 -1.06401 41.7446 31.2931
95101 2 14.6712 33.8944 26.4839
95102 2 14.332 38.1314 26.4087
95103 2 14.5743 42.0291 26.6336
95104 2 15.0332 36.126 28.1539
95105 2 15.1932 39.877 28.4799
95106 2 15.2549 43.8967 28.3761
95107 2 13.9167 34.1026 29.1947
95108 2 13.751 38.1441 29.0364
95109 2 13.4333 41.7453 29.1188
95110 2 17.3488 33.9051 27.296
95111 2 17.324 38.2539 27.2399
95112 2 17.4059 41.8655 27.4923
95113 2 16.5532 34.0479 29.926
95114 2 16.3925 37.7735 30.0674
95115 2 16.5099 41.6578 30.0549
95116 2 15.5389 36.0031 34.8763
95117 2 15.7246 39.785 35.0231
95118 2 15.5418 43.756 35.0354
95119 2 15.1483 33.9652 33.1615
95120 2 15.1919 37.753 33.0126
95121 2 15.0271 41.6553 32.9613
95122 2 16.5346 35.8936 32.1323
95123 2 16.651 39.6979 32.2162
95124 2 16.5507 43.7266 31.947
95125 2 12.9102 35.918 33.9834
95126 2 13.0715 39.4605 34.1258
95127 2 13.0674 43.6071 33.8841
95128 2 14.0298 36.1232 31.1642
95129 2 13.9681 39.8874 31.2756
95130 2 13.8231 43.6884 31.1735
95131 2 9.50513 35.9791 26.6209
95132 2 9.50153 39.928 26.5316
95133 2 9.55634 43.8837 26.5503
95134 2 9.99262 33.8505 28.4538
95135 2 10.2573 37.9603 28.3925
95136 2 10.0108 41.8446 28.4347
95137 2 8.66779 36.0049 29.0587
95138 2 8.63351 39.741 29.2705
95139 2 8.54888 43.6692 29.1528
95140 2 12.2706 35.8959 27.5217
95141 2 12.2584 40.0126 27.3594
95142 2 12.268 43.9963 27.4228
95143 2 11.5123 35.9913 29.9806
95144 2 11.4039 40.1179 30.1017
95145 2 11.2171 43.8587 30.071
95146 2 10.7575 33.9382 34.9931
95147 2 10.8989 37.8998 34.8549
95148 2 10.5319 41.6817 34.947
95149 2 10.258 36.0481 33.0032
95150 2 10.1175 39.8231 32.9646
95151 2 10.099 43.765 32.9978
95152 2 11.748 34.1409 31.9708
95153 2 11.8258 37.9405 32.0409
95154 2 11.5227 41.8143 32.1665
95155 2 7.9924 34.0381 33.9133
95156 2 7.89181 37.9132 33.7442
95157 2 8.05824 41.7653 33.9332
95158 2 8.57822 34.097 31.1697
95159 2 8.96203 37.8187 31.0342
95160 2 8.81153 41.8248 31.1981
95167 2 23.7358 33.8069 29.3212
95168 2 23.4251 37.8709 29.3102
95169 2 23.6877 41.8814 29.1438
95185 2 23.013 36.0718 34.0346
95186 2 22.9679 39.6265 34.4472
95187 2 22.8186 43.9134 33.9328
38085 1 9.23994 30.0551 42.2913
95189 2 23.8265 39.7359 31.4404
95190 2 23.9076 44.0193 31.3061
95191 2 19.3936 36.1025 26.377
95192 2 19.5077 40.0745 26.3536
95193 2 19.5358 43.7068 26.4961
95194 2 19.8586 33.9982 28.018
95195 2 20.061 38.0152 28.391
95196 2 20.2624 41.9341 28.243
95197 2 18.6868 36.08 29.2918
95198 2 18.7118 39.9475 29.028
95199 2 18.8447 43.797 29.4072
95200 2 22.3006 35.9044 27.5665
95201 2 22.2741 39.7747 27.5236
95202 2 22.3116 43.8824 27.571
95203 2 21.2841 36.0701 30.1743
95204 2 21.4854 40.2031 30.2129
95205 2 21.5793 43.9474 30.1585
95206 2 21.0053 34.1154 34.9718
95207 2 20.8505 37.9651 34.7049
95208 2 20.5154 41.8676 34.7712
95209 2 20.3069 35.9912 33.1138
95210 2 20.2899 39.9462 33.0138
95211 2 20.1686 43.9992 33.1914
95212 2 21.7403 34.0746 31.9588
95213 2 21.6172 37.9847 32.0319
95214 2 21.8988 42.0135 32.3013
95215 2 17.8676 34.4774 34.0656
95216 2 18.1025 37.8408 33.8649
95217 2 17.7481 41.9429 34.0925
95218 2 19.0432 34.1532 31.3828
95219 2 18.7876 38.1634 31.2554
95220 2 18.6336 41.753 31.3653
96001 2 4.38072 45.7398 26.476
96002 2 4.35357 49.675 26.4855
96003 2 4.13402 53.6957 26.6374
96004 2 4.96337 47.8215 28.1828
96005 2 5.40697 51.6789 28.4567
96006 2 5.05835 55.6738 28.4494
96007 2 3.53998 45.7561 29.1454
96008 2 3.53676 49.6929 29.1168
96009 2 3.59795 53.6229 29.3744
96010 2 7.34108 45.6722 27.3384
96011 2 7.11821 49.5876 27.3528
96012 2 7.23973 53.5766 27.4348
96013 2 6.32933 46.0199 30.073
96014 2 6.46151 49.1601 30.0343
96015 2 6.22551 53.6198 30.2383
96016 2 5.81546 47.6127 34.886
96017 2 5.27999 51.6651 35.0174
96018 2 5.60218 55.4275 34.8687
96019 2 5.24671 45.5884 33.3751
96020 2 4.98349 49.7177 33.1623
96021 2 4.77822 53.4428 33.0562
96022 2 6.43292 47.6164 32.4973
96023 2 6.34597 51.587 32.1666
96024 2 6.67749 55.4596 32.3529
96025 2 2.88549 47.7505 33.9926
96026 2 2.69784 51.2481 34.1274
96027 2 2.8715 55.4653 34.1711
96028 2 3.80171 47.907 31.1864
96029 2 3.49008 51.4545 31.3718
96030 2 3.75357 55.541 31.4993
96031 2 -0.43209 47.5938 26.3779
96032 2 -0.395517 51.5249 26.5162
96033 2 -0.524107 55.5801 26.577
96034 2 -0.0229651 45.7584 28.2872
96035 2 0.185127 49.5707 28.0223
96036 2 0.0366702 53.4315 28.5225
96037 2 -1.22539 47.755 29.0727
96038 2 -1.5266 51.4873 29.4416
96039 2 -1.44533 55.454 29.1955
96040 2 2.26736 47.425 27.3708
96041 2 2.11769 51.562 27.2493
96042 2 2.12327 55.6517 27.552
96043 2 1.45556 47.5059 30.0255
96044 2 1.20465 51.5555 30.2543
96045 2 1.59715 55.427 30.1854
96046 2 0.730566 45.6782 35.1042
96047 2 0.827463 49.6327 34.8387
96048 2 0.651453 53.4746 35.016
96049 2 0.0822734 47.4834 33.4299
96050 2 -0.14761 51.5535 33.2284
96051 2 0.0308535 55.5875 33.2098
96052 2 1.32162 45.6141 32.203
96053 2 1.26943 49.5569 32.258
96054 2 1.67441 53.3457 32.4453
111431 2 16.7123 49.7348 36.9382
111430 2 16.6383 45.9678 37.1053
111421 2 14.1421 45.635 36.057
96058 2 -1.14183 45.6813 31.3293
96059 2 -1.25235 49.2255 31.3172
96060 2 -1.05641 53.529 31.2557
96061 2 14.6025 45.8321 26.4663
96062 2 14.2926 49.7968 26.2764
96063 2 14.3671 53.5867 26.351
96064 2 14.9889 47.683 28.4111
96065 2 14.9184 51.7232 27.9977
96066 2 14.8856 55.4731 28.2059
96067 2 13.5693 45.7767 29.3151
96068 2 13.3194 49.788 29.1212
96069 2 13.5747 53.4821 29.0851
96070 2 17.4293 45.6786 27.4295
96071 2 17.0422 49.6647 27.4435
96072 2 16.9829 53.4727 27.2434
96073 2 16.535 45.8396 30.1625
96074 2 16.114 49.994 30.1896
96075 2 16.2328 53.465 30.063
96076 2 15.519 47.5413 34.9876
96077 2 15.6626 51.5615 34.847
96078 2 15.6174 55.5505 35.1225
96079 2 14.9567 45.6186 32.989
96080 2 14.8235 49.607 33.1861
96081 2 15.0651 53.597 33.3261
96082 2 16.3795 47.6176 32.2732
96083 2 16.4212 51.4526 32.2495
96084 2 16.6805 55.4982 32.5207
96085 2 12.6669 47.5413 33.8938
96086 2 12.6974 51.5656 34.128
96087 2 12.6731 55.728 34.0846
96088 2 13.673 47.764 31.2916
96089 2 13.4969 51.6225 31.3288
96090 2 13.8604 55.3253 31.204
96091 2 9.37464 47.8689 26.3881
96092 2 9.51783 51.5784 26.6377
96093 2 9.36496 55.7556 26.5437
96094 2 10.0808 45.6144 28.1374
96095 2 9.86674 49.5883 28.0095
96096 2 9.8072 53.6548 28.3922
96097 2 8.52337 47.6418 29.3237
96098 2 8.58248 51.5508 29.3191
96099 2 8.58243 55.5986 29.2847
96100 2 12.2398 48.038 27.4669
96101 2 12.0838 51.6385 27.6465
96102 2 12.1929 55.5442 27.2623
96103 2 11.2952 47.6634 30.1121
96104 2 11.0803 51.6238 30.1343
96105 2 11.3701 55.1617 30.1447
96106 2 10.5761 45.5378 34.8467
96107 2 10.5172 49.5486 34.8999
96108 2 10.5743 53.4963 35.1218
96109 2 9.84845 47.6138 32.9287
96110 2 10.0345 51.7088 33.2423
96111 2 10.0577 55.4463 33.1891
96112 2 11.506 45.6778 32.2026
96113 2 11.3171 49.5924 32.2211
96114 2 11.3146 53.5481 32.2902
96115 2 7.88684 45.4883 34.1395
96116 2 7.72726 49.685 33.8898
96117 2 7.78887 53.4802 34.0061
96118 2 8.68836 45.7977 31.2448
96119 2 8.67392 49.6178 31.2998
96120 2 8.62698 53.5911 31.3856
96127 2 23.7981 45.6165 29.2573
96128 2 23.3227 49.5826 29.3119
96129 2 23.5057 53.5544 29.3557
96145 2 22.7641 47.858 34.0293
96146 2 22.6629 51.7717 33.9907
96147 2 22.8288 55.4074 33.9696
28833 1 -0.364794 30.0716 32.8079
39770 1 -1.98577 61.2841 39.4027
96150 2 23.6624 55.635 31.3736
96151 2 19.5081 47.7046 26.6673
96152 2 19.3235 51.5389 26.4532
96153 2 19.2377 55.4583 26.4629
96154 2 20.1764 45.6856 28.1914
96155 2 19.836 49.679 28.1737
96156 2 19.9527 53.5305 28.5522
96157 2 18.3847 47.7689 29.1595
96158 2 18.3259 51.6027 29.2433
96159 2 18.3534 55.2882 28.9041
96160 2 22.1546 47.834 27.5706
96161 2 22.1305 51.6435 27.4736
96162 2 22.1958 55.3755 27.4555
96163 2 21.4546 47.6222 30.2534
96164 2 20.9971 51.5876 30.2245
96165 2 21.2586 55.5772 30.2343
96166 2 20.4908 45.5929 34.9441
96167 2 20.399 49.4625 35.1484
96168 2 20.6506 53.5104 35.2221
96169 2 19.9553 47.5936 33.4704
96170 2 19.8137 51.6297 33.3417
96171 2 19.9631 55.4607 33.2904
96172 2 21.5956 45.9686 32.33
96173 2 21.5072 49.7739 32.348
96174 2 21.1538 53.6464 32.0785
96175 2 17.8412 45.7371 34.1811
96176 2 17.8154 49.4005 34.2429
96177 2 17.5845 53.6056 34.1103
96178 2 18.7317 46.1036 31.5662
96179 2 18.6075 49.5621 31.5187
96180 2 18.4791 53.5307 31.435
96961 2 4.37151 57.4913 26.5103
111468 2 10.2318 53.5345 44.2402
96964 2 5.25931 59.3231 28.2967
96967 2 3.51441 57.5499 29.1801
112345 2 2.44105 59.6497 43.7076
96970 2 7.22449 57.6949 27.4996
112342 2 6.33711 59.275 42.1705
96973 2 6.28625 57.5675 30.1425
112339 2 4.62993 57.4338 42.7092
96976 2 5.77692 59.2936 35.0417
96979 2 5.33224 57.4723 33.2265
111508 2 23.2969 47.7176 40.8187
96982 2 6.79415 59.3959 32.5129
96985 2 3.28634 59.4882 34.1964
96988 2 3.9344 59.4228 31.4517
96991 2 -0.562165 59.3193 26.5738
96994 2 0.361139 57.3681 28.7919
111507 2 22.5669 55.3086 43.5596
96997 2 -1.28314 59.488 29.1807
97000 2 2.1606 59.1949 27.6614
97003 2 1.34916 59.3702 30.3189
97006 2 0.851056 57.5127 35.0446
111506 2 22.6493 51.6522 43.4562
97009 2 0.334026 59.2818 33.2498
97012 2 1.54412 57.313 32.3654
111440 2 14.6014 49.7199 42.6487
111429 2 13.0918 53.6979 38.5335
111467 2 10.4717 49.747 44.2765
97018 2 -1.31442 57.3456 31.3954
112336 2 5.58814 59.5 44.5911
97021 2 14.388 57.5515 26.4298
111438 2 15.3841 55.4231 44.4015
97024 2 15.0383 59.548 28.1751
97027 2 13.4648 57.3979 29.2645
111439 2 14.588 45.768 42.5542
97030 2 17.2255 57.4284 27.4925
111505 2 22.6599 47.7798 43.5174
97033 2 16.255 56.9072 30.0395
111453 2 9.42835 55.5375 36.0143
97036 2 15.4292 59.5806 35.0993
97039 2 14.9061 57.4358 33.2407
111489 2 23.198 53.5707 38.7871
97042 2 16.489 59.2985 31.9401
97045 2 12.783 59.4505 33.9224
97048 2 13.877 59.4754 31.3937
97051 2 9.73751 59.5167 26.7738
97054 2 10.177 57.8109 28.4098
112333 2 6.16781 57.7189 39.4373
97057 2 8.88992 59.6395 29.4668
97060 2 12.2856 59.7468 27.2714
97063 2 11.6534 59.477 30.0893
97066 2 10.7787 57.4663 35.0673
111437 2 15.6055 51.4796 44.4468
97069 2 9.92562 59.3576 33.3615
97072 2 11.7115 57.2946 32.2634
112330 2 7.17912 57.1957 36.8578
97075 2 8.11539 57.5179 34.2171
111452 2 9.0905 51.6547 35.8872
97078 2 8.87483 57.4163 31.3652
112327 2 3.20555 57.5569 38.8358
97087 2 23.6107 57.4381 29.4382
111488 2 23.1803 49.6876 38.7131
97105 2 22.8743 59.3858 34.0055
97108 2 23.7934 59.3728 31.3767
97111 2 19.2098 59.4451 26.5353
97114 2 19.8281 57.5795 28.4701
111487 2 23.1182 45.844 38.753
97117 2 18.3382 59.4166 29.2977
97120 2 22.0691 59.4375 27.3036
97123 2 21.3884 59.2247 29.9613
97126 2 20.6877 57.5077 34.9299
111480 2 8.28401 53.3718 41.0264
97129 2 19.9699 59.4824 33.1366
97132 2 21.4879 57.4778 32.0599
111479 2 8.36956 49.6209 40.671
97135 2 17.7204 57.6544 33.8966
112324 2 4.95708 59.4287 37.8367
97138 2 18.6099 57.3345 31.402
111466 2 10.5372 45.5476 44.5207
111478 2 8.29717 45.7313 40.6869
109446 2 4.67546 31.9591 37.9273
111477 2 7.47518 53.462 43.4962
111465 2 11.2774 55.2582 39.4902
111476 2 7.57242 49.6744 43.487
109458 2 5.43752 31.9321 44.1659
112321 2 4.32653 57.485 36.1304
109464 2 6.4038 31.8971 41.5258
109467 2 2.73374 31.9202 43.3626
109470 2 3.51196 31.9887 40.8915
109473 2 -0.912431 32.0194 35.8958
111475 2 7.38093 45.9762 43.3614
109479 2 -1.82535 32.0608 38.6104
109482 2 2.05456 31.9762 37.0058
109485 2 1.11288 32.1606 39.6751
111474 2 11.199 53.5985 41.6553
109491 2 -0.100327 32.0348 42.3751
111540 2 18.4451 53.6554 40.5703
111539 2 18.4148 49.5764 40.9101
111538 2 18.2043 45.2862 41.0389
111537 2 17.6386 53.7801 43.4013
109506 2 14.6324 31.7414 37.543
111473 2 11.2818 49.633 41.7101
111536 2 17.7017 49.743 43.4829
111535 2 17.3373 45.6328 43.5453
109518 2 15.5288 31.9993 44.2876
111534 2 21.1356 53.6423 41.4045
109524 2 16.1218 31.7913 41.5268
109527 2 12.2696 32.1278 43.1455
109530 2 13.3582 31.7124 40.8353
109533 2 9.28596 31.9642 35.6487
111464 2 10.8485 51.5463 39.5868
109539 2 8.25501 32.1785 38.8368
109542 2 11.9677 31.8429 36.7614
109545 2 11.074 31.821 39.2644
111533 2 21.3584 49.4868 41.4875
109551 2 9.61521 32.1647 42.4138
111532 2 21.0003 45.8259 41.7307
111470 2 9.74034 51.5108 42.7165
111531 2 19.6894 55.7431 42.6174
111472 2 11.1182 45.5914 41.6545
109587 2 22.4061 31.8134 43.4112
111428 2 12.8857 49.6977 38.5348
109593 2 19.2909 32.1679 35.9793
111471 2 9.70222 55.5054 42.4361
109599 2 17.8819 32.2419 38.4716
109602 2 21.8417 32.0018 36.8279
109605 2 21.031 32.1618 39.6436
111530 2 19.7821 51.6317 42.654
109611 2 19.4486 32.0244 42.0916
111529 2 19.7427 47.7803 42.7362
111463 2 10.7608 47.4569 39.6148
111528 2 20.4006 53.6755 44.3525
110401 2 4.13105 33.9409 36.1586
110402 2 4.24796 37.7512 35.9674
110403 2 3.96977 41.5433 35.9483
110404 2 4.74705 35.9581 37.7446
110405 2 4.79047 39.7216 37.7029
110406 2 4.64462 43.9091 37.5715
110407 2 3.26477 34.0979 38.7871
110408 2 3.3554 37.8498 38.5883
110409 2 3.11868 41.7236 38.6604
110410 2 7.02397 33.8853 36.7319
110411 2 6.92542 37.9653 36.8473
110412 2 6.89615 41.8753 36.7018
110413 2 6.0699 33.9898 39.5789
110414 2 6.30104 37.9858 39.6977
110415 2 5.67098 41.6483 39.6165
110416 2 5.37962 35.8297 44.4448
110417 2 5.64206 39.7841 44.4343
110418 2 5.43034 43.7505 44.2247
110419 2 4.83018 33.9425 42.4541
110420 2 4.98041 37.7518 42.717
110421 2 4.78638 41.6191 42.5665
110422 2 6.10057 35.7317 41.7025
110423 2 6.11758 39.7363 41.5177
110424 2 6.23031 43.9213 41.6203
110425 2 2.57177 36.06 43.0667
110426 2 2.68265 40.0244 43.4534
110427 2 2.50677 43.972 43.3859
110428 2 3.44849 35.9431 40.5826
110429 2 3.342 39.6975 40.8196
110430 2 3.41256 43.9168 40.6788
110431 2 -0.694831 35.6707 35.8885
110432 2 -1.05622 39.7917 35.8973
110433 2 -1.03359 43.8025 35.8124
110434 2 -0.264026 33.7776 37.7718
110435 2 -0.24266 37.6295 37.482
110436 2 -0.286065 41.6855 37.5507
110437 2 -1.66935 35.9945 38.8689
110438 2 -1.98476 39.8263 38.6275
110439 2 -1.54407 43.8729 38.9476
110440 2 1.73031 36.0823 36.6917
110441 2 1.69437 39.5795 36.8893
110442 2 1.9516 43.64 36.8559
110443 2 0.94568 35.8679 39.5231
110444 2 0.983013 40.118 39.6781
110445 2 0.988509 43.786 39.5409
110446 2 0.285029 33.9654 44.4202
110447 2 0.58198 37.8223 44.1775
110448 2 0.255715 41.8014 44.3091
110449 2 -0.244767 35.8972 42.2748
110450 2 -0.159706 39.7515 42.4896
110451 2 -0.0951952 43.6013 42.5706
110452 2 1.30008 33.8892 41.6856
110453 2 1.28515 37.8436 41.4354
110454 2 1.19061 41.7067 41.69
111420 2 -1.55187 53.5311 40.8425
111419 2 -1.44924 49.8287 40.8172
38115 1 17.6513 30.3623 38.7517
110458 2 -1.69605 33.9387 40.8484
110459 2 -1.68356 37.8666 40.6604
110460 2 -1.5136 41.8626 40.5809
110461 2 14.2397 33.9101 35.6962
110462 2 14.1936 37.7681 35.7505
110463 2 14.0922 41.681 36.0156
110464 2 14.6726 35.8875 37.6071
110465 2 14.7483 39.7041 37.745
110466 2 14.7311 43.7303 38.0742
110467 2 12.8749 33.7863 38.5393
110468 2 13.2567 37.7587 38.562
110469 2 13.2993 41.7323 38.4783
110470 2 16.9225 34.2837 36.7797
110471 2 17.0971 37.8537 36.7066
110472 2 16.9483 41.46 37.009
110473 2 15.9053 33.762 39.3031
110474 2 16.0703 37.6255 39.4151
110475 2 15.9148 41.6659 39.5489
110476 2 15.253 35.9165 44.2666
110477 2 14.972 39.7497 44.1717
110478 2 15.2356 43.7415 44.2256
110479 2 14.73 33.9661 42.3672
110480 2 14.5326 37.751 42.551
110481 2 14.4848 41.9883 42.382
110482 2 16.3238 35.8403 41.4899
110483 2 16.095 39.5376 41.4747
110484 2 15.9281 43.8977 41.3898
110485 2 12.4144 35.5034 43.2774
110486 2 12.1784 39.648 43.0274
110487 2 12.3406 43.6435 43.1649
110488 2 13.6031 35.901 40.3189
110489 2 13.2774 39.921 40.5065
110490 2 13.3303 43.8777 40.7058
110491 2 9.15523 35.8264 36.0579
110492 2 9.02134 39.8124 35.8937
110493 2 9.17949 43.6993 35.9808
110494 2 9.86199 33.9107 37.5938
110495 2 9.5971 38.058 37.6791
110496 2 9.7788 41.7872 37.5935
110497 2 8.30424 35.7983 38.4927
110498 2 8.29468 39.9223 38.6828
110499 2 8.12252 43.5942 38.4994
110500 2 11.9394 36.0015 36.7394
110501 2 12.039 39.8267 36.7935
110502 2 11.8205 43.6041 36.8399
110503 2 11.166 35.7529 39.3084
110504 2 11.0226 39.748 39.3881
110505 2 10.8745 43.6339 39.3748
110506 2 10.6066 33.8966 44.3659
110507 2 10.6261 38.0018 44.5129
110508 2 10.143 41.6994 44.1711
110509 2 9.85791 35.9207 42.5674
110510 2 9.55278 39.7932 42.4548
110511 2 9.54009 43.655 42.4339
110512 2 11.0684 33.8973 41.5567
110513 2 11.2595 37.7683 41.5785
110514 2 11.0941 41.6335 41.5721
110515 2 7.63338 34.1101 43.4086
110516 2 7.55733 37.6389 43.5868
110517 2 7.39753 41.7267 43.3787
110518 2 8.62076 34.0841 40.7091
110519 2 8.40294 37.4491 40.9285
110520 2 8.07648 41.8437 40.5341
110527 2 23.2231 34.1048 38.8951
110528 2 23.3257 37.9538 38.8807
110529 2 23.3014 41.5489 38.7189
110545 2 22.2788 35.8222 43.2043
110546 2 22.7368 39.7612 43.4979
110547 2 22.5662 43.8544 43.5349
110548 2 23.2711 35.6774 40.7301
81619 2 5.34673 57.2367 23.6027
110550 2 23.3185 43.8518 40.6843
110551 2 19.1993 35.9409 35.9876
110552 2 19.2063 39.8594 35.99
110553 2 19.1732 43.8004 36.0487
110554 2 19.9269 33.9935 37.5916
110555 2 19.9285 37.8184 37.7179
110556 2 19.5135 41.7564 37.9074
110557 2 18.2862 36.0405 38.516
110558 2 18.3848 39.6617 38.6869
110559 2 17.7092 43.5856 38.542
110560 2 22.1843 36.2227 37.0205
110561 2 21.93 40.2353 36.9544
110562 2 21.8811 43.9475 36.7837
110563 2 20.9691 36.0363 39.5473
110564 2 21.006 39.4494 39.6864
110565 2 21.0685 43.6637 39.5875
110566 2 20.1076 33.869 44.3359
110567 2 20.3557 37.8989 44.401
110568 2 20.0388 41.9185 44.3791
110569 2 19.7609 35.7484 42.4772
110570 2 20.0032 39.7482 42.4299
110571 2 19.679 43.7025 42.5131
110572 2 21.3381 33.7884 41.6933
110573 2 21.2491 37.8066 41.7743
110574 2 21.1913 41.739 41.5897
110575 2 17.294 33.733 43.0721
110576 2 17.3781 37.8151 43.1816
110577 2 17.3535 41.5846 43.4879
110578 2 18.336 34.158 40.5814
110579 2 18.4318 37.933 40.6931
110580 2 18.1584 41.4805 40.8355
111361 2 3.96802 45.8504 36.0935
111362 2 3.93591 49.786 36.0037
111363 2 3.80973 53.6645 36.0095
111364 2 4.76428 47.7573 37.6973
111365 2 5.05265 51.5707 37.5909
111366 2 4.74002 55.6074 37.9726
111367 2 3.3264 45.4903 38.8878
111368 2 3.26906 49.771 38.5067
111369 2 3.33988 53.4558 38.5054
111370 2 6.94018 45.8027 37.0193
111371 2 6.95852 49.6682 36.8653
111372 2 7.07083 53.4047 36.9343
111373 2 5.96677 45.4377 39.5585
111374 2 6.05445 49.7562 39.7103
111375 2 6.12577 53.4938 39.5381
111376 2 5.21555 47.5604 44.0412
111377 2 5.24963 51.3473 44.5853
111378 2 5.30415 55.3347 44.3823
111379 2 4.50378 45.728 42.3587
111380 2 4.65402 49.631 42.4023
111381 2 4.78021 53.423 42.5136
111382 2 6.03791 47.5893 41.6043
111383 2 6.10568 51.5149 41.5651
111384 2 6.07375 55.3458 41.5879
111385 2 2.4896 47.5837 43.3232
111386 2 2.63779 51.5492 43.5508
111387 2 2.5512 55.3867 43.5683
111388 2 3.35939 47.7646 40.5721
111389 2 3.48776 51.5316 40.8619
111390 2 3.3194 55.4947 40.8812
111391 2 -0.620358 47.6364 36.0641
111392 2 -0.876763 51.6225 36.1184
111393 2 -0.873412 55.5883 36.0146
111394 2 -0.216423 45.6436 37.5812
111395 2 -0.344362 49.5168 37.74
111396 2 -0.287238 53.6044 37.8682
111397 2 -1.65914 47.7373 39.0769
111398 2 -1.66644 51.5768 38.8825
111399 2 -1.96437 55.4818 38.9352
111400 2 2.08363 47.6853 36.7806
111401 2 1.8304 51.4123 36.9865
111402 2 1.88276 55.8016 37.1126
111403 2 1.02947 47.3668 39.48
111404 2 1.15192 51.6232 39.7768
111405 2 0.795752 55.4971 39.786
111406 2 0.139973 45.6887 44.2939
111407 2 0.503365 49.3453 44.3526
111408 2 0.547493 53.5712 44.4655
111409 2 -0.510705 47.5856 42.6512
111410 2 0.0171875 51.531 42.6498
111411 2 -0.13767 55.6193 42.7242
111412 2 1.29861 45.6993 41.7197
111413 2 1.21914 49.5864 41.5669
111414 2 1.43245 53.4951 41.674
109476 2 -0.30096 30.0803 37.566
28842 1 15.3805 30.0879 28.2076
111427 2 12.8905 45.8467 38.8096
111418 2 -1.79905 45.7886 40.879
78891 2 20.4166 32.0178 23.6817
50942 2 13.8145 61.1913 45.5301
28893 1 19.1981 30.2156 26.235
94152 2 17.1332 30.2793 27.366
97133 2 21.5103 61.3307 32.0338
109452 2 6.86369 30.2505 37.0582
81716 2 7.88866 61.3381 24.6135
39761 1 6.52767 61.1561 41.7049
30548 1 -1.04764 61.2162 26.4261
112334 2 5.8731 61.2224 39.7877
94083 2 4.04878 30.2591 26.6196
112373 2 1.32528 61.1829 41.7338
112427 2 10.446 61.1875 44.261
28806 1 5.17343 30.0478 28.4834
79730 2 0.222248 39.7657 23.3972
81679 2 15.2274 57.6362 23.8667
109512 2 16.5743 30.0456 36.7837
109569 2 23.2169 30.1674 38.8355
28857 1 8.8891 30.1707 26.3466
20193 1 -0.292023 41.9174 23.4204
94209 2 23.547 30.0196 29.2592
97034 2 16.2894 61.0685 30.11
96962 2 4.19369 61.1485 26.4293
97076 2 7.96488 61.3261 34.0711
112499 2 18.6779 61.196 40.6625
97127 2 20.5589 61.265 35.0607
81707 2 10.801 61.2629 25.4266
30620 1 19.0103 61.2813 26.435
96995 2 -0.0826523 61.1334 28.081
81656 2 -1.67316 61.0769 24.6277
96968 2 3.58585 61.1283 29.2723
112475 2 19.8611 61.2733 37.8421
96974 2 6.70834 61.2189 30.2152
112355 2 -0.0141509 61.1158 38.1775
112487 2 20.6092 61.213 44.2006
39776 1 -0.49309 61.1561 42.6871
109536 2 9.58132 30.1899 37.6118
109497 2 -2.57001 30.5227 43.4943
28905 1 19.4386 30.0902 33.059
28821 1 -1.01587 30.1442 26.2787
94092 2 7.42336 30.1217 27.4523
48063 2 13.8684 30.102 45.187
109449 2 3.21062 30.0443 38.496
20785 1 15.1272 47.6913 23.5602
20841 1 19.9976 53.5463 23.464
21415 1 19.6916 57.2624 23.5284
49024 2 14.4153 35.8887 46.895
49116 2 19.4146 41.7983 46.811
50016 2 9.55669 53.3652 46.9202
20768 1 0.235075 49.7043 23.442
20265 1 19.9188 41.6636 23.4357
50885 2 5.90513 63.5231 -0.0719667
2888 1 4.26244 63.3348 0.960892
2889 1 4.09713 67.5019 1.09192
2892 1 6.8768 65.278 6.64084
2894 1 5.54016 63.2434 4.58068
2895 1 5.37729 67.2729 4.67821
2898 1 7.87792 65.1727 3.76303
22539 1 24.4674 90.6836 16.9799
68217 2 -1.68474 88.8657 15.1467
2907 1 -0.939338 65.5597 1.20905
2909 1 2.18326 63.1556 6.53645
2910 1 2.20357 66.9094 6.65413
2913 1 0.557241 65.1216 4.70114
2915 1 2.75054 63.2158 3.4024
2916 1 2.51363 67.2188 3.64883
66389 2 24.3683 63.2912 12.2687
2924 1 14.037 63.0768 1.10634
2925 1 14.0991 67.2276 0.991793
2928 1 17.0722 65.3862 6.79895
2930 1 15.5231 63.4015 4.67383
2931 1 15.5044 67.4088 4.70491
2934 1 17.7093 65.3797 3.42332
2922 1 16.0269 64.9878 0.0369085
66297 2 -1.46809 65.5114 15.0809
2943 1 9.20419 64.9855 0.947085
2945 1 11.8606 63.2227 6.62131
2946 1 11.9246 67.443 6.76259
2949 1 10.799 65.271 4.61345
2951 1 12.9754 63.2538 3.55093
2952 1 12.9393 67.3601 3.66063
2960 1 24.0862 63.5152 0.923158
2961 1 24.0078 67.1045 0.91594
51008 2 24.3295 61.34 0.787366
51897 2 -1.6065 77.069 5.94376
2979 1 18.8519 65.2882 1.05222
2981 1 21.8313 63.0644 6.46162
2982 1 22.0424 67.1968 6.32743
2985 1 20.8482 65.2925 4.45284
2987 1 22.679 63.2024 3.72253
2988 1 22.9627 67.4633 3.60375
67257 2 -1.73911 77.0991 15.1712
51996 2 21.1644 77.1118 -0.0899833
50937 2 -1.12109 65.3486 5.85413
3463 1 4.14509 71.2185 1.41704
3464 1 3.98341 74.9203 1.21895
3465 1 3.75554 78.9112 1.18972
3466 1 7.00749 68.896 6.79902
3467 1 7.00208 72.9297 6.64351
3468 1 6.85082 77.0394 6.7713
3469 1 5.78104 70.9871 4.90705
3470 1 5.59082 74.7802 4.6475
3471 1 5.53736 79.1047 4.6837
3472 1 7.72252 69.0477 3.82717
3473 1 7.81681 72.9462 3.94857
3474 1 7.50539 76.8593 3.71794
52857 2 -1.24642 88.8173 5.56527
83648 2 23.9862 84.7256 19.5174
81729 2 23.9024 65.1331 19.6129
3481 1 -1.10243 69.2121 1.09016
3482 1 -0.66809 73.005 1.24859
3483 1 -1.02136 76.862 1.13793
3484 1 2.16931 70.9701 6.89092
3485 1 1.71217 74.8734 6.50097
3486 1 1.87252 78.9834 6.53355
3487 1 0.576477 69.2342 4.7502
3488 1 0.619204 72.7412 4.62916
3489 1 1.00412 76.8344 4.49951
3490 1 2.79468 70.8517 4.0273
3491 1 2.83256 74.7365 3.88455
3492 1 2.74083 78.9615 3.775
22537 1 24.3245 82.7857 16.8818
66362 2 24.9151 61.4165 7.62111
12747 1 24.756 78.9263 7.3643
3499 1 14.0982 71.1138 1.06802
3500 1 14.2309 75.1537 0.879075
3501 1 14.2028 79.3279 1.03804
3502 1 17.0556 69.3198 6.75026
3503 1 16.8996 73.4443 6.70019
3504 1 16.9208 77.3096 6.94678
3505 1 15.4706 71.3777 4.69251
3506 1 15.8011 75.3641 4.6858
3507 1 15.4112 79.1214 4.50409
3508 1 17.9132 69.238 3.96589
3509 1 17.7487 73.1815 3.6482
3510 1 17.8056 77.2796 3.76755
67256 2 -1.5147 73.1288 15.2115
52856 2 -1.33764 84.8538 5.60157
4127 1 21.3885 86.7735 0.185607
3517 1 9.08653 69.0239 0.973072
3518 1 9.15021 72.8512 1.18214
3519 1 8.81242 76.7459 1.15279
3520 1 12.0663 71.3792 6.6501
3521 1 11.9317 75.1847 6.67277
3522 1 12.0239 79.0243 6.53546
3523 1 10.667 69.1059 4.59345
3524 1 10.733 72.9234 4.69054
3525 1 10.3865 76.7537 4.70503
3526 1 12.8236 71.1761 3.60974
3527 1 12.8538 74.9337 3.6119
3528 1 12.527 78.7603 3.54978
3535 1 24.2693 71.2109 1.11909
3536 1 23.9537 75.1139 1.00054
3537 1 23.9594 78.9537 0.873447
12149 1 17.5975 61.4671 13.2109
51990 2 24.4967 79.1387 2.95335
3550 1 21.5381 71.1722 0.0344677
3553 1 19.1334 69.2963 1.07469
3554 1 19.1201 72.9501 1.12186
3555 1 19.0096 77.2637 1.07048
3556 1 22.0521 71.1077 6.50533
3557 1 21.9041 75.1961 6.61981
3558 1 22.0525 79.0411 6.625
3559 1 20.698 69.2288 4.43963
3560 1 20.901 73.1131 4.52532
3561 1 20.6772 77.11 4.50507
3562 1 23.0392 71.3782 3.75441
3563 1 22.7644 75.4206 3.83566
3564 1 22.9426 79.4136 3.55141
51895 2 -1.04948 69.1938 5.78112
3551 1 21.2346 75.1844 0.171556
52804 2 6.07879 82.724 0.0499717
4039 1 4.28053 82.9065 1.16333
4040 1 4.1378 86.5608 0.911213
4041 1 4.08898 90.2735 1.1063
4042 1 7.10044 81.0129 6.85076
4043 1 7.12789 84.6904 6.76297
4044 1 6.84796 88.6264 6.56194
4045 1 5.55666 82.9698 4.6003
4046 1 5.59455 86.6386 4.59124
4047 1 5.7659 90.5749 4.49343
4048 1 7.88847 81.0729 3.75473
4049 1 7.70094 84.6787 3.66957
4050 1 8.03491 88.5691 3.60979
21967 1 23.5941 70.6274 20.0558
21386 1 24.1326 63.53 16.6633
22544 1 23.8317 86.6931 19.8895
4057 1 -0.978193 80.7447 1.21921
4058 1 -0.835252 84.8992 1.16272
4059 1 -0.957757 88.9707 1.05257
4060 1 1.88415 82.8106 6.5797
4061 1 2.20325 86.7496 6.51409
4062 1 2.10256 90.7828 6.63212
4063 1 0.425164 80.7499 4.58476
4064 1 0.542332 84.8898 4.63412
4065 1 0.711531 88.6039 4.62553
4066 1 2.80869 83.0348 3.99482
4067 1 2.88041 86.5348 3.66594
4068 1 2.81443 90.6642 3.53297
68216 2 -1.57966 84.808 14.9572
4128 1 21.3202 90.7869 0.289594
21969 1 23.626 79.2536 19.9374
4075 1 14.017 82.8981 1.15274
4076 1 14.1533 86.7184 0.885977
4077 1 13.9483 90.5513 0.880197
4078 1 16.7978 81.2167 6.65949
4079 1 17.0232 84.9527 6.62268
4080 1 16.9889 88.6104 6.68351
4081 1 15.4932 82.8968 4.67938
4082 1 15.6031 86.8128 4.45257
4083 1 15.6072 90.6817 4.6125
4084 1 17.7684 81.0435 3.53936
4085 1 17.8693 84.9327 4.0849
4086 1 18.0571 88.6763 3.8965
52855 2 -1.30553 80.6972 5.63299
82681 2 24.3343 69.1225 16.9323
3496 1 16.3132 69.1965 0.241508
4093 1 9.32492 81.0823 1.10119
4094 1 8.96791 84.8349 0.982258
4095 1 8.89538 88.5565 0.919571
4096 1 11.8394 82.8436 6.44407
4097 1 12.1166 86.6277 6.42672
4098 1 12.1097 90.5334 6.6955
4099 1 10.5223 80.8171 4.77402
4100 1 10.5356 84.8481 4.44442
4101 1 10.7565 88.7057 4.23658
4102 1 12.707 82.6294 3.66102
4103 1 12.7871 86.7171 3.57996
4104 1 12.8408 90.8064 3.65097
4111 1 23.9073 83.0095 0.998155
4112 1 24.1315 86.5649 1.03891
4113 1 23.9439 90.5444 1.10657
2948 1 10.4607 61.3952 4.32002
2975 1 21.0888 63.3504 0.125148
21961 1 24.1726 70.973 16.8285
4129 1 18.9954 81.2356 0.985736
4130 1 18.8626 84.9833 1.03968
4131 1 18.9386 88.7622 1.16734
4132 1 22.0383 82.8524 6.57104
4133 1 22.0184 86.8218 6.54681
4134 1 22.0905 90.7678 6.6791
4135 1 20.3379 80.9068 4.6146
4136 1 20.5035 84.8734 4.60949
4137 1 20.4727 88.8731 4.67611
4138 1 22.856 82.8931 3.73653
4139 1 22.7184 86.6873 3.71097
4140 1 22.8742 90.6734 3.79402
12098 1 4.88457 63.3487 7.61366
12099 1 4.65245 67.2716 7.72242
12102 1 6.01922 65.4616 9.4931
12104 1 3.96122 63.3296 10.654
12105 1 3.66126 67.0951 10.7353
12108 1 6.73124 65.0904 16.1082
12110 1 5.2377 63.2923 14.0483
12111 1 5.05946 67.2926 14.219
12114 1 7.39791 65.336 13.1067
12117 1 -0.245372 65.1843 7.83598
12119 1 1.24568 63.2425 9.54216
12120 1 0.949802 67.2055 9.81746
12123 1 -1.16052 64.9999 10.5894
12125 1 1.52188 63.1558 16.106
12126 1 1.6351 67.2263 16.1862
12129 1 0.255681 65.2439 14.1593
12131 1 2.49659 63.1524 13.1098
12132 1 2.56732 67.0217 13.368
12134 1 14.6556 63.5747 7.40946
12135 1 14.4294 67.351 7.483
12138 1 15.7676 65.3065 9.76018
12140 1 13.7462 63.2203 10.0912
12141 1 13.786 67.3186 10.6178
12144 1 16.3959 65.4278 16.23
12146 1 15.2886 63.4026 13.9636
12147 1 15.1577 67.1856 13.9527
12150 1 17.4851 65.3815 13.2407
12153 1 9.43301 65.157 7.4651
12155 1 11.161 63.3396 9.24264
12156 1 11.1532 67.142 9.57665
12159 1 8.73888 65.2859 10.3887
12161 1 11.6399 63.2767 15.9897
12162 1 11.775 67.2161 16.0446
12165 1 10.2172 65.1942 14.1664
12167 1 12.2867 63.357 12.8864
12168 1 12.5253 67.2428 13.4102
83649 2 23.8851 88.6938 19.7121
3461 1 6.27954 73.0197 0.14678
12176 1 23.8241 63.2798 10.3135
12177 1 23.7191 67.3048 10.3166
12189 1 19.6765 65.1481 7.50618
12191 1 20.9382 63.445 9.57816
12192 1 21.1296 67.0253 9.2275
12195 1 18.5947 65.262 10.4392
12197 1 21.6397 63.319 15.8101
12198 1 21.5595 67.307 16.0163
12201 1 20.6321 65.2549 13.5814
12203 1 22.4706 63.2757 13.109
12204 1 22.1752 67.2625 12.7602
12673 1 4.73558 71.1224 7.79968
12674 1 4.45316 74.9029 7.58589
12675 1 4.66744 78.8589 7.62458
12676 1 5.82587 69.2443 9.80314
12677 1 6.25978 73.1186 9.68639
12678 1 5.72908 76.86 9.60693
12679 1 3.57352 71.1913 10.662
12680 1 3.87082 75.0199 10.4833
12681 1 3.72856 78.9652 10.5518
12682 1 6.63899 68.9859 16.0375
12683 1 6.62027 72.9911 16.2198
12684 1 6.77065 76.7356 15.8716
12685 1 5.08565 71.1401 14.2224
12686 1 5.32192 75.141 14.2208
12687 1 5.42798 78.919 14.0881
12688 1 7.34699 69.2244 13.2147
12689 1 7.4103 73.2342 13.2108
12690 1 7.53958 76.9895 12.9199
12691 1 -0.2759 69.2306 7.67393
12692 1 -0.461266 73.1231 7.66199
12693 1 -0.59917 77.1534 7.34463
12694 1 0.599411 71.2056 9.68193
12695 1 0.926971 74.9879 9.83363
12696 1 0.82102 78.8424 9.41215
12697 1 -1.14521 69.193 10.4932
12698 1 -1.33451 73.2763 10.7958
12699 1 -0.958904 77.2559 10.7635
12700 1 1.67098 71.1253 16.174
12701 1 1.64889 75.0369 16.1122
12702 1 1.85069 79.0567 16.356
12703 1 0.395062 69.1048 14.4012
12704 1 0.116232 72.9744 14.2082
12705 1 0.26307 76.9782 14.4386
12706 1 2.39502 71.0958 13.2298
12707 1 2.40105 74.9899 13.2295
12708 1 2.35134 78.8111 13.0514
12709 1 14.7875 71.0952 7.5925
12710 1 14.5542 75.2511 7.48089
12711 1 14.4825 79.0252 7.52855
12712 1 16.2535 69.2575 9.5155
12713 1 16.1659 73.2591 9.51136
12714 1 16.1552 76.979 9.49109
12715 1 13.7096 71.1155 10.4547
12716 1 14.0555 75.024 10.6449
12717 1 13.7602 78.8156 10.4305
12718 1 16.6369 69.2755 16.0206
12719 1 16.527 73.0027 16.0235
12720 1 16.5637 77.0091 16.0936
12721 1 15.6378 71.2677 13.9102
12722 1 15.5415 75.1967 14.2291
12723 1 15.1267 79.0083 13.9814
12724 1 17.4707 69.1057 12.9118
12725 1 17.3992 73.3016 13.1382
12726 1 17.5633 77.129 12.9189
12727 1 9.61092 69.1594 7.4607
12728 1 9.9016 73.0918 7.55824
12729 1 9.49546 76.9441 7.61194
12730 1 11.1102 71.1936 9.69412
12731 1 11.2785 75.3154 9.60525
12732 1 10.9079 78.9403 9.26051
12733 1 8.83289 69.0181 10.4211
12734 1 9.04098 73.2322 10.3387
12735 1 8.7023 77.0597 10.1833
12736 1 11.6367 71.2189 16.007
12737 1 11.7296 75.0611 16.2198
12738 1 11.3454 78.8932 16.2735
12739 1 10.2532 69.0709 14.007
12740 1 10.19 73.1655 13.8886
12741 1 10.295 76.9189 14.034
12742 1 12.3963 71.3701 13.3655
12743 1 12.652 75.2908 13.3434
12744 1 12.3116 79.0949 12.7879
21387 1 23.8396 67.2255 16.8519
12170 1 24.544 63.373 7.44522
4073 1 16.2249 84.7812 0.304195
12751 1 23.8608 70.9478 10.207
12752 1 23.7064 75.2155 10.4988
12753 1 23.7908 79.0862 10.3495
12763 1 19.6089 69.2367 7.53854
12764 1 19.3909 73.2436 7.61015
12765 1 19.7478 77.1036 7.43942
12766 1 20.9423 71.2811 9.45595
12767 1 21.2061 75.3064 9.38309
12768 1 21.0305 79.0941 9.57374
12769 1 19.1271 69.1335 10.3978
12770 1 18.7022 73.2338 10.4532
12771 1 18.9763 77.1138 10.5093
12772 1 21.7986 71.1172 15.9901
12773 1 21.6229 75.0352 16.3733
12774 1 21.8364 78.9501 16.0013
12775 1 20.2645 69.2313 13.9289
12776 1 20.237 73.1761 14.0581
12777 1 20.0363 76.9903 14.2525
12778 1 22.478 71.0905 12.9562
12779 1 22.448 75.1285 13.0426
12780 1 22.2972 78.8594 13.097
13249 1 4.62767 82.7808 7.34418
13250 1 4.81835 86.6422 7.53398
13251 1 4.63247 90.6983 7.35065
13252 1 6.14515 80.7057 9.60028
13253 1 6.13251 84.5649 9.44
13254 1 5.84323 88.5392 9.78502
13255 1 3.83874 82.907 10.3641
13256 1 3.67478 86.6892 10.3181
13257 1 3.98957 90.886 10.3595
13258 1 6.7576 80.8641 16.2808
13259 1 6.50685 84.7212 16.1156
13260 1 6.77076 88.7377 16.1901
13261 1 5.18733 82.7566 13.9405
13262 1 5.17538 86.7876 14.0567
13263 1 5.04775 90.4221 14.1932
13264 1 7.50823 80.7885 13.012
13265 1 7.4888 84.8113 13.2512
13266 1 7.56612 88.8525 13.3011
13267 1 -0.576522 80.788 7.39708
13268 1 -0.224404 84.7648 7.59441
13269 1 -0.462665 88.8082 7.54341
13270 1 0.899903 82.8034 9.26834
13271 1 1.12209 86.8627 9.1969
13272 1 0.553881 90.6441 9.70348
13273 1 -1.344 81.0985 10.4334
13274 1 -1.02568 85.0233 10.008
13275 1 -1.38575 88.6584 10.4352
13276 1 1.80958 82.9529 16.2258
13277 1 1.88711 86.776 16.1666
13278 1 1.6681 90.5855 16.1948
13279 1 0.369817 80.78 14.0597
13280 1 0.223624 84.8374 13.9951
13281 1 0.149579 88.7791 14.0785
13282 1 2.49154 82.8436 12.8062
13283 1 2.47579 86.6716 13.1837
13284 1 2.37214 90.666 12.8472
13285 1 14.3065 82.9298 7.42369
13286 1 14.682 86.768 7.50596
13287 1 14.5067 90.7353 7.36962
13288 1 15.9864 81.0496 9.78793
13289 1 15.8142 84.8213 9.61405
13290 1 16.0716 88.6416 9.43997
13291 1 13.814 82.8801 10.4503
13292 1 13.7173 86.8084 10.513
13293 1 13.6188 90.5192 10.404
13294 1 16.5571 81.0796 16.1544
13295 1 16.744 84.7167 16.2025
13296 1 16.6868 88.6183 16.1715
13297 1 15.2505 82.7679 14.0437
13298 1 15.1411 86.7142 14.1596
13299 1 15.0521 90.6634 13.9489
13300 1 17.3429 81.004 13.2325
13301 1 17.526 84.9559 13.1725
13302 1 17.1437 88.8477 12.9211
13303 1 9.67767 80.7447 7.46645
13304 1 9.65651 84.9135 7.64545
13305 1 9.47442 88.5774 7.37855
13306 1 11.0318 82.6552 9.53873
13307 1 10.9901 86.813 9.38951
13308 1 10.9272 90.6541 9.52271
13309 1 8.82268 80.825 10.6923
13310 1 8.98746 84.7052 10.5084
13311 1 8.77506 88.4589 10.2885
13312 1 11.5505 82.8395 16.2302
13313 1 11.7521 86.7831 16.1612
13314 1 11.8631 90.5839 16.1696
13315 1 10.1051 80.8715 14.1176
13316 1 10.423 84.7427 14.2019
13317 1 10.2841 88.607 13.8768
13318 1 12.4949 82.9422 13.1474
13319 1 12.2489 86.8355 13.1474
13320 1 12.3985 90.6346 13.1081
12171 1 24.5525 67.271 7.60007
82709 2 24.1063 74.8011 21.7646
4038 1 6.44005 88.6002 -0.095534
13327 1 23.7222 82.868 10.6087
13328 1 24.0717 86.8445 10.6501
13329 1 23.85 90.9239 10.5125
13339 1 19.5273 80.987 7.49823
13340 1 19.8299 84.6788 7.4425
13341 1 19.6808 88.5788 7.58237
13342 1 21.2431 82.98 9.43484
13343 1 21.0171 86.8271 9.61824
13344 1 21.0175 90.7068 9.65397
13345 1 18.9282 81.0539 10.5303
13346 1 18.6527 84.7962 10.4202
13347 1 18.7594 88.5833 10.53
13348 1 21.7716 82.9048 16.1621
13349 1 21.8602 86.5766 15.7959
13350 1 21.7579 90.5967 16.1243
13351 1 19.9303 80.9849 14.0483
13352 1 20.2479 84.9866 13.7517
13353 1 20.229 88.7923 14.2112
13354 1 22.4924 82.8526 13.0958
13355 1 22.4595 86.8712 13.1474
13356 1 22.3344 90.7667 13.1178
21314 1 4.05653 63.3689 17.0421
21315 1 4.20737 67.2678 17.0617
21318 1 5.42762 65.2961 18.9131
21320 1 3.19883 63.2806 20.0211
21321 1 3.26143 67.2379 20.0141
21330 1 6.89826 65.253 22.4697
21333 1 -0.646676 65.2232 16.8924
21335 1 0.620391 63.3681 19.012
21336 1 0.552693 67.2843 18.8129
21339 1 -1.69008 65.1209 20.0514
21347 1 1.91451 63.2247 22.5259
21348 1 1.97363 67.12 22.5365
21350 1 14.1534 63.3089 16.8672
21351 1 14.2773 67.2197 16.7888
21354 1 15.6091 65.365 19.2945
21356 1 13.2778 63.2559 19.9982
21357 1 13.475 67.4016 20.0687
21366 1 17.3538 65.1836 22.6716
21369 1 9.28934 65.0941 16.7977
21371 1 10.4981 63.3454 18.9013
21372 1 10.7954 67.0895 19.0209
21375 1 8.43002 65.2551 19.7966
21383 1 12.0093 63.2206 22.4952
21384 1 12.1994 67.2267 22.6293
81723 2 24.3955 65.3707 16.818
51896 2 -1.32789 72.9271 5.93983
67255 2 -1.46478 69.2013 15.1773
3552 1 21.061 79.0414 0.137333
21405 1 19.1861 65.2373 16.6704
21407 1 20.6957 63.2338 19.0012
21408 1 20.7106 67.4171 18.8261
21411 1 18.6842 65.1833 19.9993
21419 1 22.2038 63.1591 22.5175
21420 1 22.0207 67.1346 22.4087
21889 1 4.22298 71.02 16.9012
21890 1 4.3457 74.9764 16.9606
21891 1 4.19888 78.9973 17.1776
21892 1 5.65252 69.0855 19.1338
21893 1 5.64808 72.7684 18.8017
21894 1 5.48303 76.9407 18.9967
21895 1 3.30699 71.0978 20.113
21896 1 3.67783 75.0135 19.9712
21897 1 3.48648 78.8697 19.8835
21904 1 7.3093 69.113 22.6563
21905 1 6.82092 73.1308 22.3819
21906 1 7.15741 76.6145 22.4542
21907 1 -0.695096 69.4017 17.1134
21908 1 -1.17039 73.2436 17.2059
21909 1 -0.709582 76.8097 17.1021
21910 1 0.527423 71.2287 18.9352
21911 1 0.740834 75.0103 19.1714
21912 1 0.620837 78.8927 19.1283
21913 1 -1.69589 69.2719 19.9677
21914 1 -1.77267 73.1321 20.1252
21915 1 -1.54769 76.9517 19.9125
21922 1 2.09727 71.0804 22.8552
21923 1 2.22636 74.9181 22.6219
21924 1 2.29129 78.818 22.6284
21925 1 14.5177 71.1348 16.9069
21926 1 14.4793 75.0819 16.8968
21927 1 14.3992 79.0472 17.0962
21928 1 15.561 69.2317 19.2282
21929 1 15.7538 73.0726 18.9902
21930 1 15.6175 76.9826 18.9135
21931 1 13.2748 71.4043 19.8759
21932 1 13.4969 75.1595 19.8885
21933 1 13.1993 79.0156 20.0267
21940 1 17.2913 69.2384 22.7147
21941 1 17.3063 73.0288 22.4848
21942 1 17.2264 76.8167 22.5155
21943 1 9.26334 69.0528 16.9367
21944 1 9.36495 73.0465 16.7617
21945 1 9.36194 76.8925 16.9113
21946 1 10.7324 71.2358 18.8686
21947 1 10.6595 75.0011 18.7647
21948 1 10.467 79.0486 19.0362
21949 1 8.55856 69.1242 19.984
21950 1 8.42958 73.0105 19.8887
21951 1 8.46759 77.0114 19.8921
21958 1 12.0942 71.1015 22.4532
21959 1 11.7262 75.1037 22.396
21960 1 12.2358 78.9691 22.6844
52865 2 15.736 86.8283 -0.0952143
50894 2 7.10692 61.5251 1.71429
83647 2 23.6769 81.1393 19.8423
21393 1 23.3221 66.9828 19.6879
13321 1 24.6691 82.8796 7.40211
21963 1 24.3694 78.638 16.7846
21979 1 19.3755 69.1912 16.9203
21980 1 19.1708 72.9882 17.0312
21981 1 19.1712 77.0449 16.9597
21982 1 20.7976 71.1043 19.0664
21983 1 20.5536 75.0466 19.0685
21984 1 20.7609 78.8569 18.8246
21985 1 18.48 69.1224 19.9685
21986 1 18.4169 72.9446 19.6924
21987 1 18.4571 77.0489 19.931
21994 1 22.3821 70.9599 22.69
21995 1 22.201 74.669 22.6585
21996 1 22.1297 78.6733 22.5156
22465 1 4.49717 82.7148 17.0224
22466 1 4.59543 86.6295 17.074
22467 1 4.3154 90.5488 17.1919
22468 1 5.4627 80.8626 19.312
22469 1 5.82243 84.879 19.027
22470 1 5.62577 88.5628 19.1799
22471 1 3.56051 82.9171 19.9245
22472 1 3.59326 86.5881 20.0351
22473 1 3.53684 90.7342 19.9449
22480 1 7.16584 80.5677 22.8012
22481 1 7.32382 84.493 22.535
22482 1 7.37348 88.6735 22.4835
22483 1 -0.55895 80.8018 17.157
22484 1 -0.790894 84.9061 17.027
22485 1 -0.741293 88.7271 17.0316
22486 1 0.603413 82.7772 19.1504
22487 1 0.746728 86.8091 19.1158
22488 1 0.678312 90.8711 19.0488
22489 1 -1.41445 80.9816 19.9071
22490 1 -1.18452 84.8852 20.0335
22491 1 -1.40292 88.8369 20.0266
22498 1 2.32806 82.557 22.6666
22499 1 2.45667 86.9843 22.7861
22500 1 2.19335 90.8055 22.596
22501 1 14.1752 82.8685 16.8292
22502 1 14.3858 86.6128 17.0026
22503 1 14.4508 90.6795 16.902
22504 1 15.5739 80.8442 19.1039
22505 1 15.5617 84.871 19.1984
22506 1 15.7838 88.59 18.9952
22507 1 13.4788 83.0289 19.8831
22508 1 13.9332 86.8569 19.9194
22509 1 13.5569 90.5209 19.8791
22516 1 17.4951 80.6277 22.6013
22517 1 17.1876 84.9957 22.4719
22518 1 17.2152 88.9288 22.4012
22519 1 9.26783 80.9122 17.1489
22520 1 9.32957 84.8008 17.015
22521 1 9.54801 88.6258 17.1255
22522 1 10.5804 82.9153 18.997
22523 1 10.797 86.8186 18.9825
22524 1 10.7174 90.7555 18.9951
22525 1 8.44236 80.8702 20.0615
22526 1 8.46067 84.9068 19.932
22527 1 8.68123 88.7917 20.0456
22534 1 12.123 82.7864 22.6728
22535 1 12.1581 86.6061 22.2872
22536 1 11.9184 90.3713 22.3999
67349 2 24.1563 75.2002 12.3073
52896 2 10.919 88.6985 -0.0759097
82687 2 23.7931 68.8697 19.4242
52864 2 16.0207 82.8836 0.0270212
21992 1 20.1187 72.7198 23.3029
51874 2 1.18053 69.1717 -0.167518
22555 1 19.2577 80.8831 16.9646
22556 1 19.4722 84.9269 16.8329
22557 1 19.4274 88.675 16.8489
22558 1 20.8574 83.0361 18.9543
22559 1 21.0891 86.7882 18.8034
22560 1 20.5749 90.7372 18.9433
22561 1 18.5422 80.7994 19.8738
22562 1 18.5334 84.7599 19.739
22563 1 18.5973 88.5528 19.8142
22570 1 22.2339 82.7896 22.5528
22571 1 22.2867 86.7111 22.3758
22572 1 22.2376 90.6063 22.3227
2897 1 7.46031 61.4091 3.43055
68215 2 -1.33388 80.9988 15.2995
50889 2 4.34014 65.5071 0.717875
50895 2 7.39707 65.2074 1.58398
50897 2 6.95491 63.2132 6.75456
50898 2 6.31986 67.2123 6.64827
50901 2 6.12763 65.197 4.76092
50903 2 7.35679 63.283 3.8159
50904 2 7.40642 67.289 3.96741
50906 2 3.89787 63.3613 5.56239
50907 2 3.69041 67.1814 5.54719
50909 2 4.63261 63.4305 2.90823
50910 2 4.34715 67.1073 3.06462
12745 1 24.776 71.0727 7.49701
50918 2 -0.587767 63.3317 1.04284
50919 2 -0.480345 67.4259 1.22989
50924 2 2.25206 63.0366 1.64364
50925 2 2.18213 67.4259 1.97441
50928 2 1.86556 65.1315 6.71596
50930 2 0.947561 63.0723 5.01179
50931 2 0.88485 66.9297 5.03968
50934 2 2.35359 65.1172 3.86813
2904 1 1.36925 67.4464 0.20621
50940 2 -0.747306 65.1059 3.08517
82710 2 24.0268 78.6675 21.7507
22545 1 23.7401 90.6845 19.893
50949 2 14.3015 65.0942 0.867279
50955 2 17.1343 65.0075 1.80386
50957 2 16.6731 63.358 6.81688
50958 2 16.9368 67.2871 6.61144
50961 2 16.1208 65.415 4.92451
50963 2 17.4382 63.3801 3.96336
50964 2 17.5608 67.2569 3.6463
50966 2 13.7524 63.6286 5.60767
50967 2 13.5338 67.1033 5.84791
50969 2 14.763 63.5181 2.83914
50970 2 14.7794 67.2405 2.92228
51995 2 20.9458 73.2154 -0.246074
50978 2 9.43721 63.2902 0.577363
50979 2 9.57162 67.0486 1.0486
50984 2 12.2609 63.2461 1.62355
50985 2 12.1194 67.0591 1.91251
50988 2 11.3709 65.411 6.46259
50990 2 10.905 63.3352 4.83471
50991 2 10.9578 67.2478 4.85456
50994 2 12.4673 65.1944 3.99113
50997 2 9.05793 65.3536 5.64796
51000 2 9.64841 65.084 2.87106
51009 2 24.2636 65.2152 0.555865
51026 2 23.8317 62.9813 5.65336
51027 2 23.9147 67.3904 5.66791
51029 2 24.4495 63.0946 2.96727
51030 2 24.6105 67.2027 2.62345
13323 1 24.6219 90.6046 7.40137
51038 2 19.2838 63.1806 0.826275
51039 2 19.4421 67.3808 0.725507
51044 2 22.2577 63.1797 1.71347
51045 2 22.2277 67.4074 1.7631
51048 2 21.5353 65.3559 6.19559
51050 2 20.7243 63.241 4.84276
51051 2 21.0698 67.2878 4.464
51054 2 22.5255 65.1086 3.67617
51057 2 18.9877 65.2682 5.88589
51060 2 19.6926 65.2599 2.92654
3460 1 6.34823 69.4819 0.169376
13322 1 24.5512 86.7524 7.52067
3497 1 16.2504 73.1233 0.0333469
51847 2 4.43473 69.1463 1.10676
51848 2 3.92687 73.0419 1.08017
51849 2 4.13902 76.9317 1.00888
51853 2 7.35152 69.1902 1.80058
51854 2 7.32326 72.8965 1.90166
51855 2 7.09901 76.8112 1.8347
51856 2 6.59945 71.0524 6.81561
51857 2 6.41439 75.1293 6.81697
51858 2 6.52145 78.9831 6.4369
51859 2 5.95391 69.1207 4.81204
51860 2 5.93036 73.0134 4.71217
51861 2 5.71975 77.0397 4.93604
51862 2 7.66771 71.0643 4.12539
51863 2 7.46694 74.9628 4.01151
51864 2 7.22168 78.8771 3.74064
51865 2 3.77526 70.9945 5.84627
51866 2 3.6751 74.9058 5.79576
51867 2 3.7177 79.0112 5.70633
51868 2 4.82446 70.9361 3.29671
51869 2 4.82238 75.0887 2.87896
51870 2 4.61283 78.9983 3.04751
52955 2 20.8751 84.7767 -0.0147548
51934 2 11.1004 69.0109 0.0998264
83573 2 2.09965 84.8714 22.8061
51877 2 -0.288481 71.0513 0.905145
51878 2 -0.381398 74.8818 0.97473
51879 2 -0.747095 78.9912 0.940413
51883 2 2.3566 71.1164 1.84036
51884 2 2.24318 75.0651 1.74928
51885 2 2.05804 79.0233 1.93446
51886 2 1.41715 69.02 6.86309
51887 2 1.47017 72.9744 6.7655
51888 2 1.1963 76.8781 6.53528
51889 2 1.07718 70.9463 5.17007
51890 2 0.898437 74.7384 4.55869
51891 2 0.985445 78.8516 4.7695
51892 2 2.48619 69.1595 4.13651
51893 2 2.6775 72.8621 3.9877
51894 2 2.61393 77.0119 3.74479
66335 2 10.5751 61.3336 9.29601
50888 2 4.58358 61.4148 0.960922
22543 1 23.5943 82.8722 19.9717
51898 2 -0.204439 69.3767 3.15518
51899 2 -0.388235 72.7302 3.10577
51900 2 -0.5251 77.0054 3.17854
51845 2 5.77426 74.8391 0.109185
83669 2 24.1478 86.4189 21.8419
50945 2 15.7688 63.0433 -0.10467
51907 2 14.5436 69.0751 0.997738
51908 2 14.6756 72.9594 1.11915
51909 2 14.5541 76.9456 0.861659
51913 2 17.4838 69.3593 1.6807
51914 2 17.3927 72.9758 1.68717
51915 2 17.0907 76.8496 1.85084
51916 2 16.5874 71.4059 6.47045
51917 2 16.6057 75.3469 6.57627
51918 2 16.4119 79.2246 6.40014
51919 2 16.1712 69.159 4.79586
51920 2 15.7884 73.3253 4.90378
51921 2 15.995 77.2684 4.57645
51922 2 17.3856 71.186 4.01748
51923 2 17.6764 74.9747 3.95259
51924 2 17.716 79.1977 3.84027
51925 2 13.7939 71.1022 5.81853
51926 2 13.6685 75.0528 5.72409
51927 2 13.7108 78.9647 5.71297
51928 2 14.5656 71.2779 2.86272
51929 2 14.7701 75.0397 3.09225
51930 2 14.4276 79.4286 2.893
82583 2 6.61907 74.9662 22.751
3515 1 11.2119 74.8584 0.239063
82688 2 23.6576 72.9542 19.7705
51937 2 9.62486 71.1332 1.25208
51938 2 9.6741 74.9388 1.29921
51939 2 9.34046 79.0609 0.676401
51943 2 12.3294 70.9919 1.64814
51944 2 12.3828 74.9867 1.88921
51945 2 12.1716 78.723 1.65532
51946 2 11.6246 69.2246 6.47602
51947 2 11.8944 73.2259 6.61322
51948 2 11.4952 77.0338 6.5624
51949 2 11.1058 71.0101 4.87423
51950 2 10.7611 74.9318 4.96813
51951 2 10.9607 78.718 4.79956
51952 2 12.4785 69.155 3.65526
51953 2 12.4994 72.9496 3.52387
51954 2 12.5995 76.9209 3.81729
51955 2 8.5951 68.9916 5.76676
51956 2 8.83684 72.9964 5.67254
51957 2 8.80599 76.9049 5.67968
51958 2 9.51397 69.3647 3.13382
51959 2 9.63725 72.9344 3.241
51960 2 9.38451 76.9775 2.91113
51967 2 24.3259 69.2116 0.979696
51968 2 24.5302 73.1549 0.902912
51969 2 24.3487 77.0778 1.02191
51985 2 23.8004 70.9238 5.63712
51986 2 23.6766 75.1238 5.50028
51987 2 23.704 79.2234 5.56201
51988 2 24.7731 71.2434 3.01399
51989 2 24.5494 75.1915 3.01001
50915 2 0.825559 61.4747 0.159482
4054 1 1.27357 82.7035 0.472434
52835 2 0.806699 84.7859 -0.0553339
51904 2 15.9332 71.0345 0.148345
51997 2 19.6141 71.0515 0.921993
51998 2 19.6449 75.2161 1.05919
51999 2 19.1851 79.0792 0.9084
52003 2 22.4391 71.0342 1.74526
52004 2 22.1565 75.4062 2.02813
52005 2 22.144 79.1873 1.78254
52006 2 21.645 69.3107 6.63434
52007 2 21.5592 73.1991 6.31404
52008 2 21.7088 77.1391 6.46448
52009 2 21.1363 71.3464 4.77172
52010 2 20.7593 75.2542 4.60291
52011 2 21.1973 79.0187 4.76489
52012 2 22.4539 69.3999 3.94803
52013 2 22.7537 73.2655 3.89564
52014 2 22.5783 77.2844 3.96908
52015 2 18.9497 69.2251 5.69692
52016 2 18.7417 73.0949 5.9002
52017 2 18.7761 77.1439 5.87308
52018 2 19.7269 69.2898 2.9063
52019 2 19.6186 72.7195 2.9263
52020 2 19.4455 77.0504 3.04575
51846 2 5.80517 78.9152 0.216122
22538 1 24.4879 86.67 16.9563
3479 1 1.38507 74.949 0.105206
52807 2 4.36401 80.8952 1.06613
52808 2 4.56372 84.5534 1.08478
52809 2 4.47774 88.4091 0.775174
52813 2 7.39994 81.1916 1.81344
52814 2 7.14559 84.781 1.99665
52815 2 7.20747 88.925 1.82795
52816 2 6.5053 82.7664 6.54694
52817 2 6.59465 86.5184 6.43985
52818 2 6.81902 90.5377 6.36937
52819 2 6.16573 80.9496 4.76323
52820 2 5.91088 84.7789 4.78094
52821 2 5.97972 88.6322 4.43735
52822 2 7.51852 82.8865 3.94483
52823 2 7.64223 86.669 3.9069
52824 2 7.52159 90.6527 3.89161
52825 2 3.6814 83.0969 5.66698
52826 2 3.81543 86.6307 5.64276
52827 2 3.72397 90.7635 5.56043
52828 2 4.56758 82.8749 3.12231
52829 2 4.70241 86.4395 2.85808
52830 2 4.67464 90.4996 2.88256
3462 1 5.93648 76.957 0.269247
66302 2 14.9848 61.5711 7.49746
82708 2 24.1158 70.7661 21.7777
52837 2 -0.270428 82.8549 1.2454
52838 2 -0.653178 86.6452 0.907602
52839 2 -0.567403 90.7495 0.806964
52843 2 2.54946 82.7506 2.03503
52844 2 2.22575 86.5852 1.66124
52845 2 2.33966 90.442 1.62926
52846 2 1.43268 80.9208 6.46444
52847 2 1.641 84.8937 6.44014
52848 2 1.5938 89.077 6.361
52849 2 0.849657 82.9001 4.61836
52850 2 1.16347 86.7113 4.78855
52851 2 0.908939 90.8644 4.79895
52852 2 2.37405 80.9621 4.07312
52853 2 2.36606 84.7587 3.74183
52854 2 2.50301 88.6109 3.78414
21374 1 8.26333 61.5357 19.9472
4036 1 6.39143 80.5625 0.259816
51905 2 16.1561 75.1193 0.0922537
52858 2 -0.536837 80.9654 3.11614
52859 2 -0.465974 85.2375 2.9874
52860 2 -0.408578 88.6645 2.9628
66359 2 9.24328 61.3812 12.4429
3514 1 11.0935 71.1596 -0.0157509
3498 1 16.348 77.0265 0.279873
52867 2 14.4133 81.0802 0.729218
52868 2 14.2299 84.7311 0.916523
52869 2 14.1979 88.6825 0.920565
52873 2 17.1158 81.0514 1.81557
52874 2 17.22 84.4898 1.94752
52875 2 17.181 88.7615 1.87808
52876 2 16.0767 83.0181 6.59595
52877 2 16.3439 86.7653 6.47161
52878 2 16.4332 90.7246 6.46689
52879 2 15.9322 81.0925 4.616
52880 2 15.8316 84.858 4.68174
52881 2 16.012 88.849 4.77881
52882 2 17.401 83.0865 4.19666
52883 2 17.5539 86.7215 3.99412
52884 2 17.4268 90.7727 3.94382
52885 2 13.6926 82.7684 5.54614
52886 2 13.7392 87.0043 5.38456
52887 2 13.654 90.5808 5.55335
52888 2 14.449 83.0422 3.0337
52889 2 14.7137 86.6982 2.92575
52890 2 14.4477 90.6036 2.97853
51935 2 11.2201 73.0254 0.0998747
66251 2 7.88363 61.3458 8.47704
52954 2 20.7673 81.0924 0.113614
52897 2 9.6197 82.8891 0.958244
52898 2 9.26035 86.735 0.529431
52899 2 9.4624 90.7083 1.17046
52903 2 12.2961 82.9687 1.82269
52904 2 12.2794 86.7088 1.72654
52905 2 12.1714 90.7279 1.83111
52906 2 11.632 80.8873 6.74393
52907 2 11.5131 84.8478 6.51589
52908 2 11.4761 88.77 6.41666
52909 2 10.7994 82.7091 4.59322
52910 2 10.7529 86.7437 4.78164
52911 2 10.995 90.6233 4.82767
52912 2 12.604 80.751 3.95259
52913 2 12.3402 84.8093 3.94551
52914 2 12.5704 88.8855 3.75739
52915 2 8.73138 80.8094 5.71877
52916 2 8.86719 84.7384 5.77018
52917 2 8.89633 88.8496 5.49588
52918 2 9.63685 80.9644 3.10541
52919 2 9.48747 84.6223 2.82368
52920 2 9.77072 88.8409 2.66372
52927 2 24.5759 80.8557 0.878529
52928 2 24.3144 84.7633 0.857554
52929 2 24.3942 88.7635 0.818257
52945 2 23.9625 82.9082 5.64126
52946 2 23.8144 86.8081 5.63741
52947 2 23.7279 90.7299 5.70334
52948 2 24.5793 83.1275 3.03312
52949 2 24.5069 86.9679 2.96086
52950 2 24.6365 90.6543 3.02893
2984 1 20.474 61.3348 4.54707
22513 1 15.3558 82.7062 23.335
22479 1 5.06183 90.5862 23.3451
52957 2 19.2398 83.0483 0.82391
52958 2 19.3529 86.848 1.08743
52959 2 19.4691 90.7871 0.965892
52963 2 22.2192 82.8179 1.82896
52964 2 22.2088 86.7434 1.8286
52965 2 22.2387 90.8937 1.82395
52966 2 21.4983 81.0239 6.69246
52967 2 21.7576 84.8123 6.44758
52968 2 21.3432 88.7868 6.59574
52969 2 20.7609 82.8456 4.92989
52970 2 20.9186 86.7907 4.91858
52971 2 20.8329 90.744 4.57561
52972 2 22.192 80.9917 3.55189
52973 2 22.3208 84.8679 3.91256
52974 2 22.2678 88.7963 4.1156
52975 2 18.6886 80.9581 5.72099
52976 2 18.8426 84.8837 5.8335
52977 2 18.7791 88.5459 5.69178
52978 2 19.4665 81.129 2.88221
52979 2 19.57 84.825 3.07217
52980 2 19.6256 88.8058 3.01135
66243 2 4.88874 65.3577 7.77321
66245 2 5.788 63.2816 9.48302
66246 2 5.38384 67.3484 9.57823
66249 2 4.12192 65.377 10.2829
66252 2 7.85627 65.355 8.54536
66255 2 6.82229 65.5056 11.2272
66257 2 6.3183 63.2573 16.122
66258 2 6.02832 67.1617 16.0721
66261 2 5.79027 65.3614 14.3818
66263 2 7.02824 63.2936 13.3439
66264 2 7.13711 67.2603 13.4993
66266 2 3.39028 63.0864 15.1015
66267 2 3.37927 67.233 15.2932
66269 2 4.37168 63.1973 12.4936
66270 2 4.3109 67.335 12.5416
66272 2 0.0675678 63.3194 7.57873
66273 2 0.0403116 67.2438 8.06206
66276 2 0.740857 65.1843 9.50985
66278 2 -0.861619 63.0801 10.2021
66279 2 -0.992651 66.9322 10.5152
66281 2 2.98101 63.2495 8.50474
66282 2 2.64751 67.1873 8.6551
66284 2 2.04513 63.1771 11.1562
66285 2 1.91787 67.2116 11.4493
66288 2 1.28064 65.2194 16.1388
66290 2 0.680265 63.205 14.1424
66291 2 0.687123 67.2111 14.2613
66294 2 2.02676 65.2285 13.3989
12746 1 24.4927 74.9806 7.48524
66300 2 -0.610197 64.9545 12.3768
66303 2 15.4377 65.5262 7.84003
66305 2 15.7143 63.4489 9.43719
66306 2 15.5305 67.3511 9.47022
66309 2 13.9784 65.2688 10.2708
66312 2 18.0459 65.2342 8.50146
66315 2 16.8773 65.4434 11.2735
66317 2 16.1305 63.4115 15.8808
66318 2 16.176 67.3729 15.9342
66321 2 15.6771 65.4012 14.1332
66323 2 17.0997 63.4991 13.3232
66324 2 17.3861 67.2701 12.9038
66326 2 13.3551 63.2114 15.0398
66327 2 13.3933 67.0893 15.0163
66329 2 14.0159 63.1682 12.4179
66330 2 14.2753 67.8388 12.4273
66332 2 9.80782 63.1818 7.5313
66333 2 10.0061 67.2394 7.57117
66336 2 10.5095 65.3038 9.36067
66338 2 9.00909 63.4554 10.2128
66339 2 9.23796 67.2798 10.4826
66341 2 12.9763 63.6077 8.29614
66342 2 13.041 67.201 8.50566
66344 2 12.0251 63.2234 10.9397
66345 2 12.0258 66.8995 11.108
66348 2 11.3501 65.1052 16.2152
66350 2 10.7636 63.2665 14.2041
66351 2 10.5726 67.1385 14.4172
66354 2 11.9478 65.3497 13.474
66357 2 8.4779 65.0918 15.0273
66360 2 9.16411 65.2465 12.4997
66369 2 23.9925 65.4063 10.2003
66386 2 23.5435 63.2834 14.8783
66387 2 23.4568 67.2696 15.0011
51844 2 5.67705 71.2126 0.102316
66390 2 24.1533 67.2081 12.3176
66392 2 20.1293 63.2267 7.67072
66393 2 20.1856 67.1178 7.50424
66396 2 20.9074 65.2095 9.19455
66398 2 19.1456 63.3156 10.1837
66399 2 19.2619 67.3203 10.0471
66401 2 22.5641 63.3036 8.31432
66402 2 22.7874 67.748 8.40582
66404 2 22.1232 63.1931 11.0505
66405 2 21.6806 67.2063 11.0137
66408 2 20.9309 65.2388 15.709
66410 2 20.5408 63.3711 13.9776
66411 2 20.7198 67.2683 13.9174
66414 2 22.2818 65.2636 12.8306
66417 2 18.1068 65.0985 15.066
66420 2 19.1708 65.1334 12.3082
67201 2 5.06914 69.1913 7.77426
67202 2 5.14073 73.043 7.59501
67203 2 4.80965 76.8047 7.71146
67204 2 5.63502 71.0897 9.52189
67205 2 5.88127 74.9454 9.59811
67206 2 5.5963 78.9046 9.26516
67207 2 4.02986 69.1639 10.3543
67208 2 4.20169 73.2058 10.4339
67209 2 3.95999 76.9758 10.3745
67210 2 7.91664 68.9383 8.68177
67211 2 7.94823 73.089 8.5744
67212 2 7.80591 76.7904 8.59768
67213 2 7.0916 69.26 11.1703
67214 2 7.1844 72.7992 11.2641
67215 2 7.02582 77.1021 11.2143
67216 2 6.31371 71.1448 15.9815
67217 2 6.32233 75.0016 16.0887
67218 2 6.29927 79.1102 15.7611
67219 2 5.46304 69.1004 14.0787
67220 2 5.70214 73.1201 14.0936
67221 2 5.48331 77.055 14.3179
67222 2 7.01398 71.0218 13.2571
67223 2 7.34619 75.0498 13.2903
67224 2 7.05849 78.9874 12.9906
67225 2 3.36723 71.2993 15.2032
67226 2 3.55513 75.0032 15.1975
67227 2 3.39631 78.8288 15.2045
67228 2 4.23721 71.357 12.4708
67229 2 4.22033 75.1783 12.6415
67230 2 4.16272 78.9699 12.6411
67231 2 0.0509961 71.2451 7.79052
67232 2 -0.204077 75.1237 7.27638
67233 2 -0.119222 78.9783 7.63037
67234 2 0.678469 69.2533 9.84202
67235 2 0.558765 73.1756 9.51372
67236 2 0.44563 76.8429 9.38322
67237 2 -1.00293 71.3566 10.6471
67238 2 -0.782533 74.9681 10.9989
67239 2 -0.878879 79.2749 10.3432
67240 2 2.83339 71.3409 8.71391
67241 2 2.42422 74.8266 8.64343
67242 2 2.78197 78.961 8.42285
67243 2 1.78491 71.2023 11.3506
67244 2 1.99354 75.1561 11.4238
67245 2 1.91522 78.8807 11.1532
67246 2 1.61393 69.1424 15.943
67247 2 1.27811 73.1293 16.017
67248 2 1.35331 76.9901 16.3346
67249 2 0.57956 71.1154 14.3685
67250 2 0.383552 75.0071 14.0585
67251 2 0.851807 78.9802 14.4895
67252 2 2.14333 69.1738 13.3285
67253 2 2.05997 73.1643 13.2201
67254 2 2.14774 76.9125 13.4629
50954 2 17.278 61.5764 1.89273
81749 2 23.9169 63.0857 22.0496
52894 2 10.9385 80.9404 -0.00424606
67258 2 -0.652452 69.2162 12.6223
67259 2 -0.874089 73.0261 12.636
67260 2 -0.714131 77.1766 12.6665
67261 2 14.9751 69.2378 7.46858
67262 2 15.2703 73.2063 7.65961
67263 2 14.8376 77.1036 7.56954
67264 2 15.7941 71.2323 9.38225
67265 2 15.5257 75.1132 9.34981
67266 2 15.841 78.9874 9.56696
67267 2 14.2793 69.3578 10.239
67268 2 14.1631 73.0504 10.2687
67269 2 14.0607 76.8768 10.2088
67270 2 17.9023 69.2229 8.57394
67271 2 17.787 73.3318 8.56067
67272 2 18.0133 77.2994 8.65047
67273 2 17.0707 69.5721 11.1936
67274 2 16.87 73.4664 11.2117
67275 2 17.0408 77.082 11.155
67276 2 16.3021 71.1814 15.9362
67277 2 16.3674 75.1335 16.2401
67278 2 16.0915 79.0469 15.9333
67279 2 15.8554 69.1562 14.1503
67280 2 15.7896 73.1736 14.2311
67281 2 15.4275 77.0584 14.4227
67282 2 17.3774 71.2961 13.2017
67283 2 17.4271 75.3225 13.472
67284 2 17.0089 78.9614 13.2484
67285 2 13.3291 71.4544 15.0616
67286 2 13.62 75.1507 15.2902
67287 2 13.4849 78.9084 14.972
67288 2 14.375 71.2837 12.5525
67289 2 14.4771 75.0251 12.5025
67290 2 14.1859 78.7127 12.3522
67291 2 10.2025 71.1767 7.28824
67292 2 10.2209 75.0306 7.63506
67293 2 9.97043 78.8809 7.42078
67294 2 10.9375 69.1373 9.18722
67295 2 10.8648 73.0611 9.3997
67296 2 10.6665 76.9967 9.32307
67297 2 9.33522 71.1182 10.2046
67298 2 9.11378 75.0855 10.2453
67299 2 8.86967 78.8946 10.3954
67300 2 13.1507 71.3309 8.51116
67301 2 12.9733 75.2814 8.57395
67302 2 12.7487 78.9994 8.20122
67303 2 12.0058 70.9243 11.3448
67304 2 12.2656 75.2672 11.0664
67305 2 11.9264 78.9768 11.1036
67306 2 11.0773 69.1985 15.9019
67307 2 11.3279 73.2004 15.6779
67308 2 11.4176 76.9489 15.954
67309 2 10.5746 71.1859 14.2678
67310 2 10.7031 75.0926 14.3772
67311 2 10.733 78.8623 14.0908
67312 2 11.9747 69.0082 13.2724
67313 2 12.1543 73.2568 13.2059
67314 2 12.1967 76.99 13.2151
67315 2 8.23432 68.8875 15.1842
67316 2 8.22547 72.9312 15.1704
67317 2 8.55993 76.787 14.9374
67318 2 9.11523 69.264 12.4236
67319 2 9.55719 73.3243 12.1763
67320 2 9.41849 77.1572 12.4445
67327 2 24.2629 69.1971 10.381
67328 2 24.1039 73.2118 10.1722
67329 2 24.1257 77.0993 10.2414
67345 2 23.3431 71.1057 14.8577
67346 2 23.3474 74.967 15.1133
67347 2 23.3823 78.8383 14.8666
67348 2 24.3156 71.2439 12.4683
51876 2 0.678555 77.1168 -0.174544
67350 2 24.1273 79.0154 12.2794
67351 2 19.9117 71.0919 7.62337
67352 2 20.0855 75.1143 7.54989
67353 2 20.0325 79.1193 7.57941
67354 2 20.7821 69.3344 9.48067
67355 2 20.6721 73.3125 9.14781
67356 2 20.7719 77.2014 9.52605
67357 2 19.2968 71.2914 10.3617
67358 2 19.1833 75.0644 10.5418
67359 2 19.2697 79.1457 10.3515
67360 2 22.7857 70.9896 8.44683
67361 2 22.8368 75.2067 8.38205
67362 2 22.9688 79.0275 8.61708
67363 2 22.1829 71.607 11.1297
67364 2 21.9434 75.4107 11.2396
67365 2 21.955 78.9852 11.1126
67366 2 21.2622 69.314 16.1609
67367 2 21.2248 73.1606 16.1077
67368 2 21.1582 76.83 16.119
67369 2 20.8044 71.0725 13.9955
67370 2 20.4944 75.0951 14.3159
67371 2 20.5084 78.9161 13.9918
67372 2 22.2035 69.1898 13.0118
67373 2 22.0453 73.2978 13.1582
67374 2 21.9601 77.0503 13.0634
67375 2 18.6174 69.2057 14.8869
67376 2 18.3403 73.0358 14.7418
67377 2 18.3082 77.2913 15.1346
67378 2 19.2388 69.0074 12.4464
67379 2 19.3604 73.0963 12.4806
67380 2 19.5383 77.1947 12.3626
68161 2 5.29482 80.8753 7.59569
68162 2 5.07175 84.7023 7.52362
68163 2 5.21559 88.7209 7.60034
68164 2 5.64544 82.8229 9.18885
68165 2 5.90554 86.6589 9.37558
68166 2 5.42936 90.796 9.322
68167 2 4.20554 80.9946 10.2908
68168 2 4.27688 84.8549 10.3287
68169 2 4.29032 88.81 10.4009
68170 2 7.94901 81.0574 8.68608
68171 2 7.97125 84.5436 8.57712
68172 2 7.76976 88.7287 8.53551
68173 2 6.63723 80.9732 11.3571
68174 2 7.01105 84.662 10.9394
68175 2 7.10074 88.9464 11.0754
68176 2 6.14192 82.7076 15.9984
68177 2 6.34504 86.8275 16.0207
68178 2 6.32142 90.6488 15.8742
68179 2 5.78928 80.9608 14.118
68180 2 5.67759 84.6403 14.2597
68181 2 5.6395 88.6953 14.1905
68182 2 7.48282 82.8991 13.2199
68183 2 7.15068 86.7205 13.3047
68184 2 6.81934 90.7445 13.1687
68185 2 3.552 82.6982 15.2118
68186 2 3.54152 86.6934 15.1348
68187 2 3.46053 90.4134 15.3512
68188 2 4.52206 82.9844 12.3043
68189 2 4.32961 86.4846 12.2984
68190 2 4.27072 90.7379 12.4581
68191 2 -0.153768 82.8806 7.40249
68192 2 0.211863 87.0668 7.37187
68193 2 0.0821673 90.841 7.82183
68194 2 0.676041 80.8801 9.18417
68195 2 0.986103 84.8156 9.31916
68196 2 0.701852 88.88 9.31615
68197 2 -0.768239 82.9237 10.3973
68198 2 -0.812636 86.8067 10.3234
68199 2 -1.06308 90.729 10.4497
68200 2 2.92067 82.6421 8.33657
68201 2 2.87168 86.5794 8.34772
68202 2 3.0039 90.6794 8.41432
68203 2 1.9063 82.785 10.911
68204 2 1.975 86.9233 11.1302
68205 2 1.94207 90.4713 11.1504
68206 2 1.25535 80.9826 16.1642
68207 2 1.28562 84.7797 15.9545
68208 2 1.28731 88.6214 16.3416
68209 2 1.01578 82.8611 14.429
68210 2 0.687515 86.8424 14.1669
68211 2 0.815607 90.5069 14.2774
68212 2 2.42732 81.0056 13.1591
68213 2 1.92115 84.8072 13.1996
68214 2 2.47291 88.7895 13.4084
2940 1 11.2986 67.1761 0.179186
4091 1 11.2557 86.6625 -0.00893915
4074 1 16.2926 88.8043 0.147158
68218 2 -0.748201 80.917 12.4672
68219 2 -0.507826 84.7033 12.1384
68220 2 -0.778923 88.7634 12.4222
68221 2 14.9838 81.0557 7.65757
68222 2 14.9803 84.9249 7.63157
68223 2 14.8309 88.6689 7.60088
68224 2 15.484 82.833 9.44663
68225 2 15.4833 86.7752 9.53098
68226 2 15.7068 90.7525 9.35564
68227 2 14.3207 80.6986 10.4845
68228 2 14.0611 84.7074 10.3444
68229 2 14.0985 88.6255 10.3224
68230 2 17.8632 81.2122 8.48409
68231 2 17.6948 84.7811 8.49402
68232 2 17.7725 88.3491 8.47101
68233 2 16.7774 81.1748 11.3789
68234 2 16.8721 84.8901 11.248
68235 2 16.7832 88.7603 11.1986
68236 2 16.0867 82.9365 15.8536
68237 2 16.3167 86.7308 16.0158
68238 2 16.2457 90.5429 15.8931
68239 2 15.3666 80.8914 14.2182
68240 2 15.4535 84.8899 14.1466
68241 2 15.3888 88.8078 14.0763
68242 2 17.1649 82.8659 13.4182
68243 2 16.9805 86.8162 13.384
68244 2 17.2239 90.7156 13.4028
68245 2 13.2504 82.7891 15.1701
68246 2 13.513 86.4756 15.1313
68247 2 13.4414 90.3637 15.1655
68248 2 14.2867 82.7599 12.4403
68249 2 14.2264 86.8797 12.3436
68250 2 14.2481 90.511 12.3128
68251 2 10.0751 82.806 7.39348
68252 2 9.88131 86.7811 7.74312
68253 2 10.1452 90.605 7.61706
68254 2 10.6881 80.7061 9.58733
68255 2 10.674 84.7965 9.22807
68256 2 10.4259 88.7051 9.34742
68257 2 9.368 82.7468 10.5478
68258 2 8.97294 86.611 10.3364
68259 2 9.10905 90.6881 10.5358
68260 2 12.79 82.9637 8.61761
68261 2 12.7401 86.6632 8.36004
68262 2 12.9375 90.5714 8.49931
68263 2 12.0148 82.8801 11.0889
68264 2 11.9403 86.8161 11.2239
68265 2 11.9037 90.6987 11.2416
68266 2 11.1049 80.8513 16.13
68267 2 11.1466 84.8988 16.0653
68268 2 11.4862 88.7351 15.9925
68269 2 10.5871 82.7718 14.2564
68270 2 10.3952 86.7146 14.2719
68271 2 10.599 90.676 14.235
68272 2 12.001 80.9695 13.0573
68273 2 12.1935 84.9017 13.1255
68274 2 12.0591 88.6681 13.3398
68275 2 8.40729 80.9063 15.0994
68276 2 8.35497 84.812 15.1566
68277 2 8.41294 88.5987 15.1578
68278 2 9.33756 80.6061 12.5048
68279 2 9.26841 84.869 12.4586
68280 2 9.19081 88.8435 12.2858
68287 2 23.7945 81.1126 10.3286
68288 2 24.2633 84.8723 10.4695
68289 2 24.404 88.6927 10.6419
68305 2 23.3107 82.7927 14.9658
68306 2 23.5974 86.8719 15.0389
68307 2 23.5599 90.412 15.1939
68308 2 24.2663 82.9128 12.5314
68309 2 24.4855 86.7753 12.4536
68310 2 24.1793 90.9637 12.4806
68311 2 20.2151 82.7389 7.74683
68312 2 20.1368 86.7625 7.79533
68313 2 20.1226 90.687 7.54971
68314 2 20.6416 81.0999 9.44299
68315 2 20.7575 84.879 9.33606
68316 2 20.5614 88.7961 9.54141
68317 2 18.9831 82.8291 10.2566
68318 2 18.9303 86.7362 10.2478
68319 2 19.0779 90.4764 10.3252
68320 2 22.9487 83.0572 8.38314
68321 2 22.8077 87.059 8.54005
68322 2 22.867 90.7025 8.63653
68323 2 21.9826 83.1273 11.3831
68324 2 22.204 86.662 11.2096
68325 2 21.5458 90.4906 11.4198
68326 2 21.5029 80.7779 15.802
68327 2 21.3037 84.8345 16.3003
68328 2 21.2186 88.558 15.9586
68329 2 20.6154 82.8711 14.5106
68330 2 20.2548 86.8449 13.9024
68331 2 20.5495 90.74 14.3524
68332 2 22.1598 81.0383 13.1712
68333 2 22.0878 85.0406 13.6177
68334 2 22.0634 88.6747 13.2596
68335 2 18.3257 80.8336 15.1339
68336 2 18.3581 84.8576 14.9678
68337 2 18.5057 88.7926 15.0451
68338 2 19.263 80.9014 12.41
68339 2 19.2461 84.5531 12.2721
68340 2 19.1885 88.6141 12.3936
81603 2 4.68446 65.2119 16.9941
81605 2 5.58577 63.5256 18.6566
81606 2 5.04702 67.2381 18.9773
81609 2 3.57179 65.0832 19.982
81612 2 7.74303 65.0788 17.8513
81615 2 6.51885 65.3466 20.5216
81623 2 6.84914 63.3133 22.5805
81624 2 6.84074 67.157 22.9947
81629 2 3.77447 63.0204 21.9304
81630 2 3.84147 67.1726 21.9617
81632 2 -0.285893 63.2922 16.9203
81633 2 -0.319002 67.4145 16.9484
81636 2 0.214609 65.197 18.9451
81638 2 -1.46973 63.2948 19.8352
81639 2 -1.1512 67.2219 19.6363
81641 2 2.29978 63.367 18.0094
81642 2 2.46477 67.3844 18.1511
81644 2 1.33468 63.1028 20.8975
81645 2 1.47994 67.2699 20.7738
21392 1 23.4871 63.1893 19.6676
81660 2 -1.04248 65.2888 21.8913
81663 2 14.4205 65.2852 16.8321
81665 2 15.2112 63.4878 18.8591
81666 2 15.3054 67.25 18.7913
81669 2 13.9364 65.5493 20.1131
81672 2 17.6555 65.2649 17.7178
81675 2 16.8716 65.1387 20.6203
81683 2 16.7666 63.2982 22.696
81684 2 16.694 67.1373 22.6108
81689 2 13.843 63.4112 22.0554
81690 2 14.0168 67.3263 21.8448
81692 2 9.75642 63.1481 17.0726
81693 2 9.83157 67.1999 17.0231
81696 2 10.1234 65.2394 18.7537
81698 2 8.51413 63.4298 19.9572
81699 2 8.77567 67.2187 20.0286
81701 2 12.498 63.207 17.8238
81702 2 12.4922 67.0798 17.7784
81704 2 11.5622 63.4998 20.6956
81705 2 11.3931 67.1983 20.8463
81714 2 11.8803 65.203 22.872
81720 2 8.90684 65.1875 21.9217
81755 2 20.2252 61.4533 18.5137
50916 2 0.853103 65.4563 0.29126
81750 2 23.7128 67.1224 21.9753
81752 2 19.7582 63.2877 16.8229
81753 2 19.5638 67.2307 16.8062
81756 2 20.0729 65.3265 18.7589
81758 2 18.8168 63.2352 19.7103
81759 2 18.8686 67.1611 19.569
81761 2 22.444 63.3634 17.8388
81762 2 22.2268 67.0497 17.9248
81764 2 21.7282 63.4567 20.6387
81765 2 21.4212 67.1769 20.5556
81774 2 21.8505 65.2229 23.0142
81780 2 19.117 65.0503 21.8824
82561 2 4.59295 69.1611 16.7104
82562 2 4.66351 73.0987 17.0559
82563 2 4.9191 77.1089 17.1518
82564 2 5.24642 70.7651 18.6537
82565 2 5.34534 74.8331 18.8969
82566 2 5.33105 78.9359 18.9419
82567 2 3.79807 69.1997 19.6382
82568 2 3.72475 72.7141 19.5134
82569 2 3.66565 76.8788 19.5576
82570 2 7.58708 69.2462 18.0425
82571 2 7.43735 73.0953 17.9214
82572 2 7.39475 77.0903 17.7546
82573 2 6.71167 69.0553 20.6974
82574 2 6.50496 73.0697 20.5165
82575 2 6.64191 76.9253 20.6432
82582 2 6.82137 71.0601 22.7115
50946 2 15.9667 67.2299 0.114124
82584 2 7.04215 78.7251 22.7303
82588 2 4.02074 71.2081 21.932
82589 2 3.88041 74.6967 21.8813
82590 2 4.0847 78.7917 21.6931
82591 2 -0.278475 71.2296 16.9278
82592 2 -0.347827 74.9219 17.0761
82593 2 -0.29186 79.0381 17.089
82594 2 0.257429 69.2319 18.7537
82595 2 0.242215 73.1703 18.7804
82596 2 0.35046 76.9588 18.9632
82597 2 -1.2917 71.2522 19.7686
82598 2 -1.20868 75.0496 20.0082
82599 2 -1.1669 78.8506 19.8961
82600 2 2.36122 70.9585 17.8383
82601 2 2.4602 74.7507 17.8784
82602 2 2.58091 79.1379 18.1475
82603 2 1.65946 71.2827 20.8163
82604 2 1.87569 74.8372 20.7015
82605 2 1.5342 79.0069 20.8354
82612 2 1.83157 69.0396 22.8977
82613 2 1.78771 72.9609 22.9553
82614 2 1.92439 76.9296 22.8405
82618 2 -1.01114 69.1075 21.9263
82619 2 -0.88199 73.0374 21.8962
82620 2 -0.968542 76.7542 21.9904
82621 2 14.8068 69.0783 17.1551
82622 2 14.7326 73.0774 17.1568
82623 2 14.5703 76.9659 17.0547
82624 2 15.3092 71.1482 18.7984
82625 2 15.6478 75.0902 19.0714
82626 2 15.2746 78.9082 19.0756
82627 2 13.8381 69.3159 19.7792
82628 2 13.844 73.1201 19.4316
82629 2 13.9007 77.1114 19.7902
82630 2 17.5614 69.4758 17.8025
82631 2 17.4622 72.8545 17.9502
82632 2 17.4483 77.2395 17.9703
82633 2 16.5193 68.8798 20.7423
82634 2 16.605 73.1024 20.5078
82635 2 16.6997 77.134 20.6569
82642 2 16.6678 71.2907 22.932
82643 2 16.5667 74.8434 22.6832
82644 2 16.856 78.8746 22.827
82648 2 13.9276 71.4477 21.724
82649 2 13.8485 74.9858 21.7772
82650 2 14.0511 78.9715 21.8338
82651 2 9.82212 71.088 16.9109
82652 2 9.63012 75.025 17.006
82653 2 9.65072 78.9351 16.975
82654 2 10.3702 68.9581 18.8858
82655 2 10.3127 73.0674 18.6623
82656 2 10.293 77.0284 18.8103
82657 2 8.98293 71.1508 19.7163
82658 2 8.89466 74.8338 19.812
82659 2 8.66031 79.07 19.6277
82660 2 12.2683 71.0493 17.8396
82661 2 12.7441 74.9949 17.9385
82662 2 12.6323 79.195 17.7708
82663 2 11.601 71.0505 20.7506
82664 2 11.613 75.014 20.3713
82665 2 11.3244 79.0018 20.8949
82672 2 11.9299 69.1864 22.7857
82673 2 11.6153 73.1033 22.6598
2886 1 6.21861 65.5005 0.34915
82678 2 9.18743 69.1384 21.7946
82679 2 8.64414 72.7054 21.7631
82680 2 9.14304 76.6856 21.6883
52866 2 15.819 90.6833 0.0359344
4126 1 21.2639 82.9841 0.313813
51936 2 10.7371 76.9856 0.268861
82711 2 19.8478 71.2377 17.0503
82712 2 19.6004 74.9004 17.0255
82713 2 19.7454 78.9593 16.9891
82714 2 20.4639 69.2937 18.6579
82715 2 20.314 73.0981 18.7168
82716 2 20.4213 76.9342 18.9022
82717 2 18.8413 71.0586 19.6048
82718 2 18.7846 75.034 19.6679
82719 2 18.9696 78.9085 19.6763
82720 2 22.6067 71.1972 17.8814
82721 2 22.5992 74.9721 17.9296
82722 2 22.7305 78.7735 17.911
82723 2 21.838 70.7155 20.5683
82724 2 21.5125 75.0625 20.5917
82725 2 21.805 79.037 20.601
82732 2 21.8199 68.8895 22.6479
82733 2 22.1237 72.8232 22.5704
82734 2 21.6969 76.9661 22.3886
82738 2 19.1914 69.3617 21.8402
82739 2 19.1616 72.9077 21.6682
82740 2 19.0785 76.8542 21.6722
83521 2 4.81349 81.0213 17.387
83522 2 4.6022 84.5821 16.8669
83523 2 4.86429 88.6306 17.0923
83524 2 5.49767 82.9319 18.8996
83525 2 5.43263 86.7178 18.8765
83526 2 5.47415 90.6346 18.9155
83527 2 3.72613 80.9535 20.0572
83528 2 3.83223 84.7292 19.8936
83529 2 3.92842 88.6146 19.8285
83530 2 7.47245 80.9499 18.2584
83531 2 7.53128 84.9481 17.8942
83532 2 7.56925 88.7592 17.939
83533 2 6.59511 80.8916 20.809
83534 2 6.8029 84.8246 20.7749
83535 2 6.93439 88.5632 20.5633
83542 2 6.93507 82.7868 22.8134
83543 2 7.16154 86.8242 22.72
83544 2 6.91265 90.6011 22.4222
83548 2 4.26868 82.7313 21.7744
83549 2 4.25531 86.7043 21.893
83550 2 4.0918 90.7333 21.8169
83551 2 -0.123587 82.8445 17.2946
83552 2 -0.32033 86.7246 17.0398
83553 2 -0.525067 90.7364 17.0956
83554 2 0.389948 80.9571 19.2272
83555 2 0.328654 84.7976 18.9295
83556 2 0.289064 88.7877 19.0156
83557 2 -1.29376 82.9132 20.0146
83558 2 -1.19425 86.8341 19.7583
83559 2 -1.24247 90.6905 19.8467
83560 2 2.39214 82.5293 18.2113
83561 2 2.5133 86.6869 18.1471
83562 2 2.53092 90.7751 18.1104
83563 2 1.7891 82.9524 20.8355
83564 2 1.63166 86.741 20.6314
83565 2 1.57586 90.7026 20.723
83572 2 2.02559 80.7146 22.775
2976 1 21.2683 67.1393 0.242284
82689 2 23.8016 76.6547 19.4763
83578 2 -0.650186 80.8463 21.8235
83579 2 -0.733525 84.7678 21.8355
83580 2 -0.857162 88.8036 21.957
83581 2 14.8333 80.9571 17.0726
83582 2 14.6579 84.8863 17.2075
83583 2 14.6544 88.4601 17.1966
83584 2 15.1243 82.8504 18.5651
83585 2 15.6894 86.7144 18.8541
83586 2 15.4314 90.5882 18.7208
83587 2 14.0331 80.9307 19.9532
83588 2 13.7222 84.9566 20.1903
83589 2 13.6529 88.6904 19.6205
83590 2 17.4274 81.1542 17.8981
83591 2 17.6089 84.592 17.9974
83592 2 17.7474 88.6304 17.8588
83593 2 16.777 80.6316 20.5559
83594 2 16.7311 84.5353 20.6427
83595 2 16.8783 88.631 20.6221
83602 2 16.7994 82.7841 22.5814
83603 2 16.5713 86.6985 22.4746
83604 2 16.5984 90.6168 22.3692
83608 2 14.039 82.9348 22.0557
83609 2 13.9657 86.7647 22.0122
83610 2 13.8106 90.1593 21.8751
83611 2 9.80591 82.8935 16.9959
83612 2 9.67747 86.7871 17.1817
83613 2 9.83686 90.6023 17.2949
83614 2 10.2766 80.9774 18.9963
83615 2 10.4967 84.811 18.8748
83616 2 10.6627 88.77 18.9693
83617 2 8.83135 82.9027 19.8347
83618 2 9.00835 86.8431 19.7367
83619 2 9.05077 90.7006 19.8789
83620 2 12.4452 82.6499 18.0551
83621 2 12.6142 86.8406 17.8097
83622 2 12.6879 90.61 18.0239
83623 2 11.7562 82.7241 20.736
83624 2 11.8793 86.8405 20.5208
83625 2 11.5363 90.9219 20.5943
83632 2 11.9311 80.9661 22.8202
83633 2 11.9075 84.7324 22.6268
83634 2 11.795 88.5564 22.6477
83638 2 8.97816 80.571 21.7773
83639 2 9.13873 84.643 21.7206
83640 2 9.14708 88.6814 21.8146
83668 2 24.263 82.8922 21.8291
50960 2 15.8496 61.5938 4.69376
83670 2 24.22 90.8097 21.7788
83671 2 19.907 82.7579 17.1255
83672 2 19.627 86.8622 16.8467
83673 2 20.0839 90.601 17.1746
83674 2 20.3413 80.7867 18.6528
83675 2 20.4929 84.9774 18.6704
83676 2 20.6158 88.614 18.5972
83677 2 19.2486 82.9625 19.9516
83678 2 18.9208 86.6798 19.6947
83679 2 18.9775 90.4883 19.7887
83680 2 22.5692 83.0254 17.9992
83681 2 22.8077 86.9329 17.6924
83682 2 22.6685 90.5442 17.9925
83683 2 21.8318 83.2975 20.6297
83684 2 21.6551 86.6547 20.4217
83685 2 21.8171 90.7116 20.313
83692 2 21.9612 80.707 22.6672
83693 2 21.7766 84.7501 22.5189
83694 2 21.8895 88.7112 22.524
83698 2 19.236 80.827 21.9484
83699 2 18.9938 85.0225 21.7894
83700 2 19.0887 88.7798 21.7705
21968 1 23.2731 74.7228 20.0035
81668 2 13.6375 61.4351 19.7816
2933 1 17.7324 61.5287 3.74062
52956 2 20.9374 88.7015 0.115496
21962 1 24.458 74.7347 17.035
82674 2 11.8832 77.0671 22.5477
12188 1 19.4764 61.411 7.63143
50996 2 8.84933 61.3084 5.52407
3516 1 11.0259 79.0706 0.36169
2891 1 7.02173 61.3794 6.56712
66311 2 17.895 61.3157 8.49469
51036 2 20.7937 65.3377 -0.0520632
66419 2 19.4062 61.5854 12.4374
4092 1 11.2974 90.5799 0.141835
12164 1 10.2351 61.37 13.9717
66407 2 21.2391 61.4635 15.8706
51056 2 18.7204 61.422 5.78797
4037 1 6.47538 84.6502 0.112549
12158 1 8.89486 61.5275 10.5635
81654 2 1.76442 65.2947 22.9721
21365 1 17.0703 61.3956 22.586
4072 1 16.4439 81.0148 0.0935613
51994 2 20.8837 69.245 -0.079509
52834 2 0.786845 80.8009 0.170949
2939 1 11.3503 63.1071 0.0216211
4090 1 11.4014 82.9419 0.0223562
81674 2 16.693 61.577 20.6793
66308 2 13.9505 61.459 10.2094
66356 2 8.43526 61.2965 15.2029
52895 2 10.788 84.7296 0.0498805
4056 1 1.15443 90.6849 0.0329462
81713 2 11.7834 61.4752 22.8086
4055 1 1.1735 86.7721 0.115885
50886 2 6.20588 67.396 -0.0941151
12101 1 6.13145 61.3441 9.26762
50939 2 -0.429448 61.5091 3.08355
66314 2 16.9785 61.3831 11.1316
2927 1 16.9193 61.5651 6.73845
12194 1 18.7927 61.3853 10.7512
23080 1 15.8341 92.4892 19.0567
3480 1 1.29061 78.8611 0.185579
66320 2 15.6296 61.418 14.1566
66353 2 11.9843 61.4351 13.0543
83574 2 2.04088 88.8897 22.612
81695 2 10.4074 61.3794 18.8914
50993 2 12.7332 61.3486 3.86945
81662 2 14.7513 61.4433 17.026
51906 2 16.1513 79.0478 0.0927061
3478 1 1.49959 71.2199 0.039834
2903 1 0.964205 63.4235 0.251628
12143 1 16.4523 61.4101 16.0594
81614 2 6.44994 61.3907 20.757
13885 1 8.5504 92.4718 10.4863
81611 2 7.63886 61.4575 17.9729
12137 1 15.954 61.3075 9.55455
81671 2 17.3706 61.4276 17.7726
50936 2 -1.08216 61.4883 5.90081
21317 1 5.56988 61.4384 18.9838
21353 1 15.6628 61.4924 18.9703
81602 2 4.64663 61.534 17.0949
81719 2 8.99542 61.3942 21.6489
13870 1 16.7498 92.5315 15.8207
69166 2 1.20638 92.4388 16.2944
53815 2 -1.13747 92.4764 5.68773
21404 1 19.1122 61.5015 16.7131
69199 2 15.4744 92.5167 14.1162
12116 1 -0.17787 61.3058 7.66482
23092 1 17.0853 92.4663 22.5746
66254 2 7.08852 61.5851 11.2596
50999 2 9.63229 61.2019 2.78191
21332 1 -0.612426 61.4413 17.2925
84481 2 4.574 92.4866 17.0219
84553 2 16.6735 92.4061 20.6349
69175 2 -1.61395 92.4489 15.2361
23044 1 5.70729 92.5695 18.8174
84607 2 23.9315 92.5927 19.5809
69238 2 9.07271 92.4994 12.4935
53875 2 8.77428 92.5534 5.48956
84592 2 12.1366 92.2814 22.876
4639 1 0.516211 92.5977 4.45456
53833 2 17.168 92.6083 1.62506
84541 2 14.6704 92.5641 16.9148
13879 1 9.61706 92.5775 7.40535
4612 1 6.3007 92.4099 0.0709455
69235 2 8.29017 92.5816 14.9462
84652 2 21.8601 92.5115 22.9439
53767 2 4.58709 92.5498 0.936795
13891 1 10.0917 92.4225 14.0846
23065 1 -1.5336 92.5374 19.8606
4669 1 9.10061 92.4875 0.996581
53812 2 2.31915 92.5744 3.60901
13915 1 19.5468 92.4692 7.76582
69232 2 11.8627 92.6034 13.0428
84490 2 7.53042 92.523 17.9525
53779 2 5.80048 92.6557 4.73227
69226 2 11.3807 92.436 16.079
69214 2 10.5512 92.3991 9.27756
69178 2 -0.546366 92.4021 12.4745
69187 2 13.8845 92.605 10.5971
84658 2 19.0794 92.4171 21.8165
53773 2 7.31115 92.3259 1.82095
53818 2 -0.45895 92.3832 2.93302
53926 2 21.5724 92.592 6.6503
4618 1 6.98538 92.4752 6.63667
84550 2 17.7313 92.3917 17.9229
53932 2 22.209 92.5294 3.83084
53866 2 11.5127 92.5446 6.76716
66260 2 5.59136 61.4108 14.2305
66416 2 18.3496 61.6216 14.9208
12200 1 20.5825 61.5053 14.0187
66293 2 2.1804 61.3773 13.3579
2885 1 6.34592 61.5034 0.0586062
12128 1 0.308558 61.341 14.1571
50987 2 11.6287 61.4161 6.64608
66248 2 4.40728 61.3921 10.4421
81653 2 1.88503 61.507 23.0801
66368 2 24.1634 61.2588 10.7108
81728 2 24.0709 61.4197 19.8032
66275 2 0.929818 61.4006 9.32593
12122 1 -1.27083 61.2938 10.6366
81635 2 0.0736824 61.3832 19.2675
21957 1 9.83009 77.1429 23.2782
22496 1 0.392923 84.9019 23.3708
52836 2 0.979733 88.6806 0.128864
21903 1 4.97411 78.8074 23.299
22532 1 9.75065 84.7278 23.434
52805 2 5.95101 86.4349 0.234607
2882 1 3.53195 63.498 45.3201
2883 1 3.69582 67.3112 45.4241
2901 1 -1.61332 65.4368 45.4642
2918 1 13.3224 63.1251 45.3649
2919 1 13.4753 67.131 45.3872
2937 1 8.36602 65.2168 45.1859
113336 2 -2.37126 72.9042 43.6316
21323 1 6.3103 61.2831 25.6112
2973 1 18.3363 65.3754 45.069
3457 1 3.39928 71.3195 45.2739
3458 1 3.37231 75.0923 45.6102
3459 1 3.36704 79.1065 45.4293
3475 1 -1.48866 69.1403 45.5294
3476 1 -1.56599 73.055 45.2277
3477 1 -1.73011 77.1349 45.4171
3493 1 13.4538 71.0104 45.235
3494 1 13.7682 74.979 45.4067
3495 1 13.4144 78.8369 45.272
3511 1 8.59517 69.0096 45.3641
3512 1 8.48998 73.2294 45.4886
3513 1 8.22151 76.9798 45.7622
98935 2 -2.18171 81.206 33.9907
21991 1 20.0043 69.0972 23.5592
21381 1 10.0029 65.3042 23.3467
3547 1 18.5944 69.1517 45.3185
3548 1 18.4199 73.0598 45.2088
3549 1 18.4027 76.9386 45.3231
4033 1 3.49189 82.8907 45.495
4034 1 3.39971 86.8041 45.2692
4035 1 3.26176 90.4709 45.3237
4051 1 -1.57705 80.9933 45.256
4052 1 -1.60342 84.5894 45.515
4053 1 -1.70351 88.4487 45.3921
4069 1 13.36 82.8131 45.2655
4070 1 13.3333 86.8502 45.3283
4071 1 13.3268 90.8365 45.172
4087 1 8.42469 80.745 45.2252
4088 1 8.5753 84.7929 45.4183
4089 1 8.51852 88.7042 45.2826
114296 2 -2.47293 84.6819 43.6407
97975 2 -2.21696 69.0132 33.913
113337 2 -2.38227 77.0813 43.4002
4123 1 18.4095 80.7516 45.4407
4124 1 18.1427 84.9378 45.3729
4125 1 18.1944 88.6467 45.2535
21324 1 6.41613 65.1862 25.7364
3529 1 23.4896 71.2376 45.4466
114297 2 -2.51212 88.5682 43.4739
21341 1 1.45979 63.131 25.7343
21342 1 1.29351 66.945 25.8031
83575 2 -1.84401 80.8562 24.5559
21360 1 16.3979 65.3497 25.333
98937 2 -2.38414 88.6332 34.0473
39797 1 16.5893 61.575 41.3521
21377 1 11.3213 63.3076 25.518
21378 1 11.4092 67.281 25.6275
97013 2 1.57243 61.4733 32.5253
21413 1 21.407 63.2211 25.5912
21414 1 21.4926 67.0004 25.5552
21901 1 5.11655 71.2132 23.6914
21898 1 6.47288 69.1062 25.5731
21899 1 6.52716 73.1255 25.6636
21900 1 6.67873 76.9308 25.7167
97976 2 -2.12929 73.2016 33.9193
30602 1 23.9956 63.1983 26.1445
113335 2 -2.20092 69.1235 43.6915
21916 1 1.31365 70.8491 25.6906
21917 1 1.02045 74.9441 25.7465
21918 1 1.48708 78.9547 25.5948
83576 2 -1.74504 84.6649 24.2916
81657 2 -1.61615 65.2177 24.9419
112433 2 11.2391 61.442 41.7387
21934 1 16.5371 69.3178 25.4382
21935 1 16.2698 72.9804 25.4129
21936 1 16.2589 77.0107 25.5151
82617 2 -1.80455 76.8035 24.8103
39812 1 9.45792 61.3491 42.4349
4106 1 23.2094 86.5717 45.3157
21952 1 11.3456 71.0779 25.2855
21953 1 11.2772 75.2002 25.4073
21954 1 11.2718 78.991 25.6554
82615 2 -1.80482 68.8437 24.5777
82640 2 14.8292 73.1177 23.9867
83570 2 0.319569 86.9209 23.4427
21988 1 21.4107 70.946 25.5719
21989 1 21.2227 74.8218 25.355
21990 1 21.1074 78.6992 25.4298
31177 1 24.2674 71.1342 26.6851
51962 2 23.7128 73.1962 45.5536
98936 2 -2.34248 84.8633 34.0892
22474 1 6.42206 80.6927 25.4629
22475 1 6.19812 84.7868 25.6306
22476 1 6.48783 88.6283 25.5278
99028 2 23.8894 82.7971 31.1901
114388 2 23.2847 82.6601 40.66
21937 1 14.8083 71.2415 23.4255
22492 1 1.46446 83.0382 25.6327
22493 1 1.49874 86.9583 25.4208
22494 1 1.26112 90.5549 25.6027
112377 2 -2.25663 65.1371 43.7336
3530 1 23.678 75.0637 45.2221
39819 1 23.8039 67.5247 35.9365
22510 1 16.3013 80.964 25.3633
22511 1 16.6285 84.8477 25.3496
22512 1 16.3149 88.6887 25.5209
40395 1 23.7231 79.1038 35.7106
99030 2 23.6531 90.6414 31.2216
4105 1 23.3335 82.8336 45.2962
22528 1 11.2363 82.9431 25.578
22529 1 11.2846 86.6052 25.7214
22530 1 11.3054 90.4982 25.4627
31755 1 24.1855 90.5558 26.1517
52922 2 23.6756 84.757 45.3821
97977 2 -2.04707 76.8776 34.1596
22564 1 21.3376 82.7567 25.5117
22565 1 21.5332 86.7515 25.633
22566 1 21.4467 90.6499 25.677
97110 2 23.9658 66.9687 31.2451
21327 1 4.81622 67.2461 23.5893
22497 1 0.344497 88.8148 23.4058
30530 1 3.93144 63.198 26.4904
30531 1 3.92093 67.0403 26.5938
30534 1 5.42178 65.3203 28.4475
30536 1 3.1932 63.3095 29.5087
30537 1 3.25409 67.1268 29.4479
30540 1 6.34318 65.1983 35.1475
30542 1 4.67625 63.3576 33.1746
30543 1 4.71284 67.2603 32.974
30546 1 6.87329 65.2854 31.897
30549 1 -1.09694 65.0858 26.8556
30551 1 0.33865 63.1309 28.6013
30552 1 0.406888 67.1176 28.7684
30555 1 -1.81282 65.2733 29.5409
30557 1 0.89977 63.34 34.9738
30558 1 1.00076 67.2772 35.0248
30561 1 -0.464945 65.3578 33.1613
30563 1 1.91195 63.5903 32.2365
30564 1 2.02993 67.3217 32.0669
30566 1 13.8612 63.3791 26.4867
30567 1 14.0708 67.2905 26.2664
30570 1 15.6749 65.4621 28.4197
30572 1 13.4238 63.7189 29.4538
30573 1 13.3536 67.3775 29.3276
30576 1 15.9523 65.2417 34.9882
30578 1 15.0303 63.4172 32.6653
30579 1 14.7199 67.1653 32.8849
30582 1 17.3595 65.257 32.1609
30585 1 9.09713 65.3457 26.2614
30587 1 10.628 63.4604 28.496
30588 1 10.4241 67.2785 28.4174
30591 1 8.25528 65.2413 29.3842
30593 1 10.9472 63.3043 34.8223
30594 1 11.0454 67.2017 34.9624
30597 1 9.66615 65.4579 32.9913
30599 1 11.6557 63.3348 32.1055
30600 1 11.9237 67.2779 32.1737
112340 2 4.68943 61.2686 42.6672
81711 2 10.1178 67.1717 23.943
30608 1 22.9955 63.3748 29.4434
30609 1 23.4085 67.0547 29.3762
30621 1 18.9588 65.1967 26.597
30623 1 20.6051 63.2049 28.4827
30624 1 20.6344 67.0705 28.4985
30627 1 18.4458 65.3686 29.5565
30629 1 21.183 63.3879 35.1486
30630 1 21.0635 67.2949 35.1029
30633 1 19.9203 65.247 33.0478
30635 1 22.0097 63.1623 32.0328
30636 1 22.1969 67.0269 32.0055
31105 1 3.99906 71.0996 26.5468
31106 1 4.02022 75.1755 26.7281
31107 1 4.06942 78.9665 26.6225
31108 1 4.97826 69.2249 28.5437
31109 1 5.41667 73.0668 28.4233
31110 1 5.40937 77.1352 28.4053
31111 1 3.19254 71.1197 29.6258
31112 1 3.21465 75.0595 29.3608
31113 1 3.27338 79.0215 29.347
31114 1 6.08549 69.042 35.0204
31115 1 5.82865 73.1075 34.929
31116 1 6.0413 77.0801 35.0789
31117 1 4.94953 71.0948 33.0859
31118 1 4.53818 75.1545 32.9802
31119 1 4.6538 79.0469 32.9372
31120 1 6.88841 69.2434 31.9768
31121 1 6.90994 73.1722 31.9335
31122 1 6.68 76.9749 31.8899
31123 1 -1.04578 68.9383 26.7756
31124 1 -1.07408 72.8872 26.5569
31125 1 -0.924817 76.8421 26.4108
31126 1 0.187758 71.0023 28.5563
31127 1 0.211974 74.8679 28.5978
31128 1 0.22384 78.779 28.8245
31129 1 -2.08953 68.9999 29.3729
31130 1 -1.93788 73.2705 29.4377
31131 1 -1.85354 76.986 29.4951
31132 1 1.098 71.0274 35.1008
31133 1 1.02995 75.0801 34.5747
31134 1 1.13709 78.9025 34.8683
31135 1 -0.241423 69.2321 32.9068
31136 1 -0.423285 73.1561 32.605
31137 1 -0.32027 77.1151 33.045
31138 1 1.85648 71.3168 32.1637
31139 1 1.80247 75.3294 31.9923
31140 1 1.83531 79.1794 32.2154
31141 1 13.9925 71.0567 26.5856
31142 1 13.99 74.9709 26.4566
31143 1 13.989 78.9909 26.5173
31144 1 15.4162 69.3924 28.4881
31145 1 15.5199 72.9793 28.6474
31146 1 15.5287 77.1041 28.5529
31147 1 13.1756 71.3021 29.2064
31148 1 13.3781 74.9698 29.4534
31149 1 13.3909 79.1004 29.3853
31150 1 16.0713 69.3163 34.8688
31151 1 15.8688 72.9075 34.872
31152 1 16.1727 76.8368 34.9294
31153 1 14.5991 70.9287 32.702
31154 1 14.4676 74.8965 32.9739
31155 1 15.0384 79.0862 32.9313
31156 1 17.2009 69.2244 32.2576
31157 1 17.133 73.0999 32.0202
31158 1 16.7821 76.7468 32.0088
31159 1 8.8942 69.2155 26.465
31160 1 8.9786 73.181 26.4772
31161 1 9.18598 77.0106 26.2653
31162 1 10.3346 71.1878 28.417
31163 1 10.6903 75.2195 28.456
31164 1 10.5237 78.8348 28.5096
31165 1 8.06394 69.3434 29.5101
31166 1 8.54372 73.3163 29.4247
31167 1 8.1976 76.9485 29.2416
31168 1 11.1939 71.1668 34.7842
31169 1 11.2152 75.1645 34.9348
31170 1 11.0684 78.9222 34.8382
31171 1 9.46053 69.2742 33.0997
31172 1 9.6308 73.1575 32.9224
31173 1 9.52926 76.9661 32.9664
31174 1 11.8342 71.062 31.837
31175 1 11.863 75.0926 31.9634
31176 1 11.9753 78.9996 32.0013
81680 2 15.5395 61.4704 23.725
39771 1 -2.12224 64.9908 38.8749
30575 1 16.0398 61.318 34.9776
31183 1 23.2974 71.0895 29.4692
31184 1 23.1811 75.1249 29.3062
31185 1 23.3438 78.8634 29.1225
31195 1 19.0782 68.9464 26.5259
31196 1 18.9745 72.8973 26.3347
31197 1 18.8734 76.8016 26.4705
31198 1 20.5234 71.0357 28.5268
31199 1 20.4436 74.9587 28.5165
31200 1 20.507 78.8253 28.4747
31201 1 18.351 69.2729 29.6009
31202 1 18.5545 73.0747 29.4251
31203 1 18.2198 76.9585 29.1404
31204 1 21.0374 71.1975 34.9755
31205 1 21.0741 74.9866 34.9056
31206 1 21.2943 78.8661 34.7449
31207 1 19.9999 69.2092 32.9512
31208 1 20.0465 73.0877 32.9049
31209 1 19.727 77.0578 32.7091
31210 1 22.2402 71.1804 32.0521
31211 1 22.1391 75.019 32.0901
31212 1 22.0435 78.9282 31.8504
31681 1 4.13921 83.1755 26.6009
31682 1 3.8508 86.8148 26.5255
31683 1 3.90153 90.6524 26.4732
31684 1 5.45713 81.0614 28.4142
31685 1 5.3769 84.8854 28.3792
31686 1 5.21639 88.7673 28.6551
31687 1 3.17722 82.8011 29.5021
31688 1 3.04114 86.5915 29.4933
31689 1 2.89584 90.6122 29.3772
31690 1 5.8709 80.9207 34.8663
31691 1 6.08274 84.8701 35.1004
31692 1 5.98177 88.7348 34.717
31693 1 4.57702 82.9984 33.0453
31694 1 4.69534 86.5919 32.7234
31695 1 4.52605 90.6244 32.8671
31696 1 7.07787 81.0873 32.0833
31697 1 6.835 84.753 31.8395
31698 1 6.78787 88.6724 32.0295
31699 1 -1.06312 80.6798 26.5917
31700 1 -1.08989 84.6259 26.3227
31701 1 -1.05369 88.7373 26.5843
31702 1 0.405875 82.8437 28.2763
31703 1 0.165672 86.6854 28.5313
31704 1 0.380801 90.5673 28.5695
31705 1 -1.91872 80.7848 29.4143
31706 1 -1.97824 84.8868 29.5014
31707 1 -1.90918 88.7096 29.507
31708 1 1.09661 83.0167 35.194
31709 1 1.22925 86.9367 35.1076
31710 1 0.981662 90.6269 35.1509
31711 1 -0.334191 81.1079 32.8951
31712 1 -0.558885 84.9013 33.2006
31713 1 -0.498409 88.911 33.0315
31714 1 1.88954 83.1522 32.2913
31715 1 1.66279 87.1424 32.0628
31716 1 1.76059 90.889 32.0641
31717 1 13.8487 82.6567 26.4393
31718 1 14.054 86.5862 26.3858
31719 1 13.9843 90.5746 26.5765
31720 1 15.5542 81.0287 28.5579
31721 1 15.5125 84.8359 28.436
31722 1 15.2065 88.6565 28.3954
31723 1 13.2622 82.8882 29.5479
31724 1 13.0799 86.7892 29.3434
31725 1 13.093 90.8828 29.3584
31726 1 16.125 80.7556 34.8205
31727 1 16.2024 84.8314 34.9348
31728 1 16.0933 88.7703 34.8148
31729 1 14.7285 82.9519 32.9386
31730 1 14.5154 86.6505 33.0212
31731 1 14.6517 90.8628 32.7488
31732 1 17.3336 81.1702 32.0059
31733 1 17.0939 85.0189 32.1288
31734 1 16.7872 88.8246 31.9339
31735 1 8.99394 80.77 26.2611
31736 1 8.78528 84.9681 26.3645
31737 1 8.96953 88.6806 26.2577
31738 1 10.2364 82.6902 28.3916
31739 1 10.3214 86.6991 28.605
31740 1 10.4411 90.5469 28.2593
31741 1 8.23129 80.9677 29.4357
31742 1 7.9996 85.0398 29.3399
31743 1 8.25154 88.8626 29.255
31744 1 11.16 82.7337 35.0072
31745 1 11.0681 86.7833 34.8442
31746 1 11.0749 90.6565 34.8863
31747 1 9.49317 81.0029 33.0514
31748 1 9.42145 84.9199 32.7785
31749 1 9.70306 88.8534 32.8132
31750 1 11.7023 82.9108 32.1638
31751 1 11.8049 86.623 31.888
31752 1 11.7467 90.6744 31.8614
83540 2 5.50336 84.7891 23.6302
83577 2 -2.04121 88.8215 24.8428
21417 1 19.9962 65.0438 23.4797
31759 1 23.203 82.6516 29.3192
31760 1 23.3243 86.6376 29.4472
31761 1 23.1632 90.4276 29.2945
31771 1 18.9671 80.7944 26.2
31772 1 19.1163 84.8182 26.407
31773 1 19.0194 88.7219 26.4657
31774 1 20.2841 82.8303 28.5131
31775 1 20.2977 86.781 28.5631
31776 1 20.3556 90.5529 28.3055
31777 1 18.558 80.8171 29.5892
31778 1 18.3235 84.6638 29.5261
31779 1 18.1189 88.6458 29.1199
31780 1 21.4482 82.8082 34.9597
31781 1 21.0276 86.6961 35.0951
31782 1 21.0991 90.4504 35.1826
31783 1 19.9696 80.864 33.0694
31784 1 19.7557 84.6537 33.0253
31785 1 19.703 88.7284 32.8201
31786 1 22.0779 82.7656 31.9638
31787 1 21.6646 86.5796 32.0654
31788 1 21.7652 90.5605 31.7829
39746 1 3.656 63.4792 35.8846
39747 1 3.65083 67.3419 35.8965
39750 1 4.99111 65.3898 38.0034
39752 1 2.93908 63.364 38.9765
39753 1 2.89785 67.3004 38.8886
39756 1 5.79736 65.3698 44.5376
39758 1 4.41195 63.2384 42.5278
39759 1 4.51936 67.2274 42.281
39762 1 6.32276 65.1006 41.4475
39765 1 -1.02316 65.169 36.1576
39767 1 0.092385 63.1611 38.1668
39768 1 0.2398 67.0444 38.1912
21363 1 15.0129 67.1366 23.492
39773 1 0.830261 63.3922 44.6209
39774 1 1.04567 67.2421 44.5003
39777 1 -0.234373 65.0815 42.8053
39779 1 1.67164 63.2178 41.7326
39780 1 1.83619 66.9556 41.7506
39782 1 13.4234 63.1799 35.7386
39783 1 13.639 67.2395 35.8314
39786 1 15.2869 65.2749 37.651
39788 1 12.7831 63.5324 38.6097
39789 1 13.022 67.2809 38.6635
39792 1 15.7537 65.2204 44.4407
39794 1 14.2596 63.2594 42.4705
39795 1 14.3045 67.2837 42.1639
39798 1 16.5275 65.1805 41.624
39801 1 8.90083 65.3973 36.012
39803 1 10.086 63.4119 38.0419
39804 1 9.9604 67.502 38.0173
39807 1 7.95952 65.1786 38.8807
39809 1 10.5686 63.198 44.3613
39810 1 10.9186 67.164 44.4045
39813 1 9.29202 65.2279 42.257
39815 1 11.8581 63.3289 41.5146
39816 1 11.6625 67.2625 41.4635
82581 2 5.25213 76.8345 23.4318
97017 2 -2.09471 65.068 34.2801
39824 1 22.877 63.3608 38.8217
39825 1 23.0351 67.0864 38.6238
39837 1 18.7009 65.1703 35.7284
39839 1 20.2199 63.3326 37.8907
39840 1 20.1729 67.4396 37.6583
39843 1 18.1164 65.3387 39.0012
39845 1 20.9208 63.4752 44.4601
39846 1 20.8674 67.3088 44.5792
39849 1 19.4151 65.1912 42.5769
39851 1 21.7061 63.4262 41.4923
39852 1 21.5578 67.0923 41.1689
40321 1 3.69745 71.2415 35.9346
40322 1 3.77473 75.0702 36.1942
40323 1 3.60595 79.0546 35.6666
40324 1 5.17746 69.2467 37.9824
40325 1 5.25295 73.2399 37.8907
40326 1 5.20791 77.379 37.8591
40327 1 3.05853 71.146 38.8128
40328 1 2.9869 75.1455 39.2664
40329 1 2.93569 79.0157 38.9237
40330 1 5.8558 69.2797 44.6408
40331 1 5.96009 72.991 44.4158
40332 1 5.72886 77.0017 44.662
40333 1 4.43384 71.284 42.201
40334 1 4.37732 74.9222 42.779
40335 1 4.61675 78.9496 42.4403
40336 1 6.49123 69.3706 41.3669
40337 1 6.87545 73.3479 41.4795
40338 1 6.70623 76.8088 41.8316
40339 1 -1.32199 69.1395 35.9679
40340 1 -1.06101 73.0449 35.9363
40341 1 -1.02028 77.1744 35.957
40342 1 0.14803 71.1846 37.9191
40343 1 -0.127497 75.1075 37.8016
40344 1 0.221527 78.9452 37.8202
40345 1 -1.95703 68.9445 38.6893
40346 1 -1.99139 72.9262 38.9891
40347 1 -2.03811 77.2472 39.0808
40348 1 0.798173 71.0976 44.4847
40349 1 0.728081 75.0283 44.3375
40350 1 0.793758 78.8955 44.489
40351 1 -0.625472 69.0088 42.4495
40352 1 -0.575374 72.9733 42.4592
40353 1 -0.74537 77.1008 42.5378
40354 1 1.63979 71.0412 41.562
40355 1 1.48732 75.2011 41.441
40356 1 1.75785 79.0051 41.8349
40357 1 13.6212 70.8761 35.8291
40358 1 13.5995 74.9408 36.123
40359 1 13.7205 78.8977 35.9309
40360 1 15.3599 69.1481 37.8432
40361 1 15.1208 72.9625 37.6873
40362 1 15.2726 76.6816 37.8927
40363 1 12.8584 71.2369 38.9727
40364 1 13.0741 74.998 39.2396
40365 1 13.2023 78.8365 38.9815
40366 1 15.955 68.9718 44.3754
40367 1 15.796 72.7123 44.4842
40368 1 15.7592 76.7618 44.3158
40369 1 14.4236 71.1643 42.6148
40370 1 14.5011 74.8971 42.6225
40371 1 14.8106 78.9939 42.2692
40372 1 16.6935 69.0206 41.3777
40373 1 16.7744 72.8106 41.2894
40374 1 16.8511 76.6672 41.3337
40375 1 8.56559 69.2352 35.8741
40376 1 8.60319 73.1144 35.8661
40377 1 8.75088 77.0221 35.8584
40378 1 10.1726 71.2381 38.0518
40379 1 10.0232 75.1556 38.0305
40380 1 10.1885 78.9535 38.0559
40381 1 7.98874 69.3183 38.9864
40382 1 8.03788 73.0898 39.0673
40383 1 8.043 77.1155 39.0858
40384 1 10.7328 71.1416 44.6594
40385 1 10.7511 75.1423 44.4778
40386 1 10.8315 78.8647 44.6355
40387 1 9.25295 69.1678 42.591
40388 1 9.29979 73.0886 42.6941
40389 1 9.39579 76.9844 42.7503
40390 1 11.7008 71.0481 41.5946
40391 1 11.7678 74.9093 41.6944
40392 1 11.5345 78.7529 41.373
31178 1 24.0832 74.9667 26.5096
98070 2 24.0272 78.7723 31.0478
3531 1 23.5584 78.827 45.0149
40399 1 22.9537 71.1824 38.7676
40400 1 22.9899 74.9013 38.5496
40401 1 22.8695 78.9519 38.4192
40411 1 18.7527 69.1059 35.7955
40412 1 18.6025 72.9871 35.76
40413 1 18.7572 76.9755 35.6671
40414 1 20.1736 71.3124 37.856
40415 1 20.2675 74.9718 37.6716
40416 1 20.0447 78.7689 37.7206
40417 1 18.0222 69.1881 38.9113
40418 1 17.9033 73.0498 38.6373
40419 1 17.9529 76.9757 38.6612
40420 1 20.8537 71.2185 44.3195
40421 1 20.7827 75.1163 44.4748
40422 1 20.9779 78.9194 44.3251
40423 1 19.4456 68.9211 42.5569
40424 1 19.6927 73.0539 42.3363
40425 1 19.5466 77.1514 42.2233
40426 1 21.66 71.0489 41.3612
40427 1 21.647 75.0151 41.1789
40428 1 21.4979 79.074 41.0085
40897 1 3.69082 82.8775 36.1398
40898 1 3.62089 86.7218 35.596
40899 1 3.51232 90.6226 35.9163
40900 1 5.14886 80.9439 38.0172
40901 1 4.80538 84.8612 37.8181
40902 1 5.13558 88.6557 37.8847
40903 1 2.73964 82.9557 38.9033
40904 1 2.87668 86.8967 38.9248
40905 1 2.8709 90.6445 39.0546
40906 1 5.73563 80.9239 44.7165
40907 1 5.90578 84.8874 44.3796
40908 1 5.73972 88.7858 44.4289
40909 1 4.3894 82.8931 42.6378
40910 1 4.36406 86.7707 42.4155
40911 1 4.50338 90.6897 42.593
40912 1 6.58378 80.7898 41.5733
40913 1 6.69365 84.6175 41.6551
40914 1 6.58214 88.6388 41.4566
40915 1 -1.02232 81.017 35.7247
40916 1 -1.37038 84.8891 36.0382
40917 1 -1.6106 88.6489 35.8559
40918 1 -0.0650015 83.0008 37.965
40919 1 0.344272 86.8989 37.8207
40920 1 0.00273317 90.6685 37.9143
40921 1 -2.05908 80.8953 38.871
40922 1 -2.08147 84.9022 38.9973
40923 1 -2.21096 88.6687 38.9999
40924 1 0.891858 82.9452 44.5195
40925 1 0.891568 86.7224 44.4203
40926 1 0.758208 90.5004 44.5195
40927 1 -0.521753 80.9224 42.4337
40928 1 -0.781529 84.5971 42.6409
40929 1 -0.642445 88.6276 42.2527
40930 1 1.63677 83.0212 41.4157
40931 1 1.52691 86.678 41.4141
40932 1 1.66571 90.6004 41.5428
40933 1 14.0116 82.7745 35.593
40934 1 13.6979 86.5601 35.7847
40935 1 13.5998 90.6001 35.8588
40936 1 15.2861 80.7106 37.7433
40937 1 15.0269 84.6192 37.7769
40938 1 15.1419 88.6054 37.8981
40939 1 13.1269 82.8962 38.5111
40940 1 12.8865 86.8129 38.6829
40941 1 13.0424 90.5215 38.8056
40942 1 15.807 80.7286 44.439
40943 1 15.4657 84.6941 44.4942
40944 1 15.6731 88.8366 44.4095
40945 1 14.3391 82.8549 42.3311
40946 1 14.2828 86.9612 42.2414
40947 1 14.177 90.6791 42.5149
40948 1 16.5276 81.1645 41.4001
40949 1 16.5606 84.9124 41.2565
40950 1 16.4731 88.8925 41.4326
40951 1 8.49085 80.8602 36.0726
40952 1 8.63297 84.7321 35.7569
40953 1 8.39983 88.6887 35.7144
40954 1 10.001 82.7078 37.8271
40955 1 9.99058 86.6152 37.5245
40956 1 10.0088 90.4631 37.7425
40957 1 8.04484 80.9035 38.9911
40958 1 7.72889 84.7919 38.7142
40959 1 7.79453 88.5207 38.7773
40960 1 10.6932 82.8572 44.3711
40961 1 10.7145 86.7208 44.161
40962 1 10.6488 90.6101 44.3844
40963 1 9.49516 80.6222 42.3753
40964 1 9.37223 84.6993 42.1684
40965 1 9.28679 88.7085 42.3749
40966 1 11.6906 82.6678 41.331
40967 1 11.5055 86.6141 41.1847
40968 1 11.376 90.746 41.3278
30554 1 -1.79949 61.4048 29.3017
22477 1 5.09295 82.8471 23.5943
82610 2 0.351046 74.8734 23.7552
40975 1 22.761 82.8681 38.8715
40976 1 22.6725 86.9496 38.8115
40977 1 23.2052 90.6813 38.9823
40987 1 18.8725 81.0025 35.6728
40988 1 18.7342 84.948 35.718
40989 1 18.5424 88.8048 35.7208
40990 1 20.0458 82.8355 37.4518
40991 1 19.831 86.4852 37.8068
40992 1 20.2807 90.6643 37.9203
40993 1 17.8897 80.9675 38.7803
40994 1 18.0951 84.6971 38.7821
40995 1 18.0709 88.8746 38.9107
40996 1 20.4244 82.854 44.4038
40997 1 20.546 86.6728 44.4052
40998 1 20.7786 90.7352 44.6471
40999 1 19.1818 80.9081 42.2742
41000 1 19.3186 84.8394 42.7072
41001 1 19.1044 88.8561 42.5693
41002 1 21.5151 82.7181 41.495
41003 1 21.5326 86.9155 41.4191
41004 1 21.6952 90.6127 41.6199
50883 2 4.0385 65.4114 45.5822
50892 2 6.68728 65.3634 46.369
50912 2 -0.946156 63.4364 45.5961
50913 2 -1.00559 67.284 45.6872
50921 2 1.90161 63.2685 46.1853
50922 2 1.58004 67.4044 46.4001
50943 2 13.7537 65.0673 45.3296
50952 2 16.6234 65.1598 46.1339
50972 2 8.71463 63.2503 45.2508
50973 2 8.82853 67.043 45.1833
50981 2 11.6513 63.0406 46.3707
50982 2 11.6482 67.3548 46.3187
51032 2 18.8543 63.477 45.4648
51033 2 18.9023 67.1969 45.191
51041 2 21.5553 63.4554 46.4069
51042 2 21.5984 67.4606 46.403
51841 2 3.8318 69.3844 45.5416
51842 2 3.91716 73.1303 45.2715
51843 2 3.79914 77.1572 45.4813
51850 2 6.75315 69.3655 46.4105
51851 2 6.72921 73.0485 46.3535
51852 2 6.4078 76.9502 46.5547
51871 2 -1.08436 71.061 45.6135
51872 2 -1.23475 75.0367 45.4442
51873 2 -1.21047 78.9736 45.6119
51880 2 1.81518 71.1459 46.3082
51881 2 1.57198 74.9298 46.2624
51882 2 1.50851 79.0232 46.3658
51901 2 14.0046 69.2736 45.3958
51902 2 13.8285 72.9694 45.4526
51903 2 14.0996 76.9554 45.4256
51910 2 16.7068 69.1435 46.2526
51911 2 16.7623 72.9521 46.1521
51912 2 16.5756 77.1248 46.3634
51931 2 8.61747 71.0539 45.5543
51932 2 8.87516 75.1353 45.4592
51933 2 8.83793 78.8709 45.7067
51940 2 11.7242 70.945 46.178
51941 2 11.93 74.9587 46.2113
51942 2 11.8246 78.7689 46.2741
51991 2 19.0096 71.0565 45.4394
51992 2 18.6129 75.0417 45.5792
51993 2 18.8335 78.8933 45.4982
52000 2 21.8127 71.1637 46.3499
52001 2 21.4751 74.912 46.3907
52002 2 21.8721 78.9532 46.4417
52801 2 3.7032 80.8943 45.5502
52802 2 3.95982 84.8101 45.4308
52803 2 3.77449 88.5938 45.3095
52810 2 6.73387 80.964 46.3462
52811 2 6.83909 84.5764 46.1197
52812 2 6.79886 88.9503 46.1806
52831 2 -1.12178 82.7898 45.5939
52832 2 -1.04886 86.5012 45.4358
52833 2 -1.12136 90.4778 45.2636
52840 2 1.64796 82.9728 46.3699
52841 2 1.71565 86.6688 46.2352
52842 2 1.58376 90.915 46.1899
52861 2 13.8554 80.8485 45.3479
52862 2 13.6826 84.7915 45.512
52863 2 13.6948 88.8418 45.1821
52870 2 16.6137 80.9843 46.2619
52871 2 16.2849 84.7808 46.445
52872 2 16.4395 88.4899 46.2629
52891 2 8.8637 82.8216 45.344
52892 2 8.66418 86.8197 45.4395
52893 2 8.64527 90.5368 45.5071
52900 2 11.6588 82.7126 46.0673
52901 2 11.6275 86.888 46.2671
52902 2 11.6808 90.6783 46.1367
52951 2 18.723 82.7874 45.1211
52952 2 18.8621 86.7509 45.4166
52953 2 18.3788 90.6541 45.2722
52960 2 21.5657 82.8414 46.3478
52961 2 21.5303 86.8559 46.3869
52962 2 21.7601 90.7227 46.5114
81617 2 6.09242 63.3249 25.516
81618 2 5.91121 67.04 25.7931
31754 1 24.1082 86.6917 26.4235
81626 2 3.0851 63.5799 24.8338
81627 2 3.2163 67.2268 24.6099
81648 2 0.85275 65.1387 25.7265
83689 2 20.58 82.6646 23.5262
39764 1 -1.42169 61.3694 35.7712
82580 2 5.18482 73.0084 23.9763
81677 2 16.0269 63.3524 25.5041
81678 2 16.0459 67.2634 25.1634
83691 2 20.4588 90.4739 23.4773
81686 2 13.069 63.4224 24.5554
81687 2 13.0811 67.2847 24.5562
81708 2 10.7967 65.2236 25.4346
21362 1 14.8945 63.3673 23.7483
83601 2 15.2563 88.6573 23.7099
81717 2 8.13622 65.3049 24.5656
81746 2 23.0136 63.0809 24.5253
81747 2 23.2402 67.2871 24.5766
81768 2 20.973 65.0883 25.4596
97040 2 15.0985 61.5251 33.0393
50882 2 3.8781 61.2973 45.4565
81777 2 18.2406 65.153 24.5883
82576 2 6.14796 71.1366 25.4812
82577 2 5.96994 74.9908 25.6521
82578 2 6.1692 78.823 25.3322
39818 1 24.0265 63.3895 35.9592
114295 2 -2.30737 80.6816 43.4324
39836 1 18.7441 61.3253 36.0992
82585 2 3.32034 71.0075 24.6989
82586 2 3.10682 75.0516 24.9006
82587 2 3.19017 78.8684 24.62
82606 2 0.964338 68.9271 25.5624
82607 2 0.827966 72.9857 25.5423
82608 2 0.823189 76.9299 25.4582
82639 2 15.4668 69.2569 23.5803
98068 2 24.0529 71.3388 31.1691
113429 2 23.4847 75.1832 40.7558
22533 1 10.0545 88.457 23.6589
83629 2 9.99707 82.919 23.4883
83630 2 10.4522 86.6056 23.4369
82636 2 15.9332 71.0793 25.6529
82637 2 16.027 75.0829 25.5158
82638 2 15.7754 78.9428 25.4344
82731 2 20.3295 78.7732 23.5787
81650 2 0.334317 63.3154 23.7838
21939 1 14.8627 78.833 23.603
82645 2 13.015 70.9984 24.6049
82646 2 12.9371 75.0855 24.4731
82647 2 13.0199 78.8014 24.6819
82666 2 10.8662 69.2448 25.4973
82667 2 10.7693 73.1212 25.2648
82668 2 11.1265 76.9638 25.3311
51003 2 23.6186 65.4484 45.2374
31753 1 24.0957 82.7201 26.3667
22515 1 14.5895 90.5011 23.5973
82675 2 8.25925 69.1913 24.6096
82676 2 8.27804 73.3195 24.6328
82677 2 8.18023 76.685 24.3601
82705 2 23.1251 71.0824 24.7089
82706 2 23.3257 74.8533 24.4157
82707 2 23.1869 78.9275 24.418
82726 2 20.9496 68.7643 25.3871
82727 2 21.2402 72.8528 25.4252
82728 2 20.9794 76.7768 25.3942
82611 2 0.369432 78.7336 23.4053
21956 1 9.80505 72.9599 23.4427
82609 2 0.223828 70.9087 23.9481
82735 2 18.2992 69.1875 24.5958
82736 2 18.1142 72.9298 24.6684
82737 2 18.1006 76.9933 24.3357
83536 2 5.80491 82.7995 25.4484
83537 2 5.93221 86.8394 25.571
83538 2 5.94807 90.6898 25.3653
21920 1 -0.144882 72.9575 23.5869
82641 2 15.3089 76.8038 23.6147
81620 2 5.36531 61.4382 23.6544
83545 2 3.35412 83.0075 24.5947
83546 2 3.34029 86.5633 24.5887
83547 2 3.16848 90.5165 24.6172
83566 2 0.98162 80.9428 25.7082
83567 2 1.01729 84.8993 25.3596
83568 2 0.753083 88.5614 25.5358
82579 2 5.47121 69.1382 23.8573
83690 2 20.5549 86.7363 23.8169
82616 2 -1.76957 72.6729 24.6083
40971 1 23.7543 90.7384 35.6912
40393 1 23.7549 71.2651 35.8262
114390 2 23.4694 90.7187 40.7164
83596 2 16.0566 82.7238 25.0668
83597 2 16.1879 86.7337 25.5309
83598 2 15.8865 90.7092 25.628
81651 2 0.13135 67.2342 23.8978
52923 2 23.6371 88.8032 45.4097
81770 2 20.4116 63.2535 23.5764
83605 2 12.9595 83.0655 24.6319
83606 2 13.0179 86.4875 24.6152
83607 2 13.0999 90.2209 24.5329
83626 2 10.8365 80.9123 25.3358
83627 2 10.5094 84.7513 25.415
83628 2 11.1554 88.4981 25.3138
2954 1 23.4753 63.4864 45.3496
40970 1 23.6084 86.9535 35.9316
21921 1 0.0771217 76.8564 23.6199
83635 2 8.29258 80.9491 24.562
83636 2 8.00399 84.9104 24.5747
83637 2 8.2867 88.5768 24.5007
83665 2 23.1454 82.8691 24.691
83666 2 23.1998 86.7572 24.5242
83667 2 23.0563 90.4127 24.427
83686 2 20.8959 80.7962 25.3982
83687 2 20.8835 84.7677 25.371
83688 2 20.8647 88.7488 25.6222
21345 1 -0.27929 65.1734 23.64
22568 1 20.1139 84.9013 23.4552
112469 2 23.5335 63.6554 40.7098
83695 2 18.1625 80.7052 24.3783
83696 2 18.3427 84.5241 24.3648
83697 2 18.3951 88.8399 24.3094
96963 2 4.28031 65.2372 26.6932
96965 2 5.18122 63.0021 28.4564
96966 2 4.9889 67.1673 28.4663
96969 2 3.55194 65.0289 29.4368
96972 2 7.3855 65.3188 27.4063
96975 2 6.3992 65.4847 30.1236
96977 2 5.56074 63.4698 35.1472
96978 2 5.59613 67.2458 35.0711
96981 2 5.31361 65.2857 33.3223
96983 2 6.82479 63.2776 32.4303
96984 2 6.62679 67.4425 32.3159
96986 2 3.05419 63.4691 34.1999
96987 2 2.8379 67.2268 33.8955
96989 2 3.76723 63.3602 31.5971
96990 2 3.84994 67.1233 31.3297
96992 2 -0.42552 63.2455 26.7046
96993 2 -0.640082 67.0348 26.6503
96996 2 0.101213 65.148 28.5911
96998 2 -1.48296 63.3113 29.3287
96999 2 -1.6603 67.1916 29.4292
97001 2 2.22948 63.386 27.3938
97002 2 2.02784 67.0952 27.6275
97004 2 1.45426 63.2291 30.2954
97005 2 1.31355 67.0144 30.4578
97008 2 0.74192 65.3862 34.9191
97010 2 -0.116944 63.4567 33.2824
97011 2 0.124413 67.2842 33.379
97014 2 1.47943 65.3628 32.3351
30603 1 24.0257 67.0293 26.6606
97020 2 -1.15596 65.0929 31.47
97023 2 14.7229 65.4096 26.4575
97025 2 15.2595 63.5445 28.3757
97026 2 14.9674 67.3643 28.3084
97029 2 13.6658 65.5152 29.2968
97032 2 17.2655 65.6735 27.1836
97035 2 16.5812 65.2537 30.1325
97037 2 15.5291 63.3467 34.527
97038 2 15.5147 67.1683 34.7863
97041 2 15.3933 65.3489 32.968
97043 2 16.8213 63.3867 31.7811
97044 2 16.4641 67.4398 32.1594
97046 2 12.554 63.3806 34.0308
97047 2 12.8118 67.629 33.9058
97049 2 13.7526 63.7418 31.2848
97050 2 13.7415 67.1365 31.3728
97052 2 9.31043 63.4601 26.6448
97053 2 9.37396 67.3821 26.5551
97056 2 10.0013 65.3965 28.2912
97058 2 8.25551 63.5663 29.2531
97059 2 8.50828 67.2521 29.3573
97061 2 12.3504 63.509 27.4906
97062 2 12.2648 67.542 27.4816
97064 2 11.4242 63.4914 30.2347
97065 2 11.7027 67.3035 29.9784
97068 2 10.7033 65.362 35.0605
97070 2 9.73981 63.3364 33.2979
97071 2 9.83246 67.4589 33.3214
97074 2 11.5213 65.534 32.2978
97077 2 7.89497 65.3479 34.013
97080 2 8.6544 65.2035 31.3181
97089 2 23.4112 65.4164 29.0274
97106 2 22.8455 63.5186 33.9959
97107 2 22.8586 67.146 33.9029
97109 2 23.6689 63.331 31.2698
81681 2 15.1266 65.1938 23.5078
97112 2 19.6053 63.4073 26.6839
97113 2 19.5697 66.9718 26.3776
97116 2 20.3249 65.2085 28.3425
97118 2 18.5503 63.3614 29.2818
97119 2 18.5303 67.2448 28.8783
97121 2 22.2922 63.4054 27.3085
97122 2 22.2049 67.1556 27.4586
97124 2 21.2119 62.9937 30.0909
97125 2 21.4917 67.2094 30.2017
97128 2 20.9445 65.302 34.8161
97130 2 20.2778 63.4059 33.2389
97131 2 20.3013 67.3153 33.0061
97134 2 21.9675 65.3945 32.4443
97137 2 18.1705 65.1584 33.8404
97140 2 19.1689 65.1498 31.3002
97921 2 4.45884 69.2692 26.7685
97922 2 4.59988 73.0762 26.5123
97923 2 4.79864 77.2054 26.5491
97924 2 4.90279 71.2423 28.6613
97925 2 5.29335 75.0591 28.2418
97926 2 5.23511 79.1702 28.3334
97927 2 3.53708 69.1122 29.6917
97928 2 3.55347 73.3379 29.2695
97929 2 3.59497 77.1257 29.5211
97930 2 7.25007 69.2911 27.3047
97931 2 7.31372 73.0372 27.5726
97932 2 7.4372 76.7174 27.478
97933 2 6.32179 69.4375 29.9545
97934 2 6.61872 73.4712 30.1414
97935 2 6.50649 76.8593 30.0026
97936 2 5.6378 71.0087 35.1547
97937 2 5.83413 75.1888 34.7488
97938 2 5.70055 78.9361 34.6658
97939 2 4.82042 69.0088 33.2959
97940 2 5.01579 73.0457 32.8692
97941 2 4.97531 77.0428 33.0796
97942 2 6.75589 71.362 32.1878
97943 2 6.37558 75.0961 32.353
97944 2 6.67084 78.8201 31.9872
97945 2 2.71374 71.0039 34.102
97946 2 2.88091 75.3307 34.1009
97947 2 2.83201 79.3934 33.9188
97948 2 3.89375 71.0169 31.5891
97949 2 3.58705 75.1819 31.3231
97950 2 3.57824 79.0833 31.4848
97951 2 -0.556013 71.0011 26.5134
97952 2 -0.939561 74.7675 26.6104
97953 2 -0.334258 78.8874 26.8667
97954 2 -0.0136876 68.9603 28.5365
97955 2 0.159205 73.0364 28.3325
97956 2 0.176742 76.9044 28.5872
97957 2 -1.52824 70.7875 29.3097
97958 2 -1.71081 75.0293 29.4089
97959 2 -1.51613 78.8638 29.5035
97960 2 2.24422 71.1096 27.4239
97961 2 2.01475 74.7867 27.3928
97962 2 2.41336 78.924 27.516
97963 2 1.23517 71.0657 30.1648
97964 2 1.41012 75.0746 29.9702
97965 2 1.4305 78.9666 30.1945
97966 2 0.827248 69.0733 34.9516
97967 2 0.77637 73.1478 34.7872
97968 2 0.816472 77.0888 34.8526
97969 2 -0.231848 71.2254 33.1773
97970 2 -0.114122 75.0493 33.0414
97971 2 -0.0438429 79.2236 33.2074
97972 2 1.6468 69.2192 32.2961
97973 2 1.39674 73.2025 32.0963
97974 2 1.50753 77.1368 32.2644
83599 2 15.2079 80.7883 23.5261
30584 1 9.04272 61.5179 26.4565
21938 1 14.7129 74.8473 23.6214
97978 2 -1.40087 69.0704 31.4277
97979 2 -1.3392 73.1357 31.1479
97980 2 -1.25539 76.7689 31.3083
97981 2 14.5482 69.1497 26.3528
97982 2 14.5614 72.9958 26.4843
97983 2 14.3313 76.9038 26.6902
97984 2 14.916 71.2223 28.3512
97985 2 15.2653 74.9751 28.3848
97986 2 14.9247 78.8906 28.1786
97987 2 13.7714 69.2807 29.5573
97988 2 13.4718 73.1184 29.2689
97989 2 13.7524 76.8903 29.378
97990 2 17.204 69.0045 27.1569
97991 2 17.1122 73.0147 27.1463
97992 2 17.2279 76.9038 27.4191
97993 2 16.5537 69.2476 29.9828
97994 2 16.8156 72.7946 29.8064
97995 2 16.5608 76.6704 30.0421
97996 2 15.4137 71.0977 35.0583
97997 2 15.6818 75.0599 34.7704
97998 2 15.5751 78.7772 34.8578
97999 2 14.939 69.2524 33.0302
98000 2 15.0113 73.0411 33.109
98001 2 15.1596 76.9739 33.0102
98002 2 16.6677 71.0975 32.0738
98003 2 16.7719 74.9086 32.0289
98004 2 16.51 78.7664 32.0649
98005 2 12.9128 71.1333 33.8754
98006 2 13.0198 75.1663 34.0959
98007 2 12.7357 78.6805 34.1363
98008 2 13.7736 71.0221 31.0904
98009 2 13.8043 74.8959 31.2679
98010 2 13.7542 79.2714 31.4675
98011 2 9.22387 71.1083 26.5312
98012 2 9.4394 75.0679 26.4427
98013 2 9.52778 79.0312 26.694
98014 2 9.97487 69.2602 28.2747
98015 2 10.0312 73.1915 28.2055
98016 2 10.4682 76.9266 28.0729
98017 2 8.60613 71.2173 29.1879
98018 2 8.79106 75.1361 29.2499
98019 2 8.54804 78.7188 29.0004
98020 2 12.157 71.432 27.3663
98021 2 12.2203 74.6954 27.4205
98022 2 12.1247 79.1092 27.552
98023 2 11.0422 71.0272 30.0784
98024 2 11.6481 75.37 30.0577
98025 2 11.4513 78.9842 30.1619
98026 2 10.5128 69.422 34.8886
98027 2 10.5939 73.2866 34.7573
98028 2 10.6248 77.0403 34.9754
98029 2 10.179 71.1728 33.0741
98030 2 10.0104 75.0355 33.2552
98031 2 9.82121 78.8776 33.0747
98032 2 11.6283 69.2303 31.9942
98033 2 11.5337 72.9737 31.9496
98034 2 11.2718 76.9432 32.0751
98035 2 7.80046 69.3437 33.9119
98036 2 7.84375 73.0562 33.9718
98037 2 7.86941 76.9098 34.1827
98038 2 8.59173 69.5745 31.3753
98039 2 9.1205 73.2535 31.2508
98040 2 8.48038 76.7761 31.3531
98047 2 23.6172 69.1441 29.1908
98048 2 23.5145 73.0376 28.9787
98049 2 23.3853 76.9416 29.0381
98065 2 23.0706 71.2382 33.9973
98066 2 22.9853 75.1177 33.9104
98067 2 22.9137 79.0519 33.893
113403 2 23.8124 77.3015 35.942
22514 1 14.8938 86.6218 23.7952
82730 2 20.5234 74.9121 23.5193
98071 2 19.3776 70.8508 26.4371
98072 2 19.4248 75.0093 26.6663
98073 2 19.3012 78.8247 26.2485
98074 2 20.0278 69.1012 28.5462
98075 2 19.9956 72.9426 28.2125
98076 2 20.0606 76.9764 28.2723
98077 2 18.6666 70.9995 29.2111
98078 2 18.5899 75.0019 29.0834
98079 2 18.8093 78.9243 29.2876
98080 2 22.2836 70.7936 27.4178
98081 2 22.1789 75.1742 27.0389
98082 2 22.1038 78.8125 27.184
98083 2 21.5716 71.0254 30.1056
98084 2 21.3041 74.5921 30.2214
98085 2 21.3344 78.8724 30.0296
98086 2 20.7333 69.1605 35.0628
98087 2 20.7641 73.1443 35.0638
98088 2 20.5571 77.1085 34.5084
98089 2 20.1876 71.1061 32.8846
98090 2 20.1315 75.0604 33.0993
98091 2 20.0791 78.9525 33.0963
98092 2 21.954 69.2106 32.1844
98093 2 21.8104 72.9888 32.2361
98094 2 21.7843 76.8438 31.9283
98095 2 17.9248 68.9804 34.0788
98096 2 17.7385 73.1668 33.9103
98097 2 17.861 76.8723 33.8044
98098 2 18.8822 69.0553 31.3733
98099 2 19.1422 73.1374 31.2803
98100 2 18.7022 76.9962 31.1491
98881 2 4.52004 80.8753 26.5737
98882 2 4.18116 85.0203 26.5406
98883 2 4.56121 88.8412 26.4403
98884 2 5.01925 82.9607 28.3648
98885 2 4.80965 86.7139 28.2736
98886 2 5.09655 90.6028 28.2956
98887 2 3.51361 80.975 29.3587
98888 2 3.53024 84.6652 29.3019
98889 2 3.56942 88.8564 29.4136
98890 2 7.33606 80.882 27.4376
98891 2 7.07179 84.8575 27.3277
98892 2 7.28059 88.7294 27.6163
98893 2 6.29064 81.0372 30.3793
98894 2 6.33201 84.6927 30.2232
98895 2 6.36848 88.639 29.9375
98896 2 5.7273 82.9095 35.0995
98897 2 5.51915 86.75 34.8388
98898 2 5.7756 90.5716 34.9011
98899 2 4.87791 80.9584 33.0174
98900 2 5.10599 84.8539 33.1647
98901 2 4.89578 88.6179 32.8662
98902 2 6.64355 82.8453 32.1368
98903 2 6.24516 86.5541 31.7846
98904 2 6.20153 90.613 31.9553
98905 2 2.82025 82.7953 33.9674
98906 2 2.80965 86.7983 33.8849
98907 2 2.63441 90.9161 34.1264
98908 2 3.7726 83.1229 31.4054
98909 2 3.48879 86.7353 31.26
98910 2 3.59526 90.6591 31.2832
98911 2 -0.618281 82.6997 26.5197
98912 2 -0.551682 86.6405 26.3592
98913 2 -0.663162 90.5113 26.7347
98914 2 -0.153653 80.8738 28.5137
98915 2 0.0697537 84.6733 28.4168
98916 2 0.104126 88.6729 28.6249
98917 2 -1.62554 82.8952 29.4121
98918 2 -1.57955 86.794 29.1624
98919 2 -1.33397 90.7262 29.4332
98920 2 2.28507 82.9365 27.5429
98921 2 2.15359 86.9192 27.3804
98922 2 2.01309 90.5776 27.5093
98923 2 1.44729 82.9824 30.0886
98924 2 1.16352 86.4952 30.1959
98925 2 1.20324 90.5934 30.2442
98926 2 0.658126 81.1501 34.7832
98927 2 0.42311 84.99 35.0505
98928 2 0.907743 88.855 35.3013
98929 2 0.072034 82.9942 33.0585
98930 2 -0.106507 87.0313 33.3155
98931 2 0.0974349 90.7361 33.275
98932 2 1.54106 81.1725 32.4052
98933 2 1.41165 85.015 32.4279
98934 2 1.56833 88.9213 32.1976
30560 1 -0.230333 61.4067 32.9487
112328 2 3.54515 61.5889 38.9487
97067 2 10.4425 61.421 35.0261
98938 2 -1.48777 80.8125 31.4485
98939 2 -1.61263 84.9973 31.224
98940 2 -1.13014 88.5316 31.451
98941 2 14.3302 80.8886 26.3105
98942 2 14.6455 84.7836 26.5533
98943 2 14.3958 88.8022 26.5262
98944 2 15.0254 82.9173 28.3535
98945 2 15.0233 86.7529 28.2162
98946 2 14.8201 90.7479 28.461
98947 2 13.6578 80.9379 29.0894
98948 2 13.5183 84.7388 29.1555
98949 2 13.2768 88.8021 29.2581
98950 2 17.1618 81.0006 27.153
98951 2 17.4005 84.7899 27.4946
98952 2 17.1257 88.4501 27.308
98953 2 16.8257 80.9338 30.181
98954 2 16.4412 84.9591 30.0787
98955 2 16.3128 88.5527 29.8782
98956 2 15.8377 82.6863 34.9061
98957 2 15.6268 86.6328 34.7334
98958 2 15.5259 90.6865 34.7947
98959 2 15.0744 80.9441 32.813
98960 2 15.1477 84.8902 33.1063
98961 2 15.2725 88.5445 32.9847
98962 2 16.9142 82.9568 32.3097
98963 2 16.6601 86.8051 32.1521
98964 2 16.3694 90.8049 31.8244
98965 2 12.9123 82.985 33.9509
98966 2 12.8173 86.9394 33.8604
98967 2 12.7847 90.4735 33.8575
98968 2 13.6926 82.899 31.4538
98969 2 13.787 86.747 31.2836
98970 2 13.6707 90.5999 31.2365
98971 2 9.33475 82.8302 26.5532
98972 2 9.1174 86.8181 26.5602
98973 2 9.38455 90.5257 26.4474
98974 2 10.0106 80.8761 28.2449
98975 2 9.75179 84.58 28.235
98976 2 9.9043 88.8014 28.3355
98977 2 8.41463 82.7144 29.3825
98978 2 8.45309 86.651 29.3672
98979 2 8.76665 90.6769 29.3895
98980 2 12.1441 82.8332 27.3123
98981 2 12.1497 86.5558 27.3508
98982 2 12.0983 90.5299 27.3457
98983 2 11.4439 82.5963 30.1582
98984 2 11.1197 86.6643 30.2129
98985 2 11.3941 90.6409 29.9688
98986 2 10.6135 80.83 34.8004
98987 2 10.4428 84.8737 34.7314
98988 2 10.6145 88.6153 34.7295
98989 2 9.92065 82.8199 33.311
98990 2 10.0756 86.88 32.9523
98991 2 10.254 90.6816 33.1074
98992 2 11.5795 80.8583 32.4363
98993 2 11.7849 84.8335 32.5042
98994 2 11.397 88.5529 32.033
98995 2 7.83699 80.9413 34.1219
98996 2 7.69222 84.8678 33.7414
98997 2 7.89853 88.901 33.8959
98998 2 8.94992 81.1889 31.2014
98999 2 8.63502 84.8157 31.076
99000 2 8.4623 88.5294 31.2797
99007 2 23.6909 80.8391 29.0187
99008 2 23.5946 84.6561 29.179
99009 2 23.4416 88.5469 29.2093
99025 2 23.2124 82.6526 33.9545
99026 2 22.7586 86.8607 33.9793
99027 2 22.7363 90.7602 33.8787
81776 2 18.2075 61.612 24.5146
99029 2 23.6157 86.9411 31.455
39842 1 18.095 61.4013 38.8298
99031 2 19.2425 82.7105 26.4138
99032 2 19.5916 86.6287 26.5483
99033 2 19.5404 90.6273 26.5437
99034 2 20.308 80.8087 28.2828
99035 2 20.2249 84.8667 28.4436
99036 2 19.9503 88.6038 28.3062
99037 2 18.4898 82.7958 29.4349
99038 2 18.4214 86.7833 29.1831
99039 2 18.4745 90.5896 29.1011
99040 2 22.1482 82.6687 27.529
99041 2 22.4574 86.5643 27.3849
99042 2 22.2024 90.7168 27.3354
99043 2 21.4699 82.7013 30.0804
99044 2 21.5555 86.7653 30.0431
99045 2 21.3267 90.4045 29.9723
99046 2 20.8963 80.9038 35.0199
99047 2 20.6545 84.736 35.1143
99048 2 20.6567 88.6977 34.8063
99049 2 20.298 82.8003 33.1926
99050 2 19.9405 86.6313 32.9948
99051 2 20.1724 90.5332 33.2515
99052 2 21.6249 80.9228 31.9285
99053 2 21.6307 84.611 32.2544
99054 2 21.4017 88.5873 32.188
99055 2 17.9941 80.8608 33.9355
99056 2 17.8622 84.8864 33.9988
99057 2 17.7723 89.0112 33.6821
99058 2 19.1 80.9303 31.3913
99059 2 18.8946 84.7203 31.2834
99060 2 18.4732 88.8812 31.2052
112323 2 4.19648 65.4381 35.997
112325 2 4.72676 63.5965 37.7691
112326 2 4.63814 67.3434 37.8195
112329 2 3.21296 65.3171 38.7962
112332 2 7.14637 65.1418 37.0269
112335 2 5.96226 65.5736 39.6228
112337 2 5.23749 63.3619 44.4324
112338 2 5.38136 67.4791 44.3369
112341 2 4.67742 65.2438 42.5226
112343 2 6.33421 63.236 41.4198
112344 2 6.32996 67.4936 41.5138
112346 2 2.81649 63.6718 43.7284
112347 2 2.81728 67.1615 43.5675
112349 2 3.49047 63.218 40.9648
112350 2 3.70009 67.0564 40.7275
112352 2 -0.801699 63.2907 36.0593
112353 2 -0.897826 67.2708 36.1656
112356 2 -0.115671 65.179 38.1289
112358 2 -1.57904 63.1744 39.0427
112359 2 -1.64272 67.2367 38.9633
112361 2 2.09413 63.2853 36.8889
112362 2 2.06094 67.0925 37.1587
112364 2 1.20337 63.4119 39.6616
112365 2 1.05879 67.2217 39.8002
112368 2 0.415934 65.4395 44.861
112370 2 -0.0377447 63.2225 42.7611
112371 2 -0.322343 67.1365 42.9118
112374 2 1.69399 65.0946 41.8756
82671 2 10.288 78.8914 23.9029
112380 2 -1.34086 65.43 40.9615
112383 2 13.9928 65.3372 35.91
112385 2 14.6379 63.1889 37.4248
112386 2 14.8839 67.2788 37.8731
112389 2 13.3638 65.3899 38.4812
112392 2 17.0683 65.2668 36.6516
112395 2 16.1001 65.3961 39.3872
112397 2 15.4088 63.22 44.3627
112398 2 15.2108 67.1137 44.3038
112401 2 14.622 65.126 42.3735
112403 2 16.3195 63.3664 41.459
112404 2 16.2803 67.095 41.6234
112406 2 12.468 63.3358 43.6077
112407 2 12.5854 67.2359 43.4764
112409 2 13.5983 63.5131 40.616
112410 2 13.569 67.3696 40.5479
112412 2 9.01383 63.3734 35.9682
112413 2 8.98855 67.3451 35.8003
112416 2 9.49252 65.4402 37.8914
112418 2 7.98163 63.325 39.0195
112419 2 8.37058 67.4478 39.0438
112421 2 11.6403 63.542 36.7981
112422 2 11.8871 67.4967 36.8898
112424 2 10.8784 63.5731 39.6272
112425 2 11.034 67.3686 39.5373
112428 2 10.3202 65.0937 44.4151
112430 2 9.63076 63.426 42.3182
112431 2 9.89044 67.255 42.4925
112434 2 11.1715 65.2643 41.6594
112437 2 7.4531 65.185 43.3775
112440 2 8.32164 65.2528 40.6561
112449 2 23.2113 65.3152 38.6083
112466 2 22.4587 63.3393 43.6194
112467 2 22.4825 67.5284 43.3905
81771 2 20.1251 67.1023 23.482
112470 2 23.2853 67.2276 40.5965
112472 2 19.2801 63.3144 35.7743
112473 2 19.2001 67.1177 35.8468
112476 2 19.7518 65.3594 37.6699
112478 2 18.3767 63.326 38.4502
112479 2 18.4588 67.4085 38.7329
112481 2 21.998 63.4128 36.9113
112482 2 22.0068 67.2998 37.0843
112484 2 21.0915 63.2181 39.638
112485 2 21.2046 67.0861 39.3786
112488 2 20.3146 65.1587 44.3068
112490 2 19.8842 63.2461 42.454
112491 2 19.8609 67.0115 42.666
112494 2 21.0665 65.0963 41.4583
112497 2 17.6133 65.1416 43.4324
112500 2 18.3274 65.2206 40.7549
113281 2 4.28708 69.1242 36.0877
113282 2 3.86744 73.1972 35.9506
113283 2 4.06985 77.0726 36.1627
113284 2 4.95094 71.1147 38.0329
113285 2 4.83025 75.1873 37.7951
113286 2 4.56106 79.0983 37.7184
113287 2 3.27362 69.252 38.5058
113288 2 3.32829 73.0258 38.6446
113289 2 3.40597 77.1355 38.79
113290 2 6.86424 69.2205 37.0566
113291 2 6.82179 73.1822 36.6954
113292 2 7.17283 77.2286 36.9529
113293 2 6.06372 69.1994 39.5026
113294 2 6.17823 73.1543 39.5608
113295 2 6.18064 77.0967 39.4594
113296 2 5.67494 71.0808 44.5813
113297 2 5.30942 74.9202 44.4539
113298 2 5.54479 78.8833 44.607
113299 2 4.78367 69.294 42.152
113300 2 5.05137 73.1281 42.6145
113301 2 4.79878 76.8451 42.5568
113302 2 6.38354 71.1733 41.8247
113303 2 6.47309 75.0905 41.7785
113304 2 6.49516 78.858 41.7703
113305 2 2.69711 71.1435 43.5842
113306 2 2.42158 74.9361 43.2631
113307 2 2.69899 78.8821 43.4938
113308 2 3.61531 71.2991 40.6445
113309 2 3.58073 75.087 40.9231
113310 2 3.53043 78.9311 40.956
113311 2 -0.838488 71.0156 35.9254
113312 2 -0.82394 75.032 35.9699
113313 2 -0.908768 79.1423 35.8362
113314 2 -0.190179 69.1104 37.4814
113315 2 -0.256508 73.1753 37.6682
113316 2 -0.136285 77.0377 37.8587
113317 2 -1.5185 71.1174 38.7349
113318 2 -1.73765 74.9638 38.708
113319 2 -1.85278 78.9904 38.6517
113320 2 1.96161 71.0776 36.9512
113321 2 2.00058 75.1354 36.8153
113322 2 1.94497 78.9738 36.9314
113323 2 1.13894 71.0681 39.4964
113324 2 1.15409 74.9721 39.6855
113325 2 1.17511 78.8048 39.6103
113326 2 0.484842 69.3638 44.5686
113327 2 0.312631 73.1208 44.2888
113328 2 0.166378 76.9852 44.4021
113329 2 -0.140227 71.016 42.6417
113330 2 -0.303438 75.0266 42.5108
113331 2 -0.170123 78.9655 42.508
113332 2 1.07635 69.1092 41.6124
113333 2 1.51214 72.962 41.9511
113334 2 1.11146 76.9516 41.8474
2955 1 23.4726 67.1952 45.362
40394 1 23.8127 75.2253 35.7421
22569 1 20.0838 88.6166 23.3828
113338 2 -1.47568 69.2487 40.8628
113339 2 -1.51094 73.1943 40.7999
113340 2 -1.5208 77.0414 40.8732
113341 2 14.271 69.0671 35.8738
113342 2 14.0306 73.1488 35.9424
113343 2 14.3302 76.8122 35.9749
113344 2 14.7959 71.1044 37.5922
113345 2 14.8761 74.9097 37.6554
113346 2 14.8205 78.7183 37.6902
113347 2 13.5532 69.0507 38.4369
113348 2 13.3577 73.0298 38.7786
113349 2 13.2682 76.8782 38.677
113350 2 16.9817 69.0312 36.8404
113351 2 16.9239 73.0449 36.5657
113352 2 17.0404 76.7906 36.7687
113353 2 16.0762 69.2305 39.6013
113354 2 16.0975 73.0738 39.4314
113355 2 16.0715 76.6192 39.553
113356 2 15.5748 70.9331 44.1451
113357 2 15.5876 74.8434 44.5286
113358 2 15.4634 79.0036 44.2182
113359 2 14.7277 69.2437 42.5122
113360 2 14.973 73.1101 42.4217
113361 2 14.9483 76.841 42.3591
113362 2 16.4388 71.0177 41.4986
113363 2 16.6459 74.8653 41.7216
113364 2 16.4541 79.0583 41.4481
113365 2 12.5527 70.8963 43.4786
113366 2 12.772 75.0368 43.6681
113367 2 12.5347 78.7036 43.6659
113368 2 13.6328 71.318 40.6889
113369 2 13.6269 74.7903 40.9418
113370 2 13.4241 78.7949 41.2329
113371 2 9.01157 71.2062 36.2343
113372 2 9.05533 75.1957 35.9375
113373 2 9.06337 78.9966 36.054
113374 2 9.76241 69.3044 37.9783
113375 2 9.59288 73.3376 37.9213
113376 2 9.63867 77.0583 37.8455
113377 2 8.24019 71.2026 38.8098
113378 2 8.2018 75.0949 38.8178
113379 2 8.35702 79.1612 38.8339
113380 2 11.9246 71.2937 36.938
113381 2 11.8023 75.1966 36.9383
113382 2 11.8552 78.8679 36.8617
113383 2 10.9965 71.3386 39.7631
113384 2 11.2363 75.0975 39.4537
113385 2 11.1527 78.8501 39.6771
113386 2 10.6789 68.8925 44.3173
113387 2 10.4476 72.9888 44.3
113388 2 10.2004 76.9977 44.7312
113389 2 9.70726 70.9856 42.6386
113390 2 9.49805 74.9727 42.8133
113391 2 9.83336 78.81 42.6604
113392 2 11.0946 69.1826 41.6872
113393 2 11.464 72.9777 41.9556
113394 2 11.5054 76.7634 41.4854
113395 2 7.51103 68.9371 43.6124
113396 2 7.64724 72.8942 43.6277
113397 2 7.61638 77.078 43.7239
113398 2 8.25934 69.437 40.9211
113399 2 8.68409 73.125 40.8198
113400 2 8.49219 76.9885 40.8064
113407 2 23.1951 69.206 38.7407
113408 2 23.4572 73.1378 38.5261
113409 2 23.3119 76.9034 38.7874
113425 2 22.6745 71.2557 43.4528
113426 2 22.6036 74.7213 43.7235
113427 2 22.6292 78.8172 43.2961
113428 2 23.5503 71.0931 40.5594
112496 2 17.7878 61.513 43.2969
21919 1 0.0426953 68.963 23.6549
113431 2 18.9406 71.1348 35.8454
113432 2 19.2559 75.1626 35.875
113433 2 19.3549 78.7807 35.8309
113434 2 19.8201 69.4133 37.7824
113435 2 19.6433 73.1552 37.6513
113436 2 19.6428 76.9633 37.6543
113437 2 18.2008 71.1753 38.6159
113438 2 18.0325 74.9797 38.3728
113439 2 18.2097 78.8467 38.4545
113440 2 22.0618 71.2331 36.8949
113441 2 22.0284 75.055 36.6431
113442 2 21.9673 79.1673 36.6215
113443 2 21.099 71.3319 39.4758
113444 2 21.2042 74.6901 39.4157
113445 2 20.9854 79.0686 39.3422
113446 2 20.4135 69.1607 44.5341
113447 2 20.4284 73.259 44.48
113448 2 20.3356 77.1313 44.2826
113449 2 19.9732 71.0209 42.4857
113450 2 20.0538 75.1391 42.5815
113451 2 19.742 79.0835 42.4627
113452 2 21.2331 68.9239 41.5155
113453 2 21.4617 73.1931 41.6701
113454 2 21.3044 77.0654 41.2527
113455 2 17.5852 68.9277 43.4218
113456 2 17.9208 73.0638 43.3686
113457 2 17.4442 76.9536 43.4927
113458 2 18.3953 68.8994 40.8354
113459 2 18.5983 72.972 40.7611
113460 2 18.6213 76.9864 40.5971
114241 2 3.99311 80.9623 36.0008
114242 2 4.04486 84.8299 36.0472
114243 2 4.08764 88.597 36.1656
114244 2 4.72216 82.8408 37.7422
114245 2 4.74045 86.7708 37.9842
114246 2 4.63484 90.7745 37.7007
114247 2 3.201 80.8299 38.8933
114248 2 3.08851 84.9687 38.7739
114249 2 3.08213 88.8291 38.7074
114250 2 6.75717 80.8152 36.7856
114251 2 6.83491 84.7432 36.8866
114252 2 6.89962 88.7073 36.9703
114253 2 5.97022 80.7507 39.6042
114254 2 5.96065 84.5643 39.5045
114255 2 5.98182 88.9743 39.6673
114256 2 5.40689 82.9201 44.3933
114257 2 5.5259 86.9195 44.334
114258 2 5.38882 90.7086 44.2693
114259 2 4.84797 80.6691 42.7385
114260 2 4.78141 84.8493 42.5983
114261 2 4.78314 88.6498 42.5801
114262 2 6.15532 82.902 41.9522
114263 2 6.48102 86.7202 41.5112
114264 2 6.31419 90.8075 41.6605
114265 2 2.58636 82.6305 43.7199
114266 2 2.54988 86.7103 43.4396
114267 2 2.34527 90.3692 43.4847
114268 2 3.36723 83.1145 40.8022
114269 2 3.49655 86.8571 40.8316
114270 2 3.46434 90.6429 40.8269
114271 2 -0.735019 83.0585 36.1329
114272 2 -0.763756 86.952 35.9659
114273 2 -0.83309 90.6406 36.1103
114274 2 -0.262762 80.8735 37.8507
114275 2 -0.158833 85.0029 37.8391
114276 2 -0.28085 88.8507 37.7728
114277 2 -1.86056 83.0378 38.787
114278 2 -1.86982 86.7976 38.6684
114279 2 -1.71649 90.5572 38.8241
114280 2 1.90383 83.0868 37.0399
114281 2 2.07535 86.8465 36.9789
114282 2 1.99438 90.9647 36.9373
114283 2 0.849343 83.0542 39.5577
114284 2 0.98421 86.6586 39.6178
114285 2 1.13659 90.625 39.6165
114286 2 0.384976 80.8646 44.505
114287 2 0.403034 84.7324 44.3241
114288 2 0.224644 88.6564 44.4325
114289 2 -0.228673 82.7351 42.8772
114290 2 -0.168593 86.9066 42.672
114291 2 0.0273287 90.4925 42.746
114292 2 1.33981 80.968 41.8769
114293 2 1.27956 84.6921 41.7973
114294 2 1.38851 88.6102 41.4783
82729 2 20.5294 70.9069 23.6736
22495 1 0.0450978 80.688 23.6778
4107 1 23.5812 90.658 45.4286
114298 2 -1.18762 80.7711 40.6592
114299 2 -1.45319 85.1596 40.9998
114300 2 -1.53645 88.5625 40.7735
114301 2 14.2377 80.8402 35.773
114302 2 14.0678 84.6502 35.8867
114303 2 14.2885 88.6217 35.7238
114304 2 14.8918 82.8438 37.4475
114305 2 14.8189 86.7266 37.5672
114306 2 14.6942 90.5437 37.7357
114307 2 13.6652 80.8125 38.735
114308 2 13.1526 84.8075 38.5784
114309 2 13.1242 88.5112 38.2619
114310 2 17.0994 80.6421 36.7126
114311 2 16.9644 84.983 36.8063
114312 2 16.956 88.6069 36.7812
114313 2 16.1285 81.0379 39.4022
114314 2 16.0687 84.8142 39.3551
114315 2 16.0285 88.5934 39.4961
114316 2 15.2089 82.8545 44.0749
114317 2 15.0765 86.9291 44.4374
114318 2 15.1903 90.754 44.1669
114319 2 14.524 80.8953 42.3047
114320 2 14.3428 84.7335 42.5918
114321 2 14.4963 88.7661 42.6829
114322 2 16.0621 83.1372 41.5649
114323 2 16.1757 86.7655 41.6865
114324 2 16.1116 90.6256 41.4063
114325 2 12.4978 82.7287 43.131
114326 2 12.5942 86.6287 43.2274
114327 2 12.4261 90.504 43.2593
114328 2 13.2915 82.874 40.7132
114329 2 13.3973 86.6823 40.5068
114330 2 13.2931 90.777 40.805
114331 2 8.93603 82.6297 35.9973
114332 2 8.61376 86.6682 35.8914
114333 2 9.14985 90.5848 35.9228
114334 2 9.94185 80.8652 37.7841
114335 2 9.46677 84.8013 37.4567
114336 2 9.92194 88.393 37.5543
114337 2 8.47729 82.9945 38.8034
114338 2 8.3919 86.7104 38.8723
114339 2 8.21207 90.4686 38.3575
114340 2 12.128 83.0194 36.866
114341 2 11.9011 86.8239 36.5134
114342 2 11.7568 90.6597 36.8154
114343 2 11.1289 82.6751 39.1918
114344 2 11.0368 86.4235 39.1751
114345 2 11.0393 90.6176 39.343
114346 2 10.3019 80.7462 44.2933
114347 2 10.4119 84.6912 44.3769
114348 2 10.2254 88.6288 44.0506
114349 2 9.74747 82.7322 42.4098
114350 2 9.75446 86.5497 42.2766
114351 2 9.8153 90.5542 42.6258
114352 2 11.0302 80.827 41.3536
114353 2 11.0446 84.6808 41.3238
114354 2 11.3077 88.3978 41.4675
114355 2 7.55124 80.8664 43.5057
114356 2 7.7147 84.8257 43.5135
114357 2 7.66647 88.7695 43.3146
114358 2 8.27909 80.9211 40.8852
114359 2 8.32643 84.8717 40.5859
114360 2 8.41646 88.7545 40.5724
114367 2 23.3742 81.0126 38.8585
114368 2 23.1887 84.7307 38.3641
114369 2 23.3895 88.6874 38.6553
114385 2 22.3025 82.8734 43.3492
114386 2 22.3802 86.6221 43.5451
114387 2 22.4665 90.7562 43.6524
81621 2 5.19371 65.2513 23.5089
114389 2 23.3201 87.0155 40.8064
113430 2 23.3892 78.937 40.5232
114391 2 18.8521 82.9166 35.7135
114392 2 19.2039 86.67 35.9328
114393 2 18.9793 90.7018 35.7723
114394 2 19.9549 80.8562 37.5885
114395 2 19.8275 84.754 37.7695
114396 2 19.4445 88.6889 37.5876
114397 2 18.3174 82.9219 38.4123
114398 2 18.3088 86.6388 38.7996
114399 2 18.445 90.7698 38.9214
114400 2 22.0141 82.8191 36.7766
114401 2 21.7123 87.2161 36.8111
114402 2 21.9891 90.8991 36.889
114403 2 21.083 82.8602 39.5638
114404 2 21.0427 86.6766 39.5139
114405 2 21.2694 90.5707 39.495
114406 2 20.4235 80.8842 44.3382
114407 2 20.4485 84.8145 44.613
114408 2 20.4163 88.7093 44.3056
114409 2 19.7159 82.6605 42.5586
114410 2 19.4785 86.7697 42.5196
114411 2 19.736 90.7343 42.7549
114412 2 21.271 80.8744 41.5991
114413 2 21.0336 84.9516 41.6268
114414 2 21.3845 88.7527 41.8916
114415 2 17.3874 81.0823 43.302
114416 2 17.4907 84.788 43.5972
114417 2 17.3529 88.6688 43.2763
114418 2 18.4246 80.9265 40.5626
114419 2 18.254 84.3803 40.9351
114420 2 18.605 88.679 40.735
112493 2 21.3854 61.4946 41.6791
98069 2 23.922 74.8207 31.1694
112439 2 8.36743 61.292 40.8949
50891 2 6.74517 61.4497 46.2468
97031 2 17.1456 61.4489 27.5328
83571 2 0.0969191 90.8257 23.8122
21326 1 4.53467 63.2391 23.5917
82669 2 10.0617 71.087 23.5847
112415 2 9.6386 61.3695 38.0716
39785 1 15.0142 61.4381 38.0003
83569 2 0.802043 82.6035 23.7284
21955 1 9.86765 69.0753 23.6321
30545 1 7.07745 61.4897 32.2381
83600 2 15.4255 84.6254 23.6513
30539 1 6.14663 61.2994 34.9695
112322 2 4.32959 61.4609 36.2505
22531 1 9.87065 80.82 23.452
97007 2 0.526149 61.4329 34.9284
83631 2 10.3315 90.3865 23.5715
2972 1 18.3871 61.5296 45.2727
31179 1 23.9376 78.8688 26.1263
81710 2 10.1733 63.3763 23.4967
83539 2 5.18648 80.6305 23.5788
30533 1 5.64057 61.3328 28.6171
39791 1 15.9292 61.3883 44.4679
21902 1 4.67242 74.9695 23.6497
97055 2 10.0626 61.5426 28.4421
112391 2 16.8212 61.3748 36.7516
22478 1 5.31809 86.6312 23.4584
97139 2 18.7481 61.5109 31.5788
112331 2 6.92834 61.6206 37.0216
22567 1 20.1807 80.8318 23.6118
112400 2 14.808 61.3942 42.5903
97073 2 11.932 61.5328 32.1992
81647 2 0.75836 61.2969 25.4579
97136 2 17.7327 61.4505 34.0003
84586 2 11.1766 92.5464 25.5571
40969 1 23.921 83.071 35.885
39749 1 5.19326 61.3929 37.9794
30569 1 15.3974 61.6007 28.4196
112382 2 13.9013 61.3836 35.5368
112448 2 22.7938 61.3879 38.4422
82670 2 10.1896 75.2936 23.6431
97019 2 -1.2139 61.455 31.2085
97028 2 13.7915 61.6867 29.4745
30626 1 18.0046 61.4365 29.1629
84499 2 5.489 92.4472 23.7478
39755 1 5.71111 61.3388 44.571
112376 2 -2.4545 61.7234 43.614
21344 1 -0.0588183 61.4078 23.5556
99967 2 23.5483 92.5143 29.005
41533 1 7.85228 92.3919 38.961
112367 2 0.460738 61.4761 44.565
39806 1 7.69727 61.4888 39.1763
97079 2 8.94264 61.733 31.361
23050 1 6.39623 92.4124 25.5802
21380 1 9.70197 61.3911 23.6678
112379 2 -1.4738 61.5031 41.1379
30632 1 19.6395 61.3933 33.1362
21359 1 16.3463 61.5858 25.5813
41527 1 8.6443 92.4851 35.8595
30590 1 8.4508 61.5795 29.663
115246 2 0.225054 92.5658 44.3669
23107 1 9.9661 92.4878 23.6646
53770 2 6.71264 92.2967 46.2543
99955 2 7.71415 92.3778 33.616
112388 2 13.2167 61.3982 38.5608
99847 2 3.5947 92.5276 29.0108
97022 2 14.2671 61.6064 26.6802
30581 1 16.8799 61.4736 31.864
115294 2 9.66669 92.669 37.7084
84595 2 8.25287 92.2591 24.5816
41488 1 6.73264 92.5619 41.3792
39800 1 8.50569 61.4976 36.0608
99841 2 4.31222 92.5518 26.5638
84646 2 21.0015 92.481 25.3122
32272 1 6.72347 92.4116 31.9777
41575 1 19.6264 92.4439 41.8667
99901 2 14.3888 92.7052 26.315
32353 1 18.329 92.5935 29.3669
84655 2 17.9439 92.1227 24.7532
32281 1 -1.87221 92.5813 29.2215
2900 1 -1.52786 61.4697 45.4636
115258 2 -1.50783 92.1204 40.856
99994 2 20.1631 92.5897 28.3844
115315 2 7.58839 92.4796 43.5082
23143 1 20.0482 92.3459 23.5742
115234 2 -0.334153 92.4791 37.8355
99898 2 -1.4202 92.4955 31.2453
4699 1 18.1651 92.4811 45.2533
99859 2 5.11356 92.4974 33.0257
115354 2 19.8022 92.4234 37.5384
41524 1 16.4904 92.551 41.2047
84526 2 1.013 92.5424 25.368
115375 2 17.1153 92.4691 43.3957
115252 2 1.2662 92.5479 41.5877
99886 2 0.32598 92.6339 34.9979
115270 2 16.7267 92.5193 36.745
53761 2 3.80259 92.5688 45.2968
115372 2 21.3997 92.5462 41.368
84535 2 -1.95521 92.4764 24.6889
32359 1 19.8726 92.5715 32.8297
41503 1 -0.534071 92.449 42.4428
115267 2 13.2376 92.474 38.6791
99958 2 8.74577 92.544 31.2227
99946 2 10.4243 92.4926 35.1555
41497 1 -2.13761 92.5173 38.9538
115261 2 13.8558 92.5091 35.8478
115210 2 6.85634 92.3044 36.8898
115279 2 14.5599 92.54 42.4948
97016 2 -2.06291 61.3698 34.0622
2936 1 8.47422 61.3641 45.2289
30596 1 9.67029 61.4366 33.0886
50951 2 16.7144 61.3498 46.2786
81767 2 20.8681 61.3303 25.4658
112394 2 16.2401 61.6819 39.5362
39848 1 19.5648 61.4254 42.2322
96980 2 5.07782 61.5036 33.3218
97088 2 23.3183 61.5219 29.0114
97115 2 20.0113 61.3665 28.1393
84559 2 15.2065 92.5337 23.6602
50976 2 9.43072 65.2149 46.9683
52806 2 4.41508 90.6172 46.9955
83541 2 5.87449 88.7032 23.8317
21993 1 19.9149 76.8583 23.4652
51875 2 -0.250702 73.0475 46.895
54775 2 -1.40109 103.884 5.63408
24272 1 23.5439 121.851 19.9176
5224 1 16.1254 104.128 0.0731913
4615 1 4.53097 94.5239 1.11358
4616 1 4.0571 98.3006 1.18632
4617 1 4.15814 102.127 1.16773
5801 1 16.2353 120.006 0.017774
4619 1 6.9278 96.4384 7.01169
4620 1 6.88037 100.218 6.68129
4621 1 5.63878 94.4175 4.52911
4622 1 5.53632 98.4483 4.7888
4623 1 5.51645 102.258 4.68525
71077 2 -0.84644 118.033 10.3227
4625 1 7.80894 96.8295 3.78361
4626 1 7.94481 100.407 3.85992
69177 2 -1.46397 100.394 15.2666
53817 2 -1.22669 100.355 5.70369
54776 2 -1.07841 108.254 5.74747
71096 2 -1.76044 119.891 15.2665
4634 1 -1.06503 96.5423 1.14658
4635 1 -0.874766 100.422 0.963599
4636 1 2.10147 94.5831 6.53862
4637 1 1.83395 98.3848 6.61818
4638 1 2.02704 102.235 6.55765
84608 2 23.7501 96.5022 19.8867
4640 1 0.630284 96.4707 4.75628
4641 1 0.688681 100.495 4.49666
4642 1 2.74744 94.3417 3.69626
4643 1 2.62206 98.1459 3.75659
4644 1 2.98278 102.515 3.51039
55735 2 -1.3567 116.189 5.62969
86528 2 23.7589 119.855 19.7354
13898 1 24.5509 98.5468 7.25258
4651 1 13.7857 94.6982 1.12275
4652 1 13.8736 98.3898 1.22676
4653 1 13.7066 102.534 1.19251
86579 2 18.9212 120.06 21.8728
4655 1 17.1143 96.4855 6.70968
4656 1 16.9933 100.699 6.74228
4657 1 15.7605 94.8332 4.80408
4658 1 15.6413 98.5531 4.76178
4659 1 15.5923 102.501 4.5795
86527 2 23.9296 116.079 19.815
4661 1 17.8486 96.8307 3.63422
4662 1 17.5135 100.516 3.3796
70137 2 -1.61665 112.224 15.1244
55736 2 -1.45495 120.209 5.78003
69176 2 -1.68218 96.6691 15.0023
84603 2 24.4401 100.445 17.3221
4670 1 9.13982 96.4758 0.978382
4671 1 8.94361 100.448 1.16758
4672 1 12.0731 94.5466 6.81831
4673 1 11.9485 98.4184 6.80295
4674 1 11.8596 102.224 6.68594
84609 2 23.5989 100.43 19.6538
4676 1 10.5267 96.4006 4.75623
4677 1 10.6068 100.177 4.7797
4678 1 12.892 94.6633 3.63235
4679 1 12.7537 98.4412 4.15731
4680 1 12.8098 102.347 3.86934
4687 1 23.9547 94.5778 1.01766
4688 1 24.2521 98.5214 0.953099
4689 1 24.0065 102.216 1.10058
53764 2 6.23209 94.265 0.10066
53915 2 20.8556 96.4739 -0.00931554
53856 2 10.8896 100.425 0.038677
13897 1 24.6444 94.6808 7.42992
4706 1 19.0955 96.4068 0.899269
4707 1 19.0818 100.321 0.800839
4708 1 21.9842 94.5462 6.38203
4709 1 21.9104 98.4679 6.65502
4710 1 22.1339 102.643 6.6044
23119 1 23.4025 94.5483 20.1119
4712 1 20.738 96.5695 4.61963
4713 1 20.4218 100.445 4.70854
4714 1 22.8042 94.3108 3.64127
4715 1 22.7967 98.6386 3.64936
4716 1 22.6913 102.633 3.5396
24217 1 -1.61025 116.223 19.966
24218 1 -1.52662 120.159 20.0475
85568 2 23.9726 108.509 19.8697
5191 1 3.96594 106.055 1.02288
5192 1 3.8423 110.082 1.26364
5193 1 3.88196 114.13 0.814312
5194 1 6.77916 104.204 6.59086
5195 1 6.85143 108.142 6.72137
5196 1 6.7369 112.017 6.61399
5197 1 5.31107 106.291 4.74629
5198 1 5.43305 110.237 4.61248
5199 1 5.27606 114.011 4.65704
5200 1 7.61244 104.263 3.55392
5201 1 7.63137 108.323 3.76437
5202 1 7.68328 112.252 3.80639
55828 2 24.6149 118.032 3.03286
84630 2 24.0982 102.592 21.6939
54876 2 20.8934 112.077 0.0719192
5209 1 -0.892363 104.227 1.13023
5210 1 -0.880486 108.068 0.964595
5211 1 -1.12308 111.935 0.987048
5212 1 1.82769 106.066 6.79758
5213 1 1.77874 110.163 6.63337
5214 1 1.8565 114.143 6.66529
5215 1 0.568542 104.148 4.65508
5216 1 0.648935 108.071 4.88404
5217 1 0.48462 112.31 4.53202
5218 1 2.62639 106.393 3.60028
5219 1 2.70203 110.144 3.87246
5220 1 2.50701 114.286 3.70081
54725 2 5.74652 110.141 0.132658
71095 2 -1.62543 116.174 15.3135
85567 2 23.8616 104.479 19.729
5227 1 14.1223 106.423 0.846142
5228 1 13.9639 109.944 1.11254
5229 1 13.8108 114.079 1.2616
5230 1 16.9996 104.433 6.80846
5231 1 17.0936 108.127 6.69125
5232 1 16.919 112.007 6.62878
5233 1 15.617 106.271 4.5838
5234 1 15.4685 110.145 4.59649
5235 1 15.4937 114.216 4.76043
5236 1 17.7936 104.496 3.57685
5237 1 17.756 108.3 3.88094
5238 1 17.6967 112.053 3.80775
53816 2 -1.20781 96.4826 5.77067
53806 2 1.58153 92.6208 6.6143
23120 1 23.2929 98.3473 20.0114
5245 1 9.02458 104.426 1.12679
5246 1 8.72306 108.205 1.00496
5247 1 8.92374 112.208 1.39323
5248 1 11.8702 106.087 6.69169
5249 1 11.8207 110.045 6.7252
5250 1 11.9676 113.852 6.89819
5251 1 10.4437 103.992 4.56255
5252 1 10.5083 108.078 4.59427
5253 1 10.4339 112.117 4.85076
5254 1 12.8906 106.292 3.8225
5255 1 12.7689 110.149 3.77038
5256 1 12.8788 113.796 3.71674
5263 1 24.0373 106.203 0.779857
5264 1 23.8875 110.202 1.11137
5265 1 23.9392 114.072 1.19182
53855 2 10.8675 96.6423 -0.0373389
55836 2 20.6218 123.797 0.0432634
13843 1 -0.125525 92.7243 7.6892
5281 1 18.9325 104.162 1.00173
5282 1 19.0684 108.296 1.27494
5283 1 19.0138 112.109 1.04573
5284 1 21.9756 106.38 6.67128
5285 1 22.2111 110.221 6.62872
5286 1 21.775 114.083 6.62204
5287 1 20.4518 104.622 4.58651
5288 1 20.5931 108.418 4.54191
5289 1 20.3882 112.239 4.41894
5290 1 22.9587 106.421 3.53594
5291 1 22.9075 110.222 3.52426
5292 1 22.5629 114.152 3.69342
5855 1 21.271 121.937 0.0483484
4614 1 6.40004 100.303 0.172513
5767 1 3.9974 118.191 1.18191
5768 1 4.08419 122.067 1.16391
5770 1 6.92917 115.881 6.75578
5771 1 6.86781 119.971 6.8095
5773 1 5.51479 118.014 4.71835
5774 1 5.59728 121.723 4.70877
5776 1 7.59089 116.167 3.8254
5777 1 7.71759 120.014 3.66531
69247 2 24.0465 92.8412 10.3089
23695 1 23.7388 106.253 20.0401
5785 1 -0.888148 115.872 1.36643
5786 1 -0.88653 119.928 1.24061
5788 1 1.7985 117.923 6.8282
5789 1 2.02757 121.739 6.88611
5791 1 0.655324 116.215 4.78555
5792 1 0.46052 120.009 4.81893
5794 1 2.6358 118.042 3.82426
5795 1 2.99638 121.913 3.74014
55744 2 15.5871 117.907 0.0485349
15050 1 24.5724 121.822 7.57538
5803 1 14.1038 118.039 1.36009
5804 1 14.04 121.768 1.02232
5806 1 16.9963 115.899 6.49086
5807 1 16.7207 119.97 6.641
5809 1 15.8584 118.021 4.66889
5810 1 15.3406 122.066 4.73682
5812 1 17.787 116.012 3.82478
5813 1 17.7519 120.172 3.88539
4675 1 10.6669 92.5697 4.62849
5190 1 6.13531 112.002 0.135899
5821 1 8.85216 116.22 1.25824
5822 1 8.9231 119.866 0.94638
5824 1 11.8617 117.662 6.96099
5825 1 11.9078 121.852 6.80996
5827 1 10.4207 115.917 4.586
5828 1 10.528 119.847 4.50419
5830 1 12.6036 117.871 3.81536
5831 1 12.6289 121.784 3.73106
5839 1 24.1376 117.978 1.15604
5840 1 23.9549 121.969 0.999912
15049 1 24.3392 117.939 7.71408
55685 2 5.94848 121.906 0.112227
5857 1 18.9388 116.045 0.976915
5858 1 18.7559 119.985 1.16946
5860 1 21.7081 118.035 6.72615
5861 1 21.6599 121.999 6.6366
5863 1 20.5426 116.116 4.43284
5864 1 20.448 120.118 4.59964
5866 1 22.6779 118.05 3.57679
5867 1 22.6422 121.988 3.52457
13825 1 4.47504 94.6094 7.45374
13826 1 4.41541 98.4301 7.53936
13827 1 4.58506 102.305 7.50868
86578 2 19.0911 116.303 21.7705
13829 1 6.11062 96.4813 9.73852
13830 1 6.0478 100.274 9.66846
13831 1 3.73096 94.6975 10.4667
13832 1 3.97558 98.4929 10.5798
13833 1 3.65299 102.321 10.5201
69269 2 24.4212 98.4608 12.4584
13835 1 6.54091 96.437 16.0787
13836 1 6.78576 100.221 16.0754
13837 1 4.96549 94.5403 14.3018
13838 1 5.11738 98.4107 14.1235
13839 1 5.27705 102.353 13.9759
86573 2 21.4916 119.732 22.5307
13841 1 7.54727 96.4981 13.0908
13842 1 7.39176 100.37 13.1487
86572 2 22.0001 116.213 22.6886
13844 1 -0.36875 96.4321 7.64331
13845 1 -0.409735 100.184 7.73377
13846 1 0.912784 94.4624 9.38518
13847 1 1.0121 98.3909 9.84499
13848 1 1.11659 102.22 9.44415
5206 1 1.21132 106.254 0.118521
13850 1 -1.33154 96.5603 10.5098
13851 1 -1.10187 100.244 10.5996
13852 1 1.47288 94.3847 16.2089
13853 1 1.88969 98.4112 16.1598
13854 1 1.73703 102.261 16.1862
86564 2 21.8148 121.905 20.739
13856 1 0.219546 96.3068 14.0524
13857 1 0.33035 100.403 14.1299
13858 1 2.42928 94.4843 12.872
13859 1 2.53824 98.4245 13.2678
13860 1 2.75516 102.019 13.2146
13861 1 14.551 94.6297 7.63815
13862 1 14.8027 98.6435 7.64021
13863 1 14.4217 102.511 7.63096
86563 2 21.8057 118.01 20.7251
13865 1 15.9517 96.4179 9.44943
13866 1 16.0086 100.583 9.64098
13867 1 13.6492 94.4318 10.775
13868 1 13.8734 98.4201 10.6123
13869 1 13.9076 102.541 10.4874
24271 1 23.523 118.01 20.0295
13871 1 16.7614 96.2895 16.1339
13872 1 16.4434 100.017 16.2072
13873 1 15.102 94.3817 14.1704
13874 1 15.1808 98.433 13.983
13875 1 15.3516 102.085 14.0231
23114 1 24.3034 98.3103 17.1398
13877 1 17.4442 96.4645 13.0629
13878 1 17.5189 100.335 13.1859
85569 2 23.8961 112.431 19.446
13880 1 9.72552 96.4385 7.53895
13881 1 9.56013 100.39 7.37429
13882 1 10.92 94.5223 9.55352
13883 1 10.8054 98.4485 9.82868
13884 1 11.0395 102.171 9.67944
23696 1 23.3795 110.327 19.7108
13886 1 8.78231 96.3855 10.5323
13887 1 8.7624 100.375 10.4043
13888 1 11.4975 94.4505 15.9965
13889 1 11.689 98.1496 16.2941
13890 1 11.7676 101.927 16.3084
86561 2 22.5109 121.945 17.895
13892 1 10.0372 96.5243 13.9706
13893 1 10.1827 100.431 14.1203
13894 1 12.1548 94.5062 13.2318
13895 1 12.2871 98.3839 13.3647
13896 1 12.4329 102.271 13.2047
71161 2 24.7293 116.018 8.01299
4702 1 21.3754 94.5715 0.36838
5280 1 21.1874 114.136 0.0593343
13903 1 23.9506 94.7667 10.5001
13904 1 23.8922 98.3794 10.6635
13905 1 23.6008 102.242 10.4394
86560 2 22.4763 118.201 18.0066
13916 1 19.526 96.6709 7.65725
13917 1 19.5695 100.635 7.52716
13918 1 21.0377 94.6014 9.17086
13919 1 21.0935 98.5111 9.60991
13920 1 20.8518 102.519 9.64446
86558 2 18.5887 122.184 19.901
13922 1 18.7426 96.5672 10.4513
13923 1 18.9656 100.406 10.6093
13924 1 21.5185 94.7087 15.8778
13925 1 21.7733 98.4641 16.1391
13926 1 21.9524 102.504 16.2237
14475 1 24.395 113.987 7.57132
13928 1 20.2465 96.7267 14.0599
13929 1 20.3433 100.629 14.1924
13930 1 22.3306 94.7743 12.9539
13931 1 22.5224 98.571 13.1465
13932 1 22.5162 102.374 13.1274
14401 1 4.73695 106.139 7.75706
14402 1 4.58996 110.105 7.62781
14403 1 4.60058 113.993 7.79885
14404 1 5.95138 104.027 9.46048
14405 1 6.02754 108.111 9.39939
14406 1 5.84539 112.029 9.748
14407 1 3.95121 106.207 10.5467
14408 1 3.4937 109.963 10.8417
14409 1 3.51501 113.851 10.553
14410 1 6.78689 104.189 16.0112
14411 1 6.61688 108.345 16.3144
14412 1 6.48122 112.031 15.951
14413 1 5.39387 106.152 14.1452
14414 1 5.26538 110.036 14.4616
14415 1 5.01399 114.149 14.1276
14416 1 7.35791 104.405 12.8729
14417 1 7.4629 108.216 13.0768
14418 1 7.27792 111.976 13.2762
14419 1 -0.624981 104.063 7.53606
14420 1 -0.203292 108.251 7.55383
14421 1 -0.369571 112.06 7.43958
14422 1 1.1087 106.384 9.62146
14423 1 1.00729 110.233 9.4806
14424 1 0.740733 114.049 9.59908
14425 1 -0.964799 104.142 10.7664
14426 1 -1.07236 108.204 10.5448
14427 1 -1.30179 111.927 10.4455
14428 1 1.72664 106.257 16.1533
14429 1 1.65736 110.346 16.0831
14430 1 1.68864 114.226 16.2192
14431 1 0.66561 104.283 14.133
14432 1 0.378992 108.357 13.8188
14433 1 0.162852 112.221 14.1063
14434 1 2.77092 105.938 13.2407
14435 1 2.47472 110.164 13.2909
14436 1 2.20921 113.991 13.2853
14437 1 14.5745 106.452 7.72807
14438 1 14.4815 110.26 7.47636
14439 1 14.7281 114.05 7.37009
14440 1 16.0799 104.511 9.66698
14441 1 16.0247 108.223 9.58665
14442 1 16.1197 112.072 9.63939
14443 1 13.674 106.331 10.5678
14444 1 13.8898 110.017 10.6094
14445 1 13.7011 113.791 10.5868
14446 1 16.6068 103.991 16.0299
14447 1 16.6623 108.178 16.0974
14448 1 16.7314 112.286 16.1695
14449 1 15.348 106.205 14.0475
14450 1 15.2273 110.32 13.9675
14451 1 15.2713 114.067 14.0657
14452 1 17.5792 104.184 12.9607
14453 1 17.5387 108.006 13.203
14454 1 17.5088 111.939 13.3794
14455 1 9.37837 104.259 7.45198
14456 1 9.46005 108.215 7.52226
14457 1 9.48361 112.081 7.44982
14458 1 11.1565 106.133 9.52794
14459 1 10.9962 110.157 9.3118
14460 1 11.0818 113.912 9.64412
14461 1 8.96016 104.259 10.3342
14462 1 8.9238 107.964 10.6683
14463 1 8.81978 111.872 10.5643
14464 1 11.7746 106.206 16.1848
14465 1 11.7793 109.991 16.2328
14466 1 11.676 114.069 16.1662
14467 1 10.0006 104.356 14.041
14468 1 10.3401 108.289 14.4251
14469 1 10.3964 112.207 13.9977
14470 1 12.435 106.129 13.0773
14471 1 12.2721 110.01 13.2296
14472 1 12.5395 114.024 13.314
23685 1 9.80836 112.366 23.3658
5279 1 21.2458 110.087 0.0359476
23691 1 24.3085 114.299 16.9032
14479 1 23.802 106.354 10.7321
14480 1 23.6667 110.153 10.5634
14481 1 23.5845 114.039 10.7162
14491 1 19.5389 104.313 7.55442
14492 1 19.6772 108.296 7.37122
14493 1 19.4044 112.099 7.5534
14494 1 20.992 106.286 9.6918
14495 1 21.1573 110.051 9.36856
14496 1 20.9329 113.956 9.5019
14497 1 18.8304 104.428 10.3285
14498 1 18.7757 108.333 10.5087
14499 1 18.7156 112.114 10.5709
14500 1 21.5482 106.317 16.0352
14501 1 21.591 110.079 16.0468
14502 1 21.6438 114.198 16.0196
14503 1 20.2923 104.126 13.9562
14504 1 20.353 108.04 14.1525
14505 1 20.2347 112.172 14.0433
14506 1 22.6207 106.133 13.1927
14507 1 22.2953 110.136 13.2075
14508 1 22.3259 114.03 13.086
14977 1 4.43534 117.724 7.46668
14978 1 4.72423 122.134 7.67498
14980 1 5.79266 116.102 9.91457
14981 1 5.94768 119.98 9.51625
14983 1 3.68191 118.18 10.4721
14984 1 3.80734 121.946 10.5311
14986 1 6.70595 116.144 16.1857
14987 1 6.68458 119.829 16.1211
14989 1 5.18962 117.873 13.7768
14990 1 5.21343 121.774 14.0841
14992 1 7.58182 115.771 13.1109
14993 1 7.43822 119.669 13.3162
14995 1 -0.451903 116.229 7.43449
14996 1 -0.666948 120.083 7.50278
14998 1 1.18567 118.1 9.59694
14999 1 0.956385 121.955 9.58065
15001 1 -1.11354 116.132 10.4141
15002 1 -1.35221 119.974 10.55
15004 1 1.6373 117.818 15.9475
15005 1 1.83188 121.899 15.9953
15007 1 0.218551 116.082 14.177
15008 1 0.359926 119.861 14.0139
15010 1 2.46724 118.02 13.142
15011 1 2.76643 121.654 13.0146
15013 1 14.4185 117.975 7.61692
15014 1 14.2376 121.921 7.74826
15016 1 15.7986 115.939 9.7317
15017 1 15.8218 119.914 9.52819
15019 1 13.7784 117.968 10.6496
15020 1 13.7984 122.277 10.5529
15022 1 16.6776 116.156 16.218
15023 1 16.635 120.09 15.9093
15025 1 15.325 117.941 14.1973
15026 1 15.2163 122.132 14.1199
15028 1 17.4153 115.836 13.1375
15029 1 17.4167 119.923 13.3812
15031 1 9.51517 115.93 7.85887
15032 1 9.67163 120.037 7.49153
15034 1 10.952 117.866 9.71206
15035 1 10.9424 121.788 9.75372
15037 1 8.99122 115.694 10.5057
15038 1 8.7203 120.015 10.5681
15040 1 11.6627 118.093 16.1194
15041 1 11.7546 121.874 16.2573
15043 1 10.1699 115.893 14.0402
15044 1 10.2674 120.06 14.0681
15046 1 12.4162 117.954 13.0487
15047 1 12.551 121.987 13.3072
14473 1 24.6477 106.367 7.61273
4650 1 15.851 100.516 0.0692981
15055 1 24.0837 117.92 10.8257
15056 1 23.4025 121.977 10.556
15067 1 19.5207 116.102 7.54522
15068 1 19.3801 119.838 7.55809
15070 1 20.9107 118.053 9.81365
15071 1 20.7817 121.919 9.74563
15073 1 18.703 115.927 10.4646
15074 1 18.5629 120.092 10.6288
15076 1 21.7913 118.143 16.2217
15077 1 21.6082 121.848 16.1026
15079 1 20.2188 115.949 14.1313
15080 1 20.1766 119.756 14.1297
15082 1 22.5942 117.811 13.3267
15083 1 22.4609 121.982 13.2463
23041 1 4.00858 94.5574 17.0487
23042 1 4.37819 98.329 17.1474
23043 1 4.38169 102.167 16.9609
71189 2 24.1836 121.824 12.5095
23045 1 5.45252 96.2429 19.2098
23046 1 5.81309 100.237 19.0695
23047 1 3.17537 94.3353 20.035
23048 1 3.49247 98.3637 20.1345
23049 1 3.86173 102.252 19.8533
4633 1 -1.13007 92.8529 0.831172
23057 1 7.17535 96.2625 22.7171
23058 1 7.27333 100.385 22.5771
71163 2 24.8572 123.762 7.75673
23060 1 -0.688703 96.54 16.6773
23061 1 -0.753564 100.501 17.1928
23062 1 0.64732 94.8463 19.2796
23063 1 0.67379 98.6827 19.1851
23064 1 0.73433 102.463 19.2536
86557 2 18.6932 118.149 19.8245
23066 1 -1.45796 96.6315 20.1597
23067 1 -1.52852 100.508 20.0575
23074 1 2.11763 94.5302 22.7807
23075 1 2.26297 98.3728 22.8429
23076 1 2.26127 102.563 22.6478
23077 1 14.088 94.3975 16.8014
23078 1 14.4017 98.15 16.9445
23079 1 14.4524 102.118 16.9695
53795 2 1.09249 96.4351 -0.122755
23081 1 15.7288 96.3743 18.9934
23082 1 15.5185 100.255 19.0018
23083 1 13.6022 94.3562 20.1446
23084 1 13.5852 98.1854 19.943
23085 1 13.4599 102.376 19.8803
70136 2 -1.43171 108.232 15.1455
23093 1 17.2981 96.3958 22.7097
23094 1 17.1943 100.286 22.7587
86555 2 20.0978 119.936 19.1978
23096 1 9.28193 96.3297 17.0366
23097 1 9.54458 100.299 17.0678
23098 1 10.8785 94.4476 19.0756
23099 1 10.6645 98.3413 19.2371
23100 1 10.6087 102.297 19.0625
24266 1 24.2992 122.008 16.9342
23102 1 8.25063 96.4172 19.8437
23103 1 8.46284 100.374 19.9232
23110 1 12.3882 94.2382 22.6663
23111 1 11.8937 98.4625 22.7265
23112 1 11.9269 102.487 22.668
70135 2 -1.37308 104.208 15.2361
23113 1 24.3256 94.5194 16.6634
5819 1 11.4567 121.685 0.117554
69243 2 24.8682 100.472 7.60297
24265 1 24.3891 118.099 17.2153
54724 2 5.84593 106.222 0.0143193
4668 1 11.201 102.423 0.0933263
23132 1 19.281 96.5361 17.0315
23133 1 19.3483 100.329 16.7489
23134 1 20.8708 94.5011 18.8442
23135 1 20.548 98.5985 19.045
23136 1 20.6495 102.299 19.0261
4630 1 1.44966 94.6309 0.199153
23138 1 18.3752 96.4718 20.0407
23139 1 18.4066 100.483 20.0387
23146 1 22.122 94.4356 22.3847
23147 1 22.0677 98.6533 22.4901
23148 1 22.1646 102.561 22.5027
23617 1 4.28802 106.327 16.9584
23618 1 4.27093 110.214 17.2425
23619 1 4.15046 113.935 16.9084
23620 1 5.83436 104.286 18.8648
23621 1 5.67676 108.149 19.1942
23622 1 5.66816 112.121 18.91
23623 1 3.58382 105.96 20.1394
23624 1 3.6317 110.119 20.0985
23625 1 3.53377 113.971 20.0428
23632 1 7.11843 104.253 22.4749
23633 1 7.42639 108.366 22.54
23634 1 7.01189 112.448 22.5543
23635 1 -0.6652 104.361 17.0562
23636 1 -0.487755 108.257 16.8943
23637 1 -0.66831 112.205 17.1913
23638 1 0.75081 106.366 19.2889
23639 1 0.775988 110.22 19.0482
23640 1 0.713991 114.257 19.0864
23641 1 -1.37975 104.462 20.159
23642 1 -1.47563 108.304 19.827
23643 1 -1.40943 112.142 20.1139
23650 1 2.33824 106.335 22.8696
23651 1 1.9926 110.182 22.6937
23652 1 2.04447 114.163 22.6192
23653 1 14.5216 106.223 16.949
23654 1 14.4645 110.082 17.0331
23655 1 14.3175 114.082 16.9069
23656 1 15.7103 104.332 19.0022
23657 1 15.7916 108.093 18.822
23658 1 15.5548 112.051 18.9509
23659 1 13.6786 106.374 20.1077
23660 1 13.508 110.098 19.8752
23661 1 13.3273 114.233 19.8944
23668 1 16.997 104.317 22.4043
23669 1 17.2182 108.448 22.5984
23670 1 17.0464 112.307 22.2942
23671 1 9.45091 104.157 17.2643
23672 1 9.27486 108.078 17.0558
23673 1 9.30618 112.12 16.8929
23674 1 10.6535 106.258 19.2154
23675 1 10.8443 110.353 18.9142
23676 1 10.6102 113.988 18.9582
23677 1 8.39588 104.048 19.9444
23678 1 8.53022 108.013 19.8539
23679 1 8.21248 111.986 20.0552
23686 1 12.2987 106.169 22.5694
23687 1 12.0652 110.303 22.4526
23688 1 12.3336 114.042 22.8386
23689 1 24.0981 106.637 17.0009
53825 2 16.041 98.5406 0.0491114
54785 2 15.7879 110.187 0.146169
53854 2 10.874 92.6609 -0.140331
54868 2 24.5778 106.129 2.74646
54816 2 11.0077 112.172 0.231421
23707 1 19.4491 104.256 16.7712
23708 1 19.2967 108.218 16.9052
23709 1 19.1824 112.011 17.0682
23710 1 20.6576 106.175 18.9902
23711 1 20.7081 109.965 19.1529
23712 1 20.6643 114.056 19.0972
23713 1 18.5822 104.348 20.0183
23714 1 18.4743 108.432 19.8879
23715 1 18.3524 112.275 19.8226
23722 1 21.9231 106.528 22.4711
23723 1 22.3099 110.362 22.5764
23724 1 22.2776 113.978 22.4568
24193 1 4.07924 117.936 16.7935
24194 1 4.30027 121.692 16.9954
24196 1 5.60782 115.95 18.9111
24197 1 5.58458 119.751 18.7484
24199 1 3.43406 117.908 19.9621
24200 1 3.46831 121.706 19.8802
24208 1 7.09743 116.107 22.3181
24209 1 6.90505 120.034 22.4206
24211 1 -0.776449 116.049 16.9252
24212 1 -0.770749 120.033 16.9347
24214 1 0.412346 118.141 19.0376
24215 1 0.72079 121.971 18.7657
5242 1 11.3371 106.488 0.384532
55835 2 21.0822 119.865 0.0121693
24226 1 1.90583 117.819 22.5638
24227 1 2.1403 121.977 22.3491
24229 1 14.1169 118.064 16.9079
24230 1 14.2828 121.999 17.0068
24232 1 15.6187 116.099 19.258
24233 1 15.7701 119.853 19.0532
24235 1 13.4435 118.15 19.9325
24236 1 13.3966 122.149 19.866
24244 1 17.2226 116.299 22.5084
24245 1 17.1512 120.08 22.8077
24247 1 9.52469 115.953 17.0442
24248 1 9.27316 119.692 16.9596
24250 1 10.6112 117.986 19.2242
24251 1 10.7183 121.957 18.9362
24253 1 8.63683 115.913 19.8756
24254 1 8.49263 119.803 19.8965
24262 1 12.1802 118.038 22.4467
24263 1 12.1292 121.635 22.5629
69190 2 17.7004 92.5987 8.58681
5225 1 16.4403 108.205 0.00697702
4649 1 16.106 96.5332 0.257416
5764 1 5.94647 115.844 0.325734
24283 1 19.1942 116.034 16.9771
24284 1 19.2902 120.024 17.1656
24286 1 20.6195 118.057 19.2688
24287 1 20.8557 121.896 19.1163
24289 1 18.4069 116.219 20.066
24290 1 18.2834 120.202 20.0516
24298 1 22.2084 117.97 22.7536
24299 1 22.0094 121.689 22.6363
23697 1 23.6398 114.178 19.9325
5189 1 6.07243 108.189 0.306169
23690 1 24.2427 110.405 16.6656
55715 2 0.960622 119.896 -0.0998677
53768 2 4.29603 96.436 1.09302
53769 2 4.24522 100.371 1.11532
55775 2 11.324 119.765 0.247514
53774 2 7.30291 96.6034 1.86164
53775 2 7.0463 100.12 1.97963
53776 2 6.29348 94.4192 6.69108
53777 2 6.2812 98.3478 6.60963
53778 2 6.49759 102.077 6.4709
86554 2 20.1576 115.885 18.8795
53780 2 6.14719 96.3394 4.79043
53781 2 5.92983 100.344 4.82367
53782 2 7.64903 94.4365 3.7785
53783 2 7.61647 98.6542 4.07158
53784 2 7.46893 102.397 3.7932
53785 2 3.68293 94.5134 5.55611
53786 2 3.51414 98.1514 5.66884
53787 2 3.79122 102.309 5.67492
53788 2 4.6131 94.7865 3.02144
53789 2 4.46511 98.1613 3.24307
53790 2 4.74367 102.185 2.99362
86552 2 19.6504 121.99 17.3067
54814 2 10.8732 104.516 -0.0645626
54754 2 1.06584 104.234 0.0976156
53797 2 -0.859185 94.6488 1.19433
53798 2 -0.735284 98.5038 0.969201
53799 2 -0.511292 102.394 0.989652
53803 2 2.01913 94.5773 1.87588
53804 2 2.21552 98.0645 1.81307
53805 2 2.147 102.481 1.88907
86551 2 19.6372 118.009 17.3815
53807 2 1.62691 96.4596 6.75257
53808 2 1.76541 100.352 6.65313
53809 2 0.83414 94.5205 4.63869
53810 2 0.86823 98.6813 4.80903
53811 2 0.8275 102.314 4.78484
4704 1 21.3936 102.562 -0.0888479
53813 2 2.40992 96.1696 3.83271
53814 2 2.38619 100.403 3.87339
53766 2 5.94463 102.28 0.197707
55714 2 0.875584 116.141 0.1997
4666 1 11.0797 94.5164 0.192442
23108 1 10.0508 96.3903 23.4118
53819 2 -0.407039 96.7085 3.10908
53820 2 -0.385985 100.347 2.86831
5278 1 21.3095 106.272 0.0214963
13899 1 24.4754 102.371 7.40282
5783 1 1.24043 121.692 0.473004
54755 2 0.995387 108.213 -0.0736826
53828 2 14.0714 96.632 1.11292
53829 2 14.4134 100.589 0.997646
54756 2 0.933354 112.044 -0.0559177
53834 2 17.4702 96.5444 1.84293
53835 2 17.2012 100.33 1.52988
53836 2 16.4926 94.5236 6.78379
53837 2 16.8047 98.5165 6.83761
53838 2 16.5274 102.415 6.65591
86548 2 23.9973 118.169 21.8165
53840 2 16.0417 96.6669 4.87888
53841 2 16.0467 100.495 4.55003
53842 2 17.4328 94.5826 3.97483
53843 2 17.3305 98.5859 3.63252
53844 2 17.4161 102.354 3.84516
53845 2 13.7185 94.5565 5.86024
53846 2 13.6858 98.8365 5.9075
53847 2 13.8841 102.579 5.69342
53848 2 14.7784 94.5312 3.13098
53849 2 14.4719 98.427 3.21796
53850 2 14.4833 102.34 3.09538
86519 2 9.14047 120.357 21.6863
5854 1 21.2888 118.038 0.050022
69193 2 16.9795 92.7481 11.2903
53857 2 9.103 94.3353 0.861448
53858 2 9.51943 98.5422 1.08937
53859 2 9.49741 102.5 1.0714
53863 2 12.1054 94.3038 1.74836
53864 2 12.0116 98.3621 2.06195
53865 2 12.0597 102.4 2.05619
13828 1 6.06639 92.5898 9.46921
53867 2 11.5427 96.4564 6.73002
53868 2 11.4397 100.235 6.64014
53869 2 10.921 94.5907 4.77935
53870 2 11.0207 98.3646 5.06642
53871 2 10.9615 102.339 4.88185
69274 2 20.9053 92.7073 9.42835
53873 2 12.5694 96.368 3.98744
53874 2 12.4594 100.493 4.00648
86518 2 8.95798 116.171 21.8364
53876 2 8.58347 96.4304 5.75946
53877 2 8.87005 100.31 5.64005
4711 1 20.4029 92.6995 4.77562
53879 2 9.69758 96.3849 2.95897
53880 2 9.62506 100.362 3.21521
23059 1 -0.882759 92.5568 17.1592
53888 2 24.3969 96.6808 0.77669
53889 2 24.4732 100.367 1.05662
53905 2 23.8055 94.5111 5.57051
53906 2 23.603 98.4324 5.55837
53907 2 23.7912 102.42 5.47345
53908 2 24.9454 94.376 2.83123
53909 2 24.9037 98.2885 2.83392
53910 2 24.6437 102.452 2.90264
86513 2 11.862 119.901 22.9465
4632 1 1.258 102.365 0.192117
84504 2 6.81981 102.288 22.7423
53917 2 19.4366 94.5886 0.999929
53918 2 19.4518 98.4164 0.977076
53919 2 19.6851 102.238 0.903801
53923 2 22.1297 94.4276 1.9432
53924 2 22.2424 98.1983 1.81228
53925 2 22.2144 102.537 1.55322
23115 1 24.402 102.497 17.0619
53927 2 21.5687 96.5155 6.48123
53928 2 21.5778 100.503 6.4479
53929 2 20.8905 94.5937 4.6118
53930 2 21.0464 98.5353 4.48861
53931 2 21.0382 102.36 4.68717
54786 2 15.8311 114.053 -0.0862838
53933 2 22.604 96.6033 4.19756
53934 2 22.3555 100.381 3.70267
86434 2 0.172735 116.096 18.8315
53936 2 18.9455 96.5525 5.56678
53937 2 18.8883 100.655 5.74213
69268 2 24.4559 94.4515 12.2324
53939 2 19.6717 96.5552 3.0642
53940 2 19.3975 100.476 3.01117
23121 1 23.5647 102.206 19.9639
53914 2 20.6919 92.644 0.10734
54777 2 -1.3023 112.261 5.79254
54727 2 4.44012 104.322 0.929543
54728 2 4.09125 108.199 0.865347
54729 2 4.24725 112.247 0.899738
54733 2 7.15516 104.275 1.66661
54734 2 6.92994 107.928 2.12209
54735 2 7.07265 112.106 1.75685
54736 2 6.38447 106.206 6.59309
54737 2 6.48998 110.031 6.43525
54738 2 6.43719 114.044 6.67973
54739 2 5.78309 104.263 4.93708
54740 2 5.75131 108.281 4.70902
54741 2 5.86105 112.17 4.95366
54742 2 7.15398 106.152 4.2504
54743 2 7.24952 110.349 3.79853
54744 2 7.21027 113.978 3.85308
54745 2 3.58673 106.435 5.88455
54746 2 3.60954 110.204 5.81465
54747 2 3.6431 114.189 5.72226
54748 2 4.51434 106.044 3.02603
54749 2 4.42749 110.34 3.11249
54750 2 4.35981 113.911 3.06471
86432 2 -0.460263 121.988 16.9952
5765 1 6.13227 119.811 0.246127
4667 1 11.2862 98.4421 0.406579
54757 2 -0.732568 106.173 1.07196
54758 2 -0.660475 110.194 0.83594
54759 2 -0.586367 114.073 0.868237
54763 2 2.00178 106.436 1.77505
54764 2 2.07154 110.319 2.02845
54765 2 2.20122 114.313 1.85297
54766 2 1.35139 104.182 6.62065
54767 2 1.56924 108.205 6.84732
54768 2 1.35554 112.285 6.49343
54769 2 0.859202 106.132 4.87785
54770 2 0.749272 110.399 4.9516
54771 2 0.847422 114.18 4.80965
54772 2 2.39551 104.465 3.76924
54773 2 2.4325 108.147 3.81927
54774 2 2.20938 112.201 3.79113
53887 2 24.5826 92.5299 1.23269
54875 2 20.9315 108.223 0.0810608
53938 2 19.6391 92.6149 3.04756
54778 2 -0.356764 104.412 2.93147
54779 2 -0.542694 108.468 2.77888
54780 2 -0.542134 111.824 3.15611
86549 2 24.234 122.001 21.982
86431 2 -0.334594 117.983 17.1763
86429 2 3.92645 122.066 21.8209
54787 2 14.3655 104.296 0.934438
54788 2 14.3261 108.185 0.957483
54789 2 14.3728 112.142 1.06291
54793 2 17.1626 104.15 1.7197
54794 2 17.0639 108.295 1.96499
54795 2 17.1494 111.746 1.9699
54796 2 16.5657 106.274 6.80545
54797 2 16.3839 110.169 6.7669
54798 2 16.5813 113.989 6.38128
54799 2 16.1137 104.389 4.69209
54800 2 15.8165 108.304 4.69739
54801 2 15.8535 112.062 4.9224
54802 2 17.4101 106.325 3.66873
54803 2 17.479 110.18 4.14368
54804 2 17.3593 114.042 3.74865
54805 2 13.936 106.224 5.6397
54806 2 13.6225 109.959 5.56128
54807 2 13.7423 114.297 5.62898
54808 2 14.5857 106.011 2.95792
54809 2 14.5016 110.166 2.98638
54810 2 14.6931 114.197 3.0355
86428 2 3.80599 117.88 21.8838
86423 2 6.66244 121.755 22.7224
53765 2 5.92595 98.2724 0.00152701
54817 2 9.25239 106.491 1.11559
54818 2 9.14243 110.335 0.758475
54819 2 9.28187 114.085 1.14343
54823 2 11.9538 106.516 2.04922
54824 2 12.1447 110.119 1.63365
54825 2 12.0193 114.207 1.97068
54826 2 11.1741 104.141 6.67063
54827 2 11.4733 108.202 6.68313
54828 2 11.8771 112.061 6.49563
54829 2 10.7493 106.222 4.81433
54830 2 10.8366 110.126 5.05474
54831 2 10.8893 114.033 4.6677
54832 2 12.3336 104.253 3.8378
54833 2 12.2479 108.244 4.05627
54834 2 12.4807 112.067 3.99664
54835 2 8.60197 104.28 5.65928
54836 2 8.76923 108.045 5.77358
54837 2 8.60531 112.196 5.65548
54838 2 9.47175 104.574 2.98523
54839 2 9.38325 108.657 3.12892
54840 2 9.64879 112.029 3.08713
54847 2 24.2235 104.296 0.579136
54848 2 24.529 108.317 0.870036
54849 2 24.3284 112.177 1.09886
54865 2 23.6599 106.418 5.57664
54866 2 23.9296 110.16 5.64842
54867 2 23.529 114.118 5.63968
54874 2 20.784 104.197 -0.093068
54869 2 24.7657 110.307 2.85603
54870 2 24.363 114.186 3.10133
86422 2 6.76852 118.105 22.7905
53796 2 0.897946 100.278 0.0821943
86414 2 6.79839 119.87 20.4713
54877 2 19.3407 106.205 0.633542
54878 2 19.1999 110.027 1.14901
54879 2 19.4567 114.159 0.924558
54883 2 22.212 106.247 1.57637
54884 2 22.1614 110.137 1.8379
54885 2 22.0923 114.16 1.72508
54886 2 21.5931 104.382 6.81033
54887 2 21.6213 108.491 6.51155
54888 2 21.275 111.982 6.21797
54889 2 20.7863 106.445 4.84331
54890 2 20.7636 110.055 4.22298
54891 2 20.8001 114.231 4.67326
54892 2 22.2747 104.53 3.74373
54893 2 22.4607 108.408 3.81893
54894 2 22.1328 112.248 3.78756
54895 2 18.7051 104.265 5.6377
54896 2 18.704 108.272 5.52557
54897 2 18.6637 112.005 5.69772
54898 2 19.5671 104.393 2.85885
54899 2 19.6827 107.856 3.05855
54900 2 19.5421 112.106 2.85906
53824 2 15.6503 94.708 0.100743
86441 2 2.40225 121.808 17.9616
55687 2 4.25988 115.981 0.903069
55688 2 4.26879 120.022 1.17663
55693 2 6.96735 116.005 1.88645
55694 2 7.14469 119.882 1.82111
55696 2 6.36099 117.812 6.79523
55697 2 6.45356 121.778 6.7415
55699 2 5.61482 115.959 4.90636
55700 2 5.58546 119.908 4.85413
55702 2 7.37657 118.102 4.02043
55703 2 7.5531 121.951 3.8058
55705 2 3.55536 117.78 5.71553
55706 2 3.65364 121.893 5.83511
55708 2 4.49152 117.91 2.98324
55709 2 4.73073 121.801 3.03541
55684 2 5.81535 118.001 0.00725086
86440 2 2.54736 117.624 18.0145
55717 2 -0.765608 118.194 1.00439
55718 2 -0.518102 121.945 1.06865
55723 2 2.16109 118.08 1.89357
55724 2 2.26689 121.63 1.9579
55726 2 1.5758 116.049 6.49472
55727 2 1.67303 119.969 6.87449
55729 2 0.635875 118.23 4.93544
55730 2 0.900893 121.812 5.04707
55732 2 2.26672 116.097 3.73962
55733 2 2.48225 119.987 4.08767
23721 1 19.7248 112.119 23.3642
5244 1 10.9865 114.07 0.262045
55738 2 -0.399058 115.908 3.13382
55739 2 -0.585203 119.923 3.12212
86413 2 6.67644 116.059 20.4891
5207 1 1.28133 110.192 0.0944733
55747 2 14.4526 115.958 1.15231
55748 2 14.1727 119.918 0.965768
55753 2 17.1914 115.767 1.62338
55754 2 16.9803 120.006 1.93111
55756 2 16.4386 117.981 6.53715
55757 2 16.3788 121.932 6.832
55759 2 15.9078 116.045 4.7589
55760 2 15.735 120.031 4.81503
55762 2 17.4677 117.937 3.80095
55763 2 17.2165 122.03 3.75583
55765 2 13.5432 117.906 5.84944
55766 2 13.6635 121.822 5.91698
55768 2 14.5727 117.79 3.11468
55769 2 14.6241 121.913 3.08587
5243 1 11.0268 110.246 0.207663
55834 2 20.791 115.918 0.087246
55777 2 9.31511 117.947 0.845978
55778 2 9.39287 121.653 0.873204
55783 2 12.1655 117.787 1.89336
55784 2 12.1911 122.116 1.86269
55786 2 11.4137 115.852 6.99954
55787 2 11.449 119.94 6.69434
55789 2 10.9479 117.821 5.14461
55790 2 10.8634 121.848 5.01456
55792 2 12.503 115.949 4.00466
55793 2 12.498 119.762 4.00543
55795 2 8.5262 116.041 5.71069
55796 2 8.645 119.94 5.91786
55798 2 9.25739 116.039 2.99612
55799 2 9.46686 119.845 2.92327
55807 2 24.2033 115.989 0.832654
55808 2 24.3814 119.866 0.689278
55825 2 23.6041 118.211 5.77671
55826 2 23.621 121.819 5.70749
53872 2 12.4728 92.6532 4.06568
55829 2 24.5771 121.936 3.06052
86411 2 7.40139 119.497 17.9783
53878 2 9.8114 92.5742 2.84883
55837 2 19.2039 118.228 0.804885
55838 2 19.2444 122.053 1.20607
55843 2 22.1856 118.077 1.8193
55844 2 22.0935 122.069 1.85614
55846 2 21.607 116.107 6.64457
55847 2 21.4864 119.95 6.64174
55849 2 21.0207 118.065 4.78454
55850 2 20.7651 121.941 4.65256
55852 2 22.3161 116.169 3.7211
55853 2 22.3951 120.161 3.6723
55855 2 18.6607 116.084 5.74862
55856 2 18.5038 119.93 5.7727
55858 2 19.6481 116.213 2.76022
55859 2 19.5643 120.083 3.07285
86512 2 11.6466 115.95 22.8954
69122 2 5.25291 96.4892 7.70053
69123 2 4.83374 100.361 7.66896
69124 2 5.65835 94.6278 9.46559
69125 2 5.60908 98.3563 9.45513
69126 2 5.65226 102.097 9.2146
86504 2 11.7754 122.082 20.6492
69128 2 4.19559 96.5178 10.5171
69129 2 4.11366 100.31 10.4491
86438 2 -1.11308 121.948 20.004
69131 2 7.99736 96.3574 8.7697
69132 2 7.89508 100.18 8.48355
86410 2 7.68777 116.155 17.92
69134 2 6.94401 96.5194 11.2795
69135 2 6.66957 100.142 11.3152
69136 2 6.08609 94.5238 16.1746
69137 2 6.23271 98.4412 15.9863
69138 2 6.64287 102.33 16.3137
86503 2 11.5301 117.964 20.7882
69140 2 5.51527 96.531 14.3396
69141 2 5.73862 100.287 14.4257
69142 2 7.11725 94.6359 13.3108
69143 2 6.99366 98.4041 13.1721
69144 2 7.17765 102.346 13.3715
69145 2 3.49375 94.6338 15.1449
69146 2 3.51617 98.3784 15.0619
69147 2 3.61864 102.08 15.1059
69148 2 4.25355 94.3488 12.48
69149 2 4.23274 98.4406 12.4338
69150 2 4.3482 102.35 12.3463
69151 2 0.189785 94.6523 7.5318
69152 2 0.0898706 98.2433 7.65355
69153 2 -0.139602 102.243 7.54293
86501 2 12.5395 121.791 17.8393
69155 2 0.591441 96.5308 9.61719
69156 2 0.694128 100.361 9.46817
69157 2 -1.04484 94.5269 10.3317
69158 2 -0.742373 98.4706 10.5721
69159 2 -0.914571 102.412 10.2718
69160 2 2.8175 94.8046 8.59335
69161 2 2.85519 98.3543 8.86726
69162 2 2.83096 102.407 8.50885
69163 2 1.77167 94.5169 11.179
69164 2 1.99465 98.1095 11.4778
69165 2 1.94288 102.454 11.2363
86444 2 1.58592 121.948 20.5072
69167 2 1.30428 96.5269 16.3576
69168 2 1.32413 100.381 16.1861
69169 2 0.358041 94.5298 14.0756
69170 2 0.862842 98.4801 14.3457
69171 2 0.788126 102.194 14.256
86500 2 12.5007 117.889 17.9276
69173 2 2.07726 96.4494 13.2458
69174 2 2.01582 100.252 13.2304
86461 2 14.5025 116.221 17.1022
5772 1 7.03527 123.841 6.77241
84532 2 1.6615 92.6407 22.7742
86498 2 8.86758 121.742 19.9372
69179 2 -0.805572 96.2995 12.2854
69180 2 -0.499675 100.429 12.388
86407 2 3.99855 115.974 19.8144
69182 2 15.0051 96.4991 7.43502
69183 2 14.9776 100.644 7.65494
69184 2 15.5308 94.3975 9.49263
69185 2 15.6189 98.6238 9.41681
69186 2 15.7915 102.534 9.66671
86497 2 8.77997 117.974 20.0513
69188 2 14.161 96.3992 10.5438
69189 2 14.2851 100.573 10.5094
86459 2 -1.4071 120.141 22.0616
69191 2 17.7194 96.5961 8.54529
69192 2 17.8382 100.495 8.48049
86495 2 10.3864 119.879 19.2355
69194 2 16.8761 96.3837 11.191
69195 2 16.9887 100.597 11.1879
69196 2 16.0247 94.4507 15.9638
69197 2 16.4512 98.1153 16.3556
69198 2 16.169 102.149 15.9062
86494 2 10.4379 116.109 18.8756
69200 2 15.7901 96.6422 14.2078
69201 2 15.532 100.326 14.5203
69202 2 17.1623 94.3942 13.4151
69203 2 17.1058 98.5226 13.5526
69204 2 17.2999 102.306 13.4978
69205 2 13.158 94.3135 14.8678
69206 2 13.404 98.3015 15.2395
69207 2 13.5181 102.364 15.2137
69208 2 14.0105 94.35 12.6293
69209 2 14.2231 98.3296 12.4591
69210 2 14.4176 102.508 12.3198
69211 2 10.1593 94.4369 7.63475
69212 2 10.0272 98.2484 7.71867
69213 2 9.79282 102.261 7.71815
86492 2 9.67453 121.75 16.9463
69215 2 10.6977 96.5376 9.69498
69216 2 10.7065 100.32 9.19337
69217 2 9.09048 94.5241 10.3932
69218 2 8.91688 98.4047 10.4065
69219 2 9.12758 102.226 10.4753
69220 2 12.8768 94.581 8.57824
69221 2 13.0299 98.4305 8.66072
69222 2 12.7959 102.35 8.5769
69223 2 11.7393 94.8214 11.2806
69224 2 11.9629 98.5715 11.0846
69225 2 12.085 102.155 11.2194
86408 2 4.01024 119.822 19.9391
69227 2 11.3695 96.365 16.1105
69228 2 11.2597 100.157 16.1439
69229 2 10.3709 94.4161 14.3015
69230 2 10.6115 98.3043 14.3119
69231 2 10.6526 102.392 14.2926
86491 2 9.84588 117.937 17.0682
69233 2 12.1603 96.4252 13.1665
69234 2 12.1586 100.325 13.265
86489 2 13.9101 122.042 21.9374
69236 2 8.39263 96.6464 15.1662
69237 2 8.41031 100.041 15.0827
86458 2 -1.32674 116.292 21.9488
69239 2 9.30145 96.3235 12.3111
69240 2 9.24692 100.76 12.5501
86405 2 5.07104 121.679 18.9446
69248 2 24.1619 96.6507 10.6015
69249 2 23.9101 100.484 10.2145
69265 2 23.5748 95.0508 14.903
69266 2 23.4827 98.6368 15.0807
69267 2 23.6849 102.567 15.4045
69139 2 5.48806 92.6545 14.3066
84538 2 -0.946498 92.7913 21.8522
69270 2 24.5277 102.261 12.4377
69271 2 20.087 94.506 7.60639
69272 2 19.9131 98.6204 7.60603
69273 2 19.915 102.453 7.47502
86488 2 13.9618 118.386 21.9777
69275 2 20.5724 96.5906 9.31249
69276 2 20.8818 100.441 9.42046
69277 2 19.2858 94.6685 10.3194
69278 2 19.2265 98.453 10.407
69279 2 19.1416 102.287 10.6713
69280 2 22.9009 94.6943 8.1589
69281 2 22.7865 98.2205 8.52515
69282 2 22.7457 102.534 8.67787
69283 2 22.0049 94.7414 10.9713
69284 2 21.9716 98.4294 11.2191
69285 2 21.9709 102.473 11.4023
86453 2 1.81939 119.884 22.6059
69287 2 21.1341 96.649 15.7789
69288 2 21.4879 100.322 15.952
69289 2 20.6453 94.6848 13.9287
69290 2 20.6337 98.6334 14.1782
69291 2 20.9771 102.425 14.395
86483 2 16.5831 121.823 22.8518
69293 2 22.232 96.686 13.0571
69294 2 22.1852 100.451 13.3104
86482 2 16.7475 118.06 22.6322
69296 2 18.4224 96.4703 15.2578
69297 2 18.3068 100.452 15.1381
86437 2 -1.4463 118.045 19.7197
69299 2 19.3438 96.4895 12.415
69300 2 19.4123 100.414 12.3296
70081 2 4.96406 104.244 7.52075
70082 2 4.86715 108.009 7.54953
70083 2 4.94157 112.044 7.84762
70084 2 5.70937 106.204 9.27352
70085 2 5.61321 110.062 9.38585
70086 2 5.51889 113.967 9.63054
70087 2 4.39227 104.159 10.2323
70088 2 4.22363 108.186 10.3089
70089 2 4.20777 111.834 10.5491
70090 2 7.67334 104.101 8.36231
70091 2 7.80836 108.404 8.60137
70092 2 7.73594 111.802 8.60327
70093 2 7.04594 104.18 11.0636
70094 2 6.99612 108.159 11.2038
70095 2 7.01869 111.955 11.3028
70096 2 6.25365 106.348 16.0968
70097 2 6.15711 110.183 16.2426
70098 2 6.14721 113.997 15.7554
70099 2 5.85345 104.246 14.215
70100 2 5.48439 108.208 14.2932
70101 2 5.38808 111.88 14.3012
70102 2 7.29878 106.254 13.2339
70103 2 6.78749 109.977 13.2787
70104 2 7.02281 114.009 13.3323
70105 2 3.5636 106.062 15.2869
70106 2 3.35452 110.116 15.2787
70107 2 3.37645 114.302 15.0664
70108 2 4.5631 106.082 12.4012
70109 2 4.24984 110.122 12.6667
70110 2 3.87572 114.05 12.6024
70111 2 -0.0509258 106.327 7.65255
70112 2 -0.0709492 110.202 7.49676
70113 2 0.0337503 114.098 7.58468
70114 2 0.416994 104.38 9.25272
70115 2 0.757745 108.335 9.52282
70116 2 0.510981 112.124 9.36081
70117 2 -0.811399 106.391 10.4438
70118 2 -0.763002 110.171 10.5914
70119 2 -0.803999 114.151 10.4113
70120 2 2.89331 106.264 8.81267
70121 2 2.87853 110.03 8.593
70122 2 2.90099 113.899 8.56426
70123 2 2.17169 106.012 11.4059
70124 2 1.74292 110.014 11.4591
70125 2 1.66692 114.184 11.2431
70126 2 1.41976 104.42 16.1297
70127 2 1.22935 108.328 16.0589
70128 2 1.27728 112.229 16.23
70129 2 0.61447 106.32 14.265
70130 2 0.666767 110.145 14.2395
70131 2 0.409502 114.091 14.2526
70132 2 2.22216 104.045 13.4288
70133 2 2.19588 107.932 13.3311
70134 2 2.10325 111.955 13.3783
86404 2 5.20409 117.806 18.873
86402 2 4.451 119.597 17.0103
5800 1 16.069 115.941 0.137007
70138 2 -0.254475 103.97 12.5555
70139 2 -0.596894 108.345 12.415
70140 2 -0.752177 112.526 12.5909
70141 2 15.0861 104.278 7.77537
70142 2 15.1081 108.246 7.60782
70143 2 14.8473 112.047 7.32573
70144 2 15.9963 106.315 9.35352
70145 2 15.4832 110.286 9.30495
70146 2 15.5132 113.861 9.24576
70147 2 14.2401 104.554 10.3699
70148 2 14.1323 108.135 10.5135
70149 2 14.2698 112.005 10.5886
70150 2 17.7687 104.24 8.56471
70151 2 17.8363 108.281 8.49192
70152 2 17.6923 112.088 8.51259
70153 2 17.1363 104.243 11.2143
70154 2 17.1523 108.199 11.425
70155 2 16.8108 112.242 11.2425
70156 2 16.3408 106.216 15.9846
70157 2 16.1152 110.159 15.9601
70158 2 16.2674 114.292 15.9799
70159 2 15.484 104.259 14.3396
70160 2 15.8758 108.109 14.1355
70161 2 15.6409 112.204 14.1204
70162 2 17.2375 106.05 13.2164
70163 2 17.0943 110.032 13.4214
70164 2 17.1264 113.987 13.3513
70165 2 13.49 106.146 15.0611
70166 2 13.3961 110.186 15.1118
70167 2 13.6211 114.275 15.1019
70168 2 14.477 106.144 12.4773
70169 2 14.314 109.879 12.5443
70170 2 14.3128 114.253 12.5574
70171 2 10.1108 105.947 7.8024
70172 2 9.8178 110.072 7.56261
70173 2 9.8718 113.925 7.71391
70174 2 10.9631 104.015 9.65317
70175 2 10.6299 108.062 9.26681
70176 2 10.6881 111.905 9.49428
70177 2 9.34719 106.22 10.6437
70178 2 9.45177 110.093 10.5377
70179 2 9.04038 113.818 10.2437
70180 2 12.847 106.303 8.6437
70181 2 12.8527 109.955 8.4021
70182 2 12.9465 114.146 8.67024
70183 2 11.9724 106.29 11.2124
70184 2 12.0559 110.149 11.1575
70185 2 12.0138 113.73 11.3237
70186 2 11.1818 104.235 16.0604
70187 2 11.1418 108.073 16.2196
70188 2 11.1391 112.199 15.9619
70189 2 10.7415 106.259 14.1839
70190 2 10.4108 110.095 14.385
70191 2 10.7811 114.193 14.219
70192 2 12.3585 104.322 13.3811
70193 2 11.9075 108.208 13.3854
70194 2 12.1589 112.025 13.1666
70195 2 8.69884 104.351 15.4048
70196 2 8.37444 108.041 15.3892
70197 2 8.3005 112.219 14.9384
70198 2 9.19937 104.37 12.4286
70199 2 9.21486 108.326 12.6686
70200 2 9.1025 112.271 12.515
70207 2 24.0337 104.527 10.3345
70208 2 24.1409 108.299 10.3248
70209 2 23.7562 112.216 10.3503
70225 2 23.517 106.413 15.1972
70226 2 23.3445 110.299 14.9365
70227 2 23.4257 113.992 15.0404
70228 2 24.5513 106.434 12.5521
70229 2 24.1632 110.559 12.4104
70230 2 24.3786 113.809 12.5098
70231 2 20.0434 106.31 7.52043
70232 2 19.9773 110.206 7.69687
70233 2 20.0763 114.021 7.50547
70234 2 20.7005 104.315 9.50441
70235 2 20.5859 108.303 9.16631
70236 2 20.4261 112.168 9.38206
70237 2 19.1218 106.325 10.2877
70238 2 19.1393 110.164 10.4086
70239 2 18.8871 114.039 10.4152
70240 2 22.7339 106.376 8.32203
70241 2 22.9421 110.283 8.49092
70242 2 22.4922 113.978 8.44275
70243 2 21.8989 106.504 11.2415
70244 2 21.9739 110.03 11.1852
70245 2 21.5879 114.452 11.2254
70246 2 21.5317 104.352 16.0542
70247 2 21.0464 108.129 16.0377
70248 2 21.1225 112.157 16.0053
70249 2 20.4969 106.272 13.9124
70250 2 20.4258 109.97 14.344
70251 2 20.3694 114.052 13.9154
70252 2 22.4077 104.314 13.1573
70253 2 22.1057 108.118 13.4334
70254 2 22.0053 112.019 13.4038
70255 2 18.5153 104.328 15.0285
70256 2 18.4564 108.082 14.9625
70257 2 18.3812 112.083 15.0221
70258 2 19.4531 104.448 12.2118
70259 2 19.2434 108.281 12.5097
70260 2 19.3407 111.833 12.2634
71041 2 5.00738 115.938 7.75025
71042 2 5.10037 119.909 7.66461
71044 2 5.6956 117.998 9.58559
71045 2 5.80108 121.882 9.45342
71047 2 4.12012 115.91 10.2442
71048 2 4.10459 119.924 10.3922
71050 2 7.81628 115.919 8.53569
71051 2 7.89149 119.867 8.59129
71053 2 6.99231 115.962 11.2469
71054 2 6.87046 119.729 11.0774
71056 2 6.17636 117.947 15.8077
71057 2 6.11706 121.685 16.0529
71059 2 5.49896 115.977 14.4157
71060 2 5.61224 119.856 14.2609
71062 2 7.24423 117.746 13.2303
71063 2 7.22088 122.009 13.5315
71065 2 3.42254 117.848 15.0332
71066 2 3.63598 122.029 15.0306
71068 2 4.27111 117.734 12.2558
71069 2 4.58004 121.592 12.2292
71071 2 -0.255664 118.164 7.61252
71072 2 -0.222087 121.991 7.58665
71074 2 0.651124 116.104 9.19817
71075 2 0.530303 120.099 9.48599
4648 1 16.1627 92.6849 0.0761913
71078 2 -0.889807 121.931 10.5561
71080 2 2.92467 118.011 8.48805
71081 2 2.86478 122.031 8.6496
71083 2 1.79255 118.028 11.3291
71084 2 1.87441 121.811 11.1837
71086 2 1.33609 116.03 16.0335
71087 2 1.36275 119.956 16.0523
71089 2 0.505937 118.183 14.2646
71090 2 0.870291 121.966 14.1907
71092 2 2.1482 116.068 13.2846
71093 2 2.30773 119.95 13.2352
5188 1 6.32663 104.269 0.056753
53826 2 15.7766 102.325 -0.0789814
71098 2 -0.636327 115.988 12.5353
71099 2 -0.655418 120.106 12.4188
71101 2 15.1024 116.02 7.56824
71102 2 14.9461 120.053 7.72677
71104 2 15.4762 117.836 9.38608
71105 2 15.416 121.857 9.62494
71107 2 14.1205 115.899 10.3627
71108 2 13.9798 119.732 10.445
71110 2 17.5925 116.067 8.5089
71111 2 17.6733 119.983 8.54334
71113 2 16.9022 116.028 11.2937
71114 2 16.7424 119.94 11.3262
71116 2 16.2398 118.076 16.0274
71117 2 16.1065 122.022 15.9392
71119 2 15.7241 115.994 14.1022
71120 2 15.5112 119.992 14.1294
71122 2 17.1982 117.902 13.3874
71123 2 16.9807 121.903 13.522
71125 2 13.4093 118.088 15.0607
71126 2 13.2995 121.906 15.1665
71128 2 14.4598 117.795 12.512
71129 2 14.331 122.088 12.4402
71131 2 10.1969 118.103 7.66702
71132 2 10.069 122.04 7.70529
71134 2 10.7952 115.857 9.84965
71135 2 10.4603 119.892 9.45794
71137 2 9.19139 117.978 10.2845
71138 2 9.08091 121.837 10.3535
71140 2 12.6444 117.951 8.66805
71141 2 12.5853 122.041 8.64546
71143 2 11.7913 117.953 11.3325
71144 2 11.8912 121.804 11.2357
71146 2 11.4132 116.088 16.1699
71147 2 11.2858 119.88 16.2387
71149 2 10.7392 117.925 14.4643
71150 2 10.4365 121.94 14.1999
71152 2 11.9277 116.144 13.0323
71153 2 12.1285 120.027 13.6403
71155 2 8.3794 116.031 15.2485
71156 2 8.53621 119.73 15.1187
71158 2 9.45171 115.61 12.4211
71159 2 9.40025 119.981 12.4363
71167 2 24.0835 115.956 10.5548
71168 2 24.0418 119.903 10.431
71185 2 23.5217 117.946 15.2731
71186 2 23.4112 122.061 15.1148
71188 2 24.5633 118.041 12.5702
4624 1 8.0918 92.769 3.58521
71191 2 19.6963 118.002 7.71074
71192 2 20.1002 121.897 7.90132
71194 2 20.277 116.019 9.49751
71195 2 20.5037 119.893 9.42784
71197 2 19.1778 118.093 10.5499
71198 2 18.8547 121.949 10.3085
71200 2 22.6658 118.076 8.67993
71201 2 22.6884 121.855 8.68925
71203 2 22.0218 117.92 11.4421
71204 2 21.7639 121.632 11.4188
71206 2 21.1755 116.14 15.972
71207 2 21.3132 119.885 16.2724
71209 2 20.5743 117.951 14.2295
71210 2 20.6207 122.03 14.3229
71212 2 22.2101 115.824 13.5807
71213 2 22.0683 119.788 13.5765
71215 2 18.5103 115.893 14.9753
71216 2 18.4143 120.126 15.2041
71218 2 19.335 115.916 12.2569
71219 2 19.087 119.848 12.5052
86474 2 16.474 119.783 20.755
84482 2 4.58134 96.3575 17.0612
84483 2 4.80573 100.196 17.0235
84484 2 5.46389 94.4006 18.8928
84485 2 5.31969 98.191 18.9268
84486 2 5.69779 102.305 18.9549
86473 2 16.5207 116.182 20.8303
84488 2 3.64295 96.4163 19.8441
84489 2 4.0596 100.269 19.9821
86471 2 17.3061 120.206 17.947
84491 2 7.55136 96.5171 17.8839
84492 2 7.64011 100.152 18.2181
86452 2 1.58375 115.999 22.7871
84494 2 6.61421 96.2053 20.768
84495 2 6.59266 100.287 20.7097
84502 2 7.03655 94.4224 22.4778
84503 2 7.08565 98.4417 23.0148
13927 1 20.2377 92.6862 14.0034
84508 2 4.07917 94.5826 21.8873
84509 2 4.29227 98.681 21.9398
84510 2 3.9963 102.555 21.9409
84511 2 -0.19801 94.5773 17.1576
84512 2 -0.349908 98.5251 17.3656
84513 2 -0.13627 102.442 17.2109
86470 2 17.4713 116.17 18.0306
84515 2 0.452148 96.6232 19.1832
84516 2 0.283827 100.536 19.0779
84517 2 -1.16694 94.7691 19.9403
84518 2 -1.34848 98.5325 19.9849
84519 2 -0.945992 102.523 20.1552
84520 2 2.3531 94.6553 18.1484
84521 2 2.37564 98.4774 18.1726
84522 2 2.87348 102.292 18.124
84523 2 1.49342 94.3649 20.9248
84524 2 1.64842 98.4986 20.6933
84525 2 2.02158 102.203 20.7045
86468 2 13.7566 119.93 19.8141
84533 2 1.85136 96.4308 22.7484
84534 2 1.81109 100.314 22.7709
86435 2 0.423275 120.032 18.767
84539 2 -0.880558 96.661 21.9274
84540 2 -1.05254 100.407 22.0341
86467 2 13.8838 116.025 20.1164
84542 2 14.5725 96.2382 17.1231
84543 2 14.5483 100.198 16.9463
84544 2 15.4507 94.3415 18.8714
84545 2 15.3029 98.2827 18.8644
84546 2 15.2745 102.199 18.864
86465 2 15.3006 121.908 18.8084
84548 2 13.7688 96.2239 19.821
84549 2 13.9709 100.179 19.8725
4703 1 21.3009 98.538 0.217647
84551 2 17.5639 96.347 17.9997
84552 2 17.3981 100.333 17.9496
4631 1 1.3971 98.4345 0.190538
84554 2 16.6195 96.592 20.5726
84555 2 16.6864 100.517 20.4946
84562 2 16.813 94.347 22.8974
84563 2 16.9019 98.4766 23.0535
84564 2 16.6784 102.424 23.0427
84568 2 14.3373 94.2629 21.8545
84569 2 14.021 98.508 21.7975
84570 2 13.7708 102.356 21.9848
84571 2 9.50807 94.4772 16.7804
84572 2 9.79606 98.1996 17.1582
84573 2 9.61085 102.112 16.9796
86443 2 1.60454 117.771 20.593
84575 2 10.3287 96.3697 18.7898
84576 2 10.3329 100.231 18.9176
84577 2 8.50341 94.5872 19.6177
84578 2 8.96793 98.2282 19.9179
84579 2 8.64222 102.166 19.6742
84580 2 12.3833 94.5766 18.0338
84581 2 12.651 98.2287 17.9831
84582 2 12.5555 102.172 18.1962
84583 2 11.7221 94.6432 20.7432
84584 2 11.6976 98.3112 20.6822
84585 2 11.525 102.416 20.7058
86464 2 15.0471 117.97 18.8612
84593 2 11.6562 96.3666 22.7268
84594 2 11.731 100.332 22.9936
86462 2 14.7147 120.052 17.0678
84599 2 8.91137 96.5719 21.8145
84600 2 9.03679 100.162 21.842
84628 2 24.0742 94.0049 21.8
84629 2 23.8253 98.2867 21.9931
84514 2 0.19797 92.8385 19.0669
84631 2 19.7912 94.497 16.8843
84632 2 19.4572 98.491 16.7948
84633 2 19.5847 102.463 16.9734
55774 2 10.6324 115.904 0.237325
84635 2 20.5437 96.4216 18.7002
84636 2 20.2503 100.418 18.577
84637 2 18.9134 94.675 19.7174
84638 2 18.8346 98.4556 19.5343
84639 2 18.8777 102.364 19.6523
84640 2 22.671 94.4853 17.6122
84641 2 22.3103 98.2321 17.891
84642 2 22.5428 102.53 18.066
84643 2 21.5088 94.1469 20.6944
84644 2 21.4642 98.6049 20.7698
84645 2 21.6971 102.397 20.7218
86401 2 4.60022 115.872 17.1187
84653 2 21.7605 96.2673 22.6015
84654 2 21.9638 100.471 22.6503
5226 1 16.2075 112.294 0.451172
84659 2 19.0667 96.849 21.8496
84660 2 19.1938 100.132 21.6403
85441 2 4.65489 104.157 16.8646
85442 2 4.51487 108.236 17.3717
85443 2 4.84737 112.207 17.0897
85444 2 5.55114 106.356 18.791
85445 2 5.54382 110.084 18.9213
85446 2 5.23986 114.152 18.5681
85447 2 4.09689 104.271 20.0926
85448 2 4.17879 107.994 20.1932
85449 2 3.83769 112.133 20.0807
85450 2 7.64684 104.415 18.0706
85451 2 7.55976 108.235 18.1748
85452 2 7.5541 112.271 17.9541
85453 2 6.69119 104.482 20.636
85454 2 6.80521 108.379 20.7423
85455 2 6.60779 112.765 20.7905
85462 2 6.82405 106.608 22.9053
85463 2 6.81758 110.433 22.581
85464 2 6.79574 114.255 22.7572
85468 2 3.86103 106.174 22.2156
85469 2 3.92879 110.097 22.2262
85470 2 3.82331 114.229 22.137
85471 2 -0.186798 106.264 17.1995
85472 2 -0.155102 110.4 17.0719
85473 2 -0.252174 114.188 17.064
85474 2 0.482403 104.388 18.9915
85475 2 0.502729 108.236 18.9246
85476 2 0.422043 112.208 19.0084
85477 2 -1.05421 106.372 20.0325
85478 2 -1.10615 110.208 19.8457
85479 2 -1.08159 114.049 19.8607
85480 2 2.78154 106.272 17.9476
85481 2 2.73722 110.289 18.3202
85482 2 2.31577 114.045 18.0841
85483 2 1.77469 106.109 20.9053
85484 2 1.53872 110.245 20.7767
85485 2 1.80316 114.561 20.5545
85492 2 1.93019 104.198 23.1458
85493 2 1.62257 108.305 22.5866
85494 2 1.6499 112.045 22.9201
85498 2 -0.720396 104.544 21.9177
85499 2 -1.11596 108.625 21.8566
85500 2 -1.02097 112.295 22.0777
85501 2 14.6368 104.216 16.9875
85502 2 14.7407 108.08 17.0808
85503 2 14.7128 112.046 17.0381
85504 2 15.4425 106.09 18.8262
85505 2 15.5924 110.059 18.8323
85506 2 15.3203 114.042 18.8709
85507 2 13.8256 104.362 19.9107
85508 2 14.0466 108.034 20.02
85509 2 13.8209 111.788 19.8384
85510 2 17.5309 104.626 17.8101
85511 2 17.5049 108.288 17.9254
85512 2 17.4086 112.143 17.9743
85513 2 16.5836 103.873 20.6045
85514 2 16.7769 108.109 20.6809
85515 2 16.3442 112.216 20.5887
85522 2 16.6684 106.13 22.6105
85523 2 16.8697 110.269 22.6484
85524 2 16.8199 114.172 22.6025
85528 2 14.025 106.705 21.9135
85529 2 14.0497 110.383 21.9349
85530 2 14.0816 114.196 21.989
85531 2 9.6619 106.246 17.2034
85532 2 9.77459 110.092 17.2868
85533 2 9.61155 114.025 16.9422
85534 2 10.283 104.228 19.2126
85535 2 10.3048 108.037 19.0505
85536 2 10.4208 112.102 18.6165
85537 2 8.60781 106.165 19.8382
85538 2 8.97108 110.238 19.7477
85539 2 8.91387 113.871 19.7875
85540 2 12.6961 106.383 17.9403
85541 2 12.529 109.843 18.0442
85542 2 12.6051 114.124 17.9394
85543 2 11.5954 106.126 20.6975
85544 2 11.622 110.559 20.7534
85545 2 11.7223 114.104 20.7128
85552 2 11.8903 104.331 22.8592
85553 2 11.9311 108.252 22.419
85554 2 11.8319 112.265 22.7207
85558 2 9.05297 104.084 21.7154
85559 2 9.12698 108.212 21.9833
85560 2 8.80106 112.252 21.7989
85588 2 23.729 106.045 22.0737
85589 2 23.9807 110.401 21.6896
85590 2 24.0828 113.984 21.7324
85591 2 19.648 106.313 17.0005
85592 2 19.5901 110.075 16.9846
85593 2 19.4966 114.09 17.0156
85594 2 20.4305 104.28 18.8888
85595 2 20.403 108.151 19.0268
85596 2 20.3376 112.232 18.8244
85597 2 18.8283 106.301 19.7255
85598 2 18.7958 110.196 19.5678
85599 2 18.5354 114.164 19.6017
85600 2 22.4796 106.488 17.9234
85601 2 22.5273 110.226 17.8672
85602 2 22.8054 114.162 17.8893
85603 2 21.7385 106.325 20.5586
85604 2 21.4478 110.31 20.6009
85605 2 21.4329 114.115 20.6438
85612 2 21.2943 104.414 22.5289
85613 2 21.9312 108.463 22.4425
85614 2 21.6205 112.094 22.6168
85618 2 18.814 104.377 21.7039
85619 2 18.9973 108.45 21.8811
85620 2 18.8248 111.644 21.748
5208 1 0.969736 114.232 -0.0371913
23683 1 9.84866 104.32 23.3833
4613 1 6.1585 96.2367 0.519027
13849 1 -1.15709 92.5652 10.6881
13876 1 17.497 92.5961 13.1689
69172 2 2.22202 92.6087 13.4255
5818 1 11.2687 117.91 0.471016
69292 2 22.31 92.7103 13.3971
13921 1 18.7268 92.784 10.5424
53827 2 14.1442 92.6115 0.90617
69121 2 4.75178 92.7073 7.59816
69154 2 0.618908 92.5257 9.67925
53935 2 18.5654 92.8084 5.7629
23137 1 18.5595 92.7447 19.8762
55848 2 21.4088 123.786 6.48052
23101 1 8.47967 92.6847 20.1178
69133 2 6.67635 92.6929 11.2143
13840 1 7.21096 92.7121 13.2223
23131 1 19.409 92.6525 16.8783
5782 1 1.10485 118.011 0.281173
84634 2 20.3701 92.6287 18.7451
13834 1 6.58035 92.654 15.9952
71169 2 24.0954 123.777 10.3181
55776 2 10.6697 123.737 0.256569
69127 2 4.07589 92.7181 10.4579
4705 1 18.9711 92.5785 1.18747
53794 2 0.835514 92.6384 -0.127313
69286 2 21.3901 92.7391 15.8951
5829 1 10.6338 123.788 5.0094
71154 2 12.1341 123.846 13.2264
86415 2 6.56939 123.648 20.62
24210 1 7.13452 123.729 22.5117
5787 1 -1.18014 123.849 1.15974
54815 2 10.6959 108.335 0.0312913
15009 1 0.27447 123.814 14.176
84574 2 10.2243 92.6249 19.046
13864 1 15.9452 92.6543 9.69722
71220 2 19.164 123.612 12.5614
86520 2 9.07215 123.39 22.029
71208 2 21.179 123.792 16.2665
14988 1 6.80009 123.737 16.1382
86460 2 -0.948438 123.938 21.71
24213 1 -0.815628 123.914 16.9276
55797 2 8.87145 123.711 5.69873
55749 2 14.2322 123.772 0.8649
15081 1 20.1514 123.871 14.1277
4660 1 17.6997 92.6079 3.58811
86409 2 3.88332 123.678 19.8271
24198 1 5.50833 123.758 18.9336
5808 1 16.969 123.731 6.6904
24255 1 8.37365 123.466 20.0362
86403 2 4.78542 123.614 17.2337
55734 2 2.04522 123.735 3.98655
24249 1 9.43841 123.647 16.9303
5823 1 9.3209 123.783 1.43977
55809 2 24.273 123.775 0.754333
86496 2 10.5712 123.755 19.0266
55761 2 15.9802 123.783 4.9078
71148 2 11.2119 123.694 16.2167
55854 2 22.5061 123.779 3.68601
86529 2 23.7808 123.758 19.6702
71088 2 1.14133 123.776 16.1804
55788 2 11.4501 123.83 6.65184
55728 2 1.43975 123.779 6.63264
86574 2 21.8693 123.841 22.6185
71103 2 14.9293 123.726 7.59203
86463 2 14.6698 123.878 17.1065
71160 2 9.47221 123.659 12.5075
55755 2 17.323 123.735 1.59493
24285 1 19.0281 123.845 17.093
55701 2 5.73403 123.726 4.68986
55740 2 -0.564929 123.654 2.97843
86454 2 1.80459 123.693 22.7295
5793 1 0.390476 123.674 4.96181
15018 1 15.8663 123.812 9.72276
15045 1 10.3934 123.753 14.0472
71196 2 20.5683 123.879 9.41888
55716 2 0.862054 123.735 0.14601
15069 1 19.5153 123.744 7.65818
14994 1 7.52874 123.734 13.2627
55794 2 12.2786 123.658 3.98366
13855 1 0.202045 92.6192 14.3203
84493 2 6.71859 92.7495 20.7364
84598 2 9.17963 92.7214 21.9777
23056 1 7.21274 92.6257 22.4904
84487 2 3.76649 92.5811 19.7067
23095 1 9.27559 92.6664 16.9809
69130 2 7.78896 92.729 8.52668
4654 1 16.8391 92.6353 6.71101
69298 2 19.3763 92.7561 12.3009
84547 2 13.9352 92.6248 19.373
69295 2 18.6633 92.8006 14.939
69181 2 14.9257 92.7167 7.50683
53839 2 15.7836 92.769 4.74225
85611 2 20.3718 114.141 23.2931
84531 2 0.422351 102.257 23.1437
54726 2 5.74881 114.029 -0.0397972
55745 2 16.0369 121.74 -0.0713217
53916 2 20.9249 100.334 0.00672258
24205 1 4.9849 118.001 23.4129
23720 1 19.8817 108.206 23.4078
23073 1 0.0983401 100.376 23.2991
4609 1 3.38873 94.5458 45.2315
4610 1 3.40991 98.3618 45.3402
4611 1 3.46855 102.346 45.4444
24241 1 14.9416 118.169 23.662
4628 1 -1.42447 96.3767 45.1878
4629 1 -1.70524 100.182 45.2013
4645 1 13.3129 94.6407 45.1623
4646 1 13.4299 98.5346 45.4561
4647 1 13.0909 102.509 45.1139
101815 2 -2.18735 116.027 33.9195
4664 1 8.41043 96.5412 45.4456
4665 1 8.4185 100.28 45.4858
86456 2 -1.87094 120.088 24.9706
85495 2 -1.80906 104.183 24.666
23629 1 5.25876 106.435 23.7744
99897 2 -2.32628 100.407 33.8319
4700 1 18.4086 96.5623 45.4275
4701 1 18.4199 100.438 45.2529
5185 1 3.46505 106.274 45.3253
5186 1 3.29004 110.213 45.2738
5187 1 3.44437 114.044 45.2275
5203 1 -1.61468 104.416 45.4305
5204 1 -1.34989 108.163 45.2607
5205 1 -1.60332 112.117 45.4676
5221 1 13.4184 106.29 45.3093
5222 1 13.2441 110.195 45.3235
5223 1 13.131 113.96 45.5924
5239 1 8.41907 104.286 45.4828
5240 1 8.31224 108.079 45.4456
5241 1 8.21718 112.195 45.3345
42697 1 23.5543 117.973 36.051
99896 2 -2.35991 96.6136 34.2114
23667 1 15.0803 114.159 23.4987
5275 1 18.3507 104.508 45.2462
5276 1 18.329 108.33 45.2685
5277 1 18.2331 112.291 45.4428
5761 1 3.31665 117.983 45.6084
5762 1 3.30855 121.947 45.4902
5779 1 -1.82143 116.19 45.3822
5780 1 -1.54815 120.2 45.2875
5797 1 13.2543 117.942 45.3963
5798 1 13.5145 121.765 45.294
5815 1 8.20319 116.001 45.6258
5816 1 8.6183 120.011 45.2019
23144 1 19.9824 96.3201 23.5622
117175 2 -2.60475 116.001 43.6853
5851 1 18.1978 116.149 45.2621
5852 1 18.5225 119.794 45.3426
101816 2 -2.16331 119.682 34.0865
23051 1 6.61425 96.1694 25.6069
23052 1 6.37827 100.494 25.6394
117176 2 -2.63976 119.894 43.4528
116217 2 -2.49701 112.229 43.6022
23090 1 14.8317 98.2524 23.5132
23068 1 1.37716 94.4911 25.6042
23069 1 1.39659 98.518 25.562
23070 1 1.2609 102.277 25.6382
85459 2 5.07489 104.523 23.9
115273 2 16.0009 92.7872 39.407
100857 2 -2.25198 111.798 34.1749
115323 2 23.9589 100.625 35.9733
23087 1 16.5503 96.6323 25.5751
23088 1 16.5002 100.496 25.5879
100855 2 -2.1152 104.259 33.9624
42121 1 23.4654 106.408 35.8401
115256 2 -2.32504 96.5217 43.5179
23104 1 11.4183 94.5404 25.4471
23105 1 11.2595 98.4858 25.702
23106 1 11.2536 102.397 25.5713
116216 2 -2.44683 108.086 43.5537
86455 2 -1.94685 115.873 24.6311
84500 2 5.43652 96.4082 23.8161
23140 1 21.5598 94.2911 25.3135
23141 1 21.3633 98.3456 25.5725
23142 1 21.3259 102.222 25.2777
100856 2 -2.00518 108.316 34.2186
32905 1 23.8454 106.254 26.3557
41476 1 5.06841 92.6285 37.8443
23626 1 6.19799 104.387 25.5381
23627 1 6.75816 108.364 25.504
23628 1 6.3548 112.274 25.7108
99874 2 0.099607 92.6377 28.4108
42122 1 23.5489 110.107 35.6282
85496 2 -1.90826 108.189 24.5146
23644 1 1.33396 106.232 25.8175
23645 1 1.22037 110.139 25.7572
23646 1 1.4197 114.075 25.6285
84536 2 -1.88077 96.3124 24.8709
86450 2 0.342872 121.709 23.8885
84537 2 -1.99759 100.572 24.5779
23662 1 16.1294 104.411 25.5115
23663 1 16.0985 108.261 25.567
23664 1 16.3199 112.165 25.5779
5834 1 23.1537 121.81 45.263
32907 1 23.884 114.103 26.4669
116215 2 -2.36786 104.079 43.3215
23680 1 11.0992 106.529 25.5083
23681 1 11.4248 110.416 25.6002
23682 1 11.6192 114.397 25.5799
86449 2 0.30189 117.792 23.8001
99989 2 23.7316 98.5464 31.2848
115322 2 24.0189 96.622 35.969
23716 1 21.1965 106.075 25.5589
23717 1 21.3507 110.339 25.4968
23718 1 21.3903 113.983 25.2266
32330 1 23.9842 98.5487 26.3071
23647 1 0.061762 104.138 23.6543
23091 1 14.8783 102.345 23.6217
24202 1 6.39402 116.178 25.6884
24203 1 6.30368 119.974 25.6706
99962 2 24.3256 96.607 26.4261
24295 1 20.0206 116.127 23.8431
24220 1 1.09743 117.832 25.7987
24221 1 1.25475 121.879 25.7798
115349 2 23.2696 98.4622 40.7175
115348 2 23.4187 94.8894 40.7424
24238 1 16.5235 115.999 25.5954
24239 1 16.1395 120.01 25.5409
5833 1 23.2819 117.928 45.3978
99934 2 9.97415 92.6341 28.2061
24256 1 11.2707 118.12 25.5152
24257 1 11.4435 122.134 25.5773
85497 2 -1.90395 111.953 24.6039
32906 1 24.0146 110.137 26.187
24292 1 21.3278 118.156 25.5117
24293 1 21.207 122.075 25.4469
42698 1 23.4517 121.903 35.6407
24260 1 9.84349 120.015 23.4144
32257 1 4.01332 94.5191 26.3971
32258 1 4.1239 98.3406 26.3377
32259 1 3.95732 102.281 26.4533
85520 2 15.5284 108.255 23.6081
32261 1 5.53791 96.1037 28.5361
32262 1 5.37654 100.178 28.4114
32263 1 3.10836 94.2608 29.3493
32264 1 3.27488 98.1928 29.5488
32265 1 3.26853 102.119 29.2659
116283 2 23.9084 112.071 35.7652
32267 1 5.77796 96.3796 34.678
32268 1 5.96379 100.491 35.0054
32269 1 4.53638 94.6141 32.9008
32270 1 4.93846 98.6383 32.7133
32271 1 4.61251 102.439 32.6826
115257 2 -2.45145 100.251 43.4568
32273 1 7.03989 96.4228 31.9381
32274 1 6.92029 100.417 31.9333
100949 2 23.6493 110.306 31.3444
32276 1 -0.909155 96.5368 26.5206
32277 1 -1.1621 100.512 26.3603
32278 1 0.36329 94.6032 28.4652
32279 1 0.470721 98.5792 28.6204
32280 1 0.364559 102.432 28.6156
86479 2 15.5724 116.06 23.5427
32282 1 -1.95646 96.6792 29.3822
32283 1 -1.94804 100.48 29.3951
32284 1 0.871231 94.5949 34.7534
32285 1 0.527193 98.3948 34.8464
32286 1 1.20113 102.291 35.0005
85551 2 10.373 114.131 23.7144
32288 1 -0.60756 96.5043 32.8544
32289 1 -0.51845 100.438 32.7976
32290 1 1.83444 94.6169 31.933
32291 1 1.62673 98.5284 32.2894
32292 1 1.85765 102.244 32.0256
32293 1 13.9983 94.5218 26.3391
32294 1 14.0123 98.4067 26.5013
32295 1 14.0405 102.401 26.5283
84560 2 15.5729 96.4137 23.7662
32297 1 15.4747 96.6399 28.2693
32298 1 15.1916 100.501 28.4518
32299 1 13.1784 94.6948 29.3793
32300 1 13.3073 98.4641 29.2848
32301 1 13.1658 102.496 29.3016
41546 1 23.6599 98.6286 35.7113
32303 1 15.9511 96.4631 34.921
32304 1 16.0799 100.328 35.1065
32305 1 14.5013 94.8221 33.0231
32306 1 14.6402 98.6949 32.9417
32307 1 14.8121 102.325 32.7064
100948 2 23.6104 106.293 31.178
32309 1 16.9283 96.5291 31.6999
32310 1 16.7186 100.488 31.808
23072 1 -0.134055 96.5086 23.5055
32312 1 9.10855 96.6155 26.4478
32313 1 8.8188 100.533 26.5689
32314 1 10.6394 94.5498 28.3996
32315 1 10.2604 98.4423 28.4832
32316 1 10.2211 102.422 28.4033
117241 2 23.8322 115.994 35.918
32318 1 8.29419 96.3013 29.3666
32319 1 8.03256 100.267 29.5081
32320 1 10.6513 94.5562 34.9836
32321 1 10.8778 98.5532 34.9027
32322 1 11.2406 102.273 34.8036
86510 2 10.2795 121.838 23.5827
32324 1 9.78333 96.5455 33.0956
32325 1 9.53844 100.347 32.8482
32326 1 11.7126 94.5557 32.0867
32327 1 11.9792 98.3478 31.9794
32328 1 11.8285 102.213 31.7737
4681 1 23.345 94.6227 45.3764
99892 2 1.65024 92.6734 31.9686
24224 1 0.164834 119.882 23.5197
32335 1 23.3193 94.3468 29.2311
32336 1 23.2461 98.6314 29.285
32337 1 23.1741 102.379 29.5964
23053 1 4.90182 94.363 23.4758
32348 1 19.2482 96.4719 26.4581
32349 1 19.104 100.347 26.2289
32350 1 20.4435 94.413 28.3876
32351 1 20.582 98.4468 28.4023
32352 1 20.5233 102.372 28.5075
84590 2 10.2706 98.4848 23.5819
32354 1 18.32 96.5508 29.1183
32355 1 18.2429 100.435 29.3026
32356 1 20.9422 94.542 34.831
32357 1 20.9113 98.5371 34.9192
32358 1 20.9005 102.464 35.0556
41547 1 23.3872 102.547 36.1312
32360 1 19.6552 96.7177 32.8081
32361 1 19.6266 100.535 32.8826
32362 1 21.9737 94.9564 31.8505
32363 1 21.9229 98.4708 31.8781
32364 1 21.8696 102.521 32.0686
32833 1 3.98422 106.393 26.5794
32834 1 4.06551 110.222 26.2119
32835 1 3.72865 114.18 26.3983
32836 1 5.42758 104.272 28.5308
32837 1 5.57065 108.083 28.4598
32838 1 5.65578 112.245 28.3541
32839 1 3.16298 106.471 29.185
32840 1 3.2399 110.155 29.2098
32841 1 3.14687 113.976 29.3813
32842 1 6.33042 104.281 34.8056
32843 1 6.18126 108.169 35.0245
32844 1 6.04043 112.033 35.0118
32845 1 4.62695 106.236 32.9269
32846 1 4.71042 110.058 32.7461
32847 1 4.81373 114.006 33.0192
32848 1 7.08456 104.183 31.864
32849 1 7.05401 108.011 32.1515
32850 1 6.69366 111.962 31.8918
32851 1 -1.19087 104.408 26.6093
32852 1 -0.982432 108.285 26.4632
32853 1 -0.955546 112.082 26.4693
32854 1 0.312767 106.377 28.593
32855 1 0.293007 110.056 28.4139
32856 1 0.432989 114.04 28.6546
32857 1 -1.99333 104.406 29.4472
32858 1 -1.68128 108.198 29.2028
32859 1 -1.70034 112.108 29.5613
32860 1 1.33077 106.058 34.9282
32861 1 1.26353 109.87 34.8981
32862 1 1.53192 113.832 35.0241
32863 1 -0.239383 104.332 32.9216
32864 1 -0.233585 108.196 33.0382
32865 1 -0.515795 111.979 33.1356
32866 1 2.13836 106.471 32.0575
32867 1 1.79652 110.258 31.9121
32868 1 1.96436 113.973 32.0126
32869 1 13.9054 106.296 26.3729
32870 1 13.8723 110.251 26.5175
32871 1 14.1169 114.041 26.8043
32872 1 15.4722 104.298 28.4816
32873 1 15.3648 108.141 28.5212
32874 1 15.4658 112.002 28.3954
32875 1 13.1812 106.313 29.364
32876 1 13.3259 110.068 29.7285
32877 1 13.0836 113.948 29.5816
32878 1 15.997 104.383 34.772
32879 1 15.8139 108.229 35.0024
32880 1 15.9096 112.122 35.0067
32881 1 14.7599 106.403 32.8164
32882 1 14.5912 110.288 33.1351
32883 1 14.5615 114.081 33.122
32884 1 16.8854 104.369 32.0508
32885 1 17.039 108.204 31.9335
32886 1 16.8078 112.092 31.9401
32887 1 8.88027 104.354 26.3167
32888 1 8.89013 108.24 26.4706
32889 1 9.1711 112.267 26.3223
32890 1 10.3023 106.544 28.2673
32891 1 10.6821 110.223 28.3012
32892 1 10.6193 114.131 28.448
32893 1 8.19161 104.32 29.1619
32894 1 8.19349 108.298 29.426
32895 1 8.18882 112.016 29.552
32896 1 11.1147 106.085 35.0877
32897 1 11.1498 110.172 35.0066
32898 1 10.9332 114.176 35.1922
32899 1 9.75055 104.249 32.8714
32900 1 9.79582 108.14 32.8914
32901 1 9.46051 112.071 33.1091
32902 1 11.8779 106.375 31.8655
32903 1 11.7557 110.317 32.145
32904 1 11.9428 114.118 32.2407
41512 1 14.8609 92.6398 37.729
32331 1 23.8226 102.344 26.2959
5258 1 23.2347 110.273 45.0901
32911 1 23.0547 106.042 29.4968
32912 1 23.0166 110.042 29.1609
32913 1 23.0155 113.918 29.313
32923 1 18.7932 104.513 26.1675
32924 1 18.9525 108.401 26.3219
32925 1 19.04 112.242 26.3379
32926 1 20.4071 106.328 28.1408
32927 1 20.3342 110.258 28.3394
32928 1 19.9 113.94 28.7087
32929 1 18.31 104.264 29.2014
32930 1 18.3547 108.189 29.3754
32931 1 18.1527 111.964 29.3436
32932 1 20.9323 106.362 35.0527
32933 1 21.0049 110.174 34.911
32934 1 21.0299 114.004 34.9163
32935 1 19.764 104.34 32.8364
32936 1 19.6763 108.233 33.0038
32937 1 19.3871 112.153 33.0524
32938 1 21.606 106.381 31.8243
32939 1 21.849 110.296 31.9353
32940 1 21.8351 114.095 32.2557
33409 1 3.79552 117.987 26.3377
33410 1 3.7988 121.622 26.5493
33412 1 5.51137 116.017 28.4828
33413 1 5.03627 119.906 28.4998
33415 1 3.15172 117.78 29.5799
33416 1 3.12717 121.687 29.5919
33418 1 5.90231 115.931 35.1875
33419 1 6.29114 119.782 34.9391
33421 1 4.88643 117.953 32.7757
33422 1 4.66933 121.752 33.0071
33424 1 7.1542 115.836 32.1399
33425 1 6.89692 119.963 31.9845
33427 1 -0.982037 115.931 26.485
33428 1 -1.02431 119.93 26.6858
33430 1 0.407125 117.869 28.4542
33431 1 0.323973 121.97 28.6678
33433 1 -1.86233 116.033 29.3387
33434 1 -1.86026 119.717 29.6789
33436 1 0.980536 117.762 34.9669
33437 1 0.954923 121.548 34.9641
33439 1 -0.204817 115.877 32.8989
33440 1 -0.384525 119.959 33.2176
33442 1 1.89565 117.709 32.203
33443 1 1.72315 121.823 32.3215
33445 1 13.9511 117.824 26.3606
33446 1 13.9382 122.064 26.3935
33448 1 15.4188 115.999 28.4876
33449 1 15.2946 120.307 28.2577
33451 1 13.3156 118.243 29.225
33452 1 13.1751 122.242 29.3643
33454 1 16.1191 115.961 35.009
33455 1 16.0451 120.148 34.8783
33457 1 14.7357 118.297 32.7222
33458 1 14.5831 122.285 32.9421
33460 1 16.654 116.25 32.0428
33461 1 16.8616 120.222 31.9262
33463 1 9.07131 115.992 26.2742
33464 1 8.90051 120.07 26.223
33466 1 10.3354 118.103 28.1583
33467 1 10.5702 121.866 28.3361
33469 1 8.5146 115.941 29.2931
33470 1 8.00031 120.303 29.34
33472 1 11.1212 118.162 34.8312
33473 1 11.1526 121.805 35.1225
33475 1 9.91856 116.122 32.7999
33476 1 9.77725 120.009 32.861
33478 1 11.915 118.023 31.8553
33479 1 11.9791 121.975 32.2657
53821 2 13.6157 92.7449 45.3808
84591 2 10.1161 102.385 23.5516
33487 1 23.3147 117.827 29.4693
33488 1 23.1817 122.021 29.3844
33499 1 19.0 116.106 26.7051
33500 1 18.9963 120.053 26.4448
33502 1 20.5124 118.157 28.6195
33503 1 20.4293 122.124 28.5104
33505 1 18.2373 116.093 29.3514
33506 1 18.2538 119.995 29.286
33508 1 21.0263 118.108 34.8288
33509 1 21.0884 121.998 34.6586
33511 1 19.5752 115.918 32.9164
33512 1 19.6081 120.164 32.8657
33514 1 21.7684 117.974 32.0426
33515 1 21.7644 121.898 32.1131
41473 1 3.58173 94.525 35.7959
41474 1 3.27468 98.5888 35.9434
41475 1 3.7536 102.395 36.0662
84651 2 20.0714 102.36 23.4533
41477 1 5.14889 96.606 37.7606
41478 1 5.15405 100.244 38.0881
41479 1 2.72193 94.5839 38.545
41480 1 2.63264 98.3363 38.8157
41481 1 2.8848 102.152 38.952
99853 2 6.52596 92.6499 29.9772
41483 1 5.90067 96.286 44.5236
41484 1 5.68048 100.22 44.4818
41485 1 4.43623 94.7049 42.1419
41486 1 4.29398 98.517 42.3389
41487 1 4.28987 102.337 42.6722
33481 1 23.8034 118.078 26.4752
41489 1 6.5834 96.6566 41.5886
41490 1 6.61217 100.238 41.8333
41563 1 18.6244 92.6365 35.6442
41492 1 -1.57512 96.4361 35.987
41493 1 -1.33072 100.509 35.7794
41494 1 -0.08449 94.4556 37.8532
41495 1 -0.134965 98.3112 37.9094
41496 1 0.0769676 102.219 37.7367
32317 1 8.28516 92.6037 29.3825
41498 1 -2.45178 96.687 38.8573
41499 1 -2.15357 100.384 38.7726
41500 1 0.805436 94.6138 44.4495
41501 1 0.58277 98.6229 44.4617
41502 1 0.970686 102.329 44.5876
117235 2 7.36282 115.903 43.6412
41504 1 -0.554699 96.6173 42.3204
41505 1 -0.664695 100.601 42.1938
41506 1 1.51388 94.5662 41.2781
41507 1 1.57558 98.5717 41.4849
41508 1 1.27157 102.365 41.3517
41509 1 13.3866 94.3512 35.8929
41510 1 13.7941 98.4365 35.6716
41511 1 13.6592 102.289 35.748
24206 1 4.76203 121.916 23.6724
41513 1 15.0675 96.3906 37.8657
41514 1 15.0971 100.454 37.8783
41515 1 12.6879 94.6389 38.5451
41516 1 12.947 98.6046 38.583
41517 1 12.7327 102.398 38.6353
117233 2 10.9201 119.771 41.6173
41519 1 15.7252 96.4745 44.3863
41520 1 15.7835 100.478 44.2386
41521 1 14.4729 94.6283 42.1164
41522 1 14.2675 98.6942 42.3573
41523 1 14.3579 102.419 42.2031
117187 2 13.1303 116.129 38.475
41525 1 16.6447 96.5433 41.3943
41526 1 16.4432 100.604 41.3941
4682 1 23.1913 98.6091 45.292
41528 1 8.49827 96.4552 35.9959
41529 1 8.51318 100.428 35.9248
41530 1 9.83196 94.5553 38.065
41531 1 10.3031 98.612 37.6772
41532 1 10.1429 102.328 37.7862
117185 2 14.644 121.938 37.5514
41534 1 7.85676 96.6613 38.8789
41535 1 7.87985 100.48 38.9905
41536 1 10.5151 94.636 44.6274
41537 1 10.9313 98.4669 44.7098
41538 1 10.7157 102.418 44.3589
84589 2 10.3938 94.4033 23.5789
41540 1 9.33573 96.5866 42.3966
41541 1 9.35254 100.36 42.3672
41542 1 11.4673 94.6186 41.5992
41543 1 11.3506 98.5596 41.1113
41544 1 11.4519 102.277 41.4345
23089 1 15.0886 94.4225 23.6955
33482 1 23.8669 121.811 26.3166
55801 2 23.6263 116.078 45.293
41551 1 22.8578 94.7522 38.7368
41552 1 22.7932 98.6511 38.7717
41553 1 22.7156 102.468 38.9048
117232 2 11.1449 115.959 41.458
41564 1 18.608 96.2711 35.6673
41565 1 18.5085 100.337 35.8206
41566 1 20.1545 94.5733 37.5784
41567 1 20.0315 98.4684 37.6507
41568 1 20.0199 102.337 37.9746
117299 2 18.1166 119.762 40.7929
41570 1 17.9399 96.354 38.5398
41571 1 17.719 100.472 38.9541
41572 1 20.6722 94.528 44.4561
41573 1 20.6957 98.4502 44.5473
41574 1 20.6971 102.325 44.347
117298 2 18.068 116.019 40.851
41576 1 19.3198 96.3527 42.1888
41577 1 19.3079 100.499 42.393
41578 1 21.6204 94.7896 41.576
41579 1 21.5651 98.497 41.3086
41580 1 21.5334 102.487 41.5567
42049 1 3.8035 106.265 35.8221
42050 1 3.8563 110.121 36.2128
42051 1 3.94892 113.981 35.8862
42052 1 5.2119 104.194 37.9839
42053 1 5.12384 108.222 38.0509
42054 1 5.20025 112.11 37.6941
42055 1 3.15234 105.97 38.8468
42056 1 3.02845 110.184 38.8442
42057 1 2.83406 113.876 38.8625
42058 1 5.6937 104.445 44.4099
42059 1 5.65396 108.267 44.3654
42060 1 5.65154 112.094 44.5123
42061 1 4.44508 106.13 42.4538
42062 1 4.40395 110.282 42.4215
42063 1 4.52325 114.193 42.4425
42064 1 6.57648 104.099 41.5685
42065 1 6.57688 108.135 41.6242
42066 1 6.61323 112.117 41.4029
42067 1 -1.30849 104.424 35.9277
42068 1 -1.09501 108.177 35.9986
42069 1 -1.20149 112.019 35.9567
42070 1 0.147468 106.209 37.7764
42071 1 0.180737 110.067 38.0775
42072 1 -0.160022 114.042 37.9811
42073 1 -2.03583 104.033 38.8829
42074 1 -2.09897 107.895 38.8046
42075 1 -1.93769 111.768 38.8282
42076 1 0.841264 106.294 44.6086
42077 1 0.866089 110.173 44.5822
42078 1 0.825928 113.924 44.4734
42079 1 -0.546103 104.508 42.6262
42080 1 -0.703801 108.214 42.3248
42081 1 -0.816077 112.103 42.4615
42082 1 1.76963 106.28 41.4324
42083 1 1.46048 109.985 41.6634
42084 1 1.69843 113.718 41.5737
42085 1 13.7605 106.16 35.9949
42086 1 13.5177 110.168 36.0829
42087 1 13.6067 114.149 35.8214
42088 1 15.1253 104.133 37.7871
42089 1 15.4157 108.026 38.0088
42090 1 14.9924 111.985 37.7273
42091 1 13.0278 106.226 39.0306
42092 1 13.0019 109.948 38.8601
42093 1 12.6382 113.835 38.7371
42094 1 15.6367 104.241 44.4763
42095 1 15.8357 108.269 44.5453
42096 1 15.6733 112.146 44.6812
42097 1 14.4998 106.284 42.5166
42098 1 14.1885 110.379 42.7222
42099 1 14.0862 114.266 42.4868
42100 1 16.945 104.494 41.5401
42101 1 16.3698 108.421 41.7728
42102 1 16.3164 112.221 41.3675
42103 1 8.76762 104.094 36.1215
42104 1 8.81569 108.195 35.9474
42105 1 8.67937 112.012 35.8203
42106 1 9.87167 106.132 37.8649
42107 1 10.0811 110.054 37.844
42108 1 9.91995 114.009 37.9639
42109 1 7.75995 104.314 38.798
42110 1 8.04191 108.154 38.9682
42111 1 7.87349 112.043 38.9643
42112 1 10.4648 106.233 44.4717
42113 1 10.5946 110.234 44.609
42114 1 10.7412 114.014 44.5628
42115 1 9.39883 104.414 42.3679
42116 1 9.22172 108.298 42.6165
42117 1 9.18615 112.14 42.7869
42118 1 11.3222 106.655 41.4263
42119 1 11.2972 110.243 41.3746
42120 1 11.4366 113.873 41.5648
85609 2 20.1969 106.22 23.7298
23054 1 5.11474 98.578 23.5267
100922 2 24.0409 108.313 26.1716
42127 1 22.8625 106.393 38.6786
42128 1 22.8295 110.075 38.8195
42129 1 22.7628 114.132 38.6063
42139 1 18.481 104.434 35.6861
42140 1 18.4646 108.291 35.7968
42141 1 18.6951 112.184 35.8647
42142 1 19.906 106.345 37.9524
42143 1 19.9568 110.195 37.8246
42144 1 19.6696 114.138 37.7495
42145 1 17.8355 104.353 38.9088
42146 1 17.8341 108.263 39.0927
42147 1 17.5728 112.01 38.7446
42148 1 20.8823 106.286 44.2978
42149 1 20.553 110.302 44.4072
42150 1 20.4736 114.114 44.3797
42151 1 19.474 104.404 42.447
42152 1 19.4851 108.282 42.5512
42153 1 19.0236 112.287 42.5211
42154 1 21.4991 106.404 41.3599
42155 1 21.6648 110.283 41.4563
42156 1 21.58 114.088 41.409
42625 1 3.54176 118.007 35.9401
42626 1 3.49097 121.779 35.8187
42628 1 4.917 116.164 38.295
42629 1 5.1895 119.862 37.8781
42631 1 2.90121 117.863 38.9568
42632 1 2.8559 121.597 38.9278
42634 1 5.74424 116.225 44.5641
42635 1 5.83422 119.705 44.493
42637 1 4.41574 117.953 42.4472
42638 1 4.10147 121.737 42.6324
42640 1 6.65812 116.014 41.5807
42641 1 6.61957 119.955 41.4238
42643 1 -1.29494 115.904 35.8652
42644 1 -1.44296 119.671 35.8723
42646 1 0.237857 117.932 38.0253
42647 1 -0.0434037 121.763 37.9587
42649 1 -2.15339 115.949 38.9102
42650 1 -2.02117 119.751 39.0868
42652 1 0.805234 118.107 44.7191
42653 1 0.690432 122.09 44.6339
42655 1 -0.505031 115.894 42.4987
42656 1 -0.775538 119.906 42.4795
[truncated: 3,515,709 more chars]
