# Supplementary material for: Layer-by-layer phase transformation in Ti3O5 revealed by machine-learning molecular dynamics simulations
Source: Nat Commun. 2024 Apr 9;15:3079. doi: 10.1038/s41467-024-47422-1 (PMC11004112; doi:10.1038/s41467-024-47422-1)
Supplement: Supplementary file 4 — Supplementary Dataset 1 [file 41467_2024_47422_MOESM4_ESM.zip › Supplementary Data/Figure4c-initial-lammps]

 # beta-Ti3O5-122880atom-nucleation-r60
  
      122880  atoms
           2  atom types
 
      0.000000000000     156.941696166400  xlo xhi
      0.000000000000     185.154968262400  ylo yhi
      0.000000000000      46.793262475500  zlo zhi
      0.000000000000      -0.983343317000       0.000000000000  xy xz yz
 
Masses
 
            1   47.86700000             # Ti
            2   15.99900000             # O
 
Atoms # atomic
 
     1 1    6.187    1.928  -1.715
     2 1    6.187    5.786  -1.715
     3 1    6.187    9.643  -1.715
     4 1    7.606    0.000   0.324
     5 1    7.606    3.857   0.324
     6 1    7.606    7.714   0.324
     7 1    5.395    1.928   1.247
     8 1    5.395    5.786   1.247
     9 1    5.395    9.643   1.247
    10 1    8.328    0.000   6.819
    11 1    8.328    3.857   6.819
    12 1    8.328    7.714   6.819
    13 1    6.910    1.928   4.780
    14 1    6.910    5.786   4.780
    15 1    6.910    9.643   4.780
    16 1    9.120    0.000   3.857
    17 1    9.120    3.857   3.857
    18 1    9.120    7.714   3.857
    19 1    1.283    0.000  -1.715
    20 1    1.283    3.857  -1.715
    21 1    1.283    7.714  -1.715
    22 1    2.701    1.928   0.324
    23 1    2.701    5.786   0.324
    24 1    2.701    9.643   0.324
    25 1    0.491    0.000   1.247
    26 1    0.491    3.857   1.247
    27 1    0.491    7.714   1.247
    28 1    3.424    1.928   6.819
    29 1    3.424    5.786   6.819
    30 1    3.424    9.643   6.819
    31 1    2.006    0.000   4.780
    32 1    2.006    3.857   4.780
    33 1    2.006    7.714   4.780
    34 1    4.216    1.928   3.857
    35 1    4.216    5.786   3.857
    36 1    4.216    9.643   3.857
    37 1   15.996    1.928  -1.715
    38 1   15.996    5.786  -1.715
    39 1   15.996    9.643  -1.715
    40 1   17.415    0.000   0.324
    41 1   17.415    3.857   0.324
    42 1   17.415    7.714   0.324
    43 1   15.204    1.928   1.247
    44 1   15.204    5.786   1.247
    45 1   15.204    9.643   1.247
    46 1   18.137    0.000   6.819
    47 1   18.137    3.857   6.819
    48 1   18.137    7.714   6.819
    49 1   16.719    1.928   4.780
    50 1   16.719    5.786   4.780
    51 1   16.719    9.643   4.780
    52 1   18.929    0.000   3.857
    53 1   18.929    3.857   3.857
    54 1   18.929    7.714   3.857
    55 1   11.092    0.000  -1.715
    56 1   11.092    3.857  -1.715
    57 1   11.092    7.714  -1.715
    58 1   12.510    1.928   0.324
    59 1   12.510    5.786   0.324
    60 1   12.510    9.643   0.324
    61 1   10.300    0.000   1.247
    62 1   10.300    3.857   1.247
    63 1   10.300    7.714   1.247
    64 1   13.233    1.928   6.819
    65 1   13.233    5.786   6.819
    66 1   13.233    9.643   6.819
    67 1   11.814    0.000   4.780
    68 1   11.814    3.857   4.780
    69 1   11.814    7.714   4.780
    70 1   14.025    1.928   3.857
    71 1   14.025    5.786   3.857
    72 1   14.025    9.643   3.857
    73 1   25.805    1.928  -1.715
    74 1   25.805    5.786  -1.715
    75 1   25.805    9.643  -1.715
    76 1   27.223    0.000   0.324
    77 1   27.223    3.857   0.324
    78 1   27.223    7.714   0.324
    79 1   25.013    1.928   1.247
    80 1   25.013    5.786   1.247
    81 1   25.013    9.643   1.247
    82 1   27.946    0.000   6.819
    83 1   27.946    3.857   6.819
    84 1   27.946    7.714   6.819
    85 1   26.528    1.928   4.780
    86 1   26.528    5.786   4.780
    87 1   26.528    9.643   4.780
    88 1   28.738    0.000   3.857
    89 1   28.738    3.857   3.857
    90 1   28.738    7.714   3.857
    91 1   20.900    0.000  -1.715
    92 1   20.900    3.857  -1.715
    93 1   20.900    7.714  -1.715
    94 1   22.319    1.928   0.324
    95 1   22.319    5.786   0.324
    96 1   22.319    9.643   0.324
    97 1   20.109    0.000   1.247
    98 1   20.109    3.857   1.247
    99 1   20.109    7.714   1.247
   100 1   23.042    1.928   6.819
   101 1   23.042    5.786   6.819
   102 1   23.042    9.643   6.819
   103 1   21.623    0.000   4.780
   104 1   21.623    3.857   4.780
   105 1   21.623    7.714   4.780
   106 1   23.834    1.928   3.857
   107 1   23.834    5.786   3.857
   108 1   23.834    9.643   3.857
   109 1   35.614    1.928  -1.715
   110 1   35.614    5.786  -1.715
   111 1   35.614    9.643  -1.715
   112 1   37.032    0.000   0.324
   113 1   37.032    3.857   0.324
   114 1   37.032    7.714   0.324
   115 1   34.822    1.928   1.247
   116 1   34.822    5.786   1.247
   117 1   34.822    9.643   1.247
   118 1   37.755    0.000   6.819
   119 1   37.755    3.857   6.819
   120 1   37.755    7.714   6.819
   121 1   36.337    1.928   4.780
   122 1   36.337    5.786   4.780
   123 1   36.337    9.643   4.780
   124 1   38.547    0.000   3.857
   125 1   38.547    3.857   3.857
   126 1   38.547    7.714   3.857
   127 1   30.709    0.000  -1.715
   128 1   30.709    3.857  -1.715
   129 1   30.709    7.714  -1.715
   130 1   32.128    1.928   0.324
   131 1   32.128    5.786   0.324
   132 1   32.128    9.643   0.324
   133 1   29.917    0.000   1.247
   134 1   29.917    3.857   1.247
   135 1   29.917    7.714   1.247
   136 1   32.851    1.928   6.819
   137 1   32.851    5.786   6.819
   138 1   32.851    9.643   6.819
   139 1   31.432    0.000   4.780
   140 1   31.432    3.857   4.780
   141 1   31.432    7.714   4.780
   142 1   33.643    1.928   3.857
   143 1   33.643    5.786   3.857
   144 1   33.643    9.643   3.857
   145 1   45.423    1.928  -1.715
   146 1   45.423    5.786  -1.715
   147 1   45.423    9.643  -1.715
   148 1   46.841    0.000   0.324
   149 1   46.841    3.857   0.324
   150 1   46.841    7.714   0.324
   151 1   44.631    1.928   1.247
   152 1   44.631    5.786   1.247
   153 1   44.631    9.643   1.247
   154 1   47.564    0.000   6.819
   155 1   47.564    3.857   6.819
   156 1   47.564    7.714   6.819
   157 1   46.145    1.928   4.780
   158 1   46.145    5.786   4.780
   159 1   46.145    9.643   4.780
   160 1   48.356    0.000   3.857
   161 1   48.356    3.857   3.857
   162 1   48.356    7.714   3.857
   163 1   40.518    0.000  -1.715
   164 1   40.518    3.857  -1.715
   165 1   40.518    7.714  -1.715
   166 1   41.937    1.928   0.324
   167 1   41.937    5.786   0.324
   168 1   41.937    9.643   0.324
   169 1   39.726    0.000   1.247
   170 1   39.726    3.857   1.247
   171 1   39.726    7.714   1.247
   172 1   42.659    1.928   6.819
   173 1   42.659    5.786   6.819
   174 1   42.659    9.643   6.819
   175 1   41.241    0.000   4.780
   176 1   41.241    3.857   4.780
   177 1   41.241    7.714   4.780
   178 1   43.451    1.928   3.857
   179 1   43.451    5.786   3.857
   180 1   43.451    9.643   3.857
   181 1   55.231    1.928  -1.715
   182 1   55.231    5.786  -1.715
   183 1   55.231    9.643  -1.715
   184 1   56.650    0.000   0.324
   185 1   56.650    3.857   0.324
   186 1   56.650    7.714   0.324
   187 1   54.440    1.928   1.247
   188 1   54.440    5.786   1.247
   189 1   54.440    9.643   1.247
   190 1   57.373    0.000   6.819
   191 1   57.373    3.857   6.819
   192 1   57.373    7.714   6.819
   193 1   55.954    1.928   4.780
   194 1   55.954    5.786   4.780
   195 1   55.954    9.643   4.780
   196 1   58.165    0.000   3.857
   197 1   58.165    3.857   3.857
   198 1   58.165    7.714   3.857
   199 1   50.327    0.000  -1.715
   200 1   50.327    3.857  -1.715
   201 1   50.327    7.714  -1.715
   202 1   51.746    1.928   0.324
   203 1   51.746    5.786   0.324
   204 1   51.746    9.643   0.324
   205 1   49.535    0.000   1.247
   206 1   49.535    3.857   1.247
   207 1   49.535    7.714   1.247
   208 1   52.468    1.928   6.819
   209 1   52.468    5.786   6.819
   210 1   52.468    9.643   6.819
   211 1   51.050    0.000   4.780
   212 1   51.050    3.857   4.780
   213 1   51.050    7.714   4.780
   214 1   53.260    1.928   3.857
   215 1   53.260    5.786   3.857
   216 1   53.260    9.643   3.857
   217 1   65.040    1.928  -1.715
   218 1   65.040    5.786  -1.715
   219 1   65.040    9.643  -1.715
   220 1   66.459    0.000   0.324
   221 1   66.459    3.857   0.324
   222 1   66.459    7.714   0.324
   223 1   64.248    1.928   1.247
   224 1   64.248    5.786   1.247
   225 1   64.248    9.643   1.247
   226 1   67.182    0.000   6.819
   227 1   67.182    3.857   6.819
   228 1   67.182    7.714   6.819
   229 1   65.763    1.928   4.780
   230 1   65.763    5.786   4.780
   231 1   65.763    9.643   4.780
   232 1   67.974    0.000   3.857
   233 1   67.974    3.857   3.857
   234 1   67.974    7.714   3.857
   235 1   60.136    0.000  -1.715
   236 1   60.136    3.857  -1.715
   237 1   60.136    7.714  -1.715
   238 1   61.554    1.928   0.324
   239 1   61.554    5.786   0.324
   240 1   61.554    9.643   0.324
   241 1   59.344    0.000   1.247
   242 1   59.344    3.857   1.247
   243 1   59.344    7.714   1.247
   244 1   62.277    1.928   6.819
   245 1   62.277    5.786   6.819
   246 1   62.277    9.643   6.819
   247 1   60.859    0.000   4.780
   248 1   60.859    3.857   4.780
   249 1   60.859    7.714   4.780
   250 1   63.069    1.928   3.857
   251 1   63.069    5.786   3.857
   252 1   63.069    9.643   3.857
   253 1   74.849    1.928  -1.715
   254 1   74.849    5.786  -1.715
   255 1   74.849    9.643  -1.715
   256 1   76.268    0.000   0.324
   257 1   76.268    3.857   0.324
   258 1   76.268    7.714   0.324
   259 1   74.057    1.928   1.247
   260 1   74.057    5.786   1.247
   261 1   74.057    9.643   1.247
   262 1   76.990    0.000   6.819
   263 1   76.990    3.857   6.819
   264 1   76.990    7.714   6.819
   265 1   75.572    1.928   4.780
   266 1   75.572    5.786   4.780
   267 1   75.572    9.643   4.780
   268 1   77.782    0.000   3.857
   269 1   77.782    3.857   3.857
   270 1   77.782    7.714   3.857
   271 1   69.945    0.000  -1.715
   272 1   69.945    3.857  -1.715
   273 1   69.945    7.714  -1.715
   274 1   71.363    1.928   0.324
   275 1   71.363    5.786   0.324
   276 1   71.363    9.643   0.324
   277 1   69.153    0.000   1.247
   278 1   69.153    3.857   1.247
   279 1   69.153    7.714   1.247
   280 1   72.086    1.928   6.819
   281 1   72.086    5.786   6.819
   282 1   72.086    9.643   6.819
   283 1   70.668    0.000   4.780
   284 1   70.668    3.857   4.780
   285 1   70.668    7.714   4.780
   286 1   72.878    1.928   3.857
   287 1   72.878    5.786   3.857
   288 1   72.878    9.643   3.857
   289 1   84.658    1.928  -1.715
   290 1   84.658    5.786  -1.715
   291 1   84.658    9.643  -1.715
   292 1   86.077    0.000   0.324
   293 1   86.077    3.857   0.324
   294 1   86.077    7.714   0.324
   295 1   83.866    1.928   1.247
   296 1   83.866    5.786   1.247
   297 1   83.866    9.643   1.247
   298 1   86.799    0.000   6.819
   299 1   86.799    3.857   6.819
   300 1   86.799    7.714   6.819
   301 1   85.381    1.928   4.780
   302 1   85.381    5.786   4.780
   303 1   85.381    9.643   4.780
   304 1   87.591    0.000   3.857
   305 1   87.591    3.857   3.857
   306 1   87.591    7.714   3.857
   307 1   79.754    0.000  -1.715
   308 1   79.754    3.857  -1.715
   309 1   79.754    7.714  -1.715
   310 1   81.172    1.928   0.324
   311 1   81.172    5.786   0.324
   312 1   81.172    9.643   0.324
   313 1   78.962    0.000   1.247
   314 1   78.962    3.857   1.247
   315 1   78.962    7.714   1.247
   316 1   81.895    1.928   6.819
   317 1   81.895    5.786   6.819
   318 1   81.895    9.643   6.819
   319 1   80.476    0.000   4.780
   320 1   80.476    3.857   4.780
   321 1   80.476    7.714   4.780
   322 1   82.687    1.928   3.857
   323 1   82.687    5.786   3.857
   324 1   82.687    9.643   3.857
   325 1   94.467    1.928  -1.715
   326 1   94.467    5.786  -1.715
   327 1   94.467    9.643  -1.715
   328 1   95.885    0.000   0.324
   329 1   95.885    3.857   0.324
   330 1   95.885    7.714   0.324
   331 1   93.675    1.928   1.247
   332 1   93.675    5.786   1.247
   333 1   93.675    9.643   1.247
   334 1   96.608    0.000   6.819
   335 1   96.608    3.857   6.819
   336 1   96.608    7.714   6.819
   337 1   95.190    1.928   4.780
   338 1   95.190    5.786   4.780
   339 1   95.190    9.643   4.780
   340 1   97.400    0.000   3.857
   341 1   97.400    3.857   3.857
   342 1   97.400    7.714   3.857
   343 1   89.562    0.000  -1.715
   344 1   89.562    3.857  -1.715
   345 1   89.562    7.714  -1.715
   346 1   90.981    1.928   0.324
   347 1   90.981    5.786   0.324
   348 1   90.981    9.643   0.324
   349 1   88.771    0.000   1.247
   350 1   88.771    3.857   1.247
   351 1   88.771    7.714   1.247
   352 1   91.704    1.928   6.819
   353 1   91.704    5.786   6.819
   354 1   91.704    9.643   6.819
   355 1   90.285    0.000   4.780
   356 1   90.285    3.857   4.780
   357 1   90.285    7.714   4.780
   358 1   92.496    1.928   3.857
   359 1   92.496    5.786   3.857
   360 1   92.496    9.643   3.857
   361 1  104.276    1.928  -1.715
   362 1  104.276    5.786  -1.715
   363 1  104.276    9.643  -1.715
   364 1  105.695    0.000   0.324
   365 1  105.695    3.857   0.324
   366 1  105.695    7.714   0.324
   367 1  103.484    1.928   1.247
   368 1  103.484    5.786   1.247
   369 1  103.484    9.643   1.247
   370 1  106.418    0.000   6.819
   371 1  106.418    3.857   6.819
   372 1  106.418    7.714   6.819
   373 1  104.999    1.928   4.780
   374 1  104.999    5.786   4.780
   375 1  104.999    9.643   4.780
   376 1  107.209    0.000   3.857
   377 1  107.209    3.857   3.857
   378 1  107.209    7.714   3.857
   379 1   99.371    0.000  -1.715
   380 1   99.371    3.857  -1.715
   381 1   99.371    7.714  -1.715
   382 1  100.790    1.928   0.324
   383 1  100.790    5.786   0.324
   384 1  100.790    9.643   0.324
   385 1   98.579    0.000   1.247
   386 1   98.579    3.857   1.247
   387 1   98.579    7.714   1.247
   388 1  101.513    1.928   6.819
   389 1  101.513    5.786   6.819
   390 1  101.513    9.643   6.819
   391 1  100.095    0.000   4.780
   392 1  100.095    3.857   4.780
   393 1  100.095    7.714   4.780
   394 1  102.305    1.928   3.857
   395 1  102.305    5.786   3.857
   396 1  102.305    9.643   3.857
   397 1  114.085    1.928  -1.715
   398 1  114.085    5.786  -1.715
   399 1  114.085    9.643  -1.715
   400 1  115.504    0.000   0.324
   401 1  115.504    3.857   0.324
   402 1  115.504    7.714   0.324
   403 1  113.293    1.928   1.247
   404 1  113.293    5.786   1.247
   405 1  113.293    9.643   1.247
   406 1  116.226    0.000   6.819
   407 1  116.226    3.857   6.819
   408 1  116.226    7.714   6.819
   409 1  114.808    1.928   4.780
   410 1  114.808    5.786   4.780
   411 1  114.808    9.643   4.780
   412 1  117.018    0.000   3.857
   413 1  117.018    3.857   3.857
   414 1  117.018    7.714   3.857
   415 1  109.181    0.000  -1.715
   416 1  109.181    3.857  -1.715
   417 1  109.181    7.714  -1.715
   418 1  110.599    1.928   0.324
   419 1  110.599    5.786   0.324
   420 1  110.599    9.643   0.324
   421 1  108.389    0.000   1.247
   422 1  108.389    3.857   1.247
   423 1  108.389    7.714   1.247
   424 1  111.322    1.928   6.819
   425 1  111.322    5.786   6.819
   426 1  111.322    9.643   6.819
   427 1  109.903    0.000   4.780
   428 1  109.903    3.857   4.780
   429 1  109.903    7.714   4.780
   430 1  112.114    1.928   3.857
   431 1  112.114    5.786   3.857
   432 1  112.114    9.643   3.857
   433 1  123.894    1.928  -1.715
   434 1  123.894    5.786  -1.715
   435 1  123.894    9.643  -1.715
   436 1  125.312    0.000   0.324
   437 1  125.312    3.857   0.324
   438 1  125.312    7.714   0.324
   439 1  123.102    1.928   1.247
   440 1  123.102    5.786   1.247
   441 1  123.102    9.643   1.247
   442 1  126.035    0.000   6.819
   443 1  126.035    3.857   6.819
   444 1  126.035    7.714   6.819
   445 1  124.617    1.928   4.780
   446 1  124.617    5.786   4.780
   447 1  124.617    9.643   4.780
   448 1  126.827    0.000   3.857
   449 1  126.827    3.857   3.857
   450 1  126.827    7.714   3.857
   451 1  118.990    0.000  -1.715
   452 1  118.990    3.857  -1.715
   453 1  118.990    7.714  -1.715
   454 1  120.408    1.928   0.324
   455 1  120.408    5.786   0.324
   456 1  120.408    9.643   0.324
   457 1  118.198    0.000   1.247
   458 1  118.198    3.857   1.247
   459 1  118.198    7.714   1.247
   460 1  121.131    1.928   6.819
   461 1  121.131    5.786   6.819
   462 1  121.131    9.643   6.819
   463 1  119.712    0.000   4.780
   464 1  119.712    3.857   4.780
   465 1  119.712    7.714   4.780
   466 1  121.923    1.928   3.857
   467 1  121.923    5.786   3.857
   468 1  121.923    9.643   3.857
   469 1  133.703    1.928  -1.715
   470 1  133.703    5.786  -1.715
   471 1  133.703    9.643  -1.715
   472 1  135.121    0.000   0.324
   473 1  135.121    3.857   0.324
   474 1  135.121    7.714   0.324
   475 1  132.911    1.928   1.247
   476 1  132.911    5.786   1.247
   477 1  132.911    9.643   1.247
   478 1  135.844    0.000   6.819
   479 1  135.844    3.857   6.819
   480 1  135.844    7.714   6.819
   481 1  134.426    1.928   4.780
   482 1  134.426    5.786   4.780
   483 1  134.426    9.643   4.780
   484 1  136.636    0.000   3.857
   485 1  136.636    3.857   3.857
   486 1  136.636    7.714   3.857
   487 1  128.798    0.000  -1.715
   488 1  128.798    3.857  -1.715
   489 1  128.798    7.714  -1.715
   490 1  130.217    1.928   0.324
   491 1  130.217    5.786   0.324
   492 1  130.217    9.643   0.324
   493 1  128.006    0.000   1.247
   494 1  128.006    3.857   1.247
   495 1  128.006    7.714   1.247
   496 1  130.940    1.928   6.819
   497 1  130.940    5.786   6.819
   498 1  130.940    9.643   6.819
   499 1  129.521    0.000   4.780
   500 1  129.521    3.857   4.780
   501 1  129.521    7.714   4.780
   502 1  131.732    1.928   3.857
   503 1  131.732    5.786   3.857
   504 1  131.732    9.643   3.857
   505 1  143.512    1.928  -1.715
   506 1  143.512    5.786  -1.715
   507 1  143.512    9.643  -1.715
   508 1  144.930    0.000   0.324
   509 1  144.930    3.857   0.324
   510 1  144.930    7.714   0.324
   511 1  142.720    1.928   1.247
   512 1  142.720    5.786   1.247
   513 1  142.720    9.643   1.247
   514 1  145.653    0.000   6.819
   515 1  145.653    3.857   6.819
   516 1  145.653    7.714   6.819
   517 1  144.234    1.928   4.780
   518 1  144.234    5.786   4.780
   519 1  144.234    9.643   4.780
   520 1  146.445    0.000   3.857
   521 1  146.445    3.857   3.857
   522 1  146.445    7.714   3.857
   523 1  138.607    0.000  -1.715
   524 1  138.607    3.857  -1.715
   525 1  138.607    7.714  -1.715
   526 1  140.026    1.928   0.324
   527 1  140.026    5.786   0.324
   528 1  140.026    9.643   0.324
   529 1  137.815    0.000   1.247
   530 1  137.815    3.857   1.247
   531 1  137.815    7.714   1.247
   532 1  140.749    1.928   6.819
   533 1  140.749    5.786   6.819
   534 1  140.749    9.643   6.819
   535 1  139.330    0.000   4.780
   536 1  139.330    3.857   4.780
   537 1  139.330    7.714   4.780
   538 1  141.540    1.928   3.857
   539 1  141.540    5.786   3.857
   540 1  141.540    9.643   3.857
   541 1  153.321    1.928  -1.715
   542 1  153.321    5.786  -1.715
   543 1  153.321    9.643  -1.715
   544 1  154.739    0.000   0.324
   545 1  154.739    3.857   0.324
   546 1  154.739    7.714   0.324
   547 1  152.529    1.928   1.247
   548 1  152.529    5.786   1.247
   549 1  152.529    9.643   1.247
   550 1  155.462    0.000   6.819
   551 1  155.462    3.857   6.819
   552 1  155.462    7.714   6.819
   553 1  154.043    1.928   4.780
   554 1  154.043    5.786   4.780
   555 1  154.043    9.643   4.780
   556 1  156.254    0.000   3.857
   557 1  156.254    3.857   3.857
   558 1  156.254    7.714   3.857
   559 1  148.416    0.000  -1.715
   560 1  148.416    3.857  -1.715
   561 1  148.416    7.714  -1.715
   562 1  149.835    1.928   0.324
   563 1  149.835    5.786   0.324
   564 1  149.835    9.643   0.324
   565 1  147.624    0.000   1.247
   566 1  147.624    3.857   1.247
   567 1  147.624    7.714   1.247
   568 1  150.557    1.928   6.819
   569 1  150.557    5.786   6.819
   570 1  150.557    9.643   6.819
   571 1  149.139    0.000   4.780
   572 1  149.139    3.857   4.780
   573 1  149.139    7.714   4.780
   574 1  151.349    1.928   3.857
   575 1  151.349    5.786   3.857
   576 1  151.349    9.643   3.857
   577 1    6.187   13.500  -1.715
   578 1    6.187   17.358  -1.715
   579 1    6.187   21.215  -1.715
   580 1    7.606   11.572   0.324
   581 1    7.606   15.429   0.324
   582 1    7.606   19.287   0.324
   583 1    5.395   13.500   1.247
   584 1    5.395   17.358   1.247
   585 1    5.395   21.215   1.247
   586 1    8.328   11.572   6.819
   587 1    8.328   15.429   6.819
   588 1    8.328   19.287   6.819
   589 1    6.910   13.500   4.780
   590 1    6.910   17.358   4.780
   591 1    6.910   21.215   4.780
   592 1    9.120   11.572   3.857
   593 1    9.120   15.429   3.857
   594 1    9.120   19.287   3.857
   595 1    1.283   11.572  -1.715
   596 1    1.283   15.429  -1.715
   597 1    1.283   19.287  -1.715
   598 1    2.701   13.500   0.324
   599 1    2.701   17.358   0.324
   600 1    2.701   21.215   0.324
   601 1    0.491   11.572   1.247
   602 1    0.491   15.429   1.247
   603 1    0.491   19.287   1.247
   604 1    3.424   13.500   6.819
   605 1    3.424   17.358   6.819
   606 1    3.424   21.215   6.819
   607 1    2.006   11.572   4.780
   608 1    2.006   15.429   4.780
   609 1    2.006   19.287   4.780
   610 1    4.216   13.500   3.857
   611 1    4.216   17.358   3.857
   612 1    4.216   21.215   3.857
   613 1   15.996   13.500  -1.715
   614 1   15.996   17.358  -1.715
   615 1   15.996   21.215  -1.715
   616 1   17.415   11.572   0.324
   617 1   17.415   15.429   0.324
   618 1   17.415   19.287   0.324
   619 1   15.204   13.500   1.247
   620 1   15.204   17.358   1.247
   621 1   15.204   21.215   1.247
   622 1   18.137   11.572   6.819
   623 1   18.137   15.429   6.819
   624 1   18.137   19.287   6.819
   625 1   16.719   13.500   4.780
   626 1   16.719   17.358   4.780
   627 1   16.719   21.215   4.780
   628 1   18.929   11.572   3.857
   629 1   18.929   15.429   3.857
   630 1   18.929   19.287   3.857
   631 1   11.092   11.572  -1.715
   632 1   11.092   15.429  -1.715
   633 1   11.092   19.287  -1.715
   634 1   12.510   13.500   0.324
   635 1   12.510   17.358   0.324
   636 1   12.510   21.215   0.324
   637 1   10.300   11.572   1.247
   638 1   10.300   15.429   1.247
   639 1   10.300   19.287   1.247
   640 1   13.233   13.500   6.819
   641 1   13.233   17.358   6.819
   642 1   13.233   21.215   6.819
   643 1   11.814   11.572   4.780
   644 1   11.814   15.429   4.780
   645 1   11.814   19.287   4.780
   646 1   14.025   13.500   3.857
   647 1   14.025   17.358   3.857
   648 1   14.025   21.215   3.857
   649 1   25.805   13.500  -1.715
   650 1   25.805   17.358  -1.715
   651 1   25.805   21.215  -1.715
   652 1   27.223   11.572   0.324
   653 1   27.223   15.429   0.324
   654 1   27.223   19.287   0.324
   655 1   25.013   13.500   1.247
   656 1   25.013   17.358   1.247
   657 1   25.013   21.215   1.247
   658 1   27.946   11.572   6.819
   659 1   27.946   15.429   6.819
   660 1   27.946   19.287   6.819
   661 1   26.528   13.500   4.780
   662 1   26.528   17.358   4.780
   663 1   26.528   21.215   4.780
   664 1   28.738   11.572   3.857
   665 1   28.738   15.429   3.857
   666 1   28.738   19.287   3.857
   667 1   20.900   11.572  -1.715
   668 1   20.900   15.429  -1.715
   669 1   20.900   19.287  -1.715
   670 1   22.319   13.500   0.324
   671 1   22.319   17.358   0.324
   672 1   22.319   21.215   0.324
   673 1   20.109   11.572   1.247
   674 1   20.109   15.429   1.247
   675 1   20.109   19.287   1.247
   676 1   23.042   13.500   6.819
   677 1   23.042   17.358   6.819
   678 1   23.042   21.215   6.819
   679 1   21.623   11.572   4.780
   680 1   21.623   15.429   4.780
   681 1   21.623   19.287   4.780
   682 1   23.834   13.500   3.857
   683 1   23.834   17.358   3.857
   684 1   23.834   21.215   3.857
   685 1   35.614   13.500  -1.715
   686 1   35.614   17.358  -1.715
   687 1   35.614   21.215  -1.715
   688 1   37.032   11.572   0.324
   689 1   37.032   15.429   0.324
   690 1   37.032   19.287   0.324
   691 1   34.822   13.500   1.247
   692 1   34.822   17.358   1.247
   693 1   34.822   21.215   1.247
   694 1   37.755   11.572   6.819
   695 1   37.755   15.429   6.819
   696 1   37.755   19.287   6.819
   697 1   36.337   13.500   4.780
   698 1   36.337   17.358   4.780
   699 1   36.337   21.215   4.780
   700 1   38.547   11.572   3.857
   701 1   38.547   15.429   3.857
   702 1   38.547   19.287   3.857
   703 1   30.709   11.572  -1.715
   704 1   30.709   15.429  -1.715
   705 1   30.709   19.287  -1.715
   706 1   32.128   13.500   0.324
   707 1   32.128   17.358   0.324
   708 1   32.128   21.215   0.324
   709 1   29.917   11.572   1.247
   710 1   29.917   15.429   1.247
   711 1   29.917   19.287   1.247
   712 1   32.851   13.500   6.819
   713 1   32.851   17.358   6.819
   714 1   32.851   21.215   6.819
   715 1   31.432   11.572   4.780
   716 1   31.432   15.429   4.780
   717 1   31.432   19.287   4.780
   718 1   33.643   13.500   3.857
   719 1   33.643   17.358   3.857
   720 1   33.643   21.215   3.857
   721 1   45.423   13.500  -1.715
   722 1   45.423   17.358  -1.715
   723 1   45.423   21.215  -1.715
   724 1   46.841   11.572   0.324
   725 1   46.841   15.429   0.324
   726 1   46.841   19.287   0.324
   727 1   44.631   13.500   1.247
   728 1   44.631   17.358   1.247
   729 1   44.631   21.215   1.247
   730 1   47.564   11.572   6.819
   731 1   47.564   15.429   6.819
   732 1   47.564   19.287   6.819
   733 1   46.145   13.500   4.780
   734 1   46.145   17.358   4.780
   735 1   46.145   21.215   4.780
   736 1   48.356   11.572   3.857
   737 1   48.356   15.429   3.857
   738 1   48.356   19.287   3.857
   739 1   40.518   11.572  -1.715
   740 1   40.518   15.429  -1.715
   741 1   40.518   19.287  -1.715
   742 1   41.937   13.500   0.324
   743 1   41.937   17.358   0.324
   744 1   41.937   21.215   0.324
   745 1   39.726   11.572   1.247
   746 1   39.726   15.429   1.247
   747 1   39.726   19.287   1.247
   748 1   42.659   13.500   6.819
   749 1   42.659   17.358   6.819
   750 1   42.659   21.215   6.819
   751 1   41.241   11.572   4.780
   752 1   41.241   15.429   4.780
   753 1   41.241   19.287   4.780
   754 1   43.451   13.500   3.857
   755 1   43.451   17.358   3.857
   756 1   43.451   21.215   3.857
   757 1   55.231   13.500  -1.715
   758 1   55.231   17.358  -1.715
   759 1   55.231   21.215  -1.715
   760 1   56.650   11.572   0.324
   761 1   56.650   15.429   0.324
   762 1   56.650   19.287   0.324
   763 1   54.440   13.500   1.247
   764 1   54.440   17.358   1.247
   765 1   54.440   21.215   1.247
   766 1   57.373   11.572   6.819
   767 1   57.373   15.429   6.819
   768 1   57.373   19.287   6.819
   769 1   55.954   13.500   4.780
   770 1   55.954   17.358   4.780
   771 1   55.954   21.215   4.780
   772 1   58.165   11.572   3.857
   773 1   58.165   15.429   3.857
   774 1   58.165   19.287   3.857
   775 1   50.327   11.572  -1.715
   776 1   50.327   15.429  -1.715
   777 1   50.327   19.287  -1.715
   778 1   51.746   13.500   0.324
   779 1   51.746   17.358   0.324
   780 1   51.746   21.215   0.324
   781 1   49.535   11.572   1.247
   782 1   49.535   15.429   1.247
   783 1   49.535   19.287   1.247
   784 1   52.468   13.500   6.819
   785 1   52.468   17.358   6.819
   786 1   52.468   21.215   6.819
   787 1   51.050   11.572   4.780
   788 1   51.050   15.429   4.780
   789 1   51.050   19.287   4.780
   790 1   53.260   13.500   3.857
   791 1   53.260   17.358   3.857
   792 1   53.260   21.215   3.857
   793 1   65.040   13.500  -1.715
   794 1   65.040   17.358  -1.715
   795 1   65.040   21.215  -1.715
   796 1   66.459   11.572   0.324
   797 1   66.459   15.429   0.324
   798 1   66.459   19.287   0.324
   799 1   64.248   13.500   1.247
   800 1   64.248   17.358   1.247
   801 1   64.248   21.215   1.247
   802 1   67.182   11.572   6.819
   803 1   67.182   15.429   6.819
   804 1   67.182   19.287   6.819
   805 1   65.763   13.500   4.780
   806 1   65.763   17.358   4.780
   807 1   65.763   21.215   4.780
   808 1   67.974   11.572   3.857
   809 1   67.974   15.429   3.857
   810 1   67.974   19.287   3.857
   811 1   60.136   11.572  -1.715
   812 1   60.136   15.429  -1.715
   813 1   60.136   19.287  -1.715
   814 1   61.554   13.500   0.324
   815 1   61.554   17.358   0.324
   816 1   61.554   21.215   0.324
   817 1   59.344   11.572   1.247
   818 1   59.344   15.429   1.247
   819 1   59.344   19.287   1.247
   820 1   62.277   13.500   6.819
   821 1   62.277   17.358   6.819
   822 1   62.277   21.215   6.819
   823 1   60.859   11.572   4.780
   824 1   60.859   15.429   4.780
   825 1   60.859   19.287   4.780
   826 1   63.069   13.500   3.857
   827 1   63.069   17.358   3.857
   828 1   63.069   21.215   3.857
   829 1   74.849   13.500  -1.715
   830 1   74.849   17.358  -1.715
   831 1   74.849   21.215  -1.715
   832 1   76.268   11.572   0.324
   833 1   76.268   15.429   0.324
   834 1   76.268   19.287   0.324
   835 1   74.057   13.500   1.247
   836 1   74.057   17.358   1.247
   837 1   74.057   21.215   1.247
   838 1   76.990   11.572   6.819
   839 1   76.990   15.429   6.819
   840 1   76.990   19.287   6.819
   841 1   75.572   13.500   4.780
   842 1   75.572   17.358   4.780
   843 1   75.572   21.215   4.780
   844 1   77.782   11.572   3.857
   845 1   77.782   15.429   3.857
   846 1   77.782   19.287   3.857
   847 1   69.945   11.572  -1.715
   848 1   69.945   15.429  -1.715
   849 1   69.945   19.287  -1.715
   850 1   71.363   13.500   0.324
   851 1   71.363   17.358   0.324
   852 1   71.363   21.215   0.324
   853 1   69.153   11.572   1.247
   854 1   69.153   15.429   1.247
   855 1   69.153   19.287   1.247
   856 1   72.086   13.500   6.819
   857 1   72.086   17.358   6.819
   858 1   72.086   21.215   6.819
   859 1   70.668   11.572   4.780
   860 1   70.668   15.429   4.780
   861 1   70.668   19.287   4.780
   862 1   72.878   13.500   3.857
   863 1   72.878   17.358   3.857
   864 1   72.878   21.215   3.857
   865 1   84.658   13.500  -1.715
   866 1   84.658   17.358  -1.715
   867 1   84.658   21.215  -1.715
   868 1   86.077   11.572   0.324
   869 1   86.077   15.429   0.324
   870 1   86.077   19.287   0.324
   871 1   83.866   13.500   1.247
   872 1   83.866   17.358   1.247
   873 1   83.866   21.215   1.247
   874 1   86.799   11.572   6.819
   875 1   86.799   15.429   6.819
   876 1   86.799   19.287   6.819
   877 1   85.381   13.500   4.780
   878 1   85.381   17.358   4.780
   879 1   85.381   21.215   4.780
   880 1   87.591   11.572   3.857
   881 1   87.591   15.429   3.857
   882 1   87.591   19.287   3.857
   883 1   79.754   11.572  -1.715
   884 1   79.754   15.429  -1.715
   885 1   79.754   19.287  -1.715
   886 1   81.172   13.500   0.324
   887 1   81.172   17.358   0.324
   888 1   81.172   21.215   0.324
   889 1   78.962   11.572   1.247
   890 1   78.962   15.429   1.247
   891 1   78.962   19.287   1.247
   892 1   81.895   13.500   6.819
   893 1   81.895   17.358   6.819
   894 1   81.895   21.215   6.819
   895 1   80.476   11.572   4.780
   896 1   80.476   15.429   4.780
   897 1   80.476   19.287   4.780
   898 1   82.687   13.500   3.857
   899 1   82.687   17.358   3.857
   900 1   82.687   21.215   3.857
   901 1   94.467   13.500  -1.715
   902 1   94.467   17.358  -1.715
   903 1   94.467   21.215  -1.715
   904 1   95.885   11.572   0.324
   905 1   95.885   15.429   0.324
   906 1   95.885   19.287   0.324
   907 1   93.675   13.500   1.247
   908 1   93.675   17.358   1.247
   909 1   93.675   21.215   1.247
   910 1   96.608   11.572   6.819
   911 1   96.608   15.429   6.819
   912 1   96.608   19.287   6.819
   913 1   95.190   13.500   4.780
   914 1   95.190   17.358   4.780
   915 1   95.190   21.215   4.780
   916 1   97.400   11.572   3.857
   917 1   97.400   15.429   3.857
   918 1   97.400   19.287   3.857
   919 1   89.562   11.572  -1.715
   920 1   89.562   15.429  -1.715
   921 1   89.562   19.287  -1.715
   922 1   90.981   13.500   0.324
   923 1   90.981   17.358   0.324
   924 1   90.981   21.215   0.324
   925 1   88.771   11.572   1.247
   926 1   88.771   15.429   1.247
   927 1   88.771   19.287   1.247
   928 1   91.704   13.500   6.819
   929 1   91.704   17.358   6.819
   930 1   91.704   21.215   6.819
   931 1   90.285   11.572   4.780
   932 1   90.285   15.429   4.780
   933 1   90.285   19.287   4.780
   934 1   92.496   13.500   3.857
   935 1   92.496   17.358   3.857
   936 1   92.496   21.215   3.857
   937 1  104.276   13.500  -1.715
   938 1  104.276   17.358  -1.715
   939 1  104.276   21.215  -1.715
   940 1  105.695   11.572   0.324
   941 1  105.695   15.429   0.324
   942 1  105.695   19.287   0.324
   943 1  103.484   13.500   1.247
   944 1  103.484   17.358   1.247
   945 1  103.484   21.215   1.247
   946 1  106.418   11.572   6.819
   947 1  106.418   15.429   6.819
   948 1  106.418   19.287   6.819
   949 1  104.999   13.500   4.780
   950 1  104.999   17.358   4.780
   951 1  104.999   21.215   4.780
   952 1  107.209   11.572   3.857
   953 1  107.209   15.429   3.857
   954 1  107.209   19.287   3.857
   955 1   99.371   11.572  -1.715
   956 1   99.371   15.429  -1.715
   957 1   99.371   19.287  -1.715
   958 1  100.790   13.500   0.324
   959 1  100.790   17.358   0.324
   960 1  100.790   21.215   0.324
   961 1   98.579   11.572   1.247
   962 1   98.579   15.429   1.247
   963 1   98.579   19.287   1.247
   964 1  101.513   13.500   6.819
   965 1  101.513   17.358   6.819
   966 1  101.513   21.215   6.819
   967 1  100.095   11.572   4.780
   968 1  100.095   15.429   4.780
   969 1  100.095   19.287   4.780
   970 1  102.305   13.500   3.857
   971 1  102.305   17.358   3.857
   972 1  102.305   21.215   3.857
   973 1  114.085   13.500  -1.715
   974 1  114.085   17.358  -1.715
   975 1  114.085   21.215  -1.715
   976 1  115.504   11.572   0.324
   977 1  115.504   15.429   0.324
   978 1  115.504   19.287   0.324
   979 1  113.293   13.500   1.247
   980 1  113.293   17.358   1.247
   981 1  113.293   21.215   1.247
   982 1  116.226   11.572   6.819
   983 1  116.226   15.429   6.819
   984 1  116.226   19.287   6.819
   985 1  114.808   13.500   4.780
   986 1  114.808   17.358   4.780
   987 1  114.808   21.215   4.780
   988 1  117.018   11.572   3.857
   989 1  117.018   15.429   3.857
   990 1  117.018   19.287   3.857
   991 1  109.181   11.572  -1.715
   992 1  109.181   15.429  -1.715
   993 1  109.181   19.287  -1.715
   994 1  110.599   13.500   0.324
   995 1  110.599   17.358   0.324
   996 1  110.599   21.215   0.324
   997 1  108.389   11.572   1.247
   998 1  108.389   15.429   1.247
   999 1  108.389   19.287   1.247
  1000 1  111.322   13.500   6.819
  1001 1  111.322   17.358   6.819
  1002 1  111.322   21.215   6.819
  1003 1  109.903   11.572   4.780
  1004 1  109.903   15.429   4.780
  1005 1  109.903   19.287   4.780
  1006 1  112.114   13.500   3.857
  1007 1  112.114   17.358   3.857
  1008 1  112.114   21.215   3.857
  1009 1  123.894   13.500  -1.715
  1010 1  123.894   17.358  -1.715
  1011 1  123.894   21.215  -1.715
  1012 1  125.312   11.572   0.324
  1013 1  125.312   15.429   0.324
  1014 1  125.312   19.287   0.324
  1015 1  123.102   13.500   1.247
  1016 1  123.102   17.358   1.247
  1017 1  123.102   21.215   1.247
  1018 1  126.035   11.572   6.819
  1019 1  126.035   15.429   6.819
  1020 1  126.035   19.287   6.819
  1021 1  124.617   13.500   4.780
  1022 1  124.617   17.358   4.780
  1023 1  124.617   21.215   4.780
  1024 1  126.827   11.572   3.857
  1025 1  126.827   15.429   3.857
  1026 1  126.827   19.287   3.857
  1027 1  118.990   11.572  -1.715
  1028 1  118.990   15.429  -1.715
  1029 1  118.990   19.287  -1.715
  1030 1  120.408   13.500   0.324
  1031 1  120.408   17.358   0.324
  1032 1  120.408   21.215   0.324
  1033 1  118.198   11.572   1.247
  1034 1  118.198   15.429   1.247
  1035 1  118.198   19.287   1.247
  1036 1  121.131   13.500   6.819
  1037 1  121.131   17.358   6.819
  1038 1  121.131   21.215   6.819
  1039 1  119.712   11.572   4.780
  1040 1  119.712   15.429   4.780
  1041 1  119.712   19.287   4.780
  1042 1  121.923   13.500   3.857
  1043 1  121.923   17.358   3.857
  1044 1  121.923   21.215   3.857
  1045 1  133.703   13.500  -1.715
  1046 1  133.703   17.358  -1.715
  1047 1  133.703   21.215  -1.715
  1048 1  135.121   11.572   0.324
  1049 1  135.121   15.429   0.324
  1050 1  135.121   19.287   0.324
  1051 1  132.911   13.500   1.247
  1052 1  132.911   17.358   1.247
  1053 1  132.911   21.215   1.247
  1054 1  135.844   11.572   6.819
  1055 1  135.844   15.429   6.819
  1056 1  135.844   19.287   6.819
  1057 1  134.426   13.500   4.780
  1058 1  134.426   17.358   4.780
  1059 1  134.426   21.215   4.780
  1060 1  136.636   11.572   3.857
  1061 1  136.636   15.429   3.857
  1062 1  136.636   19.287   3.857
  1063 1  128.798   11.572  -1.715
  1064 1  128.798   15.429  -1.715
  1065 1  128.798   19.287  -1.715
  1066 1  130.217   13.500   0.324
  1067 1  130.217   17.358   0.324
  1068 1  130.217   21.215   0.324
  1069 1  128.006   11.572   1.247
  1070 1  128.006   15.429   1.247
  1071 1  128.006   19.287   1.247
  1072 1  130.940   13.500   6.819
  1073 1  130.940   17.358   6.819
  1074 1  130.940   21.215   6.819
  1075 1  129.521   11.572   4.780
  1076 1  129.521   15.429   4.780
  1077 1  129.521   19.287   4.780
  1078 1  131.732   13.500   3.857
  1079 1  131.732   17.358   3.857
  1080 1  131.732   21.215   3.857
  1081 1  143.512   13.500  -1.715
  1082 1  143.512   17.358  -1.715
  1083 1  143.512   21.215  -1.715
  1084 1  144.930   11.572   0.324
  1085 1  144.930   15.429   0.324
  1086 1  144.930   19.287   0.324
  1087 1  142.720   13.500   1.247
  1088 1  142.720   17.358   1.247
  1089 1  142.720   21.215   1.247
  1090 1  145.653   11.572   6.819
  1091 1  145.653   15.429   6.819
  1092 1  145.653   19.287   6.819
  1093 1  144.234   13.500   4.780
  1094 1  144.234   17.358   4.780
  1095 1  144.234   21.215   4.780
  1096 1  146.445   11.572   3.857
  1097 1  146.445   15.429   3.857
  1098 1  146.445   19.287   3.857
  1099 1  138.607   11.572  -1.715
  1100 1  138.607   15.429  -1.715
  1101 1  138.607   19.287  -1.715
  1102 1  140.026   13.500   0.324
  1103 1  140.026   17.358   0.324
  1104 1  140.026   21.215   0.324
  1105 1  137.815   11.572   1.247
  1106 1  137.815   15.429   1.247
  1107 1  137.815   19.287   1.247
  1108 1  140.749   13.500   6.819
  1109 1  140.749   17.358   6.819
  1110 1  140.749   21.215   6.819
  1111 1  139.330   11.572   4.780
  1112 1  139.330   15.429   4.780
  1113 1  139.330   19.287   4.780
  1114 1  141.540   13.500   3.857
  1115 1  141.540   17.358   3.857
  1116 1  141.540   21.215   3.857
  1117 1  153.321   13.500  -1.715
  1118 1  153.321   17.358  -1.715
  1119 1  153.321   21.215  -1.715
  1120 1  154.739   11.572   0.324
  1121 1  154.739   15.429   0.324
  1122 1  154.739   19.287   0.324
  1123 1  152.529   13.500   1.247
  1124 1  152.529   17.358   1.247
  1125 1  152.529   21.215   1.247
  1126 1  155.462   11.572   6.819
  1127 1  155.462   15.429   6.819
  1128 1  155.462   19.287   6.819
  1129 1  154.043   13.500   4.780
  1130 1  154.043   17.358   4.780
  1131 1  154.043   21.215   4.780
  1132 1  156.254   11.572   3.857
  1133 1  156.254   15.429   3.857
  1134 1  156.254   19.287   3.857
  1135 1  148.416   11.572  -1.715
  1136 1  148.416   15.429  -1.715
  1137 1  148.416   19.287  -1.715
  1138 1  149.835   13.500   0.324
  1139 1  149.835   17.358   0.324
  1140 1  149.835   21.215   0.324
  1141 1  147.624   11.572   1.247
  1142 1  147.624   15.429   1.247
  1143 1  147.624   19.287   1.247
  1144 1  150.557   13.500   6.819
  1145 1  150.557   17.358   6.819
  1146 1  150.557   21.215   6.819
  1147 1  149.139   11.572   4.780
  1148 1  149.139   15.429   4.780
  1149 1  149.139   19.287   4.780
  1150 1  151.349   13.500   3.857
  1151 1  151.349   17.358   3.857
  1152 1  151.349   21.215   3.857
  1153 1    6.187   25.073  -1.715
  1154 1    6.187   28.930  -1.715
  1155 1    6.187   32.787  -1.715
  1156 1    7.606   23.144   0.324
  1157 1    7.606   27.001   0.324
  1158 1    7.606   30.859   0.324
  1159 1    5.395   25.073   1.247
  1160 1    5.395   28.930   1.247
  1161 1    5.395   32.787   1.247
  1162 1    8.328   23.144   6.819
  1163 1    8.328   27.001   6.819
  1164 1    8.328   30.859   6.819
  1165 1    6.910   25.073   4.780
  1166 1    6.910   28.930   4.780
  1167 1    6.910   32.787   4.780
  1168 1    9.120   23.144   3.857
  1169 1    9.120   27.001   3.857
  1170 1    9.120   30.859   3.857
  1171 1    1.283   23.144  -1.715
  1172 1    1.283   27.001  -1.715
  1173 1    1.283   30.859  -1.715
  1174 1    2.701   25.073   0.324
  1175 1    2.701   28.930   0.324
  1176 1    2.701   32.787   0.324
  1177 1    0.491   23.144   1.247
  1178 1    0.491   27.001   1.247
  1179 1    0.491   30.859   1.247
  1180 1    3.424   25.073   6.819
  1181 1    3.424   28.930   6.819
  1182 1    3.424   32.787   6.819
  1183 1    2.006   23.144   4.780
  1184 1    2.006   27.001   4.780
  1185 1    2.006   30.859   4.780
  1186 1    4.216   25.073   3.857
  1187 1    4.216   28.930   3.857
  1188 1    4.216   32.787   3.857
  1189 1   15.996   25.073  -1.715
  1190 1   15.996   28.930  -1.715
  1191 1   15.996   32.787  -1.715
  1192 1   17.415   23.144   0.324
  1193 1   17.415   27.001   0.324
  1194 1   17.415   30.859   0.324
  1195 1   15.204   25.073   1.247
  1196 1   15.204   28.930   1.247
  1197 1   15.204   32.787   1.247
  1198 1   18.137   23.144   6.819
  1199 1   18.137   27.001   6.819
  1200 1   18.137   30.859   6.819
  1201 1   16.719   25.073   4.780
  1202 1   16.719   28.930   4.780
  1203 1   16.719   32.787   4.780
  1204 1   18.929   23.144   3.857
  1205 1   18.929   27.001   3.857
  1206 1   18.929   30.859   3.857
  1207 1   11.092   23.144  -1.715
  1208 1   11.092   27.001  -1.715
  1209 1   11.092   30.859  -1.715
  1210 1   12.510   25.073   0.324
  1211 1   12.510   28.930   0.324
  1212 1   12.510   32.787   0.324
  1213 1   10.300   23.144   1.247
  1214 1   10.300   27.001   1.247
  1215 1   10.300   30.859   1.247
  1216 1   13.233   25.073   6.819
  1217 1   13.233   28.930   6.819
  1218 1   13.233   32.787   6.819
  1219 1   11.814   23.144   4.780
  1220 1   11.814   27.001   4.780
  1221 1   11.814   30.859   4.780
  1222 1   14.025   25.073   3.857
  1223 1   14.025   28.930   3.857
  1224 1   14.025   32.787   3.857
  1225 1   25.805   25.073  -1.715
  1226 1   25.805   28.930  -1.715
  1227 1   25.805   32.787  -1.715
  1228 1   27.223   23.144   0.324
  1229 1   27.223   27.001   0.324
  1230 1   27.223   30.859   0.324
  1231 1   25.013   25.073   1.247
  1232 1   25.013   28.930   1.247
  1233 1   25.013   32.787   1.247
  1234 1   27.946   23.144   6.819
  1235 1   27.946   27.001   6.819
  1236 1   27.946   30.859   6.819
  1237 1   26.528   25.073   4.780
  1238 1   26.528   28.930   4.780
  1239 1   26.528   32.787   4.780
  1240 1   28.738   23.144   3.857
  1241 1   28.738   27.001   3.857
  1242 1   28.738   30.859   3.857
  1243 1   20.900   23.144  -1.715
  1244 1   20.900   27.001  -1.715
  1245 1   20.900   30.859  -1.715
  1246 1   22.319   25.073   0.324
  1247 1   22.319   28.930   0.324
  1248 1   22.319   32.787   0.324
  1249 1   20.109   23.144   1.247
  1250 1   20.109   27.001   1.247
  1251 1   20.109   30.859   1.247
  1252 1   23.042   25.073   6.819
  1253 1   23.042   28.930   6.819
  1254 1   23.042   32.787   6.819
  1255 1   21.623   23.144   4.780
  1256 1   21.623   27.001   4.780
  1257 1   21.623   30.859   4.780
  1258 1   23.834   25.073   3.857
  1259 1   23.834   28.930   3.857
  1260 1   23.834   32.787   3.857
  1261 1   35.614   25.073  -1.715
  1262 1   35.614   28.930  -1.715
  1263 1   35.614   32.787  -1.715
  1264 1   37.032   23.144   0.324
  1265 1   37.032   27.001   0.324
  1266 1   37.032   30.859   0.324
  1267 1   34.822   25.073   1.247
  1268 1   34.822   28.930   1.247
  1269 1   34.822   32.787   1.247
  1270 1   37.755   23.144   6.819
  1271 1   37.755   27.001   6.819
  1272 1   37.755   30.859   6.819
  1273 1   36.337   25.073   4.780
  1274 1   36.337   28.930   4.780
  1275 1   36.337   32.787   4.780
  1276 1   38.547   23.144   3.857
  1277 1   38.547   27.001   3.857
  1278 1   38.547   30.859   3.857
  1279 1   30.709   23.144  -1.715
  1280 1   30.709   27.001  -1.715
  1281 1   30.709   30.859  -1.715
  1282 1   32.128   25.073   0.324
  1283 1   32.128   28.930   0.324
  1284 1   32.128   32.787   0.324
  1285 1   29.917   23.144   1.247
  1286 1   29.917   27.001   1.247
  1287 1   29.917   30.859   1.247
  1288 1   32.851   25.073   6.819
  1289 1   32.851   28.930   6.819
  1290 1   32.851   32.787   6.819
  1291 1   31.432   23.144   4.780
  1292 1   31.432   27.001   4.780
  1293 1   31.432   30.859   4.780
  1294 1   33.643   25.073   3.857
  1295 1   33.643   28.930   3.857
  1296 1   33.643   32.787   3.857
  1297 1   45.423   25.073  -1.715
  1298 1   45.423   28.930  -1.715
  1299 1   45.423   32.787  -1.715
  1300 1   46.841   23.144   0.324
  1301 1   46.841   27.001   0.324
  1302 1   46.841   30.859   0.324
  1303 1   44.631   25.073   1.247
  1304 1   44.631   28.930   1.247
  1305 1   44.631   32.787   1.247
  1306 1   47.564   23.144   6.819
  1307 1   47.564   27.001   6.819
  1308 1   47.564   30.859   6.819
  1309 1   46.145   25.073   4.780
  1310 1   46.145   28.930   4.780
  1311 1   46.145   32.787   4.780
  1312 1   48.356   23.144   3.857
  1313 1   48.356   27.001   3.857
  1314 1   48.356   30.859   3.857
  1315 1   40.518   23.144  -1.715
  1316 1   40.518   27.001  -1.715
  1317 1   40.518   30.859  -1.715
  1318 1   41.937   25.073   0.324
  1319 1   41.937   28.930   0.324
  1320 1   41.937   32.787   0.324
  1321 1   39.726   23.144   1.247
  1322 1   39.726   27.001   1.247
  1323 1   39.726   30.859   1.247
  1324 1   42.659   25.073   6.819
  1325 1   42.659   28.930   6.819
  1326 1   42.659   32.787   6.819
  1327 1   41.241   23.144   4.780
  1328 1   41.241   27.001   4.780
  1329 1   41.241   30.859   4.780
  1330 1   43.451   25.073   3.857
  1331 1   43.451   28.930   3.857
  1332 1   43.451   32.787   3.857
  1333 1   55.231   25.073  -1.715
  1334 1   55.231   28.930  -1.715
  1335 1   55.231   32.787  -1.715
  1336 1   56.650   23.144   0.324
  1337 1   56.650   27.001   0.324
  1338 1   56.650   30.859   0.324
  1339 1   54.440   25.073   1.247
  1340 1   54.440   28.930   1.247
  1341 1   54.440   32.787   1.247
  1342 1   57.373   23.144   6.819
  1343 1   57.373   27.001   6.819
  1344 1   57.373   30.859   6.819
  1345 1   55.954   25.073   4.780
  1346 1   55.954   28.930   4.780
  1347 1   55.954   32.787   4.780
  1348 1   58.165   23.144   3.857
  1349 1   58.165   27.001   3.857
  1350 1   58.165   30.859   3.857
  1351 1   50.327   23.144  -1.715
  1352 1   50.327   27.001  -1.715
  1353 1   50.327   30.859  -1.715
  1354 1   51.746   25.073   0.324
  1355 1   51.746   28.930   0.324
  1356 1   51.746   32.787   0.324
  1357 1   49.535   23.144   1.247
  1358 1   49.535   27.001   1.247
  1359 1   49.535   30.859   1.247
  1360 1   52.468   25.073   6.819
  1361 1   52.468   28.930   6.819
  1362 1   52.468   32.787   6.819
  1363 1   51.050   23.144   4.780
  1364 1   51.050   27.001   4.780
  1365 1   51.050   30.859   4.780
  1366 1   53.260   25.073   3.857
  1367 1   53.260   28.930   3.857
  1368 1   53.260   32.787   3.857
  1369 1   65.040   25.073  -1.715
  1370 1   65.040   28.930  -1.715
  1371 1   65.040   32.787  -1.715
  1372 1   66.459   23.144   0.324
  1373 1   66.459   27.001   0.324
  1374 1   66.459   30.859   0.324
  1375 1   64.248   25.073   1.247
  1376 1   64.248   28.930   1.247
  1377 1   64.248   32.787   1.247
  1378 1   67.182   23.144   6.819
  1379 1   67.182   27.001   6.819
  1380 1   67.182   30.859   6.819
  1381 1   65.763   25.073   4.780
  1382 1   65.763   28.930   4.780
  1383 1   65.763   32.787   4.780
  1384 1   67.974   23.144   3.857
  1385 1   67.974   27.001   3.857
  1386 1   67.974   30.859   3.857
  1387 1   60.136   23.144  -1.715
  1388 1   60.136   27.001  -1.715
  1389 1   60.136   30.859  -1.715
  1390 1   61.554   25.073   0.324
  1391 1   61.554   28.930   0.324
  1392 1   61.554   32.787   0.324
  1393 1   59.344   23.144   1.247
  1394 1   59.344   27.001   1.247
  1395 1   59.344   30.859   1.247
  1396 1   62.277   25.073   6.819
  1397 1   62.277   28.930   6.819
  1398 1   62.277   32.787   6.819
  1399 1   60.859   23.144   4.780
  1400 1   60.859   27.001   4.780
  1401 1   60.859   30.859   4.780
  1402 1   63.069   25.073   3.857
  1403 1   63.069   28.930   3.857
  1404 1   63.069   32.787   3.857
  1405 1   74.849   25.073  -1.715
  1406 1   74.849   28.930  -1.715
  1407 1   74.849   32.787  -1.715
  1408 1   76.268   23.144   0.324
  1409 1   76.268   27.001   0.324
  1410 1   76.268   30.859   0.324
  1411 1   74.057   25.073   1.247
  1412 1   74.057   28.930   1.247
  1413 1   74.057   32.787   1.247
  1414 1   76.990   23.144   6.819
  1415 1   76.990   27.001   6.819
  1416 1   76.990   30.859   6.819
  1417 1   75.572   25.073   4.780
  1418 1   75.572   28.930   4.780
  1419 1   75.572   32.787   4.780
  1420 1   77.782   23.144   3.857
  1421 1   77.782   27.001   3.857
  1422 1   77.782   30.859   3.857
  1423 1   69.945   23.144  -1.715
  1424 1   69.945   27.001  -1.715
  1425 1   69.945   30.859  -1.715
  1426 1   71.363   25.073   0.324
  1427 1   71.363   28.930   0.324
  1428 1   71.363   32.787   0.324
  1429 1   69.153   23.144   1.247
  1430 1   69.153   27.001   1.247
  1431 1   69.153   30.859   1.247
  1432 1   72.086   25.073   6.819
  1433 1   72.086   28.930   6.819
  1434 1   72.086   32.787   6.819
  1435 1   70.668   23.144   4.780
  1436 1   70.668   27.001   4.780
  1437 1   70.668   30.859   4.780
  1438 1   72.878   25.073   3.857
  1439 1   72.878   28.930   3.857
  1440 1   72.878   32.787   3.857
  1441 1   84.658   25.073  -1.715
  1442 1   84.658   28.930  -1.715
  1443 1   84.658   32.787  -1.715
  1444 1   86.077   23.144   0.324
  1445 1   86.077   27.001   0.324
  1446 1   86.077   30.859   0.324
  1447 1   83.866   25.073   1.247
  1448 1   83.866   28.930   1.247
  1449 1   83.866   32.787   1.247
  1450 1   86.799   23.144   6.819
  1451 1   86.799   27.001   6.819
  1452 1   86.799   30.859   6.819
  1453 1   85.381   25.073   4.780
  1454 1   85.381   28.930   4.780
  1455 1   85.381   32.787   4.780
  1456 1   87.591   23.144   3.857
  1457 1   87.591   27.001   3.857
  1458 1   87.591   30.859   3.857
  1459 1   79.754   23.144  -1.715
  1460 1   79.754   27.001  -1.715
  1461 1   79.754   30.859  -1.715
  1462 1   81.172   25.073   0.324
  1463 1   81.172   28.930   0.324
  1464 1   81.172   32.787   0.324
  1465 1   78.962   23.144   1.247
  1466 1   78.962   27.001   1.247
  1467 1   78.962   30.859   1.247
  1468 1   81.895   25.073   6.819
  1469 1   81.895   28.930   6.819
  1470 1   81.895   32.787   6.819
  1471 1   80.476   23.144   4.780
  1472 1   80.476   27.001   4.780
  1473 1   80.476   30.859   4.780
  1474 1   82.687   25.073   3.857
  1475 1   82.687   28.930   3.857
  1476 1   82.687   32.787   3.857
  1477 1   94.467   25.073  -1.715
  1478 1   94.467   28.930  -1.715
  1479 1   94.467   32.787  -1.715
  1480 1   95.885   23.144   0.324
  1481 1   95.885   27.001   0.324
  1482 1   95.885   30.859   0.324
  1483 1   93.675   25.073   1.247
  1484 1   93.675   28.930   1.247
  1485 1   93.675   32.787   1.247
  1486 1   96.608   23.144   6.819
  1487 1   96.608   27.001   6.819
  1488 1   96.608   30.859   6.819
  1489 1   95.190   25.073   4.780
  1490 1   95.190   28.930   4.780
  1491 1   95.190   32.787   4.780
  1492 1   97.400   23.144   3.857
  1493 1   97.400   27.001   3.857
  1494 1   97.400   30.859   3.857
  1495 1   89.562   23.144  -1.715
  1496 1   89.562   27.001  -1.715
  1497 1   89.562   30.859  -1.715
  1498 1   90.981   25.073   0.324
  1499 1   90.981   28.930   0.324
  1500 1   90.981   32.787   0.324
  1501 1   88.771   23.144   1.247
  1502 1   88.771   27.001   1.247
  1503 1   88.771   30.859   1.247
  1504 1   91.704   25.073   6.819
  1505 1   91.704   28.930   6.819
  1506 1   91.704   32.787   6.819
  1507 1   90.285   23.144   4.780
  1508 1   90.285   27.001   4.780
  1509 1   90.285   30.859   4.780
  1510 1   92.496   25.073   3.857
  1511 1   92.496   28.930   3.857
  1512 1   92.496   32.787   3.857
  1513 1  104.276   25.073  -1.715
  1514 1  104.276   28.930  -1.715
  1515 1  104.276   32.787  -1.715
  1516 1  105.695   23.144   0.324
  1517 1  105.695   27.001   0.324
  1518 1  105.695   30.859   0.324
  1519 1  103.484   25.073   1.247
  1520 1  103.484   28.930   1.247
  1521 1  103.484   32.787   1.247
  1522 1  106.418   23.144   6.819
  1523 1  106.418   27.001   6.819
  1524 1  106.418   30.859   6.819
  1525 1  104.999   25.073   4.780
  1526 1  104.999   28.930   4.780
  1527 1  104.999   32.787   4.780
  1528 1  107.209   23.144   3.857
  1529 1  107.209   27.001   3.857
  1530 1  107.209   30.859   3.857
  1531 1   99.371   23.144  -1.715
  1532 1   99.371   27.001  -1.715
  1533 1   99.371   30.859  -1.715
  1534 1  100.790   25.073   0.324
  1535 1  100.790   28.930   0.324
  1536 1  100.790   32.787   0.324
  1537 1   98.579   23.144   1.247
  1538 1   98.579   27.001   1.247
  1539 1   98.579   30.859   1.247
  1540 1  101.513   25.073   6.819
  1541 1  101.513   28.930   6.819
  1542 1  101.513   32.787   6.819
  1543 1  100.095   23.144   4.780
  1544 1  100.095   27.001   4.780
  1545 1  100.095   30.859   4.780
  1546 1  102.305   25.073   3.857
  1547 1  102.305   28.930   3.857
  1548 1  102.305   32.787   3.857
  1549 1  114.085   25.073  -1.715
  1550 1  114.085   28.930  -1.715
  1551 1  114.085   32.787  -1.715
  1552 1  115.504   23.144   0.324
  1553 1  115.504   27.001   0.324
  1554 1  115.504   30.859   0.324
  1555 1  113.293   25.073   1.247
  1556 1  113.293   28.930   1.247
  1557 1  113.293   32.787   1.247
  1558 1  116.226   23.144   6.819
  1559 1  116.226   27.001   6.819
  1560 1  116.226   30.859   6.819
  1561 1  114.808   25.073   4.780
  1562 1  114.808   28.930   4.780
  1563 1  114.808   32.787   4.780
  1564 1  117.018   23.144   3.857
  1565 1  117.018   27.001   3.857
  1566 1  117.018   30.859   3.857
  1567 1  109.181   23.144  -1.715
  1568 1  109.181   27.001  -1.715
  1569 1  109.181   30.859  -1.715
  1570 1  110.599   25.073   0.324
  1571 1  110.599   28.930   0.324
  1572 1  110.599   32.787   0.324
  1573 1  108.389   23.144   1.247
  1574 1  108.389   27.001   1.247
  1575 1  108.389   30.859   1.247
  1576 1  111.322   25.073   6.819
  1577 1  111.322   28.930   6.819
  1578 1  111.322   32.787   6.819
  1579 1  109.903   23.144   4.780
  1580 1  109.903   27.001   4.780
  1581 1  109.903   30.859   4.780
  1582 1  112.114   25.073   3.857
  1583 1  112.114   28.930   3.857
  1584 1  112.114   32.787   3.857
  1585 1  123.894   25.073  -1.715
  1586 1  123.894   28.930  -1.715
  1587 1  123.894   32.787  -1.715
  1588 1  125.312   23.144   0.324
  1589 1  125.312   27.001   0.324
  1590 1  125.312   30.859   0.324
  1591 1  123.102   25.073   1.247
  1592 1  123.102   28.930   1.247
  1593 1  123.102   32.787   1.247
  1594 1  126.035   23.144   6.819
  1595 1  126.035   27.001   6.819
  1596 1  126.035   30.859   6.819
  1597 1  124.617   25.073   4.780
  1598 1  124.617   28.930   4.780
  1599 1  124.617   32.787   4.780
  1600 1  126.827   23.144   3.857
  1601 1  126.827   27.001   3.857
  1602 1  126.827   30.859   3.857
  1603 1  118.990   23.144  -1.715
  1604 1  118.990   27.001  -1.715
  1605 1  118.990   30.859  -1.715
  1606 1  120.408   25.073   0.324
  1607 1  120.408   28.930   0.324
  1608 1  120.408   32.787   0.324
  1609 1  118.198   23.144   1.247
  1610 1  118.198   27.001   1.247
  1611 1  118.198   30.859   1.247
  1612 1  121.131   25.073   6.819
  1613 1  121.131   28.930   6.819
  1614 1  121.131   32.787   6.819
  1615 1  119.712   23.144   4.780
  1616 1  119.712   27.001   4.780
  1617 1  119.712   30.859   4.780
  1618 1  121.923   25.073   3.857
  1619 1  121.923   28.930   3.857
  1620 1  121.923   32.787   3.857
  1621 1  133.703   25.073  -1.715
  1622 1  133.703   28.930  -1.715
  1623 1  133.703   32.787  -1.715
  1624 1  135.121   23.144   0.324
  1625 1  135.121   27.001   0.324
  1626 1  135.121   30.859   0.324
  1627 1  132.911   25.073   1.247
  1628 1  132.911   28.930   1.247
  1629 1  132.911   32.787   1.247
  1630 1  135.844   23.144   6.819
  1631 1  135.844   27.001   6.819
  1632 1  135.844   30.859   6.819
  1633 1  134.426   25.073   4.780
  1634 1  134.426   28.930   4.780
  1635 1  134.426   32.787   4.780
  1636 1  136.636   23.144   3.857
  1637 1  136.636   27.001   3.857
  1638 1  136.636   30.859   3.857
  1639 1  128.798   23.144  -1.715
  1640 1  128.798   27.001  -1.715
  1641 1  128.798   30.859  -1.715
  1642 1  130.217   25.073   0.324
  1643 1  130.217   28.930   0.324
  1644 1  130.217   32.787   0.324
  1645 1  128.006   23.144   1.247
  1646 1  128.006   27.001   1.247
  1647 1  128.006   30.859   1.247
  1648 1  130.940   25.073   6.819
  1649 1  130.940   28.930   6.819
  1650 1  130.940   32.787   6.819
  1651 1  129.521   23.144   4.780
  1652 1  129.521   27.001   4.780
  1653 1  129.521   30.859   4.780
  1654 1  131.732   25.073   3.857
  1655 1  131.732   28.930   3.857
  1656 1  131.732   32.787   3.857
  1657 1  143.512   25.073  -1.715
  1658 1  143.512   28.930  -1.715
  1659 1  143.512   32.787  -1.715
  1660 1  144.930   23.144   0.324
  1661 1  144.930   27.001   0.324
  1662 1  144.930   30.859   0.324
  1663 1  142.720   25.073   1.247
  1664 1  142.720   28.930   1.247
  1665 1  142.720   32.787   1.247
  1666 1  145.653   23.144   6.819
  1667 1  145.653   27.001   6.819
  1668 1  145.653   30.859   6.819
  1669 1  144.234   25.073   4.780
  1670 1  144.234   28.930   4.780
  1671 1  144.234   32.787   4.780
  1672 1  146.445   23.144   3.857
  1673 1  146.445   27.001   3.857
  1674 1  146.445   30.859   3.857
  1675 1  138.607   23.144  -1.715
  1676 1  138.607   27.001  -1.715
  1677 1  138.607   30.859  -1.715
  1678 1  140.026   25.073   0.324
  1679 1  140.026   28.930   0.324
  1680 1  140.026   32.787   0.324
  1681 1  137.815   23.144   1.247
  1682 1  137.815   27.001   1.247
  1683 1  137.815   30.859   1.247
  1684 1  140.749   25.073   6.819
  1685 1  140.749   28.930   6.819
  1686 1  140.749   32.787   6.819
  1687 1  139.330   23.144   4.780
  1688 1  139.330   27.001   4.780
  1689 1  139.330   30.859   4.780
  1690 1  141.540   25.073   3.857
  1691 1  141.540   28.930   3.857
  1692 1  141.540   32.787   3.857
  1693 1  153.321   25.073  -1.715
  1694 1  153.321   28.930  -1.715
  1695 1  153.321   32.787  -1.715
  1696 1  154.739   23.144   0.324
  1697 1  154.739   27.001   0.324
  1698 1  154.739   30.859   0.324
  1699 1  152.529   25.073   1.247
  1700 1  152.529   28.930   1.247
  1701 1  152.529   32.787   1.247
  1702 1  155.462   23.144   6.819
  1703 1  155.462   27.001   6.819
  1704 1  155.462   30.859   6.819
  1705 1  154.043   25.073   4.780
  1706 1  154.043   28.930   4.780
  1707 1  154.043   32.787   4.780
  1708 1  156.254   23.144   3.857
  1709 1  156.254   27.001   3.857
  1710 1  156.254   30.859   3.857
  1711 1  148.416   23.144  -1.715
  1712 1  148.416   27.001  -1.715
  1713 1  148.416   30.859  -1.715
  1714 1  149.835   25.073   0.324
  1715 1  149.835   28.930   0.324
  1716 1  149.835   32.787   0.324
  1717 1  147.624   23.144   1.247
  1718 1  147.624   27.001   1.247
  1719 1  147.624   30.859   1.247
  1720 1  150.557   25.073   6.819
  1721 1  150.557   28.930   6.819
  1722 1  150.557   32.787   6.819
  1723 1  149.139   23.144   4.780
  1724 1  149.139   27.001   4.780
  1725 1  149.139   30.859   4.780
  1726 1  151.349   25.073   3.857
  1727 1  151.349   28.930   3.857
  1728 1  151.349   32.787   3.857
  1729 1    6.187   36.645  -1.715
  1730 1    6.187   40.502  -1.715
  1731 1    6.187   44.360  -1.715
  1732 1    7.606   34.716   0.324
  1733 1    7.606   38.574   0.324
  1734 1    7.606   42.431   0.324
  1735 1    5.395   36.645   1.247
  1736 1    5.395   40.502   1.247
  1737 1    5.395   44.360   1.247
  1738 1    8.328   34.716   6.819
  1739 1    8.328   38.574   6.819
  1740 1    8.328   42.431   6.819
  1741 1    6.910   36.645   4.780
  1742 1    6.910   40.502   4.780
  1743 1    6.910   44.360   4.780
  1744 1    9.120   34.716   3.857
  1745 1    9.120   38.574   3.857
  1746 1    9.120   42.431   3.857
  1747 1    1.283   34.716  -1.715
  1748 1    1.283   38.574  -1.715
  1749 1    1.283   42.431  -1.715
  1750 1    2.701   36.645   0.324
  1751 1    2.701   40.502   0.324
  1752 1    2.701   44.360   0.324
  1753 1    0.491   34.716   1.247
  1754 1    0.491   38.574   1.247
  1755 1    0.491   42.431   1.247
  1756 1    3.424   36.645   6.819
  1757 1    3.424   40.502   6.819
  1758 1    3.424   44.360   6.819
  1759 1    2.006   34.716   4.780
  1760 1    2.006   38.574   4.780
  1761 1    2.006   42.431   4.780
  1762 1    4.216   36.645   3.857
  1763 1    4.216   40.502   3.857
  1764 1    4.216   44.360   3.857
  1765 1   15.996   36.645  -1.715
  1766 1   15.996   40.502  -1.715
  1767 1   15.996   44.360  -1.715
  1768 1   17.415   34.716   0.324
  1769 1   17.415   38.574   0.324
  1770 1   17.415   42.431   0.324
  1771 1   15.204   36.645   1.247
  1772 1   15.204   40.502   1.247
  1773 1   15.204   44.360   1.247
  1774 1   18.137   34.716   6.819
  1775 1   18.137   38.574   6.819
  1776 1   18.137   42.431   6.819
  1777 1   16.719   36.645   4.780
  1778 1   16.719   40.502   4.780
  1779 1   16.719   44.360   4.780
  1780 1   18.929   34.716   3.857
  1781 1   18.929   38.574   3.857
  1782 1   18.929   42.431   3.857
  1783 1   11.092   34.716  -1.715
  1784 1   11.092   38.574  -1.715
  1785 1   11.092   42.431  -1.715
  1786 1   12.510   36.645   0.324
  1787 1   12.510   40.502   0.324
  1788 1   12.510   44.360   0.324
  1789 1   10.300   34.716   1.247
  1790 1   10.300   38.574   1.247
  1791 1   10.300   42.431   1.247
  1792 1   13.233   36.645   6.819
  1793 1   13.233   40.502   6.819
  1794 1   13.233   44.360   6.819
  1795 1   11.814   34.716   4.780
  1796 1   11.814   38.574   4.780
  1797 1   11.814   42.431   4.780
  1798 1   14.025   36.645   3.857
  1799 1   14.025   40.502   3.857
  1800 1   14.025   44.360   3.857
  1801 1   25.805   36.645  -1.715
  1802 1   25.805   40.502  -1.715
  1803 1   25.805   44.360  -1.715
  1804 1   27.223   34.716   0.324
  1805 1   27.223   38.574   0.324
  1806 1   27.223   42.431   0.324
  1807 1   25.013   36.645   1.247
  1808 1   25.013   40.502   1.247
  1809 1   25.013   44.360   1.247
  1810 1   27.946   34.716   6.819
  1811 1   27.946   38.574   6.819
  1812 1   27.946   42.431   6.819
  1813 1   26.528   36.645   4.780
  1814 1   26.528   40.502   4.780
  1815 1   26.528   44.360   4.780
  1816 1   28.738   34.716   3.857
  1817 1   28.738   38.574   3.857
  1818 1   28.738   42.431   3.857
  1819 1   20.900   34.716  -1.715
  1820 1   20.900   38.574  -1.715
  1821 1   20.900   42.431  -1.715
  1822 1   22.319   36.645   0.324
  1823 1   22.319   40.502   0.324
  1824 1   22.319   44.360   0.324
  1825 1   20.109   34.716   1.247
  1826 1   20.109   38.574   1.247
  1827 1   20.109   42.431   1.247
  1828 1   23.042   36.645   6.819
  1829 1   23.042   40.502   6.819
  1830 1   23.042   44.360   6.819
  1831 1   21.623   34.716   4.780
  1832 1   21.623   38.574   4.780
  1833 1   21.623   42.431   4.780
  1834 1   23.834   36.645   3.857
  1835 1   23.834   40.502   3.857
  1836 1   23.834   44.360   3.857
  1837 1   35.614   36.645  -1.715
  1838 1   35.614   40.502  -1.715
  1839 1   35.614   44.360  -1.715
  1840 1   37.032   34.716   0.324
  1841 1   37.032   38.574   0.324
  1842 1   37.032   42.431   0.324
  1843 1   34.822   36.645   1.247
  1844 1   34.822   40.502   1.247
  1845 1   34.822   44.360   1.247
  1846 1   37.755   34.716   6.819
  1847 1   37.755   38.574   6.819
  1848 1   37.755   42.431   6.819
  1849 1   36.337   36.645   4.780
  1850 1   36.337   40.502   4.780
  1851 1   36.337   44.360   4.780
  1852 1   38.547   34.716   3.857
  1853 1   38.547   38.574   3.857
  1854 1   38.547   42.431   3.857
  1855 1   30.709   34.716  -1.715
  1856 1   30.709   38.574  -1.715
  1857 1   30.709   42.431  -1.715
  1858 1   32.128   36.645   0.324
  1859 1   32.128   40.502   0.324
  1860 1   32.128   44.360   0.324
  1861 1   29.917   34.716   1.247
  1862 1   29.917   38.574   1.247
  1863 1   29.917   42.431   1.247
  1864 1   32.851   36.645   6.819
  1865 1   32.851   40.502   6.819
  1866 1   32.851   44.360   6.819
  1867 1   31.432   34.716   4.780
  1868 1   31.432   38.574   4.780
  1869 1   31.432   42.431   4.780
  1870 1   33.643   36.645   3.857
  1871 1   33.643   40.502   3.857
  1872 1   33.643   44.360   3.857
  1873 1   45.423   36.645  -1.715
  1874 1   45.423   40.502  -1.715
  1875 1   45.423   44.360  -1.715
  1876 1   46.841   34.716   0.324
  1877 1   46.841   38.574   0.324
  1878 1   46.841   42.431   0.324
  1879 1   44.631   36.645   1.247
  1880 1   44.631   40.502   1.247
  1881 1   44.631   44.360   1.247
  1882 1   47.564   34.716   6.819
  1883 1   47.564   38.574   6.819
  1884 1   47.564   42.431   6.819
  1885 1   46.145   36.645   4.780
  1886 1   46.145   40.502   4.780
  1887 1   46.145   44.360   4.780
  1888 1   48.356   34.716   3.857
  1889 1   48.356   38.574   3.857
  1890 1   48.356   42.431   3.857
  1891 1   40.518   34.716  -1.715
  1892 1   40.518   38.574  -1.715
  1893 1   40.518   42.431  -1.715
  1894 1   41.937   36.645   0.324
  1895 1   41.937   40.502   0.324
  1896 1   41.937   44.360   0.324
  1897 1   39.726   34.716   1.247
  1898 1   39.726   38.574   1.247
  1899 1   39.726   42.431   1.247
  1900 1   42.659   36.645   6.819
  1901 1   42.659   40.502   6.819
  1902 1   42.659   44.360   6.819
  1903 1   41.241   34.716   4.780
  1904 1   41.241   38.574   4.780
  1905 1   41.241   42.431   4.780
  1906 1   43.451   36.645   3.857
  1907 1   43.451   40.502   3.857
  1908 1   43.451   44.360   3.857
  1909 1   55.231   36.645  -1.715
  1910 1   55.231   40.502  -1.715
  1911 1   55.231   44.360  -1.715
  1912 1   56.650   34.716   0.324
  1913 1   56.650   38.574   0.324
  1914 1   56.650   42.431   0.324
  1915 1   54.440   36.645   1.247
  1916 1   54.440   40.502   1.247
  1917 1   54.440   44.360   1.247
  1918 1   57.373   34.716   6.819
  1919 1   57.373   38.574   6.819
  1920 1   57.373   42.431   6.819
  1921 1   55.954   36.645   4.780
  1922 1   55.954   40.502   4.780
  1923 1   55.954   44.360   4.780
  1924 1   58.165   34.716   3.857
  1925 1   58.165   38.574   3.857
  1926 1   58.165   42.431   3.857
  1927 1   50.327   34.716  -1.715
  1928 1   50.327   38.574  -1.715
  1929 1   50.327   42.431  -1.715
  1930 1   51.746   36.645   0.324
  1931 1   51.746   40.502   0.324
  1932 1   51.746   44.360   0.324
  1933 1   49.535   34.716   1.247
  1934 1   49.535   38.574   1.247
  1935 1   49.535   42.431   1.247
  1936 1   52.468   36.645   6.819
  1937 1   52.468   40.502   6.819
  1938 1   52.468   44.360   6.819
  1939 1   51.050   34.716   4.780
  1940 1   51.050   38.574   4.780
  1941 1   51.050   42.431   4.780
  1942 1   53.260   36.645   3.857
  1943 1   53.260   40.502   3.857
  1944 1   53.260   44.360   3.857
  1945 1   65.040   36.645  -1.715
  1946 1   65.040   40.502  -1.715
  1947 1   65.040   44.360  -1.715
  1948 1   66.459   34.716   0.324
  1949 1   66.459   38.574   0.324
  1950 1   66.459   42.431   0.324
  1951 1   64.248   36.645   1.247
  1952 1   64.248   40.502   1.247
  1953 1   64.248   44.360   1.247
  1954 1   67.182   34.716   6.819
  1955 1   67.182   38.574   6.819
  1956 1   67.182   42.431   6.819
  1957 1   65.763   36.645   4.780
  1958 1   65.763   40.502   4.780
  1959 1   65.763   44.360   4.780
  1960 1   67.974   34.716   3.857
  1961 1   67.974   38.574   3.857
  1962 1   67.974   42.431   3.857
  1963 1   60.136   34.716  -1.715
  1964 1   60.136   38.574  -1.715
  1965 1   60.136   42.431  -1.715
  1966 1   61.554   36.645   0.324
  1967 1   61.554   40.502   0.324
  1968 1   61.554   44.360   0.324
  1969 1   59.344   34.716   1.247
  1970 1   59.344   38.574   1.247
  1971 1   59.344   42.431   1.247
  1972 1   62.277   36.645   6.819
  1973 1   62.277   40.502   6.819
  1974 1   62.277   44.360   6.819
  1975 1   60.859   34.716   4.780
  1976 1   60.859   38.574   4.780
  1977 1   60.859   42.431   4.780
  1978 1   63.069   36.645   3.857
  1979 1   63.069   40.502   3.857
  1980 1   63.069   44.360   3.857
  1981 1   74.849   36.645  -1.715
  1982 1   74.849   40.502  -1.715
  1983 1   74.849   44.360  -1.715
  1984 1   76.268   34.716   0.324
  1985 1   76.268   38.574   0.324
  1986 1   76.268   42.431   0.324
  1987 1   74.057   36.645   1.247
  1988 1   74.057   40.502   1.247
  1989 1   74.057   44.360   1.247
  1990 1   76.990   34.716   6.819
  1991 1   76.990   38.574   6.819
  1992 1   76.990   42.431   6.819
  1993 1   75.572   36.645   4.780
  1994 1   75.572   40.502   4.780
  1995 1   75.572   44.360   4.780
  1996 1   77.782   34.716   3.857
  1997 1   77.782   38.574   3.857
  1998 1   77.782   42.431   3.857
  1999 1   69.945   34.716  -1.715
  2000 1   69.945   38.574  -1.715
  2001 1   69.945   42.431  -1.715
  2002 1   71.363   36.645   0.324
  2003 1   71.363   40.502   0.324
  2004 1   71.363   44.360   0.324
  2005 1   69.153   34.716   1.247
  2006 1   69.153   38.574   1.247
  2007 1   69.153   42.431   1.247
  2008 1   72.086   36.645   6.819
  2009 1   72.086   40.502   6.819
  2010 1   72.086   44.360   6.819
  2011 1   70.668   34.716   4.780
  2012 1   70.668   38.574   4.780
  2013 1   70.668   42.431   4.780
  2014 1   72.878   36.645   3.857
  2015 1   72.878   40.502   3.857
  2016 1   72.878   44.360   3.857
  2017 1   84.658   36.645  -1.715
  2018 1   84.658   40.502  -1.715
  2019 1   84.658   44.360  -1.715
  2020 1   86.077   34.716   0.324
  2021 1   86.077   38.574   0.324
  2022 1   86.077   42.431   0.324
  2023 1   83.866   36.645   1.247
  2024 1   83.866   40.502   1.247
  2025 1   83.866   44.360   1.247
  2026 1   86.799   34.716   6.819
  2027 1   86.799   38.574   6.819
  2028 1   86.799   42.431   6.819
  2029 1   85.381   36.645   4.780
  2030 1   85.381   40.502   4.780
  2031 1   85.381   44.360   4.780
  2032 1   87.591   34.716   3.857
  2033 1   87.591   38.574   3.857
  2034 1   87.591   42.431   3.857
  2035 1   79.754   34.716  -1.715
  2036 1   79.754   38.574  -1.715
  2037 1   79.754   42.431  -1.715
  2038 1   81.172   36.645   0.324
  2039 1   81.172   40.502   0.324
  2040 1   81.172   44.360   0.324
  2041 1   78.962   34.716   1.247
  2042 1   78.962   38.574   1.247
  2043 1   78.962   42.431   1.247
  2044 1   81.895   36.645   6.819
  2045 1   81.895   40.502   6.819
  2046 1   81.895   44.360   6.819
  2047 1   80.476   34.716   4.780
  2048 1   80.476   38.574   4.780
  2049 1   80.476   42.431   4.780
  2050 1   82.687   36.645   3.857
  2051 1   82.687   40.502   3.857
  2052 1   82.687   44.360   3.857
  2053 1   94.467   36.645  -1.715
  2054 1   94.467   40.502  -1.715
  2055 1   94.467   44.360  -1.715
  2056 1   95.885   34.716   0.324
  2057 1   95.885   38.574   0.324
  2058 1   95.885   42.431   0.324
  2059 1   93.675   36.645   1.247
  2060 1   93.675   40.502   1.247
  2061 1   93.675   44.360   1.247
  2062 1   96.608   34.716   6.819
  2063 1   96.608   38.574   6.819
  2064 1   96.608   42.431   6.819
  2065 1   95.190   36.645   4.780
  2066 1   95.190   40.502   4.780
  2067 1   95.190   44.360   4.780
  2068 1   97.400   34.716   3.857
  2069 1   97.400   38.574   3.857
  2070 1   97.400   42.431   3.857
  2071 1   89.562   34.716  -1.715
  2072 1   89.562   38.574  -1.715
  2073 1   89.562   42.431  -1.715
  2074 1   90.981   36.645   0.324
  2075 1   90.981   40.502   0.324
  2076 1   90.981   44.360   0.324
  2077 1   88.771   34.716   1.247
  2078 1   88.771   38.574   1.247
  2079 1   88.771   42.431   1.247
  2080 1   91.704   36.645   6.819
  2081 1   91.704   40.502   6.819
  2082 1   91.704   44.360   6.819
  2083 1   90.285   34.716   4.780
  2084 1   90.285   38.574   4.780
  2085 1   90.285   42.431   4.780
  2086 1   92.496   36.645   3.857
  2087 1   92.496   40.502   3.857
  2088 1   92.496   44.360   3.857
  2089 1  104.276   36.645  -1.715
  2090 1  104.276   40.502  -1.715
  2091 1  104.276   44.360  -1.715
  2092 1  105.695   34.716   0.324
  2093 1  105.695   38.574   0.324
  2094 1  105.695   42.431   0.324
  2095 1  103.484   36.645   1.247
  2096 1  103.484   40.502   1.247
  2097 1  103.484   44.360   1.247
  2098 1  106.418   34.716   6.819
  2099 1  106.418   38.574   6.819
  2100 1  106.418   42.431   6.819
  2101 1  104.999   36.645   4.780
  2102 1  104.999   40.502   4.780
  2103 1  104.999   44.360   4.780
  2104 1  107.209   34.716   3.857
  2105 1  107.209   38.574   3.857
  2106 1  107.209   42.431   3.857
  2107 1   99.371   34.716  -1.715
  2108 1   99.371   38.574  -1.715
  2109 1   99.371   42.431  -1.715
  2110 1  100.790   36.645   0.324
  2111 1  100.790   40.502   0.324
  2112 1  100.790   44.360   0.324
  2113 1   98.579   34.716   1.247
  2114 1   98.579   38.574   1.247
  2115 1   98.579   42.431   1.247
  2116 1  101.513   36.645   6.819
  2117 1  101.513   40.502   6.819
  2118 1  101.513   44.360   6.819
  2119 1  100.095   34.716   4.780
  2120 1  100.095   38.574   4.780
  2121 1  100.095   42.431   4.780
  2122 1  102.305   36.645   3.857
  2123 1  102.305   40.502   3.857
  2124 1  102.305   44.360   3.857
  2125 1  114.085   36.645  -1.715
  2126 1  114.085   40.502  -1.715
  2127 1  114.085   44.360  -1.715
  2128 1  115.504   34.716   0.324
  2129 1  115.504   38.574   0.324
  2130 1  115.504   42.431   0.324
  2131 1  113.293   36.645   1.247
  2132 1  113.293   40.502   1.247
  2133 1  113.293   44.360   1.247
  2134 1  116.226   34.716   6.819
  2135 1  116.226   38.574   6.819
  2136 1  116.226   42.431   6.819
  2137 1  114.808   36.645   4.780
  2138 1  114.808   40.502   4.780
  2139 1  114.808   44.360   4.780
  2140 1  117.018   34.716   3.857
  2141 1  117.018   38.574   3.857
  2142 1  117.018   42.431   3.857
  2143 1  109.181   34.716  -1.715
  2144 1  109.181   38.574  -1.715
  2145 1  109.181   42.431  -1.715
  2146 1  110.599   36.645   0.324
  2147 1  110.599   40.502   0.324
  2148 1  110.599   44.360   0.324
  2149 1  108.389   34.716   1.247
  2150 1  108.389   38.574   1.247
  2151 1  108.389   42.431   1.247
  2152 1  111.322   36.645   6.819
  2153 1  111.322   40.502   6.819
  2154 1  111.322   44.360   6.819
  2155 1  109.903   34.716   4.780
  2156 1  109.903   38.574   4.780
  2157 1  109.903   42.431   4.780
  2158 1  112.114   36.645   3.857
  2159 1  112.114   40.502   3.857
  2160 1  112.114   44.360   3.857
  2161 1  123.894   36.645  -1.715
  2162 1  123.894   40.502  -1.715
  2163 1  123.894   44.360  -1.715
  2164 1  125.312   34.716   0.324
  2165 1  125.312   38.574   0.324
  2166 1  125.312   42.431   0.324
  2167 1  123.102   36.645   1.247
  2168 1  123.102   40.502   1.247
  2169 1  123.102   44.360   1.247
  2170 1  126.035   34.716   6.819
  2171 1  126.035   38.574   6.819
  2172 1  126.035   42.431   6.819
  2173 1  124.617   36.645   4.780
  2174 1  124.617   40.502   4.780
  2175 1  124.617   44.360   4.780
  2176 1  126.827   34.716   3.857
  2177 1  126.827   38.574   3.857
  2178 1  126.827   42.431   3.857
  2179 1  118.990   34.716  -1.715
  2180 1  118.990   38.574  -1.715
  2181 1  118.990   42.431  -1.715
  2182 1  120.408   36.645   0.324
  2183 1  120.408   40.502   0.324
  2184 1  120.408   44.360   0.324
  2185 1  118.198   34.716   1.247
  2186 1  118.198   38.574   1.247
  2187 1  118.198   42.431   1.247
  2188 1  121.131   36.645   6.819
  2189 1  121.131   40.502   6.819
  2190 1  121.131   44.360   6.819
  2191 1  119.712   34.716   4.780
  2192 1  119.712   38.574   4.780
  2193 1  119.712   42.431   4.780
  2194 1  121.923   36.645   3.857
  2195 1  121.923   40.502   3.857
  2196 1  121.923   44.360   3.857
  2197 1  133.703   36.645  -1.715
  2198 1  133.703   40.502  -1.715
  2199 1  133.703   44.360  -1.715
  2200 1  135.121   34.716   0.324
  2201 1  135.121   38.574   0.324
  2202 1  135.121   42.431   0.324
  2203 1  132.911   36.645   1.247
  2204 1  132.911   40.502   1.247
  2205 1  132.911   44.360   1.247
  2206 1  135.844   34.716   6.819
  2207 1  135.844   38.574   6.819
  2208 1  135.844   42.431   6.819
  2209 1  134.426   36.645   4.780
  2210 1  134.426   40.502   4.780
  2211 1  134.426   44.360   4.780
  2212 1  136.636   34.716   3.857
  2213 1  136.636   38.574   3.857
  2214 1  136.636   42.431   3.857
  2215 1  128.798   34.716  -1.715
  2216 1  128.798   38.574  -1.715
  2217 1  128.798   42.431  -1.715
  2218 1  130.217   36.645   0.324
  2219 1  130.217   40.502   0.324
  2220 1  130.217   44.360   0.324
  2221 1  128.006   34.716   1.247
  2222 1  128.006   38.574   1.247
  2223 1  128.006   42.431   1.247
  2224 1  130.940   36.645   6.819
  2225 1  130.940   40.502   6.819
  2226 1  130.940   44.360   6.819
  2227 1  129.521   34.716   4.780
  2228 1  129.521   38.574   4.780
  2229 1  129.521   42.431   4.780
  2230 1  131.732   36.645   3.857
  2231 1  131.732   40.502   3.857
  2232 1  131.732   44.360   3.857
  2233 1  143.512   36.645  -1.715
  2234 1  143.512   40.502  -1.715
  2235 1  143.512   44.360  -1.715
  2236 1  144.930   34.716   0.324
  2237 1  144.930   38.574   0.324
  2238 1  144.930   42.431   0.324
  2239 1  142.720   36.645   1.247
  2240 1  142.720   40.502   1.247
  2241 1  142.720   44.360   1.247
  2242 1  145.653   34.716   6.819
  2243 1  145.653   38.574   6.819
  2244 1  145.653   42.431   6.819
  2245 1  144.234   36.645   4.780
  2246 1  144.234   40.502   4.780
  2247 1  144.234   44.360   4.780
  2248 1  146.445   34.716   3.857
  2249 1  146.445   38.574   3.857
  2250 1  146.445   42.431   3.857
  2251 1  138.607   34.716  -1.715
  2252 1  138.607   38.574  -1.715
  2253 1  138.607   42.431  -1.715
  2254 1  140.026   36.645   0.324
  2255 1  140.026   40.502   0.324
  2256 1  140.026   44.360   0.324
  2257 1  137.815   34.716   1.247
  2258 1  137.815   38.574   1.247
  2259 1  137.815   42.431   1.247
  2260 1  140.749   36.645   6.819
  2261 1  140.749   40.502   6.819
  2262 1  140.749   44.360   6.819
  2263 1  139.330   34.716   4.780
  2264 1  139.330   38.574   4.780
  2265 1  139.330   42.431   4.780
  2266 1  141.540   36.645   3.857
  2267 1  141.540   40.502   3.857
  2268 1  141.540   44.360   3.857
  2269 1  153.321   36.645  -1.715
  2270 1  153.321   40.502  -1.715
  2271 1  153.321   44.360  -1.715
  2272 1  154.739   34.716   0.324
  2273 1  154.739   38.574   0.324
  2274 1  154.739   42.431   0.324
  2275 1  152.529   36.645   1.247
  2276 1  152.529   40.502   1.247
  2277 1  152.529   44.360   1.247
  2278 1  155.462   34.716   6.819
  2279 1  155.462   38.574   6.819
  2280 1  155.462   42.431   6.819
  2281 1  154.043   36.645   4.780
  2282 1  154.043   40.502   4.780
  2283 1  154.043   44.360   4.780
  2284 1  156.254   34.716   3.857
  2285 1  156.254   38.574   3.857
  2286 1  156.254   42.431   3.857
  2287 1  148.416   34.716  -1.715
  2288 1  148.416   38.574  -1.715
  2289 1  148.416   42.431  -1.715
  2290 1  149.835   36.645   0.324
  2291 1  149.835   40.502   0.324
  2292 1  149.835   44.360   0.324
  2293 1  147.624   34.716   1.247
  2294 1  147.624   38.574   1.247
  2295 1  147.624   42.431   1.247
  2296 1  150.557   36.645   6.819
  2297 1  150.557   40.502   6.819
  2298 1  150.557   44.360   6.819
  2299 1  149.139   34.716   4.780
  2300 1  149.139   38.574   4.780
  2301 1  149.139   42.431   4.780
  2302 1  151.349   36.645   3.857
  2303 1  151.349   40.502   3.857
  2304 1  151.349   44.360   3.857
  2305 1    6.187   48.217  -1.715
  2306 1    6.187   52.074  -1.715
  2307 1    6.187   55.932  -1.715
  2308 1    7.606   46.288   0.324
  2309 1    7.606   50.146   0.324
  2310 1    7.606   54.003   0.324
  2311 1    5.395   48.217   1.247
  2312 1    5.395   52.074   1.247
  2313 1    5.395   55.932   1.247
  2314 1    8.328   46.288   6.819
  2315 1    8.328   50.146   6.819
  2316 1    8.328   54.003   6.819
  2317 1    6.910   48.217   4.780
  2318 1    6.910   52.074   4.780
  2319 1    6.910   55.932   4.780
  2320 1    9.120   46.288   3.857
  2321 1    9.120   50.146   3.857
  2322 1    9.120   54.003   3.857
  2323 1    1.283   46.288  -1.715
  2324 1    1.283   50.146  -1.715
  2325 1    1.283   54.003  -1.715
  2326 1    2.701   48.217   0.324
  2327 1    2.701   52.074   0.324
  2328 1    2.701   55.932   0.324
  2329 1    0.491   46.288   1.247
  2330 1    0.491   50.146   1.247
  2331 1    0.491   54.003   1.247
  2332 1    3.424   48.217   6.819
  2333 1    3.424   52.074   6.819
  2334 1    3.424   55.932   6.819
  2335 1    2.006   46.288   4.780
  2336 1    2.006   50.146   4.780
  2337 1    2.006   54.003   4.780
  2338 1    4.216   48.217   3.857
  2339 1    4.216   52.074   3.857
  2340 1    4.216   55.932   3.857
  2341 1   15.996   48.217  -1.715
  2342 1   15.996   52.074  -1.715
  2343 1   15.996   55.932  -1.715
  2344 1   17.415   46.288   0.324
  2345 1   17.415   50.146   0.324
  2346 1   17.415   54.003   0.324
  2347 1   15.204   48.217   1.247
  2348 1   15.204   52.074   1.247
  2349 1   15.204   55.932   1.247
  2350 1   18.137   46.288   6.819
  2351 1   18.137   50.146   6.819
  2352 1   18.137   54.003   6.819
  2353 1   16.719   48.217   4.780
  2354 1   16.719   52.074   4.780
  2355 1   16.719   55.932   4.780
  2356 1   18.929   46.288   3.857
  2357 1   18.929   50.146   3.857
  2358 1   18.929   54.003   3.857
  2359 1   11.092   46.288  -1.715
  2360 1   11.092   50.146  -1.715
  2361 1   11.092   54.003  -1.715
  2362 1   12.510   48.217   0.324
  2363 1   12.510   52.074   0.324
  2364 1   12.510   55.932   0.324
  2365 1   10.300   46.288   1.247
  2366 1   10.300   50.146   1.247
  2367 1   10.300   54.003   1.247
  2368 1   13.233   48.217   6.819
  2369 1   13.233   52.074   6.819
  2370 1   13.233   55.932   6.819
  2371 1   11.814   46.288   4.780
  2372 1   11.814   50.146   4.780
  2373 1   11.814   54.003   4.780
  2374 1   14.025   48.217   3.857
  2375 1   14.025   52.074   3.857
  2376 1   14.025   55.932   3.857
  2377 1   25.805   48.217  -1.715
  2378 1   25.805   52.074  -1.715
  2379 1   25.805   55.932  -1.715
  2380 1   27.223   46.288   0.324
  2381 1   27.223   50.146   0.324
  2382 1   27.223   54.003   0.324
  2383 1   25.013   48.217   1.247
  2384 1   25.013   52.074   1.247
  2385 1   25.013   55.932   1.247
  2386 1   27.946   46.288   6.819
  2387 1   27.946   50.146   6.819
  2388 1   27.946   54.003   6.819
  2389 1   26.528   48.217   4.780
  2390 1   26.528   52.074   4.780
  2391 1   26.528   55.932   4.780
  2392 1   28.738   46.288   3.857
  2393 1   28.738   50.146   3.857
  2394 1   28.738   54.003   3.857
  2395 1   20.900   46.288  -1.715
  2396 1   20.900   50.146  -1.715
  2397 1   20.900   54.003  -1.715
  2398 1   22.319   48.217   0.324
  2399 1   22.319   52.074   0.324
  2400 1   22.319   55.932   0.324
  2401 1   20.109   46.288   1.247
  2402 1   20.109   50.146   1.247
  2403 1   20.109   54.003   1.247
  2404 1   23.042   48.217   6.819
  2405 1   23.042   52.074   6.819
  2406 1   23.042   55.932   6.819
  2407 1   21.623   46.288   4.780
  2408 1   21.623   50.146   4.780
  2409 1   21.623   54.003   4.780
  2410 1   23.834   48.217   3.857
  2411 1   23.834   52.074   3.857
  2412 1   23.834   55.932   3.857
  2413 1   35.614   48.217  -1.715
  2414 1   35.614   52.074  -1.715
  2415 1   35.614   55.932  -1.715
  2416 1   37.032   46.288   0.324
  2417 1   37.032   50.146   0.324
  2418 1   37.032   54.003   0.324
  2419 1   34.822   48.217   1.247
  2420 1   34.822   52.074   1.247
  2421 1   34.822   55.932   1.247
  2422 1   37.755   46.288   6.819
  2423 1   37.755   50.146   6.819
  2424 1   37.755   54.003   6.819
  2425 1   36.337   48.217   4.780
  2426 1   36.337   52.074   4.780
  2427 1   36.337   55.932   4.780
  2428 1   38.547   46.288   3.857
  2429 1   38.547   50.146   3.857
  2430 1   38.547   54.003   3.857
  2431 1   30.709   46.288  -1.715
  2432 1   30.709   50.146  -1.715
  2433 1   30.709   54.003  -1.715
  2434 1   32.128   48.217   0.324
  2435 1   32.128   52.074   0.324
  2436 1   32.128   55.932   0.324
  2437 1   29.917   46.288   1.247
  2438 1   29.917   50.146   1.247
  2439 1   29.917   54.003   1.247
  2440 1   32.851   48.217   6.819
  2441 1   32.851   52.074   6.819
  2442 1   32.851   55.932   6.819
  2443 1   31.432   46.288   4.780
  2444 1   31.432   50.146   4.780
  2445 1   31.432   54.003   4.780
  2446 1   33.643   48.217   3.857
  2447 1   33.643   52.074   3.857
  2448 1   33.643   55.932   3.857
  2449 1   45.423   48.217  -1.715
  2450 1   45.423   52.074  -1.715
  2451 1   45.423   55.932  -1.715
  2452 1   46.841   46.288   0.324
  2453 1   46.841   50.146   0.324
  2454 1   46.841   54.003   0.324
  2455 1   44.631   48.217   1.247
  2456 1   44.631   52.074   1.247
  2457 1   44.631   55.932   1.247
  2458 1   47.564   46.288   6.819
  2459 1   47.564   50.146   6.819
  2460 1   47.564   54.003   6.819
  2461 1   46.145   48.217   4.780
  2462 1   46.145   52.074   4.780
  2463 1   46.145   55.932   4.780
  2464 1   48.356   46.288   3.857
  2465 1   48.356   50.146   3.857
  2466 1   48.356   54.003   3.857
  2467 1   40.518   46.288  -1.715
  2468 1   40.518   50.146  -1.715
  2469 1   40.518   54.003  -1.715
  2470 1   41.937   48.217   0.324
  2471 1   41.937   52.074   0.324
  2472 1   41.937   55.932   0.324
  2473 1   39.726   46.288   1.247
  2474 1   39.726   50.146   1.247
  2475 1   39.726   54.003   1.247
  2476 1   42.659   48.217   6.819
  2477 1   42.659   52.074   6.819
  2478 1   42.659   55.932   6.819
  2479 1   41.241   46.288   4.780
  2480 1   41.241   50.146   4.780
  2481 1   41.241   54.003   4.780
  2482 1   43.451   48.217   3.857
  2483 1   43.451   52.074   3.857
  2484 1   43.451   55.932   3.857
  2485 1   55.231   48.217  -1.715
  2486 1   55.231   52.074  -1.715
  2487 1   55.231   55.932  -1.715
  2488 1   56.650   46.288   0.324
  2489 1   56.650   50.146   0.324
  2490 1   56.650   54.003   0.324
  2491 1   54.440   48.217   1.247
  2492 1   54.440   52.074   1.247
  2493 1   54.440   55.932   1.247
  2494 1   57.373   46.288   6.819
  2495 1   57.373   50.146   6.819
  2496 1   57.373   54.003   6.819
  2497 1   55.954   48.217   4.780
  2498 1   55.954   52.074   4.780
  2499 1   55.954   55.932   4.780
  2500 1   58.165   46.288   3.857
  2501 1   58.165   50.146   3.857
  2502 1   58.165   54.003   3.857
  2503 1   50.327   46.288  -1.715
  2504 1   50.327   50.146  -1.715
  2505 1   50.327   54.003  -1.715
  2506 1   51.746   48.217   0.324
  2507 1   51.746   52.074   0.324
  2508 1   51.746   55.932   0.324
  2509 1   49.535   46.288   1.247
  2510 1   49.535   50.146   1.247
  2511 1   49.535   54.003   1.247
  2512 1   52.468   48.217   6.819
  2513 1   52.468   52.074   6.819
  2514 1   52.468   55.932   6.819
  2515 1   51.050   46.288   4.780
  2516 1   51.050   50.146   4.780
  2517 1   51.050   54.003   4.780
  2518 1   53.260   48.217   3.857
  2519 1   53.260   52.074   3.857
  2520 1   53.260   55.932   3.857
  2521 1   65.040   48.217  -1.715
  2522 1   65.040   52.074  -1.715
  2523 1   65.040   55.932  -1.715
  2524 1   66.459   46.288   0.324
  2525 1   66.459   50.146   0.324
  2526 1   66.459   54.003   0.324
  2527 1   64.248   48.217   1.247
  2528 1   64.248   52.074   1.247
  2529 1   64.248   55.932   1.247
  2530 1   67.182   46.288   6.819
  2531 1   67.182   50.146   6.819
  2532 1   67.182   54.003   6.819
  2533 1   65.763   48.217   4.780
  2534 1   65.763   52.074   4.780
  2535 1   65.763   55.932   4.780
  2536 1   67.974   46.288   3.857
  2537 1   67.974   50.146   3.857
  2538 1   67.974   54.003   3.857
  2539 1   60.136   46.288  -1.715
  2540 1   60.136   50.146  -1.715
  2541 1   60.136   54.003  -1.715
  2542 1   61.554   48.217   0.324
  2543 1   61.554   52.074   0.324
  2544 1   61.554   55.932   0.324
  2545 1   59.344   46.288   1.247
  2546 1   59.344   50.146   1.247
  2547 1   59.344   54.003   1.247
  2548 1   62.277   48.217   6.819
  2549 1   62.277   52.074   6.819
  2550 1   62.277   55.932   6.819
  2551 1   60.859   46.288   4.780
  2552 1   60.859   50.146   4.780
  2553 1   60.859   54.003   4.780
  2554 1   63.069   48.217   3.857
  2555 1   63.069   52.074   3.857
  2556 1   63.069   55.932   3.857
  2557 1   74.849   48.217  -1.715
  2558 1   74.849   52.074  -1.715
  2559 1   74.849   55.932  -1.715
  2560 1   76.268   46.288   0.324
  2561 1   76.268   50.146   0.324
  2562 1   76.268   54.003   0.324
  2563 1   74.057   48.217   1.247
  2564 1   74.057   52.074   1.247
  2565 1   74.057   55.932   1.247
  2566 1   76.990   46.288   6.819
  2567 1   76.990   50.146   6.819
  2568 1   76.990   54.003   6.819
  2569 1   75.572   48.217   4.780
  2570 1   75.572   52.074   4.780
  2571 1   75.572   55.932   4.780
  2572 1   77.782   46.288   3.857
  2573 1   77.782   50.146   3.857
  2574 1   77.782   54.003   3.857
  2575 1   69.945   46.288  -1.715
  2576 1   69.945   50.146  -1.715
  2577 1   69.945   54.003  -1.715
  2578 1   71.363   48.217   0.324
  2579 1   71.363   52.074   0.324
  2580 1   71.363   55.932   0.324
  2581 1   69.153   46.288   1.247
  2582 1   69.153   50.146   1.247
  2583 1   69.153   54.003   1.247
  2584 1   72.086   48.217   6.819
  2585 1   72.086   52.074   6.819
  2586 1   72.086   55.932   6.819
  2587 1   70.668   46.288   4.780
  2588 1   70.668   50.146   4.780
  2589 1   70.668   54.003   4.780
  2590 1   72.878   48.217   3.857
  2591 1   72.878   52.074   3.857
  2592 1   72.878   55.932   3.857
  2593 1   84.658   48.217  -1.715
  2594 1   84.658   52.074  -1.715
  2595 1   84.658   55.932  -1.715
  2596 1   86.077   46.288   0.324
  2597 1   86.077   50.146   0.324
  2598 1   86.077   54.003   0.324
  2599 1   83.866   48.217   1.247
  2600 1   83.866   52.074   1.247
  2601 1   83.866   55.932   1.247
  2602 1   86.799   46.288   6.819
  2603 1   86.799   50.146   6.819
  2604 1   86.799   54.003   6.819
  2605 1   85.381   48.217   4.780
  2606 1   85.381   52.074   4.780
  2607 1   85.381   55.932   4.780
  2608 1   87.591   46.288   3.857
  2609 1   87.591   50.146   3.857
  2610 1   87.591   54.003   3.857
  2611 1   79.754   46.288  -1.715
  2612 1   79.754   50.146  -1.715
  2613 1   79.754   54.003  -1.715
  2614 1   81.172   48.217   0.324
  2615 1   81.172   52.074   0.324
  2616 1   81.172   55.932   0.324
  2617 1   78.962   46.288   1.247
  2618 1   78.962   50.146   1.247
  2619 1   78.962   54.003   1.247
  2620 1   81.895   48.217   6.819
  2621 1   81.895   52.074   6.819
  2622 1   81.895   55.932   6.819
  2623 1   80.476   46.288   4.780
  2624 1   80.476   50.146   4.780
  2625 1   80.476   54.003   4.780
  2626 1   82.687   48.217   3.857
  2627 1   82.687   52.074   3.857
  2628 1   82.687   55.932   3.857
  2629 1   94.467   48.217  -1.715
  2630 1   94.467   52.074  -1.715
  2631 1   94.467   55.932  -1.715
  2632 1   95.885   46.288   0.324
  2633 1   95.885   50.146   0.324
  2634 1   95.885   54.003   0.324
  2635 1   93.675   48.217   1.247
  2636 1   93.675   52.074   1.247
  2637 1   93.675   55.932   1.247
  2638 1   96.608   46.288   6.819
  2639 1   96.608   50.146   6.819
  2640 1   96.608   54.003   6.819
  2641 1   95.190   48.217   4.780
  2642 1   95.190   52.074   4.780
  2643 1   95.190   55.932   4.780
  2644 1   97.400   46.288   3.857
  2645 1   97.400   50.146   3.857
  2646 1   97.400   54.003   3.857
  2647 1   89.562   46.288  -1.715
  2648 1   89.562   50.146  -1.715
  2649 1   89.562   54.003  -1.715
  2650 1   90.981   48.217   0.324
  2651 1   90.981   52.074   0.324
  2652 1   90.981   55.932   0.324
  2653 1   88.771   46.288   1.247
  2654 1   88.771   50.146   1.247
  2655 1   88.771   54.003   1.247
  2656 1   91.704   48.217   6.819
  2657 1   91.704   52.074   6.819
  2658 1   91.704   55.932   6.819
  2659 1   90.285   46.288   4.780
  2660 1   90.285   50.146   4.780
  2661 1   90.285   54.003   4.780
  2662 1   92.496   48.217   3.857
  2663 1   92.496   52.074   3.857
  2664 1   92.496   55.932   3.857
  2665 1  104.276   48.217  -1.715
  2666 1  104.276   52.074  -1.715
  2667 1  104.276   55.932  -1.715
  2668 1  105.695   46.288   0.324
  2669 1  105.695   50.146   0.324
  2670 1  105.695   54.003   0.324
  2671 1  103.484   48.217   1.247
  2672 1  103.484   52.074   1.247
  2673 1  103.484   55.932   1.247
  2674 1  106.418   46.288   6.819
  2675 1  106.418   50.146   6.819
  2676 1  106.418   54.003   6.819
  2677 1  104.999   48.217   4.780
  2678 1  104.999   52.074   4.780
  2679 1  104.999   55.932   4.780
  2680 1  107.209   46.288   3.857
  2681 1  107.209   50.146   3.857
  2682 1  107.209   54.003   3.857
  2683 1   99.371   46.288  -1.715
  2684 1   99.371   50.146  -1.715
  2685 1   99.371   54.003  -1.715
  2686 1  100.790   48.217   0.324
  2687 1  100.790   52.074   0.324
  2688 1  100.790   55.932   0.324
  2689 1   98.579   46.288   1.247
  2690 1   98.579   50.146   1.247
  2691 1   98.579   54.003   1.247
  2692 1  101.513   48.217   6.819
  2693 1  101.513   52.074   6.819
  2694 1  101.513   55.932   6.819
  2695 1  100.095   46.288   4.780
  2696 1  100.095   50.146   4.780
  2697 1  100.095   54.003   4.780
  2698 1  102.305   48.217   3.857
  2699 1  102.305   52.074   3.857
  2700 1  102.305   55.932   3.857
  2701 1  114.085   48.217  -1.715
  2702 1  114.085   52.074  -1.715
  2703 1  114.085   55.932  -1.715
  2704 1  115.504   46.288   0.324
  2705 1  115.504   50.146   0.324
  2706 1  115.504   54.003   0.324
  2707 1  113.293   48.217   1.247
  2708 1  113.293   52.074   1.247
  2709 1  113.293   55.932   1.247
  2710 1  116.226   46.288   6.819
  2711 1  116.226   50.146   6.819
  2712 1  116.226   54.003   6.819
  2713 1  114.808   48.217   4.780
  2714 1  114.808   52.074   4.780
  2715 1  114.808   55.932   4.780
  2716 1  117.018   46.288   3.857
  2717 1  117.018   50.146   3.857
  2718 1  117.018   54.003   3.857
  2719 1  109.181   46.288  -1.715
  2720 1  109.181   50.146  -1.715
  2721 1  109.181   54.003  -1.715
  2722 1  110.599   48.217   0.324
  2723 1  110.599   52.074   0.324
  2724 1  110.599   55.932   0.324
  2725 1  108.389   46.288   1.247
  2726 1  108.389   50.146   1.247
  2727 1  108.389   54.003   1.247
  2728 1  111.322   48.217   6.819
  2729 1  111.322   52.074   6.819
  2730 1  111.322   55.932   6.819
  2731 1  109.903   46.288   4.780
  2732 1  109.903   50.146   4.780
  2733 1  109.903   54.003   4.780
  2734 1  112.114   48.217   3.857
  2735 1  112.114   52.074   3.857
  2736 1  112.114   55.932   3.857
  2737 1  123.894   48.217  -1.715
  2738 1  123.894   52.074  -1.715
  2739 1  123.894   55.932  -1.715
  2740 1  125.312   46.288   0.324
  2741 1  125.312   50.146   0.324
  2742 1  125.312   54.003   0.324
  2743 1  123.102   48.217   1.247
  2744 1  123.102   52.074   1.247
  2745 1  123.102   55.932   1.247
  2746 1  126.035   46.288   6.819
  2747 1  126.035   50.146   6.819
  2748 1  126.035   54.003   6.819
  2749 1  124.617   48.217   4.780
  2750 1  124.617   52.074   4.780
  2751 1  124.617   55.932   4.780
  2752 1  126.827   46.288   3.857
  2753 1  126.827   50.146   3.857
  2754 1  126.827   54.003   3.857
  2755 1  118.990   46.288  -1.715
  2756 1  118.990   50.146  -1.715
  2757 1  118.990   54.003  -1.715
  2758 1  120.408   48.217   0.324
  2759 1  120.408   52.074   0.324
  2760 1  120.408   55.932   0.324
  2761 1  118.198   46.288   1.247
  2762 1  118.198   50.146   1.247
  2763 1  118.198   54.003   1.247
  2764 1  121.131   48.217   6.819
  2765 1  121.131   52.074   6.819
  2766 1  121.131   55.932   6.819
  2767 1  119.712   46.288   4.780
  2768 1  119.712   50.146   4.780
  2769 1  119.712   54.003   4.780
  2770 1  121.923   48.217   3.857
  2771 1  121.923   52.074   3.857
  2772 1  121.923   55.932   3.857
  2773 1  133.703   48.217  -1.715
  2774 1  133.703   52.074  -1.715
  2775 1  133.703   55.932  -1.715
  2776 1  135.121   46.288   0.324
  2777 1  135.121   50.146   0.324
  2778 1  135.121   54.003   0.324
  2779 1  132.911   48.217   1.247
  2780 1  132.911   52.074   1.247
  2781 1  132.911   55.932   1.247
  2782 1  135.844   46.288   6.819
  2783 1  135.844   50.146   6.819
  2784 1  135.844   54.003   6.819
  2785 1  134.426   48.217   4.780
  2786 1  134.426   52.074   4.780
  2787 1  134.426   55.932   4.780
  2788 1  136.636   46.288   3.857
  2789 1  136.636   50.146   3.857
  2790 1  136.636   54.003   3.857
  2791 1  128.798   46.288  -1.715
  2792 1  128.798   50.146  -1.715
  2793 1  128.798   54.003  -1.715
  2794 1  130.217   48.217   0.324
  2795 1  130.217   52.074   0.324
  2796 1  130.217   55.932   0.324
  2797 1  128.006   46.288   1.247
  2798 1  128.006   50.146   1.247
  2799 1  128.006   54.003   1.247
  2800 1  130.940   48.217   6.819
  2801 1  130.940   52.074   6.819
  2802 1  130.940   55.932   6.819
  2803 1  129.521   46.288   4.780
  2804 1  129.521   50.146   4.780
  2805 1  129.521   54.003   4.780
  2806 1  131.732   48.217   3.857
  2807 1  131.732   52.074   3.857
  2808 1  131.732   55.932   3.857
  2809 1  143.512   48.217  -1.715
  2810 1  143.512   52.074  -1.715
  2811 1  143.512   55.932  -1.715
  2812 1  144.930   46.288   0.324
  2813 1  144.930   50.146   0.324
  2814 1  144.930   54.003   0.324
  2815 1  142.720   48.217   1.247
  2816 1  142.720   52.074   1.247
  2817 1  142.720   55.932   1.247
  2818 1  145.653   46.288   6.819
  2819 1  145.653   50.146   6.819
  2820 1  145.653   54.003   6.819
  2821 1  144.234   48.217   4.780
  2822 1  144.234   52.074   4.780
  2823 1  144.234   55.932   4.780
  2824 1  146.445   46.288   3.857
  2825 1  146.445   50.146   3.857
  2826 1  146.445   54.003   3.857
  2827 1  138.607   46.288  -1.715
  2828 1  138.607   50.146  -1.715
  2829 1  138.607   54.003  -1.715
  2830 1  140.026   48.217   0.324
  2831 1  140.026   52.074   0.324
  2832 1  140.026   55.932   0.324
  2833 1  137.815   46.288   1.247
  2834 1  137.815   50.146   1.247
  2835 1  137.815   54.003   1.247
  2836 1  140.749   48.217   6.819
  2837 1  140.749   52.074   6.819
  2838 1  140.749   55.932   6.819
  2839 1  139.330   46.288   4.780
  2840 1  139.330   50.146   4.780
  2841 1  139.330   54.003   4.780
  2842 1  141.540   48.217   3.857
  2843 1  141.540   52.074   3.857
  2844 1  141.540   55.932   3.857
  2845 1  153.321   48.217  -1.715
  2846 1  153.321   52.074  -1.715
  2847 1  153.321   55.932  -1.715
  2848 1  154.739   46.288   0.324
  2849 1  154.739   50.146   0.324
  2850 1  154.739   54.003   0.324
  2851 1  152.529   48.217   1.247
  2852 1  152.529   52.074   1.247
  2853 1  152.529   55.932   1.247
  2854 1  155.462   46.288   6.819
  2855 1  155.462   50.146   6.819
  2856 1  155.462   54.003   6.819
  2857 1  154.043   48.217   4.780
  2858 1  154.043   52.074   4.780
  2859 1  154.043   55.932   4.780
  2860 1  156.254   46.288   3.857
  2861 1  156.254   50.146   3.857
  2862 1  156.254   54.003   3.857
  2863 1  148.416   46.288  -1.715
  2864 1  148.416   50.146  -1.715
  2865 1  148.416   54.003  -1.715
  2866 1  149.835   48.217   0.324
  2867 1  149.835   52.074   0.324
  2868 1  149.835   55.932   0.324
  2869 1  147.624   46.288   1.247
  2870 1  147.624   50.146   1.247
  2871 1  147.624   54.003   1.247
  2872 1  150.557   48.217   6.819
  2873 1  150.557   52.074   6.819
  2874 1  150.557   55.932   6.819
  2875 1  149.139   46.288   4.780
  2876 1  149.139   50.146   4.780
  2877 1  149.139   54.003   4.780
  2878 1  151.349   48.217   3.857
  2879 1  151.349   52.074   3.857
  2880 1  151.349   55.932   3.857
  2881 1    6.187   59.789  -1.715
  2882 1    6.187   63.647  -1.715
  2883 1    6.187   67.504  -1.715
  2884 1    7.606   57.860   0.324
  2885 1    7.606   61.718   0.324
  2886 1    7.606   65.575   0.324
  2887 1    5.395   59.789   1.247
  2888 1    5.395   63.647   1.247
  2889 1    5.395   67.504   1.247
  2890 1    8.328   57.860   6.819
  2891 1    8.328   61.718   6.819
  2892 1    8.328   65.575   6.819
  2893 1    6.910   59.789   4.780
  2894 1    6.910   63.647   4.780
  2895 1    6.910   67.504   4.780
  2896 1    9.120   57.860   3.857
  2897 1    9.120   61.718   3.857
  2898 1    9.120   65.575   3.857
  2899 1    1.283   57.860  -1.715
  2900 1    1.283   61.718  -1.715
  2901 1    1.283   65.575  -1.715
  2902 1    2.701   59.789   0.324
  2903 1    2.701   63.647   0.324
  2904 1    2.701   67.504   0.324
  2905 1    0.491   57.860   1.247
  2906 1    0.491   61.718   1.247
  2907 1    0.491   65.575   1.247
  2908 1    3.424   59.789   6.819
  2909 1    3.424   63.647   6.819
  2910 1    3.424   67.504   6.819
  2911 1    2.006   57.860   4.780
  2912 1    2.006   61.718   4.780
  2913 1    2.006   65.575   4.780
  2914 1    4.216   59.789   3.857
  2915 1    4.216   63.647   3.857
  2916 1    4.216   67.504   3.857
  2917 1   15.996   59.789  -1.715
  2918 1   15.996   63.647  -1.715
  2919 1   15.996   67.504  -1.715
  2920 1   17.415   57.860   0.324
  2921 1   17.415   61.718   0.324
  2922 1   17.415   65.575   0.324
  2923 1   15.204   59.789   1.247
  2924 1   15.204   63.647   1.247
  2925 1   15.204   67.504   1.247
  2926 1   18.137   57.860   6.819
  2927 1   18.137   61.718   6.819
  2928 1   18.137   65.575   6.819
  2929 1   16.719   59.789   4.780
  2930 1   16.719   63.647   4.780
  2931 1   16.719   67.504   4.780
  2932 1   18.929   57.860   3.857
  2933 1   18.929   61.718   3.857
  2934 1   18.929   65.575   3.857
  2935 1   11.092   57.860  -1.715
  2936 1   11.092   61.718  -1.715
  2937 1   11.092   65.575  -1.715
  2938 1   12.510   59.789   0.324
  2939 1   12.510   63.647   0.324
  2940 1   12.510   67.504   0.324
  2941 1   10.300   57.860   1.247
  2942 1   10.300   61.718   1.247
  2943 1   10.300   65.575   1.247
  2944 1   13.233   59.789   6.819
  2945 1   13.233   63.647   6.819
  2946 1   13.233   67.504   6.819
  2947 1   11.814   57.860   4.780
  2948 1   11.814   61.718   4.780
  2949 1   11.814   65.575   4.780
  2950 1   14.025   59.789   3.857
  2951 1   14.025   63.647   3.857
  2952 1   14.025   67.504   3.857
  2953 1   25.805   59.789  -1.715
  2954 1   25.805   63.647  -1.715
  2955 1   25.805   67.504  -1.715
  2956 1   27.223   57.860   0.324
  2957 1   27.223   61.718   0.324
  2958 1   27.223   65.575   0.324
  2959 1   25.013   59.789   1.247
  2960 1   25.013   63.647   1.247
  2961 1   25.013   67.504   1.247
  2962 1   27.946   57.860   6.819
  2963 1   27.946   61.718   6.819
  2964 1   27.946   65.575   6.819
  2965 1   26.528   59.789   4.780
  2966 1   26.528   63.647   4.780
  2967 1   26.528   67.504   4.780
  2968 1   28.738   57.860   3.857
  2969 1   28.738   61.718   3.857
  2970 1   28.738   65.575   3.857
  2971 1   20.900   57.860  -1.715
  2972 1   20.900   61.718  -1.715
  2973 1   20.900   65.575  -1.715
  2974 1   22.319   59.789   0.324
  2975 1   22.319   63.647   0.324
  2976 1   22.319   67.504   0.324
  2977 1   20.109   57.860   1.247
  2978 1   20.109   61.718   1.247
  2979 1   20.109   65.575   1.247
  2980 1   23.042   59.789   6.819
  2981 1   23.042   63.647   6.819
  2982 1   23.042   67.504   6.819
  2983 1   21.623   57.860   4.780
  2984 1   21.623   61.718   4.780
  2985 1   21.623   65.575   4.780
  2986 1   23.834   59.789   3.857
  2987 1   23.834   63.647   3.857
  2988 1   23.834   67.504   3.857
  2989 1   35.614   59.789  -1.715
  2990 1   35.614   63.647  -1.715
  2991 1   35.614   67.504  -1.715
  2992 1   37.032   57.860   0.324
  2993 1   37.032   61.718   0.324
  2994 1   37.032   65.575   0.324
  2995 1   34.822   59.789   1.247
  2996 1   34.822   63.647   1.247
  2997 1   34.822   67.504   1.247
  2998 1   37.755   57.860   6.819
  2999 1   37.755   61.718   6.819
  3000 1   37.755   65.575   6.819
  3001 1   36.337   59.789   4.780
  3002 1   36.337   63.647   4.780
  3003 1   36.337   67.504   4.780
  3004 1   38.547   57.860   3.857
  3005 1   38.547   61.718   3.857
  3006 1   38.547   65.575   3.857
  3007 1   30.709   57.860  -1.715
  3008 1   30.709   61.718  -1.715
  3009 1   30.709   65.575  -1.715
  3010 1   32.128   59.789   0.324
  3011 1   32.128   63.647   0.324
  3012 1   32.128   67.504   0.324
  3013 1   29.917   57.860   1.247
  3014 1   29.917   61.718   1.247
  3015 1   29.917   65.575   1.247
  3016 1   32.851   59.789   6.819
  3017 1   32.851   63.647   6.819
  3018 1   32.851   67.504   6.819
  3019 1   31.432   57.860   4.780
  3020 1   31.432   61.718   4.780
  3021 1   31.432   65.575   4.780
  3022 1   33.643   59.789   3.857
  3023 1   33.643   63.647   3.857
  3024 1   33.643   67.504   3.857
  3025 1   45.423   59.789  -1.715
  3026 1   45.423   63.647  -1.715
  3027 1   45.423   67.504  -1.715
  3028 1   46.841   57.860   0.324
  3029 1   46.841   61.718   0.324
  3030 1   46.841   65.575   0.324
  3031 1   44.631   59.789   1.247
  3032 1   44.631   63.647   1.247
  3033 1   44.631   67.504   1.247
  3034 1   47.564   57.860   6.819
  3035 1   47.564   61.718   6.819
  3036 1   47.564   65.575   6.819
  3037 1   46.145   59.789   4.780
  3038 1   46.145   63.647   4.780
  3039 1   46.145   67.504   4.780
  3040 1   48.356   57.860   3.857
  3041 1   48.356   61.718   3.857
  3042 1   48.356   65.575   3.857
  3043 1   40.518   57.860  -1.715
  3044 1   40.518   61.718  -1.715
  3045 1   40.518   65.575  -1.715
  3046 1   41.937   59.789   0.324
  3047 1   41.937   63.647   0.324
  3048 1   41.937   67.504   0.324
  3049 1   39.726   57.860   1.247
  3050 1   39.726   61.718   1.247
  3051 1   39.726   65.575   1.247
  3052 1   42.659   59.789   6.819
  3053 1   42.659   63.647   6.819
  3054 1   42.659   67.504   6.819
  3055 1   41.241   57.860   4.780
  3056 1   41.241   61.718   4.780
  3057 1   41.241   65.575   4.780
  3058 1   43.451   59.789   3.857
  3059 1   43.451   63.647   3.857
  3060 1   43.451   67.504   3.857
  3061 1   55.231   59.789  -1.715
  3062 1   55.231   63.647  -1.715
  3063 1   55.231   67.504  -1.715
  3064 1   56.650   57.860   0.324
  3065 1   56.650   61.718   0.324
  3066 1   56.650   65.575   0.324
  3067 1   54.440   59.789   1.247
  3068 1   54.440   63.647   1.247
  3069 1   54.440   67.504   1.247
  3070 1   57.373   57.860   6.819
  3071 1   57.373   61.718   6.819
  3072 1   57.373   65.575   6.819
  3073 1   55.954   59.789   4.780
  3074 1   55.954   63.647   4.780
  3075 1   55.954   67.504   4.780
  3076 1   58.165   57.860   3.857
  3077 1   58.165   61.718   3.857
  3078 1   58.165   65.575   3.857
  3079 1   50.327   57.860  -1.715
  3080 1   50.327   61.718  -1.715
  3081 1   50.327   65.575  -1.715
  3082 1   51.746   59.789   0.324
  3083 1   51.746   63.647   0.324
  3084 1   51.746   67.504   0.324
  3085 1   49.535   57.860   1.247
  3086 1   49.535   61.718   1.247
  3087 1   49.535   65.575   1.247
  3088 1   52.468   59.789   6.819
  3089 1   52.468   63.647   6.819
  3090 1   52.468   67.504   6.819
  3091 1   51.050   57.860   4.780
  3092 1   51.050   61.718   4.780
  3093 1   51.050   65.575   4.780
  3094 1   53.260   59.789   3.857
  3095 1   53.260   63.647   3.857
  3096 1   53.260   67.504   3.857
  3097 1   65.040   59.789  -1.715
  3098 1   65.040   63.647  -1.715
  3099 1   65.040   67.504  -1.715
  3100 1   66.459   57.860   0.324
  3101 1   66.459   61.718   0.324
  3102 1   66.459   65.575   0.324
  3103 1   64.248   59.789   1.247
  3104 1   64.248   63.647   1.247
  3105 1   64.248   67.504   1.247
  3106 1   67.182   57.860   6.819
  3107 1   67.182   61.718   6.819
  3108 1   67.182   65.575   6.819
  3109 1   65.763   59.789   4.780
  3110 1   65.763   63.647   4.780
  3111 1   65.763   67.504   4.780
  3112 1   67.974   57.860   3.857
  3113 1   67.974   61.718   3.857
  3114 1   67.974   65.575   3.857
  3115 1   60.136   57.860  -1.715
  3116 1   60.136   61.718  -1.715
  3117 1   60.136   65.575  -1.715
  3118 1   61.554   59.789   0.324
  3119 1   61.554   63.647   0.324
  3120 1   61.554   67.504   0.324
  3121 1   59.344   57.860   1.247
  3122 1   59.344   61.718   1.247
  3123 1   59.344   65.575   1.247
  3124 1   62.277   59.789   6.819
  3125 1   62.277   63.647   6.819
  3126 1   62.277   67.504   6.819
  3127 1   60.859   57.860   4.780
  3128 1   60.859   61.718   4.780
  3129 1   60.859   65.575   4.780
  3130 1   63.069   59.789   3.857
  3131 1   63.069   63.647   3.857
  3132 1   63.069   67.504   3.857
  3133 1   74.849   59.789  -1.715
  3134 1   74.849   63.647  -1.715
  3135 1   74.849   67.504  -1.715
  3136 1   76.268   57.860   0.324
  3137 1   76.268   61.718   0.324
  3138 1   76.268   65.575   0.324
  3139 1   74.057   59.789   1.247
  3140 1   74.057   63.647   1.247
  3141 1   74.057   67.504   1.247
  3142 1   76.990   57.860   6.819
  3143 1   76.990   61.718   6.819
  3144 1   76.990   65.575   6.819
  3145 1   75.572   59.789   4.780
  3146 1   75.572   63.647   4.780
  3147 1   75.572   67.504   4.780
  3148 1   77.782   57.860   3.857
  3149 1   77.782   61.718   3.857
  3150 1   77.782   65.575   3.857
  3151 1   69.945   57.860  -1.715
  3152 1   69.945   61.718  -1.715
  3153 1   69.945   65.575  -1.715
  3154 1   71.363   59.789   0.324
  3155 1   71.363   63.647   0.324
  3156 1   71.363   67.504   0.324
  3157 1   69.153   57.860   1.247
  3158 1   69.153   61.718   1.247
  3159 1   69.153   65.575   1.247
  3160 1   72.086   59.789   6.819
  3161 1   72.086   63.647   6.819
  3162 1   72.086   67.504   6.819
  3163 1   70.668   57.860   4.780
  3164 1   70.668   61.718   4.780
  3165 1   70.668   65.575   4.780
  3166 1   72.878   59.789   3.857
  3167 1   72.878   63.647   3.857
  3168 1   72.878   67.504   3.857
  3169 1   84.658   59.789  -1.715
  3170 1   84.658   63.647  -1.715
  3171 1   84.658   67.504  -1.715
  3172 1   86.077   57.860   0.324
  3173 1   86.077   61.718   0.324
  3174 1   86.077   65.575   0.324
  3175 1   83.866   59.789   1.247
  3176 1   83.866   63.647   1.247
  3177 1   83.866   67.504   1.247
  3178 1   86.799   57.860   6.819
  3179 1   86.799   61.718   6.819
  3180 1   86.799   65.575   6.819
  3181 1   85.381   59.789   4.780
  3182 1   85.381   63.647   4.780
  3183 1   85.381   67.504   4.780
  3184 1   87.591   57.860   3.857
  3185 1   87.591   61.718   3.857
  3186 1   87.591   65.575   3.857
  3187 1   79.754   57.860  -1.715
  3188 1   79.754   61.718  -1.715
  3189 1   79.754   65.575  -1.715
  3190 1   81.172   59.789   0.324
  3191 1   81.172   63.647   0.324
  3192 1   81.172   67.504   0.324
  3193 1   78.962   57.860   1.247
  3194 1   78.962   61.718   1.247
  3195 1   78.962   65.575   1.247
  3196 1   81.895   59.789   6.819
  3197 1   81.895   63.647   6.819
  3198 1   81.895   67.504   6.819
  3199 1   80.476   57.860   4.780
  3200 1   80.476   61.718   4.780
  3201 1   80.476   65.575   4.780
  3202 1   82.687   59.789   3.857
  3203 1   82.687   63.647   3.857
  3204 1   82.687   67.504   3.857
  3205 1   94.467   59.789  -1.715
  3206 1   94.467   63.647  -1.715
  3207 1   94.467   67.504  -1.715
  3208 1   95.885   57.860   0.324
  3209 1   95.885   61.718   0.324
  3210 1   95.885   65.575   0.324
  3211 1   93.675   59.789   1.247
  3212 1   93.675   63.647   1.247
  3213 1   93.675   67.504   1.247
  3214 1   96.608   57.860   6.819
  3215 1   96.608   61.718   6.819
  3216 1   96.608   65.575   6.819
  3217 1   95.190   59.789   4.780
  3218 1   95.190   63.647   4.780
  3219 1   95.190   67.504   4.780
  3220 1   97.400   57.860   3.857
  3221 1   97.400   61.718   3.857
  3222 1   97.400   65.575   3.857
  3223 1   89.562   57.860  -1.715
  3224 1   89.562   61.718  -1.715
  3225 1   89.562   65.575  -1.715
  3226 1   90.981   59.789   0.324
  3227 1   90.981   63.647   0.324
  3228 1   90.981   67.504   0.324
  3229 1   88.771   57.860   1.247
  3230 1   88.771   61.718   1.247
  3231 1   88.771   65.575   1.247
  3232 1   91.704   59.789   6.819
  3233 1   91.704   63.647   6.819
  3234 1   91.704   67.504   6.819
  3235 1   90.285   57.860   4.780
  3236 1   90.285   61.718   4.780
  3237 1   90.285   65.575   4.780
  3238 1   92.496   59.789   3.857
  3239 1   92.496   63.647   3.857
  3240 1   92.496   67.504   3.857
  3241 1  104.276   59.789  -1.715
  3242 1  104.276   63.647  -1.715
  3243 1  104.276   67.504  -1.715
  3244 1  105.695   57.860   0.324
  3245 1  105.695   61.718   0.324
  3246 1  105.695   65.575   0.324
  3247 1  103.484   59.789   1.247
  3248 1  103.484   63.647   1.247
  3249 1  103.484   67.504   1.247
  3250 1  106.418   57.860   6.819
  3251 1  106.418   61.718   6.819
  3252 1  106.418   65.575   6.819
  3253 1  104.999   59.789   4.780
  3254 1  104.999   63.647   4.780
  3255 1  104.999   67.504   4.780
  3256 1  107.209   57.860   3.857
  3257 1  107.209   61.718   3.857
  3258 1  107.209   65.575   3.857
  3259 1   99.371   57.860  -1.715
  3260 1   99.371   61.718  -1.715
  3261 1   99.371   65.575  -1.715
  3262 1  100.790   59.789   0.324
  3263 1  100.790   63.647   0.324
  3264 1  100.790   67.504   0.324
  3265 1   98.579   57.860   1.247
  3266 1   98.579   61.718   1.247
  3267 1   98.579   65.575   1.247
  3268 1  101.513   59.789   6.819
  3269 1  101.513   63.647   6.819
  3270 1  101.513   67.504   6.819
  3271 1  100.095   57.860   4.780
  3272 1  100.095   61.718   4.780
  3273 1  100.095   65.575   4.780
  3274 1  102.305   59.789   3.857
  3275 1  102.305   63.647   3.857
  3276 1  102.305   67.504   3.857
  3277 1  114.085   59.789  -1.715
  3278 1  114.085   63.647  -1.715
  3279 1  114.085   67.504  -1.715
  3280 1  115.504   57.860   0.324
  3281 1  115.504   61.718   0.324
  3282 1  115.504   65.575   0.324
  3283 1  113.293   59.789   1.247
  3284 1  113.293   63.647   1.247
  3285 1  113.293   67.504   1.247
  3286 1  116.226   57.860   6.819
  3287 1  116.226   61.718   6.819
  3288 1  116.226   65.575   6.819
  3289 1  114.808   59.789   4.780
  3290 1  114.808   63.647   4.780
  3291 1  114.808   67.504   4.780
  3292 1  117.018   57.860   3.857
  3293 1  117.018   61.718   3.857
  3294 1  117.018   65.575   3.857
  3295 1  109.181   57.860  -1.715
  3296 1  109.181   61.718  -1.715
  3297 1  109.181   65.575  -1.715
  3298 1  110.599   59.789   0.324
  3299 1  110.599   63.647   0.324
  3300 1  110.599   67.504   0.324
  3301 1  108.389   57.860   1.247
  3302 1  108.389   61.718   1.247
  3303 1  108.389   65.575   1.247
  3304 1  111.322   59.789   6.819
  3305 1  111.322   63.647   6.819
  3306 1  111.322   67.504   6.819
  3307 1  109.903   57.860   4.780
  3308 1  109.903   61.718   4.780
  3309 1  109.903   65.575   4.780
  3310 1  112.114   59.789   3.857
  3311 1  112.114   63.647   3.857
  3312 1  112.114   67.504   3.857
  3313 1  123.894   59.789  -1.715
  3314 1  123.894   63.647  -1.715
  3315 1  123.894   67.504  -1.715
  3316 1  125.312   57.860   0.324
  3317 1  125.312   61.718   0.324
  3318 1  125.312   65.575   0.324
  3319 1  123.102   59.789   1.247
  3320 1  123.102   63.647   1.247
  3321 1  123.102   67.504   1.247
  3322 1  126.035   57.860   6.819
  3323 1  126.035   61.718   6.819
  3324 1  126.035   65.575   6.819
  3325 1  124.617   59.789   4.780
  3326 1  124.617   63.647   4.780
  3327 1  124.617   67.504   4.780
  3328 1  126.827   57.860   3.857
  3329 1  126.827   61.718   3.857
  3330 1  126.827   65.575   3.857
  3331 1  118.990   57.860  -1.715
  3332 1  118.990   61.718  -1.715
  3333 1  118.990   65.575  -1.715
  3334 1  120.408   59.789   0.324
  3335 1  120.408   63.647   0.324
  3336 1  120.408   67.504   0.324
  3337 1  118.198   57.860   1.247
  3338 1  118.198   61.718   1.247
  3339 1  118.198   65.575   1.247
  3340 1  121.131   59.789   6.819
  3341 1  121.131   63.647   6.819
  3342 1  121.131   67.504   6.819
  3343 1  119.712   57.860   4.780
  3344 1  119.712   61.718   4.780
  3345 1  119.712   65.575   4.780
  3346 1  121.923   59.789   3.857
  3347 1  121.923   63.647   3.857
  3348 1  121.923   67.504   3.857
  3349 1  133.703   59.789  -1.715
  3350 1  133.703   63.647  -1.715
  3351 1  133.703   67.504  -1.715
  3352 1  135.121   57.860   0.324
  3353 1  135.121   61.718   0.324
  3354 1  135.121   65.575   0.324
  3355 1  132.911   59.789   1.247
  3356 1  132.911   63.647   1.247
  3357 1  132.911   67.504   1.247
  3358 1  135.844   57.860   6.819
  3359 1  135.844   61.718   6.819
  3360 1  135.844   65.575   6.819
  3361 1  134.426   59.789   4.780
  3362 1  134.426   63.647   4.780
  3363 1  134.426   67.504   4.780
  3364 1  136.636   57.860   3.857
  3365 1  136.636   61.718   3.857
  3366 1  136.636   65.575   3.857
  3367 1  128.798   57.860  -1.715
  3368 1  128.798   61.718  -1.715
  3369 1  128.798   65.575  -1.715
  3370 1  130.217   59.789   0.324
  3371 1  130.217   63.647   0.324
  3372 1  130.217   67.504   0.324
  3373 1  128.006   57.860   1.247
  3374 1  128.006   61.718   1.247
  3375 1  128.006   65.575   1.247
  3376 1  130.940   59.789   6.819
  3377 1  130.940   63.647   6.819
  3378 1  130.940   67.504   6.819
  3379 1  129.521   57.860   4.780
  3380 1  129.521   61.718   4.780
  3381 1  129.521   65.575   4.780
  3382 1  131.732   59.789   3.857
  3383 1  131.732   63.647   3.857
  3384 1  131.732   67.504   3.857
  3385 1  143.512   59.789  -1.715
  3386 1  143.512   63.647  -1.715
  3387 1  143.512   67.504  -1.715
  3388 1  144.930   57.860   0.324
  3389 1  144.930   61.718   0.324
  3390 1  144.930   65.575   0.324
  3391 1  142.720   59.789   1.247
  3392 1  142.720   63.647   1.247
  3393 1  142.720   67.504   1.247
  3394 1  145.653   57.860   6.819
  3395 1  145.653   61.718   6.819
  3396 1  145.653   65.575   6.819
  3397 1  144.234   59.789   4.780
  3398 1  144.234   63.647   4.780
  3399 1  144.234   67.504   4.780
  3400 1  146.445   57.860   3.857
  3401 1  146.445   61.718   3.857
  3402 1  146.445   65.575   3.857
  3403 1  138.607   57.860  -1.715
  3404 1  138.607   61.718  -1.715
  3405 1  138.607   65.575  -1.715
  3406 1  140.026   59.789   0.324
  3407 1  140.026   63.647   0.324
  3408 1  140.026   67.504   0.324
  3409 1  137.815   57.860   1.247
  3410 1  137.815   61.718   1.247
  3411 1  137.815   65.575   1.247
  3412 1  140.749   59.789   6.819
  3413 1  140.749   63.647   6.819
  3414 1  140.749   67.504   6.819
  3415 1  139.330   57.860   4.780
  3416 1  139.330   61.718   4.780
  3417 1  139.330   65.575   4.780
  3418 1  141.540   59.789   3.857
  3419 1  141.540   63.647   3.857
  3420 1  141.540   67.504   3.857
  3421 1  153.321   59.789  -1.715
  3422 1  153.321   63.647  -1.715
  3423 1  153.321   67.504  -1.715
  3424 1  154.739   57.860   0.324
  3425 1  154.739   61.718   0.324
  3426 1  154.739   65.575   0.324
  3427 1  152.529   59.789   1.247
  3428 1  152.529   63.647   1.247
  3429 1  152.529   67.504   1.247
  3430 1  155.462   57.860   6.819
  3431 1  155.462   61.718   6.819
  3432 1  155.462   65.575   6.819
  3433 1  154.043   59.789   4.780
  3434 1  154.043   63.647   4.780
  3435 1  154.043   67.504   4.780
  3436 1  156.254   57.860   3.857
  3437 1  156.254   61.718   3.857
  3438 1  156.254   65.575   3.857
  3439 1  148.416   57.860  -1.715
  3440 1  148.416   61.718  -1.715
  3441 1  148.416   65.575  -1.715
  3442 1  149.835   59.789   0.324
  3443 1  149.835   63.647   0.324
  3444 1  149.835   67.504   0.324
  3445 1  147.624   57.860   1.247
  3446 1  147.624   61.718   1.247
  3447 1  147.624   65.575   1.247
  3448 1  150.557   59.789   6.819
  3449 1  150.557   63.647   6.819
  3450 1  150.557   67.504   6.819
  3451 1  149.139   57.860   4.780
  3452 1  149.139   61.718   4.780
  3453 1  149.139   65.575   4.780
  3454 1  151.349   59.789   3.857
  3455 1  151.349   63.647   3.857
  3456 1  151.349   67.504   3.857
  3457 1    6.187   71.361  -1.715
  3458 1    6.187   75.219  -1.715
  3459 1    6.187   79.076  -1.715
  3460 1    7.606   69.433   0.324
  3461 1    7.606   73.290   0.324
  3462 1    7.606   77.147   0.324
  3463 1    5.395   71.361   1.247
  3464 1    5.395   75.219   1.247
  3465 1    5.395   79.076   1.247
  3466 1    8.328   69.433   6.819
  3467 1    8.328   73.290   6.819
  3468 1    8.328   77.147   6.819
  3469 1    6.910   71.361   4.780
  3470 1    6.910   75.219   4.780
  3471 1    6.910   79.076   4.780
  3472 1    9.120   69.433   3.857
  3473 1    9.120   73.290   3.857
  3474 1    9.120   77.147   3.857
  3475 1    1.283   69.433  -1.715
  3476 1    1.283   73.290  -1.715
  3477 1    1.283   77.147  -1.715
  3478 1    2.701   71.361   0.324
  3479 1    2.701   75.219   0.324
  3480 1    2.701   79.076   0.324
  3481 1    0.491   69.433   1.247
  3482 1    0.491   73.290   1.247
  3483 1    0.491   77.147   1.247
  3484 1    3.424   71.361   6.819
  3485 1    3.424   75.219   6.819
  3486 1    3.424   79.076   6.819
  3487 1    2.006   69.433   4.780
  3488 1    2.006   73.290   4.780
  3489 1    2.006   77.147   4.780
  3490 1    4.216   71.361   3.857
  3491 1    4.216   75.219   3.857
  3492 1    4.216   79.076   3.857
  3493 1   15.996   71.361  -1.715
  3494 1   15.996   75.219  -1.715
  3495 1   15.996   79.076  -1.715
  3496 1   17.415   69.433   0.324
  3497 1   17.415   73.290   0.324
  3498 1   17.415   77.147   0.324
  3499 1   15.204   71.361   1.247
  3500 1   15.204   75.219   1.247
  3501 1   15.204   79.076   1.247
  3502 1   18.137   69.433   6.819
  3503 1   18.137   73.290   6.819
  3504 1   18.137   77.147   6.819
  3505 1   16.719   71.361   4.780
  3506 1   16.719   75.219   4.780
  3507 1   16.719   79.076   4.780
  3508 1   18.929   69.433   3.857
  3509 1   18.929   73.290   3.857
  3510 1   18.929   77.147   3.857
  3511 1   11.092   69.433  -1.715
  3512 1   11.092   73.290  -1.715
  3513 1   11.092   77.147  -1.715
  3514 1   12.510   71.361   0.324
  3515 1   12.510   75.219   0.324
  3516 1   12.510   79.076   0.324
  3517 1   10.300   69.433   1.247
  3518 1   10.300   73.290   1.247
  3519 1   10.300   77.147   1.247
  3520 1   13.233   71.361   6.819
  3521 1   13.233   75.219   6.819
  3522 1   13.233   79.076   6.819
  3523 1   11.814   69.433   4.780
  3524 1   11.814   73.290   4.780
  3525 1   11.814   77.147   4.780
  3526 1   14.025   71.361   3.857
  3527 1   14.025   75.219   3.857
  3528 1   14.025   79.076   3.857
  3529 1   25.805   71.361  -1.715
  3530 1   25.805   75.219  -1.715
  3531 1   25.805   79.076  -1.715
  3532 1   27.223   69.433   0.324
  3533 1   27.223   73.290   0.324
  3534 1   27.223   77.147   0.324
  3535 1   25.013   71.361   1.247
  3536 1   25.013   75.219   1.247
  3537 1   25.013   79.076   1.247
  3538 1   27.946   69.433   6.819
  3539 1   27.946   73.290   6.819
  3540 1   27.946   77.147   6.819
  3541 1   26.528   71.361   4.780
  3542 1   26.528   75.219   4.780
  3543 1   26.528   79.076   4.780
  3544 1   28.738   69.433   3.857
  3545 1   28.738   73.290   3.857
  3546 1   28.738   77.147   3.857
  3547 1   20.900   69.433  -1.715
  3548 1   20.900   73.290  -1.715
  3549 1   20.900   77.147  -1.715
  3550 1   22.319   71.361   0.324
  3551 1   22.319   75.219   0.324
  3552 1   22.319   79.076   0.324
  3553 1   20.109   69.433   1.247
  3554 1   20.109   73.290   1.247
  3555 1   20.109   77.147   1.247
  3556 1   23.042   71.361   6.819
  3557 1   23.042   75.219   6.819
  3558 1   23.042   79.076   6.819
  3559 1   21.623   69.433   4.780
  3560 1   21.623   73.290   4.780
  3561 1   21.623   77.147   4.780
  3562 1   23.834   71.361   3.857
  3563 1   23.834   75.219   3.857
  3564 1   23.834   79.076   3.857
  3565 1   35.614   71.361  -1.715
  3566 1   35.614   75.219  -1.715
  3567 1   35.614   79.076  -1.715
  3568 1   37.032   69.433   0.324
  3569 1   37.032   73.290   0.324
  3570 1   37.032   77.147   0.324
  3571 1   34.822   71.361   1.247
  3572 1   34.822   75.219   1.247
  3573 1   34.822   79.076   1.247
  3574 1   37.755   69.433   6.819
  3575 1   37.755   73.290   6.819
  3576 1   37.755   77.147   6.819
  3577 1   36.337   71.361   4.780
  3578 1   36.337   75.219   4.780
  3579 1   36.337   79.076   4.780
  3580 1   38.547   69.433   3.857
  3581 1   38.547   73.290   3.857
  3582 1   38.547   77.147   3.857
  3583 1   30.709   69.433  -1.715
  3584 1   30.709   73.290  -1.715
  3585 1   30.709   77.147  -1.715
  3586 1   32.128   71.361   0.324
  3587 1   32.128   75.219   0.324
  3588 1   32.128   79.076   0.324
  3589 1   29.917   69.433   1.247
  3590 1   29.917   73.290   1.247
  3591 1   29.917   77.147   1.247
  3592 1   32.851   71.361   6.819
  3593 1   32.851   75.219   6.819
  3594 1   32.851   79.076   6.819
  3595 1   31.432   69.433   4.780
  3596 1   31.432   73.290   4.780
  3597 1   31.432   77.147   4.780
  3598 1   33.643   71.361   3.857
  3599 1   33.643   75.219   3.857
  3600 1   33.643   79.076   3.857
  3601 1   45.423   71.361  -1.715
  3602 1   45.423   75.219  -1.715
  3603 1   45.423   79.076  -1.715
  3604 1   46.841   69.433   0.324
  3605 1   46.841   73.290   0.324
  3606 1   46.841   77.147   0.324
  3607 1   44.631   71.361   1.247
  3608 1   44.631   75.219   1.247
  3609 1   44.631   79.076   1.247
  3610 1   47.564   69.433   6.819
  3611 1   47.564   73.290   6.819
  3612 1   47.564   77.147   6.819
  3613 1   46.145   71.361   4.780
  3614 1   46.145   75.219   4.780
  3615 1   46.145   79.076   4.780
  3616 1   48.356   69.433   3.857
  3617 1   48.356   73.290   3.857
  3618 1   48.356   77.147   3.857
  3619 1   40.518   69.433  -1.715
  3620 1   40.518   73.290  -1.715
  3621 1   40.518   77.147  -1.715
  3622 1   41.937   71.361   0.324
  3623 1   41.937   75.219   0.324
  3624 1   41.937   79.076   0.324
  3625 1   39.726   69.433   1.247
  3626 1   39.726   73.290   1.247
  3627 1   39.726   77.147   1.247
  3628 1   42.659   71.361   6.819
  3629 1   42.659   75.219   6.819
  3630 1   42.659   79.076   6.819
  3631 1   41.241   69.433   4.780
  3632 1   41.241   73.290   4.780
  3633 1   41.241   77.147   4.780
  3634 1   43.451   71.361   3.857
  3635 1   43.451   75.219   3.857
  3636 1   43.451   79.076   3.857
  3637 1   55.231   71.361  -1.715
  3638 1   55.231   75.219  -1.715
  3639 1   55.231   79.076  -1.715
  3640 1   56.650   69.433   0.324
  3641 1   56.650   73.290   0.324
  3642 1   56.650   77.147   0.324
  3643 1   54.440   71.361   1.247
  3644 1   54.440   75.219   1.247
  3645 1   54.440   79.076   1.247
  3646 1   57.373   69.433   6.819
  3647 1   57.373   73.290   6.819
  3648 1   57.373   77.147   6.819
  3649 1   55.954   71.361   4.780
  3650 1   55.954   75.219   4.780
  3651 1   55.954   79.076   4.780
  3652 1   58.165   69.433   3.857
  3653 1   58.165   73.290   3.857
  3654 1   58.165   77.147   3.857
  3655 1   50.327   69.433  -1.715
  3656 1   50.327   73.290  -1.715
  3657 1   50.327   77.147  -1.715
  3658 1   51.746   71.361   0.324
  3659 1   51.746   75.219   0.324
  3660 1   51.746   79.076   0.324
  3661 1   49.535   69.433   1.247
  3662 1   49.535   73.290   1.247
  3663 1   49.535   77.147   1.247
  3664 1   52.468   71.361   6.819
  3665 1   52.468   75.219   6.819
  3666 1   52.468   79.076   6.819
  3667 1   51.050   69.433   4.780
  3668 1   51.050   73.290   4.780
  3669 1   51.050   77.147   4.780
  3670 1   53.260   71.361   3.857
  3671 1   53.260   75.219   3.857
  3672 1   53.260   79.076   3.857
  3673 1   65.040   71.361  -1.715
  3674 1   65.040   75.219  -1.715
  3675 1   65.040   79.076  -1.715
  3676 1   66.459   69.433   0.324
  3677 1   66.459   73.290   0.324
  3678 1   66.459   77.147   0.324
  3679 1   64.248   71.361   1.247
  3680 1   64.248   75.219   1.247
  3681 1   64.248   79.076   1.247
  3682 1   67.182   69.433   6.819
  3683 1   67.182   73.290   6.819
  3684 1   67.182   77.147   6.819
  3685 1   65.763   71.361   4.780
  3686 1   65.763   75.219   4.780
  3687 1   65.763   79.076   4.780
  3688 1   67.974   69.433   3.857
  3689 1   67.974   73.290   3.857
  3690 1   67.974   77.147   3.857
  3691 1   60.136   69.433  -1.715
  3692 1   60.136   73.290  -1.715
  3693 1   60.136   77.147  -1.715
  3694 1   61.554   71.361   0.324
  3695 1   61.554   75.219   0.324
  3696 1   61.554   79.076   0.324
  3697 1   59.344   69.433   1.247
  3698 1   59.344   73.290   1.247
  3699 1   59.344   77.147   1.247
  3700 1   62.277   71.361   6.819
  3701 1   62.277   75.219   6.819
  3702 1   62.277   79.076   6.819
  3703 1   60.859   69.433   4.780
  3704 1   60.859   73.290   4.780
  3705 1   60.859   77.147   4.780
  3706 1   63.069   71.361   3.857
  3707 1   63.069   75.219   3.857
  3708 1   63.069   79.076   3.857
  3709 1   74.849   71.361  -1.715
  3710 1   74.849   75.219  -1.715
  3711 1   74.849   79.076  -1.715
  3712 1   76.268   69.433   0.324
  3713 1   76.268   73.290   0.324
  3714 1   76.268   77.147   0.324
  3715 1   74.057   71.361   1.247
  3716 1   74.057   75.219   1.247
  3717 1   74.057   79.076   1.247
  3718 1   76.990   69.433   6.819
  3719 1   76.990   73.290   6.819
  3720 1   76.990   77.147   6.819
  3721 1   75.572   71.361   4.780
  3722 1   75.572   75.219   4.780
  3723 1   75.572   79.076   4.780
  3724 1   77.782   69.433   3.857
  3725 1   77.782   73.290   3.857
  3726 1   77.782   77.147   3.857
  3727 1   69.945   69.433  -1.715
  3728 1   69.945   73.290  -1.715
  3729 1   69.945   77.147  -1.715
  3730 1   71.363   71.361   0.324
  3731 1   71.363   75.219   0.324
  3732 1   71.363   79.076   0.324
  3733 1   69.153   69.433   1.247
  3734 1   69.153   73.290   1.247
  3735 1   69.153   77.147   1.247
  3736 1   72.086   71.361   6.819
  3737 1   72.086   75.219   6.819
  3738 1   72.086   79.076   6.819
  3739 1   70.668   69.433   4.780
  3740 1   70.668   73.290   4.780
  3741 1   70.668   77.147   4.780
  3742 1   72.878   71.361   3.857
  3743 1   72.878   75.219   3.857
  3744 1   72.878   79.076   3.857
  3745 1   84.658   71.361  -1.715
  3746 1   84.658   75.219  -1.715
  3747 1   84.658   79.076  -1.715
  3748 1   86.077   69.433   0.324
  3749 1   86.077   73.290   0.324
  3750 1   86.077   77.147   0.324
  3751 1   83.866   71.361   1.247
  3752 1   83.866   75.219   1.247
  3753 1   83.866   79.076   1.247
  3754 1   86.799   69.433   6.819
  3755 1   86.799   73.290   6.819
  3756 1   86.799   77.147   6.819
  3757 1   85.381   71.361   4.780
  3758 1   85.381   75.219   4.780
  3759 1   85.381   79.076   4.780
  3760 1   87.591   69.433   3.857
  3761 1   87.591   73.290   3.857
  3762 1   87.591   77.147   3.857
  3763 1   79.754   69.433  -1.715
  3764 1   79.754   73.290  -1.715
  3765 1   79.754   77.147  -1.715
  3766 1   81.172   71.361   0.324
  3767 1   81.172   75.219   0.324
  3768 1   81.172   79.076   0.324
  3769 1   78.962   69.433   1.247
  3770 1   78.962   73.290   1.247
  3771 1   78.962   77.147   1.247
  3772 1   81.895   71.361   6.819
  3773 1   81.895   75.219   6.819
  3774 1   81.895   79.076   6.819
  3775 1   80.476   69.433   4.780
  3776 1   80.476   73.290   4.780
  3777 1   80.476   77.147   4.780
  3778 1   82.687   71.361   3.857
  3779 1   82.687   75.219   3.857
  3780 1   82.687   79.076   3.857
  3781 1   94.467   71.361  -1.715
  3782 1   94.467   75.219  -1.715
  3783 1   94.467   79.076  -1.715
  3784 1   95.885   69.433   0.324
  3785 1   95.885   73.290   0.324
  3786 1   95.885   77.147   0.324
  3787 1   93.675   71.361   1.247
  3788 1   93.675   75.219   1.247
  3789 1   93.675   79.076   1.247
  3790 1   96.608   69.433   6.819
  3791 1   96.608   73.290   6.819
  3792 1   96.608   77.147   6.819
  3793 1   95.190   71.361   4.780
  3794 1   95.190   75.219   4.780
  3795 1   95.190   79.076   4.780
  3796 1   97.400   69.433   3.857
  3797 1   97.400   73.290   3.857
  3798 1   97.400   77.147   3.857
  3799 1   89.562   69.433  -1.715
  3800 1   89.562   73.290  -1.715
  3801 1   89.562   77.147  -1.715
  3802 1   90.981   71.361   0.324
  3803 1   90.981   75.219   0.324
  3804 1   90.981   79.076   0.324
  3805 1   88.771   69.433   1.247
  3806 1   88.771   73.290   1.247
  3807 1   88.771   77.147   1.247
  3808 1   91.704   71.361   6.819
  3809 1   91.704   75.219   6.819
  3810 1   91.704   79.076   6.819
  3811 1   90.285   69.433   4.780
  3812 1   90.285   73.290   4.780
  3813 1   90.285   77.147   4.780
  3814 1   92.496   71.361   3.857
  3815 1   92.496   75.219   3.857
  3816 1   92.496   79.076   3.857
  3817 1  104.276   71.361  -1.715
  3818 1  104.276   75.219  -1.715
  3819 1  104.276   79.076  -1.715
  3820 1  105.695   69.433   0.324
  3821 1  105.695   73.290   0.324
  3822 1  105.695   77.147   0.324
  3823 1  103.484   71.361   1.247
  3824 1  103.484   75.219   1.247
  3825 1  103.484   79.076   1.247
  3826 1  106.418   69.433   6.819
  3827 1  106.418   73.290   6.819
  3828 1  106.418   77.147   6.819
  3829 1  104.999   71.361   4.780
  3830 1  104.999   75.219   4.780
  3831 1  104.999   79.076   4.780
  3832 1  107.209   69.433   3.857
  3833 1  107.209   73.290   3.857
  3834 1  107.209   77.147   3.857
  3835 1   99.371   69.433  -1.715
  3836 1   99.371   73.290  -1.715
  3837 1   99.371   77.147  -1.715
  3838 1  100.790   71.361   0.324
  3839 1  100.790   75.219   0.324
  3840 1  100.790   79.076   0.324
  3841 1   98.579   69.433   1.247
  3842 1   98.579   73.290   1.247
  3843 1   98.579   77.147   1.247
  3844 1  101.513   71.361   6.819
  3845 1  101.513   75.219   6.819
  3846 1  101.513   79.076   6.819
  3847 1  100.095   69.433   4.780
  3848 1  100.095   73.290   4.780
  3849 1  100.095   77.147   4.780
  3850 1  102.305   71.361   3.857
  3851 1  102.305   75.219   3.857
  3852 1  102.305   79.076   3.857
  3853 1  114.085   71.361  -1.715
  3854 1  114.085   75.219  -1.715
  3855 1  114.085   79.076  -1.715
  3856 1  115.504   69.433   0.324
  3857 1  115.504   73.290   0.324
  3858 1  115.504   77.147   0.324
  3859 1  113.293   71.361   1.247
  3860 1  113.293   75.219   1.247
  3861 1  113.293   79.076   1.247
  3862 1  116.226   69.433   6.819
  3863 1  116.226   73.290   6.819
  3864 1  116.226   77.147   6.819
  3865 1  114.808   71.361   4.780
  3866 1  114.808   75.219   4.780
  3867 1  114.808   79.076   4.780
  3868 1  117.018   69.433   3.857
  3869 1  117.018   73.290   3.857
  3870 1  117.018   77.147   3.857
  3871 1  109.181   69.433  -1.715
  3872 1  109.181   73.290  -1.715
  3873 1  109.181   77.147  -1.715
  3874 1  110.599   71.361   0.324
  3875 1  110.599   75.219   0.324
  3876 1  110.599   79.076   0.324
  3877 1  108.389   69.433   1.247
  3878 1  108.389   73.290   1.247
  3879 1  108.389   77.147   1.247
  3880 1  111.322   71.361   6.819
  3881 1  111.322   75.219   6.819
  3882 1  111.322   79.076   6.819
  3883 1  109.903   69.433   4.780
  3884 1  109.903   73.290   4.780
  3885 1  109.903   77.147   4.780
  3886 1  112.114   71.361   3.857
  3887 1  112.114   75.219   3.857
  3888 1  112.114   79.076   3.857
  3889 1  123.894   71.361  -1.715
  3890 1  123.894   75.219  -1.715
  3891 1  123.894   79.076  -1.715
  3892 1  125.312   69.433   0.324
  3893 1  125.312   73.290   0.324
  3894 1  125.312   77.147   0.324
  3895 1  123.102   71.361   1.247
  3896 1  123.102   75.219   1.247
  3897 1  123.102   79.076   1.247
  3898 1  126.035   69.433   6.819
  3899 1  126.035   73.290   6.819
  3900 1  126.035   77.147   6.819
  3901 1  124.617   71.361   4.780
  3902 1  124.617   75.219   4.780
  3903 1  124.617   79.076   4.780
  3904 1  126.827   69.433   3.857
  3905 1  126.827   73.290   3.857
  3906 1  126.827   77.147   3.857
  3907 1  118.990   69.433  -1.715
  3908 1  118.990   73.290  -1.715
  3909 1  118.990   77.147  -1.715
  3910 1  120.408   71.361   0.324
  3911 1  120.408   75.219   0.324
  3912 1  120.408   79.076   0.324
  3913 1  118.198   69.433   1.247
  3914 1  118.198   73.290   1.247
  3915 1  118.198   77.147   1.247
  3916 1  121.131   71.361   6.819
  3917 1  121.131   75.219   6.819
  3918 1  121.131   79.076   6.819
  3919 1  119.712   69.433   4.780
  3920 1  119.712   73.290   4.780
  3921 1  119.712   77.147   4.780
  3922 1  121.923   71.361   3.857
  3923 1  121.923   75.219   3.857
  3924 1  121.923   79.076   3.857
  3925 1  133.703   71.361  -1.715
  3926 1  133.703   75.219  -1.715
  3927 1  133.703   79.076  -1.715
  3928 1  135.121   69.433   0.324
  3929 1  135.121   73.290   0.324
  3930 1  135.121   77.147   0.324
  3931 1  132.911   71.361   1.247
  3932 1  132.911   75.219   1.247
  3933 1  132.911   79.076   1.247
  3934 1  135.844   69.433   6.819
  3935 1  135.844   73.290   6.819
  3936 1  135.844   77.147   6.819
  3937 1  134.426   71.361   4.780
  3938 1  134.426   75.219   4.780
  3939 1  134.426   79.076   4.780
  3940 1  136.636   69.433   3.857
  3941 1  136.636   73.290   3.857
  3942 1  136.636   77.147   3.857
  3943 1  128.798   69.433  -1.715
  3944 1  128.798   73.290  -1.715
  3945 1  128.798   77.147  -1.715
  3946 1  130.217   71.361   0.324
  3947 1  130.217   75.219   0.324
  3948 1  130.217   79.076   0.324
  3949 1  128.006   69.433   1.247
  3950 1  128.006   73.290   1.247
  3951 1  128.006   77.147   1.247
  3952 1  130.940   71.361   6.819
  3953 1  130.940   75.219   6.819
  3954 1  130.940   79.076   6.819
  3955 1  129.521   69.433   4.780
  3956 1  129.521   73.290   4.780
  3957 1  129.521   77.147   4.780
  3958 1  131.732   71.361   3.857
  3959 1  131.732   75.219   3.857
  3960 1  131.732   79.076   3.857
  3961 1  143.512   71.361  -1.715
  3962 1  143.512   75.219  -1.715
  3963 1  143.512   79.076  -1.715
  3964 1  144.930   69.433   0.324
  3965 1  144.930   73.290   0.324
  3966 1  144.930   77.147   0.324
  3967 1  142.720   71.361   1.247
  3968 1  142.720   75.219   1.247
  3969 1  142.720   79.076   1.247
  3970 1  145.653   69.433   6.819
  3971 1  145.653   73.290   6.819
  3972 1  145.653   77.147   6.819
  3973 1  144.234   71.361   4.780
  3974 1  144.234   75.219   4.780
  3975 1  144.234   79.076   4.780
  3976 1  146.445   69.433   3.857
  3977 1  146.445   73.290   3.857
  3978 1  146.445   77.147   3.857
  3979 1  138.607   69.433  -1.715
  3980 1  138.607   73.290  -1.715
  3981 1  138.607   77.147  -1.715
  3982 1  140.026   71.361   0.324
  3983 1  140.026   75.219   0.324
  3984 1  140.026   79.076   0.324
  3985 1  137.815   69.433   1.247
  3986 1  137.815   73.290   1.247
  3987 1  137.815   77.147   1.247
  3988 1  140.749   71.361   6.819
  3989 1  140.749   75.219   6.819
  3990 1  140.749   79.076   6.819
  3991 1  139.330   69.433   4.780
  3992 1  139.330   73.290   4.780
  3993 1  139.330   77.147   4.780
  3994 1  141.540   71.361   3.857
  3995 1  141.540   75.219   3.857
  3996 1  141.540   79.076   3.857
  3997 1  153.321   71.361  -1.715
  3998 1  153.321   75.219  -1.715
  3999 1  153.321   79.076  -1.715
  4000 1  154.739   69.433   0.324
  4001 1  154.739   73.290   0.324
  4002 1  154.739   77.147   0.324
  4003 1  152.529   71.361   1.247
  4004 1  152.529   75.219   1.247
  4005 1  152.529   79.076   1.247
  4006 1  155.462   69.433   6.819
  4007 1  155.462   73.290   6.819
  4008 1  155.462   77.147   6.819
  4009 1  154.043   71.361   4.780
  4010 1  154.043   75.219   4.780
  4011 1  154.043   79.076   4.780
  4012 1  156.254   69.433   3.857
  4013 1  156.254   73.290   3.857
  4014 1  156.254   77.147   3.857
  4015 1  148.416   69.433  -1.715
  4016 1  148.416   73.290  -1.715
  4017 1  148.416   77.147  -1.715
  4018 1  149.835   71.361   0.324
  4019 1  149.835   75.219   0.324
  4020 1  149.835   79.076   0.324
  4021 1  147.624   69.433   1.247
  4022 1  147.624   73.290   1.247
  4023 1  147.624   77.147   1.247
  4024 1  150.557   71.361   6.819
  4025 1  150.557   75.219   6.819
  4026 1  150.557   79.076   6.819
  4027 1  149.139   69.433   4.780
  4028 1  149.139   73.290   4.780
  4029 1  149.139   77.147   4.780
  4030 1  151.349   71.361   3.857
  4031 1  151.349   75.219   3.857
  4032 1  151.349   79.076   3.857
  4033 1    6.187   82.934  -1.715
  4034 1    6.187   86.791  -1.715
  4035 1    6.187   90.648  -1.715
  4036 1    7.606   81.005   0.324
  4037 1    7.606   84.862   0.324
  4038 1    7.606   88.720   0.324
  4039 1    5.395   82.934   1.247
  4040 1    5.395   86.791   1.247
  4041 1    5.395   90.648   1.247
  4042 1    8.328   81.005   6.819
  4043 1    8.328   84.862   6.819
  4044 1    8.328   88.720   6.819
  4045 1    6.910   82.934   4.780
  4046 1    6.910   86.791   4.780
  4047 1    6.910   90.648   4.780
  4048 1    9.120   81.005   3.857
  4049 1    9.120   84.862   3.857
  4050 1    9.120   88.720   3.857
  4051 1    1.283   81.005  -1.715
  4052 1    1.283   84.862  -1.715
  4053 1    1.283   88.720  -1.715
  4054 1    2.701   82.934   0.324
  4055 1    2.701   86.791   0.324
  4056 1    2.701   90.648   0.324
  4057 1    0.491   81.005   1.247
  4058 1    0.491   84.862   1.247
  4059 1    0.491   88.720   1.247
  4060 1    3.424   82.934   6.819
  4061 1    3.424   86.791   6.819
  4062 1    3.424   90.648   6.819
  4063 1    2.006   81.005   4.780
  4064 1    2.006   84.862   4.780
  4065 1    2.006   88.720   4.780
  4066 1    4.216   82.934   3.857
  4067 1    4.216   86.791   3.857
  4068 1    4.216   90.648   3.857
  4069 1   15.996   82.934  -1.715
  4070 1   15.996   86.791  -1.715
  4071 1   15.996   90.648  -1.715
  4072 1   17.415   81.005   0.324
  4073 1   17.415   84.862   0.324
  4074 1   17.415   88.720   0.324
  4075 1   15.204   82.934   1.247
  4076 1   15.204   86.791   1.247
  4077 1   15.204   90.648   1.247
  4078 1   18.137   81.005   6.819
  4079 1   18.137   84.862   6.819
  4080 1   18.137   88.720   6.819
  4081 1   16.719   82.934   4.780
  4082 1   16.719   86.791   4.780
  4083 1   16.719   90.648   4.780
  4084 1   18.929   81.005   3.857
  4085 1   18.929   84.862   3.857
  4086 1   18.929   88.720   3.857
  4087 1   11.092   81.005  -1.715
  4088 1   11.092   84.862  -1.715
  4089 1   11.092   88.720  -1.715
  4090 1   12.510   82.934   0.324
  4091 1   12.510   86.791   0.324
  4092 1   12.510   90.648   0.324
  4093 1   10.300   81.005   1.247
  4094 1   10.300   84.862   1.247
  4095 1   10.300   88.720   1.247
  4096 1   13.233   82.934   6.819
  4097 1   13.233   86.791   6.819
  4098 1   13.233   90.648   6.819
  4099 1   11.814   81.005   4.780
  4100 1   11.814   84.862   4.780
  4101 1   11.814   88.720   4.780
  4102 1   14.025   82.934   3.857
  4103 1   14.025   86.791   3.857
  4104 1   14.025   90.648   3.857
  4105 1   25.805   82.934  -1.715
  4106 1   25.805   86.791  -1.715
  4107 1   25.805   90.648  -1.715
  4108 1   27.223   81.005   0.324
  4109 1   27.223   84.862   0.324
  4110 1   27.223   88.720   0.324
  4111 1   25.013   82.934   1.247
  4112 1   25.013   86.791   1.247
  4113 1   25.013   90.648   1.247
  4114 1   27.946   81.005   6.819
  4115 1   27.946   84.862   6.819
  4116 1   27.946   88.720   6.819
  4117 1   26.528   82.934   4.780
  4118 1   26.528   86.791   4.780
  4119 1   26.528   90.648   4.780
  4120 1   28.738   81.005   3.857
  4121 1   28.738   84.862   3.857
  4122 1   28.738   88.720   3.857
  4123 1   20.900   81.005  -1.715
  4124 1   20.900   84.862  -1.715
  4125 1   20.900   88.720  -1.715
  4126 1   22.319   82.934   0.324
  4127 1   22.319   86.791   0.324
  4128 1   22.319   90.648   0.324
  4129 1   20.109   81.005   1.247
  4130 1   20.109   84.862   1.247
  4131 1   20.109   88.720   1.247
  4132 1   23.042   82.934   6.819
  4133 1   23.042   86.791   6.819
  4134 1   23.042   90.648   6.819
  4135 1   21.623   81.005   4.780
  4136 1   21.623   84.862   4.780
  4137 1   21.623   88.720   4.780
  4138 1   23.834   82.934   3.857
  4139 1   23.834   86.791   3.857
  4140 1   23.834   90.648   3.857
  4141 1   35.614   82.934  -1.715
  4142 1   35.614   86.791  -1.715
  4143 1   35.614   90.648  -1.715
  4144 1   37.032   81.005   0.324
  4145 1   37.032   84.862   0.324
  4146 1   37.032   88.720   0.324
  4147 1   34.822   82.934   1.247
  4148 1   34.822   86.791   1.247
  4149 1   34.822   90.648   1.247
  4150 1   37.755   81.005   6.819
  4151 1   37.755   84.862   6.819
  4152 1   37.755   88.720   6.819
  4153 1   36.337   82.934   4.780
  4154 1   36.337   86.791   4.780
  4155 1   36.337   90.648   4.780
  4156 1   38.547   81.005   3.857
  4157 1   38.547   84.862   3.857
  4158 1   38.547   88.720   3.857
  4159 1   30.709   81.005  -1.715
  4160 1   30.709   84.862  -1.715
  4161 1   30.709   88.720  -1.715
  4162 1   32.128   82.934   0.324
  4163 1   32.128   86.791   0.324
  4164 1   32.128   90.648   0.324
  4165 1   29.917   81.005   1.247
  4166 1   29.917   84.862   1.247
  4167 1   29.917   88.720   1.247
  4168 1   32.851   82.934   6.819
  4169 1   32.851   86.791   6.819
  4170 1   32.851   90.648   6.819
  4171 1   31.432   81.005   4.780
  4172 1   31.432   84.862   4.780
  4173 1   31.432   88.720   4.780
  4174 1   33.643   82.934   3.857
  4175 1   33.643   86.791   3.857
  4176 1   33.643   90.648   3.857
  4177 1   45.423   82.934  -1.715
  4178 1   45.423   86.791  -1.715
  4179 1   45.423   90.648  -1.715
  4180 1   46.841   81.005   0.324
  4181 1   46.841   84.862   0.324
  4182 1   46.841   88.720   0.324
  4183 1   44.631   82.934   1.247
  4184 1   44.631   86.791   1.247
  4185 1   44.631   90.648   1.247
  4186 1   47.564   81.005   6.819
  4187 1   47.564   84.862   6.819
  4188 1   47.564   88.720   6.819
  4189 1   46.145   82.934   4.780
  4190 1   46.145   86.791   4.780
  4191 1   46.145   90.648   4.780
  4192 1   48.356   81.005   3.857
  4193 1   48.356   84.862   3.857
  4194 1   48.356   88.720   3.857
  4195 1   40.518   81.005  -1.715
  4196 1   40.518   84.862  -1.715
  4197 1   40.518   88.720  -1.715
  4198 1   41.937   82.934   0.324
  4199 1   41.937   86.791   0.324
  4200 1   41.937   90.648   0.324
  4201 1   39.726   81.005   1.247
  4202 1   39.726   84.862   1.247
  4203 1   39.726   88.720   1.247
  4204 1   42.659   82.934   6.819
  4205 1   42.659   86.791   6.819
  4206 1   42.659   90.648   6.819
  4207 1   41.241   81.005   4.780
  4208 1   41.241   84.862   4.780
  4209 1   41.241   88.720   4.780
  4210 1   43.451   82.934   3.857
  4211 1   43.451   86.791   3.857
  4212 1   43.451   90.648   3.857
  4213 1   55.231   82.934  -1.715
  4214 1   55.231   86.791  -1.715
  4215 1   55.231   90.648  -1.715
  4216 1   56.650   81.005   0.324
  4217 1   56.650   84.862   0.324
  4218 1   56.650   88.720   0.324
  4219 1   54.440   82.934   1.247
  4220 1   54.440   86.791   1.247
  4221 1   54.440   90.648   1.247
  4222 1   57.373   81.005   6.819
  4223 1   57.373   84.862   6.819
  4224 1   57.373   88.720   6.819
  4225 1   55.954   82.934   4.780
  4226 1   55.954   86.791   4.780
  4227 1   55.954   90.648   4.780
  4228 1   58.165   81.005   3.857
  4229 1   58.165   84.862   3.857
  4230 1   58.165   88.720   3.857
  4231 1   50.327   81.005  -1.715
  4232 1   50.327   84.862  -1.715
  4233 1   50.327   88.720  -1.715
  4234 1   51.746   82.934   0.324
  4235 1   51.746   86.791   0.324
  4236 1   51.746   90.648   0.324
  4237 1   49.535   81.005   1.247
  4238 1   49.535   84.862   1.247
  4239 1   49.535   88.720   1.247
  4240 1   52.468   82.934   6.819
  4241 1   52.468   86.791   6.819
  4242 1   52.468   90.648   6.819
  4243 1   51.050   81.005   4.780
  4244 1   51.050   84.862   4.780
  4245 1   51.050   88.720   4.780
  4246 1   53.260   82.934   3.857
  4247 1   53.260   86.791   3.857
  4248 1   53.260   90.648   3.857
  4249 1   65.040   82.934  -1.715
  4250 1   65.040   86.791  -1.715
  4251 1   65.040   90.648  -1.715
  4252 1   66.459   81.005   0.324
  4253 1   66.459   84.862   0.324
  4254 1   66.459   88.720   0.324
  4255 1   64.248   82.934   1.247
  4256 1   64.248   86.791   1.247
  4257 1   64.248   90.648   1.247
  4258 1   67.182   81.005   6.819
  4259 1   67.182   84.862   6.819
  4260 1   67.182   88.720   6.819
  4261 1   65.763   82.934   4.780
  4262 1   65.763   86.791   4.780
  4263 1   65.763   90.648   4.780
  4264 1   67.974   81.005   3.857
  4265 1   67.974   84.862   3.857
  4266 1   67.974   88.720   3.857
  4267 1   60.136   81.005  -1.715
  4268 1   60.136   84.862  -1.715
  4269 1   60.136   88.720  -1.715
  4270 1   61.554   82.934   0.324
  4271 1   61.554   86.791   0.324
  4272 1   61.554   90.648   0.324
  4273 1   59.344   81.005   1.247
  4274 1   59.344   84.862   1.247
  4275 1   59.344   88.720   1.247
  4276 1   62.277   82.934   6.819
  4277 1   62.277   86.791   6.819
  4278 1   62.277   90.648   6.819
  4279 1   60.859   81.005   4.780
  4280 1   60.859   84.862   4.780
  4281 1   60.859   88.720   4.780
  4282 1   63.069   82.934   3.857
  4283 1   63.069   86.791   3.857
  4284 1   63.069   90.648   3.857
  4285 1   74.849   82.934  -1.715
  4286 1   74.849   86.791  -1.715
  4287 1   74.849   90.648  -1.715
  4288 1   76.268   81.005   0.324
  4289 1   76.268   84.862   0.324
  4290 1   76.268   88.720   0.324
  4291 1   74.057   82.934   1.247
  4292 1   74.057   86.791   1.247
  4293 1   74.057   90.648   1.247
  4294 1   76.990   81.005   6.819
  4295 1   76.990   84.862   6.819
  4296 1   76.990   88.720   6.819
  4297 1   75.572   82.934   4.780
  4298 1   75.572   86.791   4.780
  4299 1   75.572   90.648   4.780
  4300 1   77.782   81.005   3.857
  4301 1   77.782   84.862   3.857
  4302 1   77.782   88.720   3.857
  4303 1   69.945   81.005  -1.715
  4304 1   69.945   84.862  -1.715
  4305 1   69.945   88.720  -1.715
  4306 1   71.363   82.934   0.324
  4307 1   71.363   86.791   0.324
  4308 1   71.363   90.648   0.324
  4309 1   69.153   81.005   1.247
  4310 1   69.153   84.862   1.247
  4311 1   69.153   88.720   1.247
  4312 1   72.086   82.934   6.819
  4313 1   72.086   86.791   6.819
  4314 1   72.086   90.648   6.819
  4315 1   70.668   81.005   4.780
  4316 1   70.668   84.862   4.780
  4317 1   70.668   88.720   4.780
  4318 1   72.878   82.934   3.857
  4319 1   72.878   86.791   3.857
  4320 1   72.878   90.648   3.857
  4321 1   84.658   82.934  -1.715
  4322 1   84.658   86.791  -1.715
  4323 1   84.658   90.648  -1.715
  4324 1   86.077   81.005   0.324
  4325 1   86.077   84.862   0.324
  4326 1   86.077   88.720   0.324
  4327 1   83.866   82.934   1.247
  4328 1   83.866   86.791   1.247
  4329 1   83.866   90.648   1.247
  4330 1   86.799   81.005   6.819
  4331 1   86.799   84.862   6.819
  4332 1   86.799   88.720   6.819
  4333 1   85.381   82.934   4.780
  4334 1   85.381   86.791   4.780
  4335 1   85.381   90.648   4.780
  4336 1   87.591   81.005   3.857
  4337 1   87.591   84.862   3.857
  4338 1   87.591   88.720   3.857
  4339 1   79.754   81.005  -1.715
  4340 1   79.754   84.862  -1.715
  4341 1   79.754   88.720  -1.715
  4342 1   81.172   82.934   0.324
  4343 1   81.172   86.791   0.324
  4344 1   81.172   90.648   0.324
  4345 1   78.962   81.005   1.247
  4346 1   78.962   84.862   1.247
  4347 1   78.962   88.720   1.247
  4348 1   81.895   82.934   6.819
  4349 1   81.895   86.791   6.819
  4350 1   81.895   90.648   6.819
  4351 1   80.476   81.005   4.780
  4352 1   80.476   84.862   4.780
  4353 1   80.476   88.720   4.780
  4354 1   82.687   82.934   3.857
  4355 1   82.687   86.791   3.857
  4356 1   82.687   90.648   3.857
  4357 1   94.467   82.934  -1.715
  4358 1   94.467   86.791  -1.715
  4359 1   94.467   90.648  -1.715
  4360 1   95.885   81.005   0.324
  4361 1   95.885   84.862   0.324
  4362 1   95.885   88.720   0.324
  4363 1   93.675   82.934   1.247
  4364 1   93.675   86.791   1.247
  4365 1   93.675   90.648   1.247
  4366 1   96.608   81.005   6.819
  4367 1   96.608   84.862   6.819
  4368 1   96.608   88.720   6.819
  4369 1   95.190   82.934   4.780
  4370 1   95.190   86.791   4.780
  4371 1   95.190   90.648   4.780
  4372 1   97.400   81.005   3.857
  4373 1   97.400   84.862   3.857
  4374 1   97.400   88.720   3.857
  4375 1   89.562   81.005  -1.715
  4376 1   89.562   84.862  -1.715
  4377 1   89.562   88.720  -1.715
  4378 1   90.981   82.934   0.324
  4379 1   90.981   86.791   0.324
  4380 1   90.981   90.648   0.324
  4381 1   88.771   81.005   1.247
  4382 1   88.771   84.862   1.247
  4383 1   88.771   88.720   1.247
  4384 1   91.704   82.934   6.819
  4385 1   91.704   86.791   6.819
  4386 1   91.704   90.648   6.819
  4387 1   90.285   81.005   4.780
  4388 1   90.285   84.862   4.780
  4389 1   90.285   88.720   4.780
  4390 1   92.496   82.934   3.857
  4391 1   92.496   86.791   3.857
  4392 1   92.496   90.648   3.857
  4393 1  104.276   82.934  -1.715
  4394 1  104.276   86.791  -1.715
  4395 1  104.276   90.648  -1.715
  4396 1  105.695   81.005   0.324
  4397 1  105.695   84.862   0.324
  4398 1  105.695   88.720   0.324
  4399 1  103.484   82.934   1.247
  4400 1  103.484   86.791   1.247
  4401 1  103.484   90.648   1.247
  4402 1  106.418   81.005   6.819
  4403 1  106.418   84.862   6.819
  4404 1  106.418   88.720   6.819
  4405 1  104.999   82.934   4.780
  4406 1  104.999   86.791   4.780
  4407 1  104.999   90.648   4.780
  4408 1  107.209   81.005   3.857
  4409 1  107.209   84.862   3.857
  4410 1  107.209   88.720   3.857
  4411 1   99.371   81.005  -1.715
  4412 1   99.371   84.862  -1.715
  4413 1   99.371   88.720  -1.715
  4414 1  100.790   82.934   0.324
  4415 1  100.790   86.791   0.324
  4416 1  100.790   90.648   0.324
  4417 1   98.579   81.005   1.247
  4418 1   98.579   84.862   1.247
  4419 1   98.579   88.720   1.247
  4420 1  101.513   82.934   6.819
  4421 1  101.513   86.791   6.819
  4422 1  101.513   90.648   6.819
  4423 1  100.095   81.005   4.780
  4424 1  100.095   84.862   4.780
  4425 1  100.095   88.720   4.780
  4426 1  102.305   82.934   3.857
  4427 1  102.305   86.791   3.857
  4428 1  102.305   90.648   3.857
  4429 1  114.085   82.934  -1.715
  4430 1  114.085   86.791  -1.715
  4431 1  114.085   90.648  -1.715
  4432 1  115.504   81.005   0.324
  4433 1  115.504   84.862   0.324
  4434 1  115.504   88.720   0.324
  4435 1  113.293   82.934   1.247
  4436 1  113.293   86.791   1.247
  4437 1  113.293   90.648   1.247
  4438 1  116.226   81.005   6.819
  4439 1  116.226   84.862   6.819
  4440 1  116.226   88.720   6.819
  4441 1  114.808   82.934   4.780
  4442 1  114.808   86.791   4.780
  4443 1  114.808   90.648   4.780
  4444 1  117.018   81.005   3.857
  4445 1  117.018   84.862   3.857
  4446 1  117.018   88.720   3.857
  4447 1  109.181   81.005  -1.715
  4448 1  109.181   84.862  -1.715
  4449 1  109.181   88.720  -1.715
  4450 1  110.599   82.934   0.324
  4451 1  110.599   86.791   0.324
  4452 1  110.599   90.648   0.324
  4453 1  108.389   81.005   1.247
  4454 1  108.389   84.862   1.247
  4455 1  108.389   88.720   1.247
  4456 1  111.322   82.934   6.819
  4457 1  111.322   86.791   6.819
  4458 1  111.322   90.648   6.819
  4459 1  109.903   81.005   4.780
  4460 1  109.903   84.862   4.780
  4461 1  109.903   88.720   4.780
  4462 1  112.114   82.934   3.857
  4463 1  112.114   86.791   3.857
  4464 1  112.114   90.648   3.857
  4465 1  123.894   82.934  -1.715
  4466 1  123.894   86.791  -1.715
  4467 1  123.894   90.648  -1.715
  4468 1  125.312   81.005   0.324
  4469 1  125.312   84.862   0.324
  4470 1  125.312   88.720   0.324
  4471 1  123.102   82.934   1.247
  4472 1  123.102   86.791   1.247
  4473 1  123.102   90.648   1.247
  4474 1  126.035   81.005   6.819
  4475 1  126.035   84.862   6.819
  4476 1  126.035   88.720   6.819
  4477 1  124.617   82.934   4.780
  4478 1  124.617   86.791   4.780
  4479 1  124.617   90.648   4.780
  4480 1  126.827   81.005   3.857
  4481 1  126.827   84.862   3.857
  4482 1  126.827   88.720   3.857
  4483 1  118.990   81.005  -1.715
  4484 1  118.990   84.862  -1.715
  4485 1  118.990   88.720  -1.715
  4486 1  120.408   82.934   0.324
  4487 1  120.408   86.791   0.324
  4488 1  120.408   90.648   0.324
  4489 1  118.198   81.005   1.247
  4490 1  118.198   84.862   1.247
  4491 1  118.198   88.720   1.247
  4492 1  121.131   82.934   6.819
  4493 1  121.131   86.791   6.819
  4494 1  121.131   90.648   6.819
  4495 1  119.712   81.005   4.780
  4496 1  119.712   84.862   4.780
  4497 1  119.712   88.720   4.780
  4498 1  121.923   82.934   3.857
  4499 1  121.923   86.791   3.857
  4500 1  121.923   90.648   3.857
  4501 1  133.703   82.934  -1.715
  4502 1  133.703   86.791  -1.715
  4503 1  133.703   90.648  -1.715
  4504 1  135.121   81.005   0.324
  4505 1  135.121   84.862   0.324
  4506 1  135.121   88.720   0.324
  4507 1  132.911   82.934   1.247
  4508 1  132.911   86.791   1.247
  4509 1  132.911   90.648   1.247
  4510 1  135.844   81.005   6.819
  4511 1  135.844   84.862   6.819
  4512 1  135.844   88.720   6.819
  4513 1  134.426   82.934   4.780
  4514 1  134.426   86.791   4.780
  4515 1  134.426   90.648   4.780
  4516 1  136.636   81.005   3.857
  4517 1  136.636   84.862   3.857
  4518 1  136.636   88.720   3.857
  4519 1  128.798   81.005  -1.715
  4520 1  128.798   84.862  -1.715
  4521 1  128.798   88.720  -1.715
  4522 1  130.217   82.934   0.324
  4523 1  130.217   86.791   0.324
  4524 1  130.217   90.648   0.324
  4525 1  128.006   81.005   1.247
  4526 1  128.006   84.862   1.247
  4527 1  128.006   88.720   1.247
  4528 1  130.940   82.934   6.819
  4529 1  130.940   86.791   6.819
  4530 1  130.940   90.648   6.819
  4531 1  129.521   81.005   4.780
  4532 1  129.521   84.862   4.780
  4533 1  129.521   88.720   4.780
  4534 1  131.732   82.934   3.857
  4535 1  131.732   86.791   3.857
  4536 1  131.732   90.648   3.857
  4537 1  143.512   82.934  -1.715
  4538 1  143.512   86.791  -1.715
  4539 1  143.512   90.648  -1.715
  4540 1  144.930   81.005   0.324
  4541 1  144.930   84.862   0.324
  4542 1  144.930   88.720   0.324
  4543 1  142.720   82.934   1.247
  4544 1  142.720   86.791   1.247
  4545 1  142.720   90.648   1.247
  4546 1  145.653   81.005   6.819
  4547 1  145.653   84.862   6.819
  4548 1  145.653   88.720   6.819
  4549 1  144.234   82.934   4.780
  4550 1  144.234   86.791   4.780
  4551 1  144.234   90.648   4.780
  4552 1  146.445   81.005   3.857
  4553 1  146.445   84.862   3.857
  4554 1  146.445   88.720   3.857
  4555 1  138.607   81.005  -1.715
  4556 1  138.607   84.862  -1.715
  4557 1  138.607   88.720  -1.715
  4558 1  140.026   82.934   0.324
  4559 1  140.026   86.791   0.324
  4560 1  140.026   90.648   0.324
  4561 1  137.815   81.005   1.247
  4562 1  137.815   84.862   1.247
  4563 1  137.815   88.720   1.247
  4564 1  140.749   82.934   6.819
  4565 1  140.749   86.791   6.819
  4566 1  140.749   90.648   6.819
  4567 1  139.330   81.005   4.780
  4568 1  139.330   84.862   4.780
  4569 1  139.330   88.720   4.780
  4570 1  141.540   82.934   3.857
  4571 1  141.540   86.791   3.857
  4572 1  141.540   90.648   3.857
  4573 1  153.321   82.934  -1.715
  4574 1  153.321   86.791  -1.715
  4575 1  153.321   90.648  -1.715
  4576 1  154.739   81.005   0.324
  4577 1  154.739   84.862   0.324
  4578 1  154.739   88.720   0.324
  4579 1  152.529   82.934   1.247
  4580 1  152.529   86.791   1.247
  4581 1  152.529   90.648   1.247
  4582 1  155.462   81.005   6.819
  4583 1  155.462   84.862   6.819
  4584 1  155.462   88.720   6.819
  4585 1  154.043   82.934   4.780
  4586 1  154.043   86.791   4.780
  4587 1  154.043   90.648   4.780
  4588 1  156.254   81.005   3.857
  4589 1  156.254   84.862   3.857
  4590 1  156.254   88.720   3.857
  4591 1  148.416   81.005  -1.715
  4592 1  148.416   84.862  -1.715
  4593 1  148.416   88.720  -1.715
  4594 1  149.835   82.934   0.324
  4595 1  149.835   86.791   0.324
  4596 1  149.835   90.648   0.324
  4597 1  147.624   81.005   1.247
  4598 1  147.624   84.862   1.247
  4599 1  147.624   88.720   1.247
  4600 1  150.557   82.934   6.819
  4601 1  150.557   86.791   6.819
  4602 1  150.557   90.648   6.819
  4603 1  149.139   81.005   4.780
  4604 1  149.139   84.862   4.780
  4605 1  149.139   88.720   4.780
  4606 1  151.349   82.934   3.857
  4607 1  151.349   86.791   3.857
  4608 1  151.349   90.648   3.857
  4609 1    6.187   94.506  -1.715
  4610 1    6.187   98.363  -1.715
  4611 1    6.187  102.221  -1.715
  4612 1    7.606   92.577   0.324
  4613 1    7.606   96.434   0.324
  4614 1    7.606  100.292   0.324
  4615 1    5.395   94.506   1.247
  4616 1    5.395   98.363   1.247
  4617 1    5.395  102.221   1.247
  4618 1    8.328   92.577   6.819
  4619 1    8.328   96.434   6.819
  4620 1    8.328  100.292   6.819
  4621 1    6.910   94.506   4.780
  4622 1    6.910   98.363   4.780
  4623 1    6.910  102.221   4.780
  4624 1    9.120   92.577   3.857
  4625 1    9.120   96.434   3.857
  4626 1    9.120  100.292   3.857
  4627 1    1.283   92.577  -1.715
  4628 1    1.283   96.434  -1.715
  4629 1    1.283  100.292  -1.715
  4630 1    2.701   94.506   0.324
  4631 1    2.701   98.363   0.324
  4632 1    2.701  102.221   0.324
  4633 1    0.491   92.577   1.247
  4634 1    0.491   96.434   1.247
  4635 1    0.491  100.292   1.247
  4636 1    3.424   94.506   6.819
  4637 1    3.424   98.363   6.819
  4638 1    3.424  102.221   6.819
  4639 1    2.006   92.577   4.780
  4640 1    2.006   96.434   4.780
  4641 1    2.006  100.292   4.780
  4642 1    4.216   94.506   3.857
  4643 1    4.216   98.363   3.857
  4644 1    4.216  102.221   3.857
  4645 1   15.996   94.506  -1.715
  4646 1   15.996   98.363  -1.715
  4647 1   15.996  102.221  -1.715
  4648 1   17.415   92.577   0.324
  4649 1   17.415   96.434   0.324
  4650 1   17.415  100.292   0.324
  4651 1   15.204   94.506   1.247
  4652 1   15.204   98.363   1.247
  4653 1   15.204  102.221   1.247
  4654 1   18.137   92.577   6.819
  4655 1   18.137   96.434   6.819
  4656 1   18.137  100.292   6.819
  4657 1   16.719   94.506   4.780
  4658 1   16.719   98.363   4.780
  4659 1   16.719  102.221   4.780
  4660 1   18.929   92.577   3.857
  4661 1   18.929   96.434   3.857
  4662 1   18.929  100.292   3.857
  4663 1   11.092   92.577  -1.715
  4664 1   11.092   96.434  -1.715
  4665 1   11.092  100.292  -1.715
  4666 1   12.510   94.506   0.324
  4667 1   12.510   98.363   0.324
  4668 1   12.510  102.221   0.324
  4669 1   10.300   92.577   1.247
  4670 1   10.300   96.434   1.247
  4671 1   10.300  100.292   1.247
  4672 1   13.233   94.506   6.819
  4673 1   13.233   98.363   6.819
  4674 1   13.233  102.221   6.819
  4675 1   11.814   92.577   4.780
  4676 1   11.814   96.434   4.780
  4677 1   11.814  100.292   4.780
  4678 1   14.025   94.506   3.857
  4679 1   14.025   98.363   3.857
  4680 1   14.025  102.221   3.857
  4681 1   25.805   94.506  -1.715
  4682 1   25.805   98.363  -1.715
  4683 1   25.805  102.221  -1.715
  4684 1   27.223   92.577   0.324
  4685 1   27.223   96.434   0.324
  4686 1   27.223  100.292   0.324
  4687 1   25.013   94.506   1.247
  4688 1   25.013   98.363   1.247
  4689 1   25.013  102.221   1.247
  4690 1   27.946   92.577   6.819
  4691 1   27.946   96.434   6.819
  4692 1   27.946  100.292   6.819
  4693 1   26.528   94.506   4.780
  4694 1   26.528   98.363   4.780
  4695 1   26.528  102.221   4.780
  4696 1   28.738   92.577   3.857
  4697 1   28.738   96.434   3.857
  4698 1   28.738  100.292   3.857
  4699 1   20.900   92.577  -1.715
  4700 1   20.900   96.434  -1.715
  4701 1   20.900  100.292  -1.715
  4702 1   22.319   94.506   0.324
  4703 1   22.319   98.363   0.324
  4704 1   22.319  102.221   0.324
  4705 1   20.109   92.577   1.247
  4706 1   20.109   96.434   1.247
  4707 1   20.109  100.292   1.247
  4708 1   23.042   94.506   6.819
  4709 1   23.042   98.363   6.819
  4710 1   23.042  102.221   6.819
  4711 1   21.623   92.577   4.780
  4712 1   21.623   96.434   4.780
  4713 1   21.623  100.292   4.780
  4714 1   23.834   94.506   3.857
  4715 1   23.834   98.363   3.857
  4716 1   23.834  102.221   3.857
  4717 1   35.614   94.506  -1.715
  4718 1   35.614   98.363  -1.715
  4719 1   35.614  102.221  -1.715
  4720 1   37.032   92.577   0.324
  4721 1   37.032   96.434   0.324
  4722 1   37.032  100.292   0.324
  4723 1   34.822   94.506   1.247
  4724 1   34.822   98.363   1.247
  4725 1   34.822  102.221   1.247
  4726 1   37.755   92.577   6.819
  4727 1   37.755   96.434   6.819
  4728 1   37.755  100.292   6.819
  4729 1   36.337   94.506   4.780
  4730 1   36.337   98.363   4.780
  4731 1   36.337  102.221   4.780
  4732 1   38.547   92.577   3.857
  4733 1   38.547   96.434   3.857
  4734 1   38.547  100.292   3.857
  4735 1   30.709   92.577  -1.715
  4736 1   30.709   96.434  -1.715
  4737 1   30.709  100.292  -1.715
  4738 1   32.128   94.506   0.324
  4739 1   32.128   98.363   0.324
  4740 1   32.128  102.221   0.324
  4741 1   29.917   92.577   1.247
  4742 1   29.917   96.434   1.247
  4743 1   29.917  100.292   1.247
  4744 1   32.851   94.506   6.819
  4745 1   32.851   98.363   6.819
  4746 1   32.851  102.221   6.819
  4747 1   31.432   92.577   4.780
  4748 1   31.432   96.434   4.780
  4749 1   31.432  100.292   4.780
  4750 1   33.643   94.506   3.857
  4751 1   33.643   98.363   3.857
  4752 1   33.643  102.221   3.857
  4753 1   45.423   94.506  -1.715
  4754 1   45.423   98.363  -1.715
  4755 1   45.423  102.221  -1.715
  4756 1   46.841   92.577   0.324
  4757 1   46.841   96.434   0.324
  4758 1   46.841  100.292   0.324
  4759 1   44.631   94.506   1.247
  4760 1   44.631   98.363   1.247
  4761 1   44.631  102.221   1.247
  4762 1   47.564   92.577   6.819
  4763 1   47.564   96.434   6.819
  4764 1   47.564  100.292   6.819
  4765 1   46.145   94.506   4.780
  4766 1   46.145   98.363   4.780
  4767 1   46.145  102.221   4.780
  4768 1   48.356   92.577   3.857
  4769 1   48.356   96.434   3.857
  4770 1   48.356  100.292   3.857
  4771 1   40.518   92.577  -1.715
  4772 1   40.518   96.434  -1.715
  4773 1   40.518  100.292  -1.715
  4774 1   41.937   94.506   0.324
  4775 1   41.937   98.363   0.324
  4776 1   41.937  102.221   0.324
  4777 1   39.726   92.577   1.247
  4778 1   39.726   96.434   1.247
  4779 1   39.726  100.292   1.247
  4780 1   42.659   94.506   6.819
  4781 1   42.659   98.363   6.819
  4782 1   42.659  102.221   6.819
  4783 1   41.241   92.577   4.780
  4784 1   41.241   96.434   4.780
  4785 1   41.241  100.292   4.780
  4786 1   43.451   94.506   3.857
  4787 1   43.451   98.363   3.857
  4788 1   43.451  102.221   3.857
  4789 1   55.231   94.506  -1.715
  4790 1   55.231   98.363  -1.715
  4791 1   55.231  102.221  -1.715
  4792 1   56.650   92.577   0.324
  4793 1   56.650   96.434   0.324
  4794 1   56.650  100.292   0.324
  4795 1   54.440   94.506   1.247
  4796 1   54.440   98.363   1.247
  4797 1   54.440  102.221   1.247
  4798 1   57.373   92.577   6.819
  4799 1   57.373   96.434   6.819
  4800 1   57.373  100.292   6.819
  4801 1   55.954   94.506   4.780
  4802 1   55.954   98.363   4.780
  4803 1   55.954  102.221   4.780
  4804 1   58.165   92.577   3.857
  4805 1   58.165   96.434   3.857
  4806 1   58.165  100.292   3.857
  4807 1   50.327   92.577  -1.715
  4808 1   50.327   96.434  -1.715
  4809 1   50.327  100.292  -1.715
  4810 1   51.746   94.506   0.324
  4811 1   51.746   98.363   0.324
  4812 1   51.746  102.221   0.324
  4813 1   49.535   92.577   1.247
  4814 1   49.535   96.434   1.247
  4815 1   49.535  100.292   1.247
  4816 1   52.468   94.506   6.819
  4817 1   52.468   98.363   6.819
  4818 1   52.468  102.221   6.819
  4819 1   51.050   92.577   4.780
  4820 1   51.050   96.434   4.780
  4821 1   51.050  100.292   4.780
  4822 1   53.260   94.506   3.857
  4823 1   53.260   98.363   3.857
  4824 1   53.260  102.221   3.857
  4825 1   65.040   94.506  -1.715
  4826 1   65.040   98.363  -1.715
  4827 1   65.040  102.221  -1.715
  4828 1   66.459   92.577   0.324
  4829 1   66.459   96.434   0.324
  4830 1   66.459  100.292   0.324
  4831 1   64.248   94.506   1.247
  4832 1   64.248   98.363   1.247
  4833 1   64.248  102.221   1.247
  4834 1   67.182   92.577   6.819
  4835 1   67.182   96.434   6.819
  4836 1   67.182  100.292   6.819
  4837 1   65.763   94.506   4.780
  4838 1   65.763   98.363   4.780
  4839 1   65.763  102.221   4.780
  4840 1   67.974   92.577   3.857
  4841 1   67.974   96.434   3.857
  4842 1   67.974  100.292   3.857
  4843 1   60.136   92.577  -1.715
  4844 1   60.136   96.434  -1.715
  4845 1   60.136  100.292  -1.715
  4846 1   61.554   94.506   0.324
  4847 1   61.554   98.363   0.324
  4848 1   61.554  102.221   0.324
  4849 1   59.344   92.577   1.247
  4850 1   59.344   96.434   1.247
  4851 1   59.344  100.292   1.247
  4852 1   62.277   94.506   6.819
  4853 1   62.277   98.363   6.819
  4854 1   62.277  102.221   6.819
  4855 1   60.859   92.577   4.780
  4856 1   60.859   96.434   4.780
  4857 1   60.859  100.292   4.780
  4858 1   63.069   94.506   3.857
  4859 1   63.069   98.363   3.857
  4860 1   63.069  102.221   3.857
  4861 1   74.849   94.506  -1.715
  4862 1   74.849   98.363  -1.715
  4863 1   74.849  102.221  -1.715
  4864 1   76.268   92.577   0.324
  4865 1   76.268   96.434   0.324
  4866 1   76.268  100.292   0.324
  4867 1   74.057   94.506   1.247
  4868 1   74.057   98.363   1.247
  4869 1   74.057  102.221   1.247
  4870 1   76.990   92.577   6.819
  4871 1   76.990   96.434   6.819
  4872 1   76.990  100.292   6.819
  4873 1   75.572   94.506   4.780
  4874 1   75.572   98.363   4.780
  4875 1   75.572  102.221   4.780
  4876 1   77.782   92.577   3.857
  4877 1   77.782   96.434   3.857
  4878 1   77.782  100.292   3.857
  4879 1   69.945   92.577  -1.715
  4880 1   69.945   96.434  -1.715
  4881 1   69.945  100.292  -1.715
  4882 1   71.363   94.506   0.324
  4883 1   71.363   98.363   0.324
  4884 1   71.363  102.221   0.324
  4885 1   69.153   92.577   1.247
  4886 1   69.153   96.434   1.247
  4887 1   69.153  100.292   1.247
  4888 1   72.086   94.506   6.819
  4889 1   72.086   98.363   6.819
  4890 1   72.086  102.221   6.819
  4891 1   70.668   92.577   4.780
  4892 1   70.668   96.434   4.780
  4893 1   70.668  100.292   4.780
  4894 1   72.878   94.506   3.857
  4895 1   72.878   98.363   3.857
  4896 1   72.878  102.221   3.857
  4897 1   84.658   94.506  -1.715
  4898 1   84.658   98.363  -1.715
  4899 1   84.658  102.221  -1.715
  4900 1   86.077   92.577   0.324
  4901 1   86.077   96.434   0.324
  4902 1   86.077  100.292   0.324
  4903 1   83.866   94.506   1.247
  4904 1   83.866   98.363   1.247
  4905 1   83.866  102.221   1.247
  4906 1   86.799   92.577   6.819
  4907 1   86.799   96.434   6.819
  4908 1   86.799  100.292   6.819
  4909 1   85.381   94.506   4.780
  4910 1   85.381   98.363   4.780
  4911 1   85.381  102.221   4.780
  4912 1   87.591   92.577   3.857
  4913 1   87.591   96.434   3.857
  4914 1   87.591  100.292   3.857
  4915 1   79.754   92.577  -1.715
  4916 1   79.754   96.434  -1.715
  4917 1   79.754  100.292  -1.715
  4918 1   81.172   94.506   0.324
  4919 1   81.172   98.363   0.324
  4920 1   81.172  102.221   0.324
  4921 1   78.962   92.577   1.247
  4922 1   78.962   96.434   1.247
  4923 1   78.962  100.292   1.247
  4924 1   81.895   94.506   6.819
  4925 1   81.895   98.363   6.819
  4926 1   81.895  102.221   6.819
  4927 1   80.476   92.577   4.780
  4928 1   80.476   96.434   4.780
  4929 1   80.476  100.292   4.780
  4930 1   82.687   94.506   3.857
  4931 1   82.687   98.363   3.857
  4932 1   82.687  102.221   3.857
  4933 1   94.467   94.506  -1.715
  4934 1   94.467   98.363  -1.715
  4935 1   94.467  102.221  -1.715
  4936 1   95.885   92.577   0.324
  4937 1   95.885   96.434   0.324
  4938 1   95.885  100.292   0.324
  4939 1   93.675   94.506   1.247
  4940 1   93.675   98.363   1.247
  4941 1   93.675  102.221   1.247
  4942 1   96.608   92.577   6.819
  4943 1   96.608   96.434   6.819
  4944 1   96.608  100.292   6.819
  4945 1   95.190   94.506   4.780
  4946 1   95.190   98.363   4.780
  4947 1   95.190  102.221   4.780
  4948 1   97.400   92.577   3.857
  4949 1   97.400   96.434   3.857
  4950 1   97.400  100.292   3.857
  4951 1   89.562   92.577  -1.715
  4952 1   89.562   96.434  -1.715
  4953 1   89.562  100.292  -1.715
  4954 1   90.981   94.506   0.324
  4955 1   90.981   98.363   0.324
  4956 1   90.981  102.221   0.324
  4957 1   88.771   92.577   1.247
  4958 1   88.771   96.434   1.247
  4959 1   88.771  100.292   1.247
  4960 1   91.704   94.506   6.819
  4961 1   91.704   98.363   6.819
  4962 1   91.704  102.221   6.819
  4963 1   90.285   92.577   4.780
  4964 1   90.285   96.434   4.780
  4965 1   90.285  100.292   4.780
  4966 1   92.496   94.506   3.857
  4967 1   92.496   98.363   3.857
  4968 1   92.496  102.221   3.857
  4969 1  104.276   94.506  -1.715
  4970 1  104.276   98.363  -1.715
  4971 1  104.276  102.221  -1.715
  4972 1  105.695   92.577   0.324
  4973 1  105.695   96.434   0.324
  4974 1  105.695  100.292   0.324
  4975 1  103.484   94.506   1.247
  4976 1  103.484   98.363   1.247
  4977 1  103.484  102.221   1.247
  4978 1  106.418   92.577   6.819
  4979 1  106.418   96.434   6.819
  4980 1  106.418  100.292   6.819
  4981 1  104.999   94.506   4.780
  4982 1  104.999   98.363   4.780
  4983 1  104.999  102.221   4.780
  4984 1  107.209   92.577   3.857
  4985 1  107.209   96.434   3.857
  4986 1  107.209  100.292   3.857
  4987 1   99.371   92.577  -1.715
  4988 1   99.371   96.434  -1.715
  4989 1   99.371  100.292  -1.715
  4990 1  100.790   94.506   0.324
  4991 1  100.790   98.363   0.324
  4992 1  100.790  102.221   0.324
  4993 1   98.579   92.577   1.247
  4994 1   98.579   96.434   1.247
  4995 1   98.579  100.292   1.247
  4996 1  101.513   94.506   6.819
  4997 1  101.513   98.363   6.819
  4998 1  101.513  102.221   6.819
  4999 1  100.095   92.577   4.780
  5000 1  100.095   96.434   4.780
  5001 1  100.095  100.292   4.780
  5002 1  102.305   94.506   3.857
  5003 1  102.305   98.363   3.857
  5004 1  102.305  102.221   3.857
  5005 1  114.085   94.506  -1.715
  5006 1  114.085   98.363  -1.715
  5007 1  114.085  102.221  -1.715
  5008 1  115.504   92.577   0.324
  5009 1  115.504   96.434   0.324
  5010 1  115.504  100.292   0.324
  5011 1  113.293   94.506   1.247
  5012 1  113.293   98.363   1.247
  5013 1  113.293  102.221   1.247
  5014 1  116.226   92.577   6.819
  5015 1  116.226   96.434   6.819
  5016 1  116.226  100.292   6.819
  5017 1  114.808   94.506   4.780
  5018 1  114.808   98.363   4.780
  5019 1  114.808  102.221   4.780
  5020 1  117.018   92.577   3.857
  5021 1  117.018   96.434   3.857
  5022 1  117.018  100.292   3.857
  5023 1  109.181   92.577  -1.715
  5024 1  109.181   96.434  -1.715
  5025 1  109.181  100.292  -1.715
  5026 1  110.599   94.506   0.324
  5027 1  110.599   98.363   0.324
  5028 1  110.599  102.221   0.324
  5029 1  108.389   92.577   1.247
  5030 1  108.389   96.434   1.247
  5031 1  108.389  100.292   1.247
  5032 1  111.322   94.506   6.819
  5033 1  111.322   98.363   6.819
  5034 1  111.322  102.221   6.819
  5035 1  109.903   92.577   4.780
  5036 1  109.903   96.434   4.780
  5037 1  109.903  100.292   4.780
  5038 1  112.114   94.506   3.857
  5039 1  112.114   98.363   3.857
  5040 1  112.114  102.221   3.857
  5041 1  123.894   94.506  -1.715
  5042 1  123.894   98.363  -1.715
  5043 1  123.894  102.221  -1.715
  5044 1  125.312   92.577   0.324
  5045 1  125.312   96.434   0.324
  5046 1  125.312  100.292   0.324
  5047 1  123.102   94.506   1.247
  5048 1  123.102   98.363   1.247
  5049 1  123.102  102.221   1.247
  5050 1  126.035   92.577   6.819
  5051 1  126.035   96.434   6.819
  5052 1  126.035  100.292   6.819
  5053 1  124.617   94.506   4.780
  5054 1  124.617   98.363   4.780
  5055 1  124.617  102.221   4.780
  5056 1  126.827   92.577   3.857
  5057 1  126.827   96.434   3.857
  5058 1  126.827  100.292   3.857
  5059 1  118.990   92.577  -1.715
  5060 1  118.990   96.434  -1.715
  5061 1  118.990  100.292  -1.715
  5062 1  120.408   94.506   0.324
  5063 1  120.408   98.363   0.324
  5064 1  120.408  102.221   0.324
  5065 1  118.198   92.577   1.247
  5066 1  118.198   96.434   1.247
  5067 1  118.198  100.292   1.247
  5068 1  121.131   94.506   6.819
  5069 1  121.131   98.363   6.819
  5070 1  121.131  102.221   6.819
  5071 1  119.712   92.577   4.780
  5072 1  119.712   96.434   4.780
  5073 1  119.712  100.292   4.780
  5074 1  121.923   94.506   3.857
  5075 1  121.923   98.363   3.857
  5076 1  121.923  102.221   3.857
  5077 1  133.703   94.506  -1.715
  5078 1  133.703   98.363  -1.715
  5079 1  133.703  102.221  -1.715
  5080 1  135.121   92.577   0.324
  5081 1  135.121   96.434   0.324
  5082 1  135.121  100.292   0.324
  5083 1  132.911   94.506   1.247
  5084 1  132.911   98.363   1.247
  5085 1  132.911  102.221   1.247
  5086 1  135.844   92.577   6.819
  5087 1  135.844   96.434   6.819
  5088 1  135.844  100.292   6.819
  5089 1  134.426   94.506   4.780
  5090 1  134.426   98.363   4.780
  5091 1  134.426  102.221   4.780
  5092 1  136.636   92.577   3.857
  5093 1  136.636   96.434   3.857
  5094 1  136.636  100.292   3.857
  5095 1  128.798   92.577  -1.715
  5096 1  128.798   96.434  -1.715
  5097 1  128.798  100.292  -1.715
  5098 1  130.217   94.506   0.324
  5099 1  130.217   98.363   0.324
  5100 1  130.217  102.221   0.324
  5101 1  128.006   92.577   1.247
  5102 1  128.006   96.434   1.247
  5103 1  128.006  100.292   1.247
  5104 1  130.940   94.506   6.819
  5105 1  130.940   98.363   6.819
  5106 1  130.940  102.221   6.819
  5107 1  129.521   92.577   4.780
  5108 1  129.521   96.434   4.780
  5109 1  129.521  100.292   4.780
  5110 1  131.732   94.506   3.857
  5111 1  131.732   98.363   3.857
  5112 1  131.732  102.221   3.857
  5113 1  143.512   94.506  -1.715
  5114 1  143.512   98.363  -1.715
  5115 1  143.512  102.221  -1.715
  5116 1  144.930   92.577   0.324
  5117 1  144.930   96.434   0.324
  5118 1  144.930  100.292   0.324
  5119 1  142.720   94.506   1.247
  5120 1  142.720   98.363   1.247
  5121 1  142.720  102.221   1.247
  5122 1  145.653   92.577   6.819
  5123 1  145.653   96.434   6.819
  5124 1  145.653  100.292   6.819
  5125 1  144.234   94.506   4.780
  5126 1  144.234   98.363   4.780
  5127 1  144.234  102.221   4.780
  5128 1  146.445   92.577   3.857
  5129 1  146.445   96.434   3.857
  5130 1  146.445  100.292   3.857
  5131 1  138.607   92.577  -1.715
  5132 1  138.607   96.434  -1.715
  5133 1  138.607  100.292  -1.715
  5134 1  140.026   94.506   0.324
  5135 1  140.026   98.363   0.324
  5136 1  140.026  102.221   0.324
  5137 1  137.815   92.577   1.247
  5138 1  137.815   96.434   1.247
  5139 1  137.815  100.292   1.247
  5140 1  140.749   94.506   6.819
  5141 1  140.749   98.363   6.819
  5142 1  140.749  102.221   6.819
  5143 1  139.330   92.577   4.780
  5144 1  139.330   96.434   4.780
  5145 1  139.330  100.292   4.780
  5146 1  141.540   94.506   3.857
  5147 1  141.540   98.363   3.857
  5148 1  141.540  102.221   3.857
  5149 1  153.321   94.506  -1.715
  5150 1  153.321   98.363  -1.715
  5151 1  153.321  102.221  -1.715
  5152 1  154.739   92.577   0.324
  5153 1  154.739   96.434   0.324
  5154 1  154.739  100.292   0.324
  5155 1  152.529   94.506   1.247
  5156 1  152.529   98.363   1.247
  5157 1  152.529  102.221   1.247
  5158 1  155.462   92.577   6.819
  5159 1  155.462   96.434   6.819
  5160 1  155.462  100.292   6.819
  5161 1  154.043   94.506   4.780
  5162 1  154.043   98.363   4.780
  5163 1  154.043  102.221   4.780
  5164 1  156.254   92.577   3.857
  5165 1  156.254   96.434   3.857
  5166 1  156.254  100.292   3.857
  5167 1  148.416   92.577  -1.715
  5168 1  148.416   96.434  -1.715
  5169 1  148.416  100.292  -1.715
  5170 1  149.835   94.506   0.324
  5171 1  149.835   98.363   0.324
  5172 1  149.835  102.221   0.324
  5173 1  147.624   92.577   1.247
  5174 1  147.624   96.434   1.247
  5175 1  147.624  100.292   1.247
  5176 1  150.557   94.506   6.819
  5177 1  150.557   98.363   6.819
  5178 1  150.557  102.221   6.819
  5179 1  149.139   92.577   4.780
  5180 1  149.139   96.434   4.780
  5181 1  149.139  100.292   4.780
  5182 1  151.349   94.506   3.857
  5183 1  151.349   98.363   3.857
  5184 1  151.349  102.221   3.857
  5185 1    6.187  106.078  -1.715
  5186 1    6.187  109.936  -1.715
  5187 1    6.187  113.793  -1.715
  5188 1    7.606  104.150   0.324
  5189 1    7.606  108.007   0.324
  5190 1    7.606  111.864   0.324
  5191 1    5.395  106.078   1.247
  5192 1    5.395  109.936   1.247
  5193 1    5.395  113.793   1.247
  5194 1    8.328  104.150   6.819
  5195 1    8.328  108.007   6.819
  5196 1    8.328  111.864   6.819
  5197 1    6.910  106.078   4.780
  5198 1    6.910  109.936   4.780
  5199 1    6.910  113.793   4.780
  5200 1    9.120  104.150   3.857
  5201 1    9.120  108.007   3.857
  5202 1    9.120  111.864   3.857
  5203 1    1.283  104.150  -1.715
  5204 1    1.283  108.007  -1.715
  5205 1    1.283  111.864  -1.715
  5206 1    2.701  106.078   0.324
  5207 1    2.701  109.936   0.324
  5208 1    2.701  113.793   0.324
  5209 1    0.491  104.150   1.247
  5210 1    0.491  108.007   1.247
  5211 1    0.491  111.864   1.247
  5212 1    3.424  106.078   6.819
  5213 1    3.424  109.936   6.819
  5214 1    3.424  113.793   6.819
  5215 1    2.006  104.150   4.780
  5216 1    2.006  108.007   4.780
  5217 1    2.006  111.864   4.780
  5218 1    4.216  106.078   3.857
  5219 1    4.216  109.936   3.857
  5220 1    4.216  113.793   3.857
  5221 1   15.996  106.078  -1.715
  5222 1   15.996  109.936  -1.715
  5223 1   15.996  113.793  -1.715
  5224 1   17.415  104.150   0.324
  5225 1   17.415  108.007   0.324
  5226 1   17.415  111.864   0.324
  5227 1   15.204  106.078   1.247
  5228 1   15.204  109.936   1.247
  5229 1   15.204  113.793   1.247
  5230 1   18.137  104.150   6.819
  5231 1   18.137  108.007   6.819
  5232 1   18.137  111.864   6.819
  5233 1   16.719  106.078   4.780
  5234 1   16.719  109.936   4.780
  5235 1   16.719  113.793   4.780
  5236 1   18.929  104.150   3.857
  5237 1   18.929  108.007   3.857
  5238 1   18.929  111.864   3.857
  5239 1   11.092  104.150  -1.715
  5240 1   11.092  108.007  -1.715
  5241 1   11.092  111.864  -1.715
  5242 1   12.510  106.078   0.324
  5243 1   12.510  109.936   0.324
  5244 1   12.510  113.793   0.324
  5245 1   10.300  104.150   1.247
  5246 1   10.300  108.007   1.247
  5247 1   10.300  111.864   1.247
  5248 1   13.233  106.078   6.819
  5249 1   13.233  109.936   6.819
  5250 1   13.233  113.793   6.819
  5251 1   11.814  104.150   4.780
  5252 1   11.814  108.007   4.780
  5253 1   11.814  111.864   4.780
  5254 1   14.025  106.078   3.857
  5255 1   14.025  109.936   3.857
  5256 1   14.025  113.793   3.857
  5257 1   25.805  106.078  -1.715
  5258 1   25.805  109.936  -1.715
  5259 1   25.805  113.793  -1.715
  5260 1   27.223  104.150   0.324
  5261 1   27.223  108.007   0.324
  5262 1   27.223  111.864   0.324
  5263 1   25.013  106.078   1.247
  5264 1   25.013  109.936   1.247
  5265 1   25.013  113.793   1.247
  5266 1   27.946  104.150   6.819
  5267 1   27.946  108.007   6.819
  5268 1   27.946  111.864   6.819
  5269 1   26.528  106.078   4.780
  5270 1   26.528  109.936   4.780
  5271 1   26.528  113.793   4.780
  5272 1   28.738  104.150   3.857
  5273 1   28.738  108.007   3.857
  5274 1   28.738  111.864   3.857
  5275 1   20.900  104.150  -1.715
  5276 1   20.900  108.007  -1.715
  5277 1   20.900  111.864  -1.715
  5278 1   22.319  106.078   0.324
  5279 1   22.319  109.936   0.324
  5280 1   22.319  113.793   0.324
  5281 1   20.109  104.150   1.247
  5282 1   20.109  108.007   1.247
  5283 1   20.109  111.864   1.247
  5284 1   23.042  106.078   6.819
  5285 1   23.042  109.936   6.819
  5286 1   23.042  113.793   6.819
  5287 1   21.623  104.150   4.780
  5288 1   21.623  108.007   4.780
  5289 1   21.623  111.864   4.780
  5290 1   23.834  106.078   3.857
  5291 1   23.834  109.936   3.857
  5292 1   23.834  113.793   3.857
  5293 1   35.614  106.078  -1.715
  5294 1   35.614  109.936  -1.715
  5295 1   35.614  113.793  -1.715
  5296 1   37.032  104.150   0.324
  5297 1   37.032  108.007   0.324
  5298 1   37.032  111.864   0.324
  5299 1   34.822  106.078   1.247
  5300 1   34.822  109.936   1.247
  5301 1   34.822  113.793   1.247
  5302 1   37.755  104.150   6.819
  5303 1   37.755  108.007   6.819
  5304 1   37.755  111.864   6.819
  5305 1   36.337  106.078   4.780
  5306 1   36.337  109.936   4.780
  5307 1   36.337  113.793   4.780
  5308 1   38.547  104.150   3.857
  5309 1   38.547  108.007   3.857
  5310 1   38.547  111.864   3.857
  5311 1   30.709  104.150  -1.715
  5312 1   30.709  108.007  -1.715
  5313 1   30.709  111.864  -1.715
  5314 1   32.128  106.078   0.324
  5315 1   32.128  109.936   0.324
  5316 1   32.128  113.793   0.324
  5317 1   29.917  104.150   1.247
  5318 1   29.917  108.007   1.247
  5319 1   29.917  111.864   1.247
  5320 1   32.851  106.078   6.819
  5321 1   32.851  109.936   6.819
  5322 1   32.851  113.793   6.819
  5323 1   31.432  104.150   4.780
  5324 1   31.432  108.007   4.780
  5325 1   31.432  111.864   4.780
  5326 1   33.643  106.078   3.857
  5327 1   33.643  109.936   3.857
  5328 1   33.643  113.793   3.857
  5329 1   45.423  106.078  -1.715
  5330 1   45.423  109.936  -1.715
  5331 1   45.423  113.793  -1.715
  5332 1   46.841  104.150   0.324
  5333 1   46.841  108.007   0.324
  5334 1   46.841  111.864   0.324
  5335 1   44.631  106.078   1.247
  5336 1   44.631  109.936   1.247
  5337 1   44.631  113.793   1.247
  5338 1   47.564  104.150   6.819
  5339 1   47.564  108.007   6.819
  5340 1   47.564  111.864   6.819
  5341 1   46.145  106.078   4.780
  5342 1   46.145  109.936   4.780
  5343 1   46.145  113.793   4.780
  5344 1   48.356  104.150   3.857
  5345 1   48.356  108.007   3.857
  5346 1   48.356  111.864   3.857
  5347 1   40.518  104.150  -1.715
  5348 1   40.518  108.007  -1.715
  5349 1   40.518  111.864  -1.715
  5350 1   41.937  106.078   0.324
  5351 1   41.937  109.936   0.324
  5352 1   41.937  113.793   0.324
  5353 1   39.726  104.150   1.247
  5354 1   39.726  108.007   1.247
  5355 1   39.726  111.864   1.247
  5356 1   42.659  106.078   6.819
  5357 1   42.659  109.936   6.819
  5358 1   42.659  113.793   6.819
  5359 1   41.241  104.150   4.780
  5360 1   41.241  108.007   4.780
  5361 1   41.241  111.864   4.780
  5362 1   43.451  106.078   3.857
  5363 1   43.451  109.936   3.857
  5364 1   43.451  113.793   3.857
  5365 1   55.231  106.078  -1.715
  5366 1   55.231  109.936  -1.715
  5367 1   55.231  113.793  -1.715
  5368 1   56.650  104.150   0.324
  5369 1   56.650  108.007   0.324
  5370 1   56.650  111.864   0.324
  5371 1   54.440  106.078   1.247
  5372 1   54.440  109.936   1.247
  5373 1   54.440  113.793   1.247
  5374 1   57.373  104.150   6.819
  5375 1   57.373  108.007   6.819
  5376 1   57.373  111.864   6.819
  5377 1   55.954  106.078   4.780
  5378 1   55.954  109.936   4.780
  5379 1   55.954  113.793   4.780
  5380 1   58.165  104.150   3.857
  5381 1   58.165  108.007   3.857
  5382 1   58.165  111.864   3.857
  5383 1   50.327  104.150  -1.715
  5384 1   50.327  108.007  -1.715
  5385 1   50.327  111.864  -1.715
  5386 1   51.746  106.078   0.324
  5387 1   51.746  109.936   0.324
  5388 1   51.746  113.793   0.324
  5389 1   49.535  104.150   1.247
  5390 1   49.535  108.007   1.247
  5391 1   49.535  111.864   1.247
  5392 1   52.468  106.078   6.819
  5393 1   52.468  109.936   6.819
  5394 1   52.468  113.793   6.819
  5395 1   51.050  104.150   4.780
  5396 1   51.050  108.007   4.780
  5397 1   51.050  111.864   4.780
  5398 1   53.260  106.078   3.857
  5399 1   53.260  109.936   3.857
  5400 1   53.260  113.793   3.857
  5401 1   65.040  106.078  -1.715
  5402 1   65.040  109.936  -1.715
  5403 1   65.040  113.793  -1.715
  5404 1   66.459  104.150   0.324
  5405 1   66.459  108.007   0.324
  5406 1   66.459  111.864   0.324
  5407 1   64.248  106.078   1.247
  5408 1   64.248  109.936   1.247
  5409 1   64.248  113.793   1.247
  5410 1   67.182  104.150   6.819
  5411 1   67.182  108.007   6.819
  5412 1   67.182  111.864   6.819
  5413 1   65.763  106.078   4.780
  5414 1   65.763  109.936   4.780
  5415 1   65.763  113.793   4.780
  5416 1   67.974  104.150   3.857
  5417 1   67.974  108.007   3.857
  5418 1   67.974  111.864   3.857
  5419 1   60.136  104.150  -1.715
  5420 1   60.136  108.007  -1.715
  5421 1   60.136  111.864  -1.715
  5422 1   61.554  106.078   0.324
  5423 1   61.554  109.936   0.324
  5424 1   61.554  113.793   0.324
  5425 1   59.344  104.150   1.247
  5426 1   59.344  108.007   1.247
  5427 1   59.344  111.864   1.247
  5428 1   62.277  106.078   6.819
  5429 1   62.277  109.936   6.819
  5430 1   62.277  113.793   6.819
  5431 1   60.859  104.150   4.780
  5432 1   60.859  108.007   4.780
  5433 1   60.859  111.864   4.780
  5434 1   63.069  106.078   3.857
  5435 1   63.069  109.936   3.857
  5436 1   63.069  113.793   3.857
  5437 1   74.849  106.078  -1.715
  5438 1   74.849  109.936  -1.715
  5439 1   74.849  113.793  -1.715
  5440 1   76.268  104.150   0.324
  5441 1   76.268  108.007   0.324
  5442 1   76.268  111.864   0.324
  5443 1   74.057  106.078   1.247
  5444 1   74.057  109.936   1.247
  5445 1   74.057  113.793   1.247
  5446 1   76.990  104.150   6.819
  5447 1   76.990  108.007   6.819
  5448 1   76.990  111.864   6.819
  5449 1   75.572  106.078   4.780
  5450 1   75.572  109.936   4.780
  5451 1   75.572  113.793   4.780
  5452 1   77.782  104.150   3.857
  5453 1   77.782  108.007   3.857
  5454 1   77.782  111.864   3.857
  5455 1   69.945  104.150  -1.715
  5456 1   69.945  108.007  -1.715
  5457 1   69.945  111.864  -1.715
  5458 1   71.363  106.078   0.324
  5459 1   71.363  109.936   0.324
  5460 1   71.363  113.793   0.324
  5461 1   69.153  104.150   1.247
  5462 1   69.153  108.007   1.247
  5463 1   69.153  111.864   1.247
  5464 1   72.086  106.078   6.819
  5465 1   72.086  109.936   6.819
  5466 1   72.086  113.793   6.819
  5467 1   70.668  104.150   4.780
  5468 1   70.668  108.007   4.780
  5469 1   70.668  111.864   4.780
  5470 1   72.878  106.078   3.857
  5471 1   72.878  109.936   3.857
  5472 1   72.878  113.793   3.857
  5473 1   84.658  106.078  -1.715
  5474 1   84.658  109.936  -1.715
  5475 1   84.658  113.793  -1.715
  5476 1   86.077  104.150   0.324
  5477 1   86.077  108.007   0.324
  5478 1   86.077  111.864   0.324
  5479 1   83.866  106.078   1.247
  5480 1   83.866  109.936   1.247
  5481 1   83.866  113.793   1.247
  5482 1   86.799  104.150   6.819
  5483 1   86.799  108.007   6.819
  5484 1   86.799  111.864   6.819
  5485 1   85.381  106.078   4.780
  5486 1   85.381  109.936   4.780
  5487 1   85.381  113.793   4.780
  5488 1   87.591  104.150   3.857
  5489 1   87.591  108.007   3.857
  5490 1   87.591  111.864   3.857
  5491 1   79.754  104.150  -1.715
  5492 1   79.754  108.007  -1.715
  5493 1   79.754  111.864  -1.715
  5494 1   81.172  106.078   0.324
  5495 1   81.172  109.936   0.324
  5496 1   81.172  113.793   0.324
  5497 1   78.962  104.150   1.247
  5498 1   78.962  108.007   1.247
  5499 1   78.962  111.864   1.247
  5500 1   81.895  106.078   6.819
  5501 1   81.895  109.936   6.819
  5502 1   81.895  113.793   6.819
  5503 1   80.476  104.150   4.780
  5504 1   80.476  108.007   4.780
  5505 1   80.476  111.864   4.780
  5506 1   82.687  106.078   3.857
  5507 1   82.687  109.936   3.857
  5508 1   82.687  113.793   3.857
  5509 1   94.467  106.078  -1.715
  5510 1   94.467  109.936  -1.715
  5511 1   94.467  113.793  -1.715
  5512 1   95.885  104.150   0.324
  5513 1   95.885  108.007   0.324
  5514 1   95.885  111.864   0.324
  5515 1   93.675  106.078   1.247
  5516 1   93.675  109.936   1.247
  5517 1   93.675  113.793   1.247
  5518 1   96.608  104.150   6.819
  5519 1   96.608  108.007   6.819
  5520 1   96.608  111.864   6.819
  5521 1   95.190  106.078   4.780
  5522 1   95.190  109.936   4.780
  5523 1   95.190  113.793   4.780
  5524 1   97.400  104.150   3.857
  5525 1   97.400  108.007   3.857
  5526 1   97.400  111.864   3.857
  5527 1   89.562  104.150  -1.715
  5528 1   89.562  108.007  -1.715
  5529 1   89.562  111.864  -1.715
  5530 1   90.981  106.078   0.324
  5531 1   90.981  109.936   0.324
  5532 1   90.981  113.793   0.324
  5533 1   88.771  104.150   1.247
  5534 1   88.771  108.007   1.247
  5535 1   88.771  111.864   1.247
  5536 1   91.704  106.078   6.819
  5537 1   91.704  109.936   6.819
  5538 1   91.704  113.793   6.819
  5539 1   90.285  104.150   4.780
  5540 1   90.285  108.007   4.780
  5541 1   90.285  111.864   4.780
  5542 1   92.496  106.078   3.857
  5543 1   92.496  109.936   3.857
  5544 1   92.496  113.793   3.857
  5545 1  104.276  106.078  -1.715
  5546 1  104.276  109.936  -1.715
  5547 1  104.276  113.793  -1.715
  5548 1  105.695  104.150   0.324
  5549 1  105.695  108.007   0.324
  5550 1  105.695  111.864   0.324
  5551 1  103.484  106.078   1.247
  5552 1  103.484  109.936   1.247
  5553 1  103.484  113.793   1.247
  5554 1  106.418  104.150   6.819
  5555 1  106.418  108.007   6.819
  5556 1  106.418  111.864   6.819
  5557 1  104.999  106.078   4.780
  5558 1  104.999  109.936   4.780
  5559 1  104.999  113.793   4.780
  5560 1  107.209  104.150   3.857
  5561 1  107.209  108.007   3.857
  5562 1  107.209  111.864   3.857
  5563 1   99.371  104.150  -1.715
  5564 1   99.371  108.007  -1.715
  5565 1   99.371  111.864  -1.715
  5566 1  100.790  106.078   0.324
  5567 1  100.790  109.936   0.324
  5568 1  100.790  113.793   0.324
  5569 1   98.579  104.150   1.247
  5570 1   98.579  108.007   1.247
  5571 1   98.579  111.864   1.247
  5572 1  101.513  106.078   6.819
  5573 1  101.513  109.936   6.819
  5574 1  101.513  113.793   6.819
  5575 1  100.095  104.150   4.780
  5576 1  100.095  108.007   4.780
  5577 1  100.095  111.864   4.780
  5578 1  102.305  106.078   3.857
  5579 1  102.305  109.936   3.857
  5580 1  102.305  113.793   3.857
  5581 1  114.085  106.078  -1.715
  5582 1  114.085  109.936  -1.715
  5583 1  114.085  113.793  -1.715
  5584 1  115.504  104.150   0.324
  5585 1  115.504  108.007   0.324
  5586 1  115.504  111.864   0.324
  5587 1  113.293  106.078   1.247
  5588 1  113.293  109.936   1.247
  5589 1  113.293  113.793   1.247
  5590 1  116.226  104.150   6.819
  5591 1  116.226  108.007   6.819
  5592 1  116.226  111.864   6.819
  5593 1  114.808  106.078   4.780
  5594 1  114.808  109.936   4.780
  5595 1  114.808  113.793   4.780
  5596 1  117.018  104.150   3.857
  5597 1  117.018  108.007   3.857
  5598 1  117.018  111.864   3.857
  5599 1  109.181  104.150  -1.715
  5600 1  109.181  108.007  -1.715
  5601 1  109.181  111.864  -1.715
  5602 1  110.599  106.078   0.324
  5603 1  110.599  109.936   0.324
  5604 1  110.599  113.793   0.324
  5605 1  108.389  104.150   1.247
  5606 1  108.389  108.007   1.247
  5607 1  108.389  111.864   1.247
  5608 1  111.322  106.078   6.819
  5609 1  111.322  109.936   6.819
  5610 1  111.322  113.793   6.819
  5611 1  109.903  104.150   4.780
  5612 1  109.903  108.007   4.780
  5613 1  109.903  111.864   4.780
  5614 1  112.114  106.078   3.857
  5615 1  112.114  109.936   3.857
  5616 1  112.114  113.793   3.857
  5617 1  123.894  106.078  -1.715
  5618 1  123.894  109.936  -1.715
  5619 1  123.894  113.793  -1.715
  5620 1  125.312  104.150   0.324
  5621 1  125.312  108.007   0.324
  5622 1  125.312  111.864   0.324
  5623 1  123.102  106.078   1.247
  5624 1  123.102  109.936   1.247
  5625 1  123.102  113.793   1.247
  5626 1  126.035  104.150   6.819
  5627 1  126.035  108.007   6.819
  5628 1  126.035  111.864   6.819
  5629 1  124.617  106.078   4.780
  5630 1  124.617  109.936   4.780
  5631 1  124.617  113.793   4.780
  5632 1  126.827  104.150   3.857
  5633 1  126.827  108.007   3.857
  5634 1  126.827  111.864   3.857
  5635 1  118.990  104.150  -1.715
  5636 1  118.990  108.007  -1.715
  5637 1  118.990  111.864  -1.715
  5638 1  120.408  106.078   0.324
  5639 1  120.408  109.936   0.324
  5640 1  120.408  113.793   0.324
  5641 1  118.198  104.150   1.247
  5642 1  118.198  108.007   1.247
  5643 1  118.198  111.864   1.247
  5644 1  121.131  106.078   6.819
  5645 1  121.131  109.936   6.819
  5646 1  121.131  113.793   6.819
  5647 1  119.712  104.150   4.780
  5648 1  119.712  108.007   4.780
  5649 1  119.712  111.864   4.780
  5650 1  121.923  106.078   3.857
  5651 1  121.923  109.936   3.857
  5652 1  121.923  113.793   3.857
  5653 1  133.703  106.078  -1.715
  5654 1  133.703  109.936  -1.715
  5655 1  133.703  113.793  -1.715
  5656 1  135.121  104.150   0.324
  5657 1  135.121  108.007   0.324
  5658 1  135.121  111.864   0.324
  5659 1  132.911  106.078   1.247
  5660 1  132.911  109.936   1.247
  5661 1  132.911  113.793   1.247
  5662 1  135.844  104.150   6.819
  5663 1  135.844  108.007   6.819
  5664 1  135.844  111.864   6.819
  5665 1  134.426  106.078   4.780
  5666 1  134.426  109.936   4.780
  5667 1  134.426  113.793   4.780
  5668 1  136.636  104.150   3.857
  5669 1  136.636  108.007   3.857
  5670 1  136.636  111.864   3.857
  5671 1  128.798  104.150  -1.715
  5672 1  128.798  108.007  -1.715
  5673 1  128.798  111.864  -1.715
  5674 1  130.217  106.078   0.324
  5675 1  130.217  109.936   0.324
  5676 1  130.217  113.793   0.324
  5677 1  128.006  104.150   1.247
  5678 1  128.006  108.007   1.247
  5679 1  128.006  111.864   1.247
  5680 1  130.940  106.078   6.819
  5681 1  130.940  109.936   6.819
  5682 1  130.940  113.793   6.819
  5683 1  129.521  104.150   4.780
  5684 1  129.521  108.007   4.780
  5685 1  129.521  111.864   4.780
  5686 1  131.732  106.078   3.857
  5687 1  131.732  109.936   3.857
  5688 1  131.732  113.793   3.857
  5689 1  143.512  106.078  -1.715
  5690 1  143.512  109.936  -1.715
  5691 1  143.512  113.793  -1.715
  5692 1  144.930  104.150   0.324
  5693 1  144.930  108.007   0.324
  5694 1  144.930  111.864   0.324
  5695 1  142.720  106.078   1.247
  5696 1  142.720  109.936   1.247
  5697 1  142.720  113.793   1.247
  5698 1  145.653  104.150   6.819
  5699 1  145.653  108.007   6.819
  5700 1  145.653  111.864   6.819
  5701 1  144.234  106.078   4.780
  5702 1  144.234  109.936   4.780
  5703 1  144.234  113.793   4.780
  5704 1  146.445  104.150   3.857
  5705 1  146.445  108.007   3.857
  5706 1  146.445  111.864   3.857
  5707 1  138.607  104.150  -1.715
  5708 1  138.607  108.007  -1.715
  5709 1  138.607  111.864  -1.715
  5710 1  140.026  106.078   0.324
  5711 1  140.026  109.936   0.324
  5712 1  140.026  113.793   0.324
  5713 1  137.815  104.150   1.247
  5714 1  137.815  108.007   1.247
  5715 1  137.815  111.864   1.247
  5716 1  140.749  106.078   6.819
  5717 1  140.749  109.936   6.819
  5718 1  140.749  113.793   6.819
  5719 1  139.330  104.150   4.780
  5720 1  139.330  108.007   4.780
  5721 1  139.330  111.864   4.780
  5722 1  141.540  106.078   3.857
  5723 1  141.540  109.936   3.857
  5724 1  141.540  113.793   3.857
  5725 1  153.321  106.078  -1.715
  5726 1  153.321  109.936  -1.715
  5727 1  153.321  113.793  -1.715
  5728 1  154.739  104.150   0.324
  5729 1  154.739  108.007   0.324
  5730 1  154.739  111.864   0.324
  5731 1  152.529  106.078   1.247
  5732 1  152.529  109.936   1.247
  5733 1  152.529  113.793   1.247
  5734 1  155.462  104.150   6.819
  5735 1  155.462  108.007   6.819
  5736 1  155.462  111.864   6.819
  5737 1  154.043  106.078   4.780
  5738 1  154.043  109.936   4.780
  5739 1  154.043  113.793   4.780
  5740 1  156.254  104.150   3.857
  5741 1  156.254  108.007   3.857
  5742 1  156.254  111.864   3.857
  5743 1  148.416  104.150  -1.715
  5744 1  148.416  108.007  -1.715
  5745 1  148.416  111.864  -1.715
  5746 1  149.835  106.078   0.324
  5747 1  149.835  109.936   0.324
  5748 1  149.835  113.793   0.324
  5749 1  147.624  104.150   1.247
  5750 1  147.624  108.007   1.247
  5751 1  147.624  111.864   1.247
  5752 1  150.557  106.078   6.819
  5753 1  150.557  109.936   6.819
  5754 1  150.557  113.793   6.819
  5755 1  149.139  104.150   4.780
  5756 1  149.139  108.007   4.780
  5757 1  149.139  111.864   4.780
  5758 1  151.349  106.078   3.857
  5759 1  151.349  109.936   3.857
  5760 1  151.349  113.793   3.857
  5761 1    6.187  117.651  -1.715
  5762 1    6.187  121.508  -1.715
  5763 1    6.187  125.365  -1.715
  5764 1    7.606  115.722   0.324
  5765 1    7.606  119.579   0.324
  5766 1    7.606  123.437   0.324
  5767 1    5.395  117.651   1.247
  5768 1    5.395  121.508   1.247
  5769 1    5.395  125.365   1.247
  5770 1    8.328  115.722   6.819
  5771 1    8.328  119.579   6.819
  5772 1    8.328  123.437   6.819
  5773 1    6.910  117.651   4.780
  5774 1    6.910  121.508   4.780
  5775 1    6.910  125.365   4.780
  5776 1    9.120  115.722   3.857
  5777 1    9.120  119.579   3.857
  5778 1    9.120  123.437   3.857
  5779 1    1.283  115.722  -1.715
  5780 1    1.283  119.579  -1.715
  5781 1    1.283  123.437  -1.715
  5782 1    2.701  117.651   0.324
  5783 1    2.701  121.508   0.324
  5784 1    2.701  125.365   0.324
  5785 1    0.491  115.722   1.247
  5786 1    0.491  119.579   1.247
  5787 1    0.491  123.437   1.247
  5788 1    3.424  117.651   6.819
  5789 1    3.424  121.508   6.819
  5790 1    3.424  125.365   6.819
  5791 1    2.006  115.722   4.780
  5792 1    2.006  119.579   4.780
  5793 1    2.006  123.437   4.780
  5794 1    4.216  117.651   3.857
  5795 1    4.216  121.508   3.857
  5796 1    4.216  125.365   3.857
  5797 1   15.996  117.651  -1.715
  5798 1   15.996  121.508  -1.715
  5799 1   15.996  125.365  -1.715
  5800 1   17.415  115.722   0.324
  5801 1   17.415  119.579   0.324
  5802 1   17.415  123.437   0.324
  5803 1   15.204  117.651   1.247
  5804 1   15.204  121.508   1.247
  5805 1   15.204  125.365   1.247
  5806 1   18.137  115.722   6.819
  5807 1   18.137  119.579   6.819
  5808 1   18.137  123.437   6.819
  5809 1   16.719  117.651   4.780
  5810 1   16.719  121.508   4.780
  5811 1   16.719  125.365   4.780
  5812 1   18.929  115.722   3.857
  5813 1   18.929  119.579   3.857
  5814 1   18.929  123.437   3.857
  5815 1   11.092  115.722  -1.715
  5816 1   11.092  119.579  -1.715
  5817 1   11.092  123.437  -1.715
  5818 1   12.510  117.651   0.324
  5819 1   12.510  121.508   0.324
  5820 1   12.510  125.365   0.324
  5821 1   10.300  115.722   1.247
  5822 1   10.300  119.579   1.247
  5823 1   10.300  123.437   1.247
  5824 1   13.233  117.651   6.819
  5825 1   13.233  121.508   6.819
  5826 1   13.233  125.365   6.819
  5827 1   11.814  115.722   4.780
  5828 1   11.814  119.579   4.780
  5829 1   11.814  123.437   4.780
  5830 1   14.025  117.651   3.857
  5831 1   14.025  121.508   3.857
  5832 1   14.025  125.365   3.857
  5833 1   25.805  117.651  -1.715
  5834 1   25.805  121.508  -1.715
  5835 1   25.805  125.365  -1.715
  5836 1   27.223  115.722   0.324
  5837 1   27.223  119.579   0.324
  5838 1   27.223  123.437   0.324
  5839 1   25.013  117.651   1.247
  5840 1   25.013  121.508   1.247
  5841 1   25.013  125.365   1.247
  5842 1   27.946  115.722   6.819
  5843 1   27.946  119.579   6.819
  5844 1   27.946  123.437   6.819
  5845 1   26.528  117.651   4.780
  5846 1   26.528  121.508   4.780
  5847 1   26.528  125.365   4.780
  5848 1   28.738  115.722   3.857
  5849 1   28.738  119.579   3.857
  5850 1   28.738  123.437   3.857
  5851 1   20.900  115.722  -1.715
  5852 1   20.900  119.579  -1.715
  5853 1   20.900  123.437  -1.715
  5854 1   22.319  117.651   0.324
  5855 1   22.319  121.508   0.324
  5856 1   22.319  125.365   0.324
  5857 1   20.109  115.722   1.247
  5858 1   20.109  119.579   1.247
  5859 1   20.109  123.437   1.247
  5860 1   23.042  117.651   6.819
  5861 1   23.042  121.508   6.819
  5862 1   23.042  125.365   6.819
  5863 1   21.623  115.722   4.780
  5864 1   21.623  119.579   4.780
  5865 1   21.623  123.437   4.780
  5866 1   23.834  117.651   3.857
  5867 1   23.834  121.508   3.857
  5868 1   23.834  125.365   3.857
  5869 1   35.614  117.651  -1.715
  5870 1   35.614  121.508  -1.715
  5871 1   35.614  125.365  -1.715
  5872 1   37.032  115.722   0.324
  5873 1   37.032  119.579   0.324
  5874 1   37.032  123.437   0.324
  5875 1   34.822  117.651   1.247
  5876 1   34.822  121.508   1.247
  5877 1   34.822  125.365   1.247
  5878 1   37.755  115.722   6.819
  5879 1   37.755  119.579   6.819
  5880 1   37.755  123.437   6.819
  5881 1   36.337  117.651   4.780
  5882 1   36.337  121.508   4.780
  5883 1   36.337  125.365   4.780
  5884 1   38.547  115.722   3.857
  5885 1   38.547  119.579   3.857
  5886 1   38.547  123.437   3.857
  5887 1   30.709  115.722  -1.715
  5888 1   30.709  119.579  -1.715
  5889 1   30.709  123.437  -1.715
  5890 1   32.128  117.651   0.324
  5891 1   32.128  121.508   0.324
  5892 1   32.128  125.365   0.324
  5893 1   29.917  115.722   1.247
  5894 1   29.917  119.579   1.247
  5895 1   29.917  123.437   1.247
  5896 1   32.851  117.651   6.819
  5897 1   32.851  121.508   6.819
  5898 1   32.851  125.365   6.819
  5899 1   31.432  115.722   4.780
  5900 1   31.432  119.579   4.780
  5901 1   31.432  123.437   4.780
  5902 1   33.643  117.651   3.857
  5903 1   33.643  121.508   3.857
  5904 1   33.643  125.365   3.857
  5905 1   45.423  117.651  -1.715
  5906 1   45.423  121.508  -1.715
  5907 1   45.423  125.365  -1.715
  5908 1   46.841  115.722   0.324
  5909 1   46.841  119.579   0.324
  5910 1   46.841  123.437   0.324
  5911 1   44.631  117.651   1.247
  5912 1   44.631  121.508   1.247
  5913 1   44.631  125.365   1.247
  5914 1   47.564  115.722   6.819
  5915 1   47.564  119.579   6.819
  5916 1   47.564  123.437   6.819
  5917 1   46.145  117.651   4.780
  5918 1   46.145  121.508   4.780
  5919 1   46.145  125.365   4.780
  5920 1   48.356  115.722   3.857
  5921 1   48.356  119.579   3.857
  5922 1   48.356  123.437   3.857
  5923 1   40.518  115.722  -1.715
  5924 1   40.518  119.579  -1.715
  5925 1   40.518  123.437  -1.715
  5926 1   41.937  117.651   0.324
  5927 1   41.937  121.508   0.324
  5928 1   41.937  125.365   0.324
  5929 1   39.726  115.722   1.247
  5930 1   39.726  119.579   1.247
  5931 1   39.726  123.437   1.247
  5932 1   42.659  117.651   6.819
  5933 1   42.659  121.508   6.819
  5934 1   42.659  125.365   6.819
  5935 1   41.241  115.722   4.780
  5936 1   41.241  119.579   4.780
  5937 1   41.241  123.437   4.780
  5938 1   43.451  117.651   3.857
  5939 1   43.451  121.508   3.857
  5940 1   43.451  125.365   3.857
  5941 1   55.231  117.651  -1.715
  5942 1   55.231  121.508  -1.715
  5943 1   55.231  125.365  -1.715
  5944 1   56.650  115.722   0.324
  5945 1   56.650  119.579   0.324
  5946 1   56.650  123.437   0.324
  5947 1   54.440  117.651   1.247
  5948 1   54.440  121.508   1.247
  5949 1   54.440  125.365   1.247
  5950 1   57.373  115.722   6.819
  5951 1   57.373  119.579   6.819
  5952 1   57.373  123.437   6.819
  5953 1   55.954  117.651   4.780
  5954 1   55.954  121.508   4.780
  5955 1   55.954  125.365   4.780
  5956 1   58.165  115.722   3.857
  5957 1   58.165  119.579   3.857
  5958 1   58.165  123.437   3.857
  5959 1   50.327  115.722  -1.715
  5960 1   50.327  119.579  -1.715
  5961 1   50.327  123.437  -1.715
  5962 1   51.746  117.651   0.324
  5963 1   51.746  121.508   0.324
  5964 1   51.746  125.365   0.324
  5965 1   49.535  115.722   1.247
  5966 1   49.535  119.579   1.247
  5967 1   49.535  123.437   1.247
  5968 1   52.468  117.651   6.819
  5969 1   52.468  121.508   6.819
  5970 1   52.468  125.365   6.819
  5971 1   51.050  115.722   4.780
  5972 1   51.050  119.579   4.780
  5973 1   51.050  123.437   4.780
  5974 1   53.260  117.651   3.857
  5975 1   53.260  121.508   3.857
  5976 1   53.260  125.365   3.857
  5977 1   65.040  117.651  -1.715
  5978 1   65.040  121.508  -1.715
  5979 1   65.040  125.365  -1.715
  5980 1   66.459  115.722   0.324
  5981 1   66.459  119.579   0.324
  5982 1   66.459  123.437   0.324
  5983 1   64.248  117.651   1.247
  5984 1   64.248  121.508   1.247
  5985 1   64.248  125.365   1.247
  5986 1   67.182  115.722   6.819
  5987 1   67.182  119.579   6.819
  5988 1   67.182  123.437   6.819
  5989 1   65.763  117.651   4.780
  5990 1   65.763  121.508   4.780
  5991 1   65.763  125.365   4.780
  5992 1   67.974  115.722   3.857
  5993 1   67.974  119.579   3.857
  5994 1   67.974  123.437   3.857
  5995 1   60.136  115.722  -1.715
  5996 1   60.136  119.579  -1.715
  5997 1   60.136  123.437  -1.715
  5998 1   61.554  117.651   0.324
  5999 1   61.554  121.508   0.324
  6000 1   61.554  125.365   0.324
  6001 1   59.344  115.722   1.247
  6002 1   59.344  119.579   1.247
  6003 1   59.344  123.437   1.247
  6004 1   62.277  117.651   6.819
  6005 1   62.277  121.508   6.819
  6006 1   62.277  125.365   6.819
  6007 1   60.859  115.722   4.780
  6008 1   60.859  119.579   4.780
  6009 1   60.859  123.437   4.780
  6010 1   63.069  117.651   3.857
  6011 1   63.069  121.508   3.857
  6012 1   63.069  125.365   3.857
  6013 1   74.849  117.651  -1.715
  6014 1   74.849  121.508  -1.715
  6015 1   74.849  125.365  -1.715
  6016 1   76.268  115.722   0.324
  6017 1   76.268  119.579   0.324
  6018 1   76.268  123.437   0.324
  6019 1   74.057  117.651   1.247
  6020 1   74.057  121.508   1.247
  6021 1   74.057  125.365   1.247
  6022 1   76.990  115.722   6.819
  6023 1   76.990  119.579   6.819
  6024 1   76.990  123.437   6.819
  6025 1   75.572  117.651   4.780
  6026 1   75.572  121.508   4.780
  6027 1   75.572  125.365   4.780
  6028 1   77.782  115.722   3.857
  6029 1   77.782  119.579   3.857
  6030 1   77.782  123.437   3.857
  6031 1   69.945  115.722  -1.715
  6032 1   69.945  119.579  -1.715
  6033 1   69.945  123.437  -1.715
  6034 1   71.363  117.651   0.324
  6035 1   71.363  121.508   0.324
  6036 1   71.363  125.365   0.324
  6037 1   69.153  115.722   1.247
  6038 1   69.153  119.579   1.247
  6039 1   69.153  123.437   1.247
  6040 1   72.086  117.651   6.819
  6041 1   72.086  121.508   6.819
  6042 1   72.086  125.365   6.819
  6043 1   70.668  115.722   4.780
  6044 1   70.668  119.579   4.780
  6045 1   70.668  123.437   4.780
  6046 1   72.878  117.651   3.857
  6047 1   72.878  121.508   3.857
  6048 1   72.878  125.365   3.857
  6049 1   84.658  117.651  -1.715
  6050 1   84.658  121.508  -1.715
  6051 1   84.658  125.365  -1.715
  6052 1   86.077  115.722   0.324
  6053 1   86.077  119.579   0.324
  6054 1   86.077  123.437   0.324
  6055 1   83.866  117.651   1.247
  6056 1   83.866  121.508   1.247
  6057 1   83.866  125.365   1.247
  6058 1   86.799  115.722   6.819
  6059 1   86.799  119.579   6.819
  6060 1   86.799  123.437   6.819
  6061 1   85.381  117.651   4.780
  6062 1   85.381  121.508   4.780
  6063 1   85.381  125.365   4.780
  6064 1   87.591  115.722   3.857
  6065 1   87.591  119.579   3.857
  6066 1   87.591  123.437   3.857
  6067 1   79.754  115.722  -1.715
  6068 1   79.754  119.579  -1.715
  6069 1   79.754  123.437  -1.715
  6070 1   81.172  117.651   0.324
  6071 1   81.172  121.508   0.324
  6072 1   81.172  125.365   0.324
  6073 1   78.962  115.722   1.247
  6074 1   78.962  119.579   1.247
  6075 1   78.962  123.437   1.247
  6076 1   81.895  117.651   6.819
  6077 1   81.895  121.508   6.819
  6078 1   81.895  125.365   6.819
  6079 1   80.476  115.722   4.780
  6080 1   80.476  119.579   4.780
  6081 1   80.476  123.437   4.780
  6082 1   82.687  117.651   3.857
  6083 1   82.687  121.508   3.857
  6084 1   82.687  125.365   3.857
  6085 1   94.467  117.651  -1.715
  6086 1   94.467  121.508  -1.715
  6087 1   94.467  125.365  -1.715
  6088 1   95.885  115.722   0.324
  6089 1   95.885  119.579   0.324
  6090 1   95.885  123.437   0.324
  6091 1   93.675  117.651   1.247
  6092 1   93.675  121.508   1.247
  6093 1   93.675  125.365   1.247
  6094 1   96.608  115.722   6.819
  6095 1   96.608  119.579   6.819
  6096 1   96.608  123.437   6.819
  6097 1   95.190  117.651   4.780
  6098 1   95.190  121.508   4.780
  6099 1   95.190  125.365   4.780
  6100 1   97.400  115.722   3.857
  6101 1   97.400  119.579   3.857
  6102 1   97.400  123.437   3.857
  6103 1   89.562  115.722  -1.715
  6104 1   89.562  119.579  -1.715
  6105 1   89.562  123.437  -1.715
  6106 1   90.981  117.651   0.324
  6107 1   90.981  121.508   0.324
  6108 1   90.981  125.365   0.324
  6109 1   88.771  115.722   1.247
  6110 1   88.771  119.579   1.247
  6111 1   88.771  123.437   1.247
  6112 1   91.704  117.651   6.819
  6113 1   91.704  121.508   6.819
  6114 1   91.704  125.365   6.819
  6115 1   90.285  115.722   4.780
  6116 1   90.285  119.579   4.780
  6117 1   90.285  123.437   4.780
  6118 1   92.496  117.651   3.857
  6119 1   92.496  121.508   3.857
  6120 1   92.496  125.365   3.857
  6121 1  104.276  117.651  -1.715
  6122 1  104.276  121.508  -1.715
  6123 1  104.276  125.365  -1.715
  6124 1  105.695  115.722   0.324
  6125 1  105.695  119.579   0.324
  6126 1  105.695  123.437   0.324
  6127 1  103.484  117.651   1.247
  6128 1  103.484  121.508   1.247
  6129 1  103.484  125.365   1.247
  6130 1  106.418  115.722   6.819
  6131 1  106.418  119.579   6.819
  6132 1  106.418  123.437   6.819
  6133 1  104.999  117.651   4.780
  6134 1  104.999  121.508   4.780
  6135 1  104.999  125.365   4.780
  6136 1  107.209  115.722   3.857
  6137 1  107.209  119.579   3.857
  6138 1  107.209  123.437   3.857
  6139 1   99.371  115.722  -1.715
  6140 1   99.371  119.579  -1.715
  6141 1   99.371  123.437  -1.715
  6142 1  100.790  117.651   0.324
  6143 1  100.790  121.508   0.324
  6144 1  100.790  125.365   0.324
  6145 1   98.579  115.722   1.247
  6146 1   98.579  119.579   1.247
  6147 1   98.579  123.437   1.247
  6148 1  101.513  117.651   6.819
  6149 1  101.513  121.508   6.819
  6150 1  101.513  125.365   6.819
  6151 1  100.095  115.722   4.780
  6152 1  100.095  119.579   4.780
  6153 1  100.095  123.437   4.780
  6154 1  102.305  117.651   3.857
  6155 1  102.305  121.508   3.857
  6156 1  102.305  125.365   3.857
  6157 1  114.085  117.651  -1.715
  6158 1  114.085  121.508  -1.715
  6159 1  114.085  125.365  -1.715
  6160 1  115.504  115.722   0.324
  6161 1  115.504  119.579   0.324
  6162 1  115.504  123.437   0.324
  6163 1  113.293  117.651   1.247
  6164 1  113.293  121.508   1.247
  6165 1  113.293  125.365   1.247
  6166 1  116.226  115.722   6.819
  6167 1  116.226  119.579   6.819
  6168 1  116.226  123.437   6.819
  6169 1  114.808  117.651   4.780
  6170 1  114.808  121.508   4.780
  6171 1  114.808  125.365   4.780
  6172 1  117.018  115.722   3.857
  6173 1  117.018  119.579   3.857
  6174 1  117.018  123.437   3.857
  6175 1  109.181  115.722  -1.715
  6176 1  109.181  119.579  -1.715
  6177 1  109.181  123.437  -1.715
  6178 1  110.599  117.651   0.324
  6179 1  110.599  121.508   0.324
  6180 1  110.599  125.365   0.324
  6181 1  108.389  115.722   1.247
  6182 1  108.389  119.579   1.247
  6183 1  108.389  123.437   1.247
  6184 1  111.322  117.651   6.819
  6185 1  111.322  121.508   6.819
  6186 1  111.322  125.365   6.819
  6187 1  109.903  115.722   4.780
  6188 1  109.903  119.579   4.780
  6189 1  109.903  123.437   4.780
  6190 1  112.114  117.651   3.857
  6191 1  112.114  121.508   3.857
  6192 1  112.114  125.365   3.857
  6193 1  123.894  117.651  -1.715
  6194 1  123.894  121.508  -1.715
  6195 1  123.894  125.365  -1.715
  6196 1  125.312  115.722   0.324
  6197 1  125.312  119.579   0.324
  6198 1  125.312  123.437   0.324
  6199 1  123.102  117.651   1.247
  6200 1  123.102  121.508   1.247
  6201 1  123.102  125.365   1.247
  6202 1  126.035  115.722   6.819
  6203 1  126.035  119.579   6.819
  6204 1  126.035  123.437   6.819
  6205 1  124.617  117.651   4.780
  6206 1  124.617  121.508   4.780
  6207 1  124.617  125.365   4.780
  6208 1  126.827  115.722   3.857
  6209 1  126.827  119.579   3.857
  6210 1  126.827  123.437   3.857
  6211 1  118.990  115.722  -1.715
  6212 1  118.990  119.579  -1.715
  6213 1  118.990  123.437  -1.715
  6214 1  120.408  117.651   0.324
  6215 1  120.408  121.508   0.324
  6216 1  120.408  125.365   0.324
  6217 1  118.198  115.722   1.247
  6218 1  118.198  119.579   1.247
  6219 1  118.198  123.437   1.247
  6220 1  121.131  117.651   6.819
  6221 1  121.131  121.508   6.819
  6222 1  121.131  125.365   6.819
  6223 1  119.712  115.722   4.780
  6224 1  119.712  119.579   4.780
  6225 1  119.712  123.437   4.780
  6226 1  121.923  117.651   3.857
  6227 1  121.923  121.508   3.857
  6228 1  121.923  125.365   3.857
  6229 1  133.703  117.651  -1.715
  6230 1  133.703  121.508  -1.715
  6231 1  133.703  125.365  -1.715
  6232 1  135.121  115.722   0.324
  6233 1  135.121  119.579   0.324
  6234 1  135.121  123.437   0.324
  6235 1  132.911  117.651   1.247
  6236 1  132.911  121.508   1.247
  6237 1  132.911  125.365   1.247
  6238 1  135.844  115.722   6.819
  6239 1  135.844  119.579   6.819
  6240 1  135.844  123.437   6.819
  6241 1  134.426  117.651   4.780
  6242 1  134.426  121.508   4.780
  6243 1  134.426  125.365   4.780
  6244 1  136.636  115.722   3.857
  6245 1  136.636  119.579   3.857
  6246 1  136.636  123.437   3.857
  6247 1  128.798  115.722  -1.715
  6248 1  128.798  119.579  -1.715
  6249 1  128.798  123.437  -1.715
  6250 1  130.217  117.651   0.324
  6251 1  130.217  121.508   0.324
  6252 1  130.217  125.365   0.324
  6253 1  128.006  115.722   1.247
  6254 1  128.006  119.579   1.247
  6255 1  128.006  123.437   1.247
  6256 1  130.940  117.651   6.819
  6257 1  130.940  121.508   6.819
  6258 1  130.940  125.365   6.819
  6259 1  129.521  115.722   4.780
  6260 1  129.521  119.579   4.780
  6261 1  129.521  123.437   4.780
  6262 1  131.732  117.651   3.857
  6263 1  131.732  121.508   3.857
  6264 1  131.732  125.365   3.857
  6265 1  143.512  117.651  -1.715
  6266 1  143.512  121.508  -1.715
  6267 1  143.512  125.365  -1.715
  6268 1  144.930  115.722   0.324
  6269 1  144.930  119.579   0.324
  6270 1  144.930  123.437   0.324
  6271 1  142.720  117.651   1.247
  6272 1  142.720  121.508   1.247
  6273 1  142.720  125.365   1.247
  6274 1  145.653  115.722   6.819
  6275 1  145.653  119.579   6.819
  6276 1  145.653  123.437   6.819
  6277 1  144.234  117.651   4.780
  6278 1  144.234  121.508   4.780
  6279 1  144.234  125.365   4.780
  6280 1  146.445  115.722   3.857
  6281 1  146.445  119.579   3.857
  6282 1  146.445  123.437   3.857
  6283 1  138.607  115.722  -1.715
  6284 1  138.607  119.579  -1.715
  6285 1  138.607  123.437  -1.715
  6286 1  140.026  117.651   0.324
  6287 1  140.026  121.508   0.324
  6288 1  140.026  125.365   0.324
  6289 1  137.815  115.722   1.247
  6290 1  137.815  119.579   1.247
  6291 1  137.815  123.437   1.247
  6292 1  140.749  117.651   6.819
  6293 1  140.749  121.508   6.819
  6294 1  140.749  125.365   6.819
  6295 1  139.330  115.722   4.780
  6296 1  139.330  119.579   4.780
  6297 1  139.330  123.437   4.780
  6298 1  141.540  117.651   3.857
  6299 1  141.540  121.508   3.857
  6300 1  141.540  125.365   3.857
  6301 1  153.321  117.651  -1.715
  6302 1  153.321  121.508  -1.715
  6303 1  153.321  125.365  -1.715
  6304 1  154.739  115.722   0.324
  6305 1  154.739  119.579   0.324
  6306 1  154.739  123.437   0.324
  6307 1  152.529  117.651   1.247
  6308 1  152.529  121.508   1.247
  6309 1  152.529  125.365   1.247
  6310 1  155.462  115.722   6.819
  6311 1  155.462  119.579   6.819
  6312 1  155.462  123.437   6.819
  6313 1  154.043  117.651   4.780
  6314 1  154.043  121.508   4.780
  6315 1  154.043  125.365   4.780
  6316 1  156.254  115.722   3.857
  6317 1  156.254  119.579   3.857
  6318 1  156.254  123.437   3.857
  6319 1  148.416  115.722  -1.715
  6320 1  148.416  119.579  -1.715
  6321 1  148.416  123.437  -1.715
  6322 1  149.835  117.651   0.324
  6323 1  149.835  121.508   0.324
  6324 1  149.835  125.365   0.324
  6325 1  147.624  115.722   1.247
  6326 1  147.624  119.579   1.247
  6327 1  147.624  123.437   1.247
  6328 1  150.557  117.651   6.819
  6329 1  150.557  121.508   6.819
  6330 1  150.557  125.365   6.819
  6331 1  149.139  115.722   4.780
  6332 1  149.139  119.579   4.780
  6333 1  149.139  123.437   4.780
  6334 1  151.349  117.651   3.857
  6335 1  151.349  121.508   3.857
  6336 1  151.349  125.365   3.857
  6337 1    6.187  129.223  -1.715
  6338 1    6.187  133.080  -1.715
  6339 1    6.187  136.938  -1.715
  6340 1    7.606  127.294   0.324
  6341 1    7.606  131.151   0.324
  6342 1    7.606  135.009   0.324
  6343 1    5.395  129.223   1.247
  6344 1    5.395  133.080   1.247
  6345 1    5.395  136.938   1.247
  6346 1    8.328  127.294   6.819
  6347 1    8.328  131.151   6.819
  6348 1    8.328  135.009   6.819
  6349 1    6.910  129.223   4.780
  6350 1    6.910  133.080   4.780
  6351 1    6.910  136.938   4.780
  6352 1    9.120  127.294   3.857
  6353 1    9.120  131.151   3.857
  6354 1    9.120  135.009   3.857
  6355 1    1.283  127.294  -1.715
  6356 1    1.283  131.151  -1.715
  6357 1    1.283  135.009  -1.715
  6358 1    2.701  129.223   0.324
  6359 1    2.701  133.080   0.324
  6360 1    2.701  136.938   0.324
  6361 1    0.491  127.294   1.247
  6362 1    0.491  131.151   1.247
  6363 1    0.491  135.009   1.247
  6364 1    3.424  129.223   6.819
  6365 1    3.424  133.080   6.819
  6366 1    3.424  136.938   6.819
  6367 1    2.006  127.294   4.780
  6368 1    2.006  131.151   4.780
  6369 1    2.006  135.009   4.780
  6370 1    4.216  129.223   3.857
  6371 1    4.216  133.080   3.857
  6372 1    4.216  136.938   3.857
  6373 1   15.996  129.223  -1.715
  6374 1   15.996  133.080  -1.715
  6375 1   15.996  136.938  -1.715
  6376 1   17.415  127.294   0.324
  6377 1   17.415  131.151   0.324
  6378 1   17.415  135.009   0.324
  6379 1   15.204  129.223   1.247
  6380 1   15.204  133.080   1.247
  6381 1   15.204  136.938   1.247
  6382 1   18.137  127.294   6.819
  6383 1   18.137  131.151   6.819
  6384 1   18.137  135.009   6.819
  6385 1   16.719  129.223   4.780
  6386 1   16.719  133.080   4.780
  6387 1   16.719  136.938   4.780
  6388 1   18.929  127.294   3.857
  6389 1   18.929  131.151   3.857
  6390 1   18.929  135.009   3.857
  6391 1   11.092  127.294  -1.715
  6392 1   11.092  131.151  -1.715
  6393 1   11.092  135.009  -1.715
  6394 1   12.510  129.223   0.324
  6395 1   12.510  133.080   0.324
  6396 1   12.510  136.938   0.324
  6397 1   10.300  127.294   1.247
  6398 1   10.300  131.151   1.247
  6399 1   10.300  135.009   1.247
  6400 1   13.233  129.223   6.819
  6401 1   13.233  133.080   6.819
  6402 1   13.233  136.938   6.819
  6403 1   11.814  127.294   4.780
  6404 1   11.814  131.151   4.780
  6405 1   11.814  135.009   4.780
  6406 1   14.025  129.223   3.857
  6407 1   14.025  133.080   3.857
  6408 1   14.025  136.938   3.857
  6409 1   25.805  129.223  -1.715
  6410 1   25.805  133.080  -1.715
  6411 1   25.805  136.938  -1.715
  6412 1   27.223  127.294   0.324
  6413 1   27.223  131.151   0.324
  6414 1   27.223  135.009   0.324
  6415 1   25.013  129.223   1.247
  6416 1   25.013  133.080   1.247
  6417 1   25.013  136.938   1.247
  6418 1   27.946  127.294   6.819
  6419 1   27.946  131.151   6.819
  6420 1   27.946  135.009   6.819
  6421 1   26.528  129.223   4.780
  6422 1   26.528  133.080   4.780
  6423 1   26.528  136.938   4.780
  6424 1   28.738  127.294   3.857
  6425 1   28.738  131.151   3.857
  6426 1   28.738  135.009   3.857
  6427 1   20.900  127.294  -1.715
  6428 1   20.900  131.151  -1.715
  6429 1   20.900  135.009  -1.715
  6430 1   22.319  129.223   0.324
  6431 1   22.319  133.080   0.324
  6432 1   22.319  136.938   0.324
  6433 1   20.109  127.294   1.247
  6434 1   20.109  131.151   1.247
  6435 1   20.109  135.009   1.247
  6436 1   23.042  129.223   6.819
  6437 1   23.042  133.080   6.819
  6438 1   23.042  136.938   6.819
  6439 1   21.623  127.294   4.780
  6440 1   21.623  131.151   4.780
  6441 1   21.623  135.009   4.780
  6442 1   23.834  129.223   3.857
  6443 1   23.834  133.080   3.857
  6444 1   23.834  136.938   3.857
  6445 1   35.614  129.223  -1.715
  6446 1   35.614  133.080  -1.715
  6447 1   35.614  136.938  -1.715
  6448 1   37.032  127.294   0.324
  6449 1   37.032  131.151   0.324
  6450 1   37.032  135.009   0.324
  6451 1   34.822  129.223   1.247
  6452 1   34.822  133.080   1.247
  6453 1   34.822  136.938   1.247
  6454 1   37.755  127.294   6.819
  6455 1   37.755  131.151   6.819
  6456 1   37.755  135.009   6.819
  6457 1   36.337  129.223   4.780
  6458 1   36.337  133.080   4.780
  6459 1   36.337  136.938   4.780
  6460 1   38.547  127.294   3.857
  6461 1   38.547  131.151   3.857
  6462 1   38.547  135.009   3.857
  6463 1   30.709  127.294  -1.715
  6464 1   30.709  131.151  -1.715
  6465 1   30.709  135.009  -1.715
  6466 1   32.128  129.223   0.324
  6467 1   32.128  133.080   0.324
  6468 1   32.128  136.938   0.324
  6469 1   29.917  127.294   1.247
  6470 1   29.917  131.151   1.247
  6471 1   29.917  135.009   1.247
  6472 1   32.851  129.223   6.819
  6473 1   32.851  133.080   6.819
  6474 1   32.851  136.938   6.819
  6475 1   31.432  127.294   4.780
  6476 1   31.432  131.151   4.780
  6477 1   31.432  135.009   4.780
  6478 1   33.643  129.223   3.857
  6479 1   33.643  133.080   3.857
  6480 1   33.643  136.938   3.857
  6481 1   45.423  129.223  -1.715
  6482 1   45.423  133.080  -1.715
  6483 1   45.423  136.938  -1.715
  6484 1   46.841  127.294   0.324
  6485 1   46.841  131.151   0.324
  6486 1   46.841  135.009   0.324
  6487 1   44.631  129.223   1.247
  6488 1   44.631  133.080   1.247
  6489 1   44.631  136.938   1.247
  6490 1   47.564  127.294   6.819
  6491 1   47.564  131.151   6.819
  6492 1   47.564  135.009   6.819
  6493 1   46.145  129.223   4.780
  6494 1   46.145  133.080   4.780
  6495 1   46.145  136.938   4.780
  6496 1   48.356  127.294   3.857
  6497 1   48.356  131.151   3.857
  6498 1   48.356  135.009   3.857
  6499 1   40.518  127.294  -1.715
  6500 1   40.518  131.151  -1.715
  6501 1   40.518  135.009  -1.715
  6502 1   41.937  129.223   0.324
  6503 1   41.937  133.080   0.324
  6504 1   41.937  136.938   0.324
  6505 1   39.726  127.294   1.247
  6506 1   39.726  131.151   1.247
  6507 1   39.726  135.009   1.247
  6508 1   42.659  129.223   6.819
  6509 1   42.659  133.080   6.819
  6510 1   42.659  136.938   6.819
  6511 1   41.241  127.294   4.780
  6512 1   41.241  131.151   4.780
  6513 1   41.241  135.009   4.780
  6514 1   43.451  129.223   3.857
  6515 1   43.451  133.080   3.857
  6516 1   43.451  136.938   3.857
  6517 1   55.231  129.223  -1.715
  6518 1   55.231  133.080  -1.715
  6519 1   55.231  136.938  -1.715
  6520 1   56.650  127.294   0.324
  6521 1   56.650  131.151   0.324
  6522 1   56.650  135.009   0.324
  6523 1   54.440  129.223   1.247
  6524 1   54.440  133.080   1.247
  6525 1   54.440  136.938   1.247
  6526 1   57.373  127.294   6.819
  6527 1   57.373  131.151   6.819
  6528 1   57.373  135.009   6.819
  6529 1   55.954  129.223   4.780
  6530 1   55.954  133.080   4.780
  6531 1   55.954  136.938   4.780
  6532 1   58.165  127.294   3.857
  6533 1   58.165  131.151   3.857
  6534 1   58.165  135.009   3.857
  6535 1   50.327  127.294  -1.715
  6536 1   50.327  131.151  -1.715
  6537 1   50.327  135.009  -1.715
  6538 1   51.746  129.223   0.324
  6539 1   51.746  133.080   0.324
  6540 1   51.746  136.938   0.324
  6541 1   49.535  127.294   1.247
  6542 1   49.535  131.151   1.247
  6543 1   49.535  135.009   1.247
  6544 1   52.468  129.223   6.819
  6545 1   52.468  133.080   6.819
  6546 1   52.468  136.938   6.819
  6547 1   51.050  127.294   4.780
  6548 1   51.050  131.151   4.780
  6549 1   51.050  135.009   4.780
  6550 1   53.260  129.223   3.857
  6551 1   53.260  133.080   3.857
  6552 1   53.260  136.938   3.857
  6553 1   65.040  129.223  -1.715
  6554 1   65.040  133.080  -1.715
  6555 1   65.040  136.938  -1.715
  6556 1   66.459  127.294   0.324
  6557 1   66.459  131.151   0.324
  6558 1   66.459  135.009   0.324
  6559 1   64.248  129.223   1.247
  6560 1   64.248  133.080   1.247
  6561 1   64.248  136.938   1.247
  6562 1   67.182  127.294   6.819
  6563 1   67.182  131.151   6.819
  6564 1   67.182  135.009   6.819
  6565 1   65.763  129.223   4.780
  6566 1   65.763  133.080   4.780
  6567 1   65.763  136.938   4.780
  6568 1   67.974  127.294   3.857
  6569 1   67.974  131.151   3.857
  6570 1   67.974  135.009   3.857
  6571 1   60.136  127.294  -1.715
  6572 1   60.136  131.151  -1.715
  6573 1   60.136  135.009  -1.715
  6574 1   61.554  129.223   0.324
  6575 1   61.554  133.080   0.324
  6576 1   61.554  136.938   0.324
  6577 1   59.344  127.294   1.247
  6578 1   59.344  131.151   1.247
  6579 1   59.344  135.009   1.247
  6580 1   62.277  129.223   6.819
  6581 1   62.277  133.080   6.819
  6582 1   62.277  136.938   6.819
  6583 1   60.859  127.294   4.780
  6584 1   60.859  131.151   4.780
  6585 1   60.859  135.009   4.780
  6586 1   63.069  129.223   3.857
  6587 1   63.069  133.080   3.857
  6588 1   63.069  136.938   3.857
  6589 1   74.849  129.223  -1.715
  6590 1   74.849  133.080  -1.715
  6591 1   74.849  136.938  -1.715
  6592 1   76.268  127.294   0.324
  6593 1   76.268  131.151   0.324
  6594 1   76.268  135.009   0.324
  6595 1   74.057  129.223   1.247
  6596 1   74.057  133.080   1.247
  6597 1   74.057  136.938   1.247
  6598 1   76.990  127.294   6.819
  6599 1   76.990  131.151   6.819
  6600 1   76.990  135.009   6.819
  6601 1   75.572  129.223   4.780
  6602 1   75.572  133.080   4.780
  6603 1   75.572  136.938   4.780
  6604 1   77.782  127.294   3.857
  6605 1   77.782  131.151   3.857
  6606 1   77.782  135.009   3.857
  6607 1   69.945  127.294  -1.715
  6608 1   69.945  131.151  -1.715
  6609 1   69.945  135.009  -1.715
  6610 1   71.363  129.223   0.324
  6611 1   71.363  133.080   0.324
  6612 1   71.363  136.938   0.324
  6613 1   69.153  127.294   1.247
  6614 1   69.153  131.151   1.247
  6615 1   69.153  135.009   1.247
  6616 1   72.086  129.223   6.819
  6617 1   72.086  133.080   6.819
  6618 1   72.086  136.938   6.819
  6619 1   70.668  127.294   4.780
  6620 1   70.668  131.151   4.780
  6621 1   70.668  135.009   4.780
  6622 1   72.878  129.223   3.857
  6623 1   72.878  133.080   3.857
  6624 1   72.878  136.938   3.857
  6625 1   84.658  129.223  -1.715
  6626 1   84.658  133.080  -1.715
  6627 1   84.658  136.938  -1.715
  6628 1   86.077  127.294   0.324
  6629 1   86.077  131.151   0.324
  6630 1   86.077  135.009   0.324
  6631 1   83.866  129.223   1.247
  6632 1   83.866  133.080   1.247
  6633 1   83.866  136.938   1.247
  6634 1   86.799  127.294   6.819
  6635 1   86.799  131.151   6.819
  6636 1   86.799  135.009   6.819
  6637 1   85.381  129.223   4.780
  6638 1   85.381  133.080   4.780
  6639 1   85.381  136.938   4.780
  6640 1   87.591  127.294   3.857
  6641 1   87.591  131.151   3.857
  6642 1   87.591  135.009   3.857
  6643 1   79.754  127.294  -1.715
  6644 1   79.754  131.151  -1.715
  6645 1   79.754  135.009  -1.715
  6646 1   81.172  129.223   0.324
  6647 1   81.172  133.080   0.324
  6648 1   81.172  136.938   0.324
  6649 1   78.962  127.294   1.247
  6650 1   78.962  131.151   1.247
  6651 1   78.962  135.009   1.247
  6652 1   81.895  129.223   6.819
  6653 1   81.895  133.080   6.819
  6654 1   81.895  136.938   6.819
  6655 1   80.476  127.294   4.780
  6656 1   80.476  131.151   4.780
  6657 1   80.476  135.009   4.780
  6658 1   82.687  129.223   3.857
  6659 1   82.687  133.080   3.857
  6660 1   82.687  136.938   3.857
  6661 1   94.467  129.223  -1.715
  6662 1   94.467  133.080  -1.715
  6663 1   94.467  136.938  -1.715
  6664 1   95.885  127.294   0.324
  6665 1   95.885  131.151   0.324
  6666 1   95.885  135.009   0.324
  6667 1   93.675  129.223   1.247
  6668 1   93.675  133.080   1.247
  6669 1   93.675  136.938   1.247
  6670 1   96.608  127.294   6.819
  6671 1   96.608  131.151   6.819
  6672 1   96.608  135.009   6.819
  6673 1   95.190  129.223   4.780
  6674 1   95.190  133.080   4.780
  6675 1   95.190  136.938   4.780
  6676 1   97.400  127.294   3.857
  6677 1   97.400  131.151   3.857
  6678 1   97.400  135.009   3.857
  6679 1   89.562  127.294  -1.715
  6680 1   89.562  131.151  -1.715
  6681 1   89.562  135.009  -1.715
  6682 1   90.981  129.223   0.324
  6683 1   90.981  133.080   0.324
  6684 1   90.981  136.938   0.324
  6685 1   88.771  127.294   1.247
  6686 1   88.771  131.151   1.247
  6687 1   88.771  135.009   1.247
  6688 1   91.704  129.223   6.819
  6689 1   91.704  133.080   6.819
  6690 1   91.704  136.938   6.819
  6691 1   90.285  127.294   4.780
  6692 1   90.285  131.151   4.780
  6693 1   90.285  135.009   4.780
  6694 1   92.496  129.223   3.857
  6695 1   92.496  133.080   3.857
  6696 1   92.496  136.938   3.857
  6697 1  104.276  129.223  -1.715
  6698 1  104.276  133.080  -1.715
  6699 1  104.276  136.938  -1.715
  6700 1  105.695  127.294   0.324
  6701 1  105.695  131.151   0.324
  6702 1  105.695  135.009   0.324
  6703 1  103.484  129.223   1.247
  6704 1  103.484  133.080   1.247
  6705 1  103.484  136.938   1.247
  6706 1  106.418  127.294   6.819
  6707 1  106.418  131.151   6.819
  6708 1  106.418  135.009   6.819
  6709 1  104.999  129.223   4.780
  6710 1  104.999  133.080   4.780
  6711 1  104.999  136.938   4.780
  6712 1  107.209  127.294   3.857
  6713 1  107.209  131.151   3.857
  6714 1  107.209  135.009   3.857
  6715 1   99.371  127.294  -1.715
  6716 1   99.371  131.151  -1.715
  6717 1   99.371  135.009  -1.715
  6718 1  100.790  129.223   0.324
  6719 1  100.790  133.080   0.324
  6720 1  100.790  136.938   0.324
  6721 1   98.579  127.294   1.247
  6722 1   98.579  131.151   1.247
  6723 1   98.579  135.009   1.247
  6724 1  101.513  129.223   6.819
  6725 1  101.513  133.080   6.819
  6726 1  101.513  136.938   6.819
  6727 1  100.095  127.294   4.780
  6728 1  100.095  131.151   4.780
  6729 1  100.095  135.009   4.780
  6730 1  102.305  129.223   3.857
  6731 1  102.305  133.080   3.857
  6732 1  102.305  136.938   3.857
  6733 1  114.085  129.223  -1.715
  6734 1  114.085  133.080  -1.715
  6735 1  114.085  136.938  -1.715
  6736 1  115.504  127.294   0.324
  6737 1  115.504  131.151   0.324
  6738 1  115.504  135.009   0.324
  6739 1  113.293  129.223   1.247
  6740 1  113.293  133.080   1.247
  6741 1  113.293  136.938   1.247
  6742 1  116.226  127.294   6.819
  6743 1  116.226  131.151   6.819
  6744 1  116.226  135.009   6.819
  6745 1  114.808  129.223   4.780
  6746 1  114.808  133.080   4.780
  6747 1  114.808  136.938   4.780
  6748 1  117.018  127.294   3.857
  6749 1  117.018  131.151   3.857
  6750 1  117.018  135.009   3.857
  6751 1  109.181  127.294  -1.715
  6752 1  109.181  131.151  -1.715
  6753 1  109.181  135.009  -1.715
  6754 1  110.599  129.223   0.324
  6755 1  110.599  133.080   0.324
  6756 1  110.599  136.938   0.324
  6757 1  108.389  127.294   1.247
  6758 1  108.389  131.151   1.247
  6759 1  108.389  135.009   1.247
  6760 1  111.322  129.223   6.819
  6761 1  111.322  133.080   6.819
  6762 1  111.322  136.938   6.819
  6763 1  109.903  127.294   4.780
  6764 1  109.903  131.151   4.780
  6765 1  109.903  135.009   4.780
  6766 1  112.114  129.223   3.857
  6767 1  112.114  133.080   3.857
  6768 1  112.114  136.938   3.857
  6769 1  123.894  129.223  -1.715
  6770 1  123.894  133.080  -1.715
  6771 1  123.894  136.938  -1.715
  6772 1  125.312  127.294   0.324
  6773 1  125.312  131.151   0.324
  6774 1  125.312  135.009   0.324
  6775 1  123.102  129.223   1.247
  6776 1  123.102  133.080   1.247
  6777 1  123.102  136.938   1.247
  6778 1  126.035  127.294   6.819
  6779 1  126.035  131.151   6.819
  6780 1  126.035  135.009   6.819
  6781 1  124.617  129.223   4.780
  6782 1  124.617  133.080   4.780
  6783 1  124.617  136.938   4.780
  6784 1  126.827  127.294   3.857
  6785 1  126.827  131.151   3.857
  6786 1  126.827  135.009   3.857
  6787 1  118.990  127.294  -1.715
  6788 1  118.990  131.151  -1.715
  6789 1  118.990  135.009  -1.715
  6790 1  120.408  129.223   0.324
  6791 1  120.408  133.080   0.324
  6792 1  120.408  136.938   0.324
  6793 1  118.198  127.294   1.247
  6794 1  118.198  131.151   1.247
  6795 1  118.198  135.009   1.247
  6796 1  121.131  129.223   6.819
  6797 1  121.131  133.080   6.819
  6798 1  121.131  136.938   6.819
  6799 1  119.712  127.294   4.780
  6800 1  119.712  131.151   4.780
  6801 1  119.712  135.009   4.780
  6802 1  121.923  129.223   3.857
  6803 1  121.923  133.080   3.857
  6804 1  121.923  136.938   3.857
  6805 1  133.703  129.223  -1.715
  6806 1  133.703  133.080  -1.715
  6807 1  133.703  136.938  -1.715
  6808 1  135.121  127.294   0.324
  6809 1  135.121  131.151   0.324
  6810 1  135.121  135.009   0.324
  6811 1  132.911  129.223   1.247
  6812 1  132.911  133.080   1.247
  6813 1  132.911  136.938   1.247
  6814 1  135.844  127.294   6.819
  6815 1  135.844  131.151   6.819
  6816 1  135.844  135.009   6.819
  6817 1  134.426  129.223   4.780
  6818 1  134.426  133.080   4.780
  6819 1  134.426  136.938   4.780
  6820 1  136.636  127.294   3.857
  6821 1  136.636  131.151   3.857
  6822 1  136.636  135.009   3.857
  6823 1  128.798  127.294  -1.715
  6824 1  128.798  131.151  -1.715
  6825 1  128.798  135.009  -1.715
  6826 1  130.217  129.223   0.324
  6827 1  130.217  133.080   0.324
  6828 1  130.217  136.938   0.324
  6829 1  128.006  127.294   1.247
  6830 1  128.006  131.151   1.247
  6831 1  128.006  135.009   1.247
  6832 1  130.940  129.223   6.819
  6833 1  130.940  133.080   6.819
  6834 1  130.940  136.938   6.819
  6835 1  129.521  127.294   4.780
  6836 1  129.521  131.151   4.780
  6837 1  129.521  135.009   4.780
  6838 1  131.732  129.223   3.857
  6839 1  131.732  133.080   3.857
  6840 1  131.732  136.938   3.857
  6841 1  143.512  129.223  -1.715
  6842 1  143.512  133.080  -1.715
  6843 1  143.512  136.938  -1.715
  6844 1  144.930  127.294   0.324
  6845 1  144.930  131.151   0.324
  6846 1  144.930  135.009   0.324
  6847 1  142.720  129.223   1.247
  6848 1  142.720  133.080   1.247
  6849 1  142.720  136.938   1.247
  6850 1  145.653  127.294   6.819
  6851 1  145.653  131.151   6.819
  6852 1  145.653  135.009   6.819
  6853 1  144.234  129.223   4.780
  6854 1  144.234  133.080   4.780
  6855 1  144.234  136.938   4.780
  6856 1  146.445  127.294   3.857
  6857 1  146.445  131.151   3.857
  6858 1  146.445  135.009   3.857
  6859 1  138.607  127.294  -1.715
  6860 1  138.607  131.151  -1.715
  6861 1  138.607  135.009  -1.715
  6862 1  140.026  129.223   0.324
  6863 1  140.026  133.080   0.324
  6864 1  140.026  136.938   0.324
  6865 1  137.815  127.294   1.247
  6866 1  137.815  131.151   1.247
  6867 1  137.815  135.009   1.247
  6868 1  140.749  129.223   6.819
  6869 1  140.749  133.080   6.819
  6870 1  140.749  136.938   6.819
  6871 1  139.330  127.294   4.780
  6872 1  139.330  131.151   4.780
  6873 1  139.330  135.009   4.780
  6874 1  141.540  129.223   3.857
  6875 1  141.540  133.080   3.857
  6876 1  141.540  136.938   3.857
  6877 1  153.321  129.223  -1.715
  6878 1  153.321  133.080  -1.715
  6879 1  153.321  136.938  -1.715
  6880 1  154.739  127.294   0.324
  6881 1  154.739  131.151   0.324
  6882 1  154.739  135.009   0.324
  6883 1  152.529  129.223   1.247
  6884 1  152.529  133.080   1.247
  6885 1  152.529  136.938   1.247
  6886 1  155.462  127.294   6.819
  6887 1  155.462  131.151   6.819
  6888 1  155.462  135.009   6.819
  6889 1  154.043  129.223   4.780
  6890 1  154.043  133.080   4.780
  6891 1  154.043  136.938   4.780
  6892 1  156.254  127.294   3.857
  6893 1  156.254  131.151   3.857
  6894 1  156.254  135.009   3.857
  6895 1  148.416  127.294  -1.715
  6896 1  148.416  131.151  -1.715
  6897 1  148.416  135.009  -1.715
  6898 1  149.835  129.223   0.324
  6899 1  149.835  133.080   0.324
  6900 1  149.835  136.938   0.324
  6901 1  147.624  127.294   1.247
  6902 1  147.624  131.151   1.247
  6903 1  147.624  135.009   1.247
  6904 1  150.557  129.223   6.819
  6905 1  150.557  133.080   6.819
  6906 1  150.557  136.938   6.819
  6907 1  149.139  127.294   4.780
  6908 1  149.139  131.151   4.780
  6909 1  149.139  135.009   4.780
  6910 1  151.349  129.223   3.857
  6911 1  151.349  133.080   3.857
  6912 1  151.349  136.938   3.857
  6913 1    6.187  140.795  -1.715
  6914 1    6.187  144.652  -1.715
  6915 1    6.187  148.510  -1.715
  6916 1    7.606  138.866   0.324
  6917 1    7.606  142.724   0.324
  6918 1    7.606  146.581   0.324
  6919 1    5.395  140.795   1.247
  6920 1    5.395  144.652   1.247
  6921 1    5.395  148.510   1.247
  6922 1    8.328  138.866   6.819
  6923 1    8.328  142.724   6.819
  6924 1    8.328  146.581   6.819
  6925 1    6.910  140.795   4.780
  6926 1    6.910  144.652   4.780
  6927 1    6.910  148.510   4.780
  6928 1    9.120  138.866   3.857
  6929 1    9.120  142.724   3.857
  6930 1    9.120  146.581   3.857
  6931 1    1.283  138.866  -1.715
  6932 1    1.283  142.724  -1.715
  6933 1    1.283  146.581  -1.715
  6934 1    2.701  140.795   0.324
  6935 1    2.701  144.652   0.324
  6936 1    2.701  148.510   0.324
  6937 1    0.491  138.866   1.247
  6938 1    0.491  142.724   1.247
  6939 1    0.491  146.581   1.247
  6940 1    3.424  140.795   6.819
  6941 1    3.424  144.652   6.819
  6942 1    3.424  148.510   6.819
  6943 1    2.006  138.866   4.780
  6944 1    2.006  142.724   4.780
  6945 1    2.006  146.581   4.780
  6946 1    4.216  140.795   3.857
  6947 1    4.216  144.652   3.857
  6948 1    4.216  148.510   3.857
  6949 1   15.996  140.795  -1.715
  6950 1   15.996  144.652  -1.715
  6951 1   15.996  148.510  -1.715
  6952 1   17.415  138.866   0.324
  6953 1   17.415  142.724   0.324
  6954 1   17.415  146.581   0.324
  6955 1   15.204  140.795   1.247
  6956 1   15.204  144.652   1.247
  6957 1   15.204  148.510   1.247
  6958 1   18.137  138.866   6.819
  6959 1   18.137  142.724   6.819
  6960 1   18.137  146.581   6.819
  6961 1   16.719  140.795   4.780
  6962 1   16.719  144.652   4.780
  6963 1   16.719  148.510   4.780
  6964 1   18.929  138.866   3.857
  6965 1   18.929  142.724   3.857
  6966 1   18.929  146.581   3.857
  6967 1   11.092  138.866  -1.715
  6968 1   11.092  142.724  -1.715
  6969 1   11.092  146.581  -1.715
  6970 1   12.510  140.795   0.324
  6971 1   12.510  144.652   0.324
  6972 1   12.510  148.510   0.324
  6973 1   10.300  138.866   1.247
  6974 1   10.300  142.724   1.247
  6975 1   10.300  146.581   1.247
  6976 1   13.233  140.795   6.819
  6977 1   13.233  144.652   6.819
  6978 1   13.233  148.510   6.819
  6979 1   11.814  138.866   4.780
  6980 1   11.814  142.724   4.780
  6981 1   11.814  146.581   4.780
  6982 1   14.025  140.795   3.857
  6983 1   14.025  144.652   3.857
  6984 1   14.025  148.510   3.857
  6985 1   25.805  140.795  -1.715
  6986 1   25.805  144.652  -1.715
  6987 1   25.805  148.510  -1.715
  6988 1   27.223  138.866   0.324
  6989 1   27.223  142.724   0.324
  6990 1   27.223  146.581   0.324
  6991 1   25.013  140.795   1.247
  6992 1   25.013  144.652   1.247
  6993 1   25.013  148.510   1.247
  6994 1   27.946  138.866   6.819
  6995 1   27.946  142.724   6.819
  6996 1   27.946  146.581   6.819
  6997 1   26.528  140.795   4.780
  6998 1   26.528  144.652   4.780
  6999 1   26.528  148.510   4.780
  7000 1   28.738  138.866   3.857
  7001 1   28.738  142.724   3.857
  7002 1   28.738  146.581   3.857
  7003 1   20.900  138.866  -1.715
  7004 1   20.900  142.724  -1.715
  7005 1   20.900  146.581  -1.715
  7006 1   22.319  140.795   0.324
  7007 1   22.319  144.652   0.324
  7008 1   22.319  148.510   0.324
  7009 1   20.109  138.866   1.247
  7010 1   20.109  142.724   1.247
  7011 1   20.109  146.581   1.247
  7012 1   23.042  140.795   6.819
  7013 1   23.042  144.652   6.819
  7014 1   23.042  148.510   6.819
  7015 1   21.623  138.866   4.780
  7016 1   21.623  142.724   4.780
  7017 1   21.623  146.581   4.780
  7018 1   23.834  140.795   3.857
  7019 1   23.834  144.652   3.857
  7020 1   23.834  148.510   3.857
  7021 1   35.614  140.795  -1.715
  7022 1   35.614  144.652  -1.715
  7023 1   35.614  148.510  -1.715
  7024 1   37.032  138.866   0.324
  7025 1   37.032  142.724   0.324
  7026 1   37.032  146.581   0.324
  7027 1   34.822  140.795   1.247
  7028 1   34.822  144.652   1.247
  7029 1   34.822  148.510   1.247
  7030 1   37.755  138.866   6.819
  7031 1   37.755  142.724   6.819
  7032 1   37.755  146.581   6.819
  7033 1   36.337  140.795   4.780
  7034 1   36.337  144.652   4.780
  7035 1   36.337  148.510   4.780
  7036 1   38.547  138.866   3.857
  7037 1   38.547  142.724   3.857
  7038 1   38.547  146.581   3.857
  7039 1   30.709  138.866  -1.715
  7040 1   30.709  142.724  -1.715
  7041 1   30.709  146.581  -1.715
  7042 1   32.128  140.795   0.324
  7043 1   32.128  144.652   0.324
  7044 1   32.128  148.510   0.324
  7045 1   29.917  138.866   1.247
  7046 1   29.917  142.724   1.247
  7047 1   29.917  146.581   1.247
  7048 1   32.851  140.795   6.819
  7049 1   32.851  144.652   6.819
  7050 1   32.851  148.510   6.819
  7051 1   31.432  138.866   4.780
  7052 1   31.432  142.724   4.780
  7053 1   31.432  146.581   4.780
  7054 1   33.643  140.795   3.857
  7055 1   33.643  144.652   3.857
  7056 1   33.643  148.510   3.857
  7057 1   45.423  140.795  -1.715
  7058 1   45.423  144.652  -1.715
  7059 1   45.423  148.510  -1.715
  7060 1   46.841  138.866   0.324
  7061 1   46.841  142.724   0.324
  7062 1   46.841  146.581   0.324
  7063 1   44.631  140.795   1.247
  7064 1   44.631  144.652   1.247
  7065 1   44.631  148.510   1.247
  7066 1   47.564  138.866   6.819
  7067 1   47.564  142.724   6.819
  7068 1   47.564  146.581   6.819
  7069 1   46.145  140.795   4.780
  7070 1   46.145  144.652   4.780
  7071 1   46.145  148.510   4.780
  7072 1   48.356  138.866   3.857
  7073 1   48.356  142.724   3.857
  7074 1   48.356  146.581   3.857
  7075 1   40.518  138.866  -1.715
  7076 1   40.518  142.724  -1.715
  7077 1   40.518  146.581  -1.715
  7078 1   41.937  140.795   0.324
  7079 1   41.937  144.652   0.324
  7080 1   41.937  148.510   0.324
  7081 1   39.726  138.866   1.247
  7082 1   39.726  142.724   1.247
  7083 1   39.726  146.581   1.247
  7084 1   42.659  140.795   6.819
  7085 1   42.659  144.652   6.819
  7086 1   42.659  148.510   6.819
  7087 1   41.241  138.866   4.780
  7088 1   41.241  142.724   4.780
  7089 1   41.241  146.581   4.780
  7090 1   43.451  140.795   3.857
  7091 1   43.451  144.652   3.857
  7092 1   43.451  148.510   3.857
  7093 1   55.231  140.795  -1.715
  7094 1   55.231  144.652  -1.715
  7095 1   55.231  148.510  -1.715
  7096 1   56.650  138.866   0.324
  7097 1   56.650  142.724   0.324
  7098 1   56.650  146.581   0.324
  7099 1   54.440  140.795   1.247
  7100 1   54.440  144.652   1.247
  7101 1   54.440  148.510   1.247
  7102 1   57.373  138.866   6.819
  7103 1   57.373  142.724   6.819
  7104 1   57.373  146.581   6.819
  7105 1   55.954  140.795   4.780
  7106 1   55.954  144.652   4.780
  7107 1   55.954  148.510   4.780
  7108 1   58.165  138.866   3.857
  7109 1   58.165  142.724   3.857
  7110 1   58.165  146.581   3.857
  7111 1   50.327  138.866  -1.715
  7112 1   50.327  142.724  -1.715
  7113 1   50.327  146.581  -1.715
  7114 1   51.746  140.795   0.324
  7115 1   51.746  144.652   0.324
  7116 1   51.746  148.510   0.324
  7117 1   49.535  138.866   1.247
  7118 1   49.535  142.724   1.247
  7119 1   49.535  146.581   1.247
  7120 1   52.468  140.795   6.819
  7121 1   52.468  144.652   6.819
  7122 1   52.468  148.510   6.819
  7123 1   51.050  138.866   4.780
  7124 1   51.050  142.724   4.780
  7125 1   51.050  146.581   4.780
  7126 1   53.260  140.795   3.857
  7127 1   53.260  144.652   3.857
  7128 1   53.260  148.510   3.857
  7129 1   65.040  140.795  -1.715
  7130 1   65.040  144.652  -1.715
  7131 1   65.040  148.510  -1.715
  7132 1   66.459  138.866   0.324
  7133 1   66.459  142.724   0.324
  7134 1   66.459  146.581   0.324
  7135 1   64.248  140.795   1.247
  7136 1   64.248  144.652   1.247
  7137 1   64.248  148.510   1.247
  7138 1   67.182  138.866   6.819
  7139 1   67.182  142.724   6.819
  7140 1   67.182  146.581   6.819
  7141 1   65.763  140.795   4.780
  7142 1   65.763  144.652   4.780
  7143 1   65.763  148.510   4.780
  7144 1   67.974  138.866   3.857
  7145 1   67.974  142.724   3.857
  7146 1   67.974  146.581   3.857
  7147 1   60.136  138.866  -1.715
  7148 1   60.136  142.724  -1.715
  7149 1   60.136  146.581  -1.715
  7150 1   61.554  140.795   0.324
  7151 1   61.554  144.652   0.324
  7152 1   61.554  148.510   0.324
  7153 1   59.344  138.866   1.247
  7154 1   59.344  142.724   1.247
  7155 1   59.344  146.581   1.247
  7156 1   62.277  140.795   6.819
  7157 1   62.277  144.652   6.819
  7158 1   62.277  148.510   6.819
  7159 1   60.859  138.866   4.780
  7160 1   60.859  142.724   4.780
  7161 1   60.859  146.581   4.780
  7162 1   63.069  140.795   3.857
  7163 1   63.069  144.652   3.857
  7164 1   63.069  148.510   3.857
  7165 1   74.849  140.795  -1.715
  7166 1   74.849  144.652  -1.715
  7167 1   74.849  148.510  -1.715
  7168 1   76.268  138.866   0.324
  7169 1   76.268  142.724   0.324
  7170 1   76.268  146.581   0.324
  7171 1   74.057  140.795   1.247
  7172 1   74.057  144.652   1.247
  7173 1   74.057  148.510   1.247
  7174 1   76.990  138.866   6.819
  7175 1   76.990  142.724   6.819
  7176 1   76.990  146.581   6.819
  7177 1   75.572  140.795   4.780
  7178 1   75.572  144.652   4.780
  7179 1   75.572  148.510   4.780
  7180 1   77.782  138.866   3.857
  7181 1   77.782  142.724   3.857
  7182 1   77.782  146.581   3.857
  7183 1   69.945  138.866  -1.715
  7184 1   69.945  142.724  -1.715
  7185 1   69.945  146.581  -1.715
  7186 1   71.363  140.795   0.324
  7187 1   71.363  144.652   0.324
  7188 1   71.363  148.510   0.324
  7189 1   69.153  138.866   1.247
  7190 1   69.153  142.724   1.247
  7191 1   69.153  146.581   1.247
  7192 1   72.086  140.795   6.819
  7193 1   72.086  144.652   6.819
  7194 1   72.086  148.510   6.819
  7195 1   70.668  138.866   4.780
  7196 1   70.668  142.724   4.780
  7197 1   70.668  146.581   4.780
  7198 1   72.878  140.795   3.857
  7199 1   72.878  144.652   3.857
  7200 1   72.878  148.510   3.857
  7201 1   84.658  140.795  -1.715
  7202 1   84.658  144.652  -1.715
  7203 1   84.658  148.510  -1.715
  7204 1   86.077  138.866   0.324
  7205 1   86.077  142.724   0.324
  7206 1   86.077  146.581   0.324
  7207 1   83.866  140.795   1.247
  7208 1   83.866  144.652   1.247
  7209 1   83.866  148.510   1.247
  7210 1   86.799  138.866   6.819
  7211 1   86.799  142.724   6.819
  7212 1   86.799  146.581   6.819
  7213 1   85.381  140.795   4.780
  7214 1   85.381  144.652   4.780
  7215 1   85.381  148.510   4.780
  7216 1   87.591  138.866   3.857
  7217 1   87.591  142.724   3.857
  7218 1   87.591  146.581   3.857
  7219 1   79.754  138.866  -1.715
  7220 1   79.754  142.724  -1.715
  7221 1   79.754  146.581  -1.715
  7222 1   81.172  140.795   0.324
  7223 1   81.172  144.652   0.324
  7224 1   81.172  148.510   0.324
  7225 1   78.962  138.866   1.247
  7226 1   78.962  142.724   1.247
  7227 1   78.962  146.581   1.247
  7228 1   81.895  140.795   6.819
  7229 1   81.895  144.652   6.819
  7230 1   81.895  148.510   6.819
  7231 1   80.476  138.866   4.780
  7232 1   80.476  142.724   4.780
  7233 1   80.476  146.581   4.780
  7234 1   82.687  140.795   3.857
  7235 1   82.687  144.652   3.857
  7236 1   82.687  148.510   3.857
  7237 1   94.467  140.795  -1.715
  7238 1   94.467  144.652  -1.715
  7239 1   94.467  148.510  -1.715
  7240 1   95.885  138.866   0.324
  7241 1   95.885  142.724   0.324
  7242 1   95.885  146.581   0.324
  7243 1   93.675  140.795   1.247
  7244 1   93.675  144.652   1.247
  7245 1   93.675  148.510   1.247
  7246 1   96.608  138.866   6.819
  7247 1   96.608  142.724   6.819
  7248 1   96.608  146.581   6.819
  7249 1   95.190  140.795   4.780
  7250 1   95.190  144.652   4.780
  7251 1   95.190  148.510   4.780
  7252 1   97.400  138.866   3.857
  7253 1   97.400  142.724   3.857
  7254 1   97.400  146.581   3.857
  7255 1   89.562  138.866  -1.715
  7256 1   89.562  142.724  -1.715
  7257 1   89.562  146.581  -1.715
  7258 1   90.981  140.795   0.324
  7259 1   90.981  144.652   0.324
  7260 1   90.981  148.510   0.324
  7261 1   88.771  138.866   1.247
  7262 1   88.771  142.724   1.247
  7263 1   88.771  146.581   1.247
  7264 1   91.704  140.795   6.819
  7265 1   91.704  144.652   6.819
  7266 1   91.704  148.510   6.819
  7267 1   90.285  138.866   4.780
  7268 1   90.285  142.724   4.780
  7269 1   90.285  146.581   4.780
  7270 1   92.496  140.795   3.857
  7271 1   92.496  144.652   3.857
  7272 1   92.496  148.510   3.857
  7273 1  104.276  140.795  -1.715
  7274 1  104.276  144.652  -1.715
  7275 1  104.276  148.510  -1.715
  7276 1  105.695  138.866   0.324
  7277 1  105.695  142.724   0.324
  7278 1  105.695  146.581   0.324
  7279 1  103.484  140.795   1.247
  7280 1  103.484  144.652   1.247
  7281 1  103.484  148.510   1.247
  7282 1  106.418  138.866   6.819
  7283 1  106.418  142.724   6.819
  7284 1  106.418  146.581   6.819
  7285 1  104.999  140.795   4.780
  7286 1  104.999  144.652   4.780
  7287 1  104.999  148.510   4.780
  7288 1  107.209  138.866   3.857
  7289 1  107.209  142.724   3.857
  7290 1  107.209  146.581   3.857
  7291 1   99.371  138.866  -1.715
  7292 1   99.371  142.724  -1.715
  7293 1   99.371  146.581  -1.715
  7294 1  100.790  140.795   0.324
  7295 1  100.790  144.652   0.324
  7296 1  100.790  148.510   0.324
  7297 1   98.579  138.866   1.247
  7298 1   98.579  142.724   1.247
  7299 1   98.579  146.581   1.247
  7300 1  101.513  140.795   6.819
  7301 1  101.513  144.652   6.819
  7302 1  101.513  148.510   6.819
  7303 1  100.095  138.866   4.780
  7304 1  100.095  142.724   4.780
  7305 1  100.095  146.581   4.780
  7306 1  102.305  140.795   3.857
  7307 1  102.305  144.652   3.857
  7308 1  102.305  148.510   3.857
  7309 1  114.085  140.795  -1.715
  7310 1  114.085  144.652  -1.715
  7311 1  114.085  148.510  -1.715
  7312 1  115.504  138.866   0.324
  7313 1  115.504  142.724   0.324
  7314 1  115.504  146.581   0.324
  7315 1  113.293  140.795   1.247
  7316 1  113.293  144.652   1.247
  7317 1  113.293  148.510   1.247
  7318 1  116.226  138.866   6.819
  7319 1  116.226  142.724   6.819
  7320 1  116.226  146.581   6.819
  7321 1  114.808  140.795   4.780
  7322 1  114.808  144.652   4.780
  7323 1  114.808  148.510   4.780
  7324 1  117.018  138.866   3.857
  7325 1  117.018  142.724   3.857
  7326 1  117.018  146.581   3.857
  7327 1  109.181  138.866  -1.715
  7328 1  109.181  142.724  -1.715
  7329 1  109.181  146.581  -1.715
  7330 1  110.599  140.795   0.324
  7331 1  110.599  144.652   0.324
  7332 1  110.599  148.510   0.324
  7333 1  108.389  138.866   1.247
  7334 1  108.389  142.724   1.247
  7335 1  108.389  146.581   1.247
  7336 1  111.322  140.795   6.819
  7337 1  111.322  144.652   6.819
  7338 1  111.322  148.510   6.819
  7339 1  109.903  138.866   4.780
  7340 1  109.903  142.724   4.780
  7341 1  109.903  146.581   4.780
  7342 1  112.114  140.795   3.857
  7343 1  112.114  144.652   3.857
  7344 1  112.114  148.510   3.857
  7345 1  123.894  140.795  -1.715
  7346 1  123.894  144.652  -1.715
  7347 1  123.894  148.510  -1.715
  7348 1  125.312  138.866   0.324
  7349 1  125.312  142.724   0.324
  7350 1  125.312  146.581   0.324
  7351 1  123.102  140.795   1.247
  7352 1  123.102  144.652   1.247
  7353 1  123.102  148.510   1.247
  7354 1  126.035  138.866   6.819
  7355 1  126.035  142.724   6.819
  7356 1  126.035  146.581   6.819
  7357 1  124.617  140.795   4.780
  7358 1  124.617  144.652   4.780
  7359 1  124.617  148.510   4.780
  7360 1  126.827  138.866   3.857
  7361 1  126.827  142.724   3.857
  7362 1  126.827  146.581   3.857
  7363 1  118.990  138.866  -1.715
  7364 1  118.990  142.724  -1.715
  7365 1  118.990  146.581  -1.715
  7366 1  120.408  140.795   0.324
  7367 1  120.408  144.652   0.324
  7368 1  120.408  148.510   0.324
  7369 1  118.198  138.866   1.247
  7370 1  118.198  142.724   1.247
  7371 1  118.198  146.581   1.247
  7372 1  121.131  140.795   6.819
  7373 1  121.131  144.652   6.819
  7374 1  121.131  148.510   6.819
  7375 1  119.712  138.866   4.780
  7376 1  119.712  142.724   4.780
  7377 1  119.712  146.581   4.780
  7378 1  121.923  140.795   3.857
  7379 1  121.923  144.652   3.857
  7380 1  121.923  148.510   3.857
  7381 1  133.703  140.795  -1.715
  7382 1  133.703  144.652  -1.715
  7383 1  133.703  148.510  -1.715
  7384 1  135.121  138.866   0.324
  7385 1  135.121  142.724   0.324
  7386 1  135.121  146.581   0.324
  7387 1  132.911  140.795   1.247
  7388 1  132.911  144.652   1.247
  7389 1  132.911  148.510   1.247
  7390 1  135.844  138.866   6.819
  7391 1  135.844  142.724   6.819
  7392 1  135.844  146.581   6.819
  7393 1  134.426  140.795   4.780
  7394 1  134.426  144.652   4.780
  7395 1  134.426  148.510   4.780
  7396 1  136.636  138.866   3.857
  7397 1  136.636  142.724   3.857
  7398 1  136.636  146.581   3.857
  7399 1  128.798  138.866  -1.715
  7400 1  128.798  142.724  -1.715
  7401 1  128.798  146.581  -1.715
  7402 1  130.217  140.795   0.324
  7403 1  130.217  144.652   0.324
  7404 1  130.217  148.510   0.324
  7405 1  128.006  138.866   1.247
  7406 1  128.006  142.724   1.247
  7407 1  128.006  146.581   1.247
  7408 1  130.940  140.795   6.819
  7409 1  130.940  144.652   6.819
  7410 1  130.940  148.510   6.819
  7411 1  129.521  138.866   4.780
  7412 1  129.521  142.724   4.780
  7413 1  129.521  146.581   4.780
  7414 1  131.732  140.795   3.857
  7415 1  131.732  144.652   3.857
  7416 1  131.732  148.510   3.857
  7417 1  143.512  140.795  -1.715
  7418 1  143.512  144.652  -1.715
  7419 1  143.512  148.510  -1.715
  7420 1  144.930  138.866   0.324
  7421 1  144.930  142.724   0.324
  7422 1  144.930  146.581   0.324
  7423 1  142.720  140.795   1.247
  7424 1  142.720  144.652   1.247
  7425 1  142.720  148.510   1.247
  7426 1  145.653  138.866   6.819
  7427 1  145.653  142.724   6.819
  7428 1  145.653  146.581   6.819
  7429 1  144.234  140.795   4.780
  7430 1  144.234  144.652   4.780
  7431 1  144.234  148.510   4.780
  7432 1  146.445  138.866   3.857
  7433 1  146.445  142.724   3.857
  7434 1  146.445  146.581   3.857
  7435 1  138.607  138.866  -1.715
  7436 1  138.607  142.724  -1.715
  7437 1  138.607  146.581  -1.715
  7438 1  140.026  140.795   0.324
  7439 1  140.026  144.652   0.324
  7440 1  140.026  148.510   0.324
  7441 1  137.815  138.866   1.247
  7442 1  137.815  142.724   1.247
  7443 1  137.815  146.581   1.247
  7444 1  140.749  140.795   6.819
  7445 1  140.749  144.652   6.819
  7446 1  140.749  148.510   6.819
  7447 1  139.330  138.866   4.780
  7448 1  139.330  142.724   4.780
  7449 1  139.330  146.581   4.780
  7450 1  141.540  140.795   3.857
  7451 1  141.540  144.652   3.857
  7452 1  141.540  148.510   3.857
  7453 1  153.321  140.795  -1.715
  7454 1  153.321  144.652  -1.715
  7455 1  153.321  148.510  -1.715
  7456 1  154.739  138.866   0.324
  7457 1  154.739  142.724   0.324
  7458 1  154.739  146.581   0.324
  7459 1  152.529  140.795   1.247
  7460 1  152.529  144.652   1.247
  7461 1  152.529  148.510   1.247
  7462 1  155.462  138.866   6.819
  7463 1  155.462  142.724   6.819
  7464 1  155.462  146.581   6.819
  7465 1  154.043  140.795   4.780
  7466 1  154.043  144.652   4.780
  7467 1  154.043  148.510   4.780
  7468 1  156.254  138.866   3.857
  7469 1  156.254  142.724   3.857
  7470 1  156.254  146.581   3.857
  7471 1  148.416  138.866  -1.715
  7472 1  148.416  142.724  -1.715
  7473 1  148.416  146.581  -1.715
  7474 1  149.835  140.795   0.324
  7475 1  149.835  144.652   0.324
  7476 1  149.835  148.510   0.324
  7477 1  147.624  138.866   1.247
  7478 1  147.624  142.724   1.247
  7479 1  147.624  146.581   1.247
  7480 1  150.557  140.795   6.819
  7481 1  150.557  144.652   6.819
  7482 1  150.557  148.510   6.819
  7483 1  149.139  138.866   4.780
  7484 1  149.139  142.724   4.780
  7485 1  149.139  146.581   4.780
  7486 1  151.349  140.795   3.857
  7487 1  151.349  144.652   3.857
  7488 1  151.349  148.510   3.857
  7489 1    6.187  152.367  -1.715
  7490 1    6.187  156.225  -1.715
  7491 1    6.187  160.082  -1.715
  7492 1    7.606  150.438   0.324
  7493 1    7.606  154.296   0.324
  7494 1    7.606  158.153   0.324
  7495 1    5.395  152.367   1.247
  7496 1    5.395  156.225   1.247
  7497 1    5.395  160.082   1.247
  7498 1    8.328  150.438   6.819
  7499 1    8.328  154.296   6.819
  7500 1    8.328  158.153   6.819
  7501 1    6.910  152.367   4.780
  7502 1    6.910  156.225   4.780
  7503 1    6.910  160.082   4.780
  7504 1    9.120  150.438   3.857
  7505 1    9.120  154.296   3.857
  7506 1    9.120  158.153   3.857
  7507 1    1.283  150.438  -1.715
  7508 1    1.283  154.296  -1.715
  7509 1    1.283  158.153  -1.715
  7510 1    2.701  152.367   0.324
  7511 1    2.701  156.225   0.324
  7512 1    2.701  160.082   0.324
  7513 1    0.491  150.438   1.247
  7514 1    0.491  154.296   1.247
  7515 1    0.491  158.153   1.247
  7516 1    3.424  152.367   6.819
  7517 1    3.424  156.225   6.819
  7518 1    3.424  160.082   6.819
  7519 1    2.006  150.438   4.780
  7520 1    2.006  154.296   4.780
  7521 1    2.006  158.153   4.780
  7522 1    4.216  152.367   3.857
  7523 1    4.216  156.225   3.857
  7524 1    4.216  160.082   3.857
  7525 1   15.996  152.367  -1.715
  7526 1   15.996  156.225  -1.715
  7527 1   15.996  160.082  -1.715
  7528 1   17.415  150.438   0.324
  7529 1   17.415  154.296   0.324
  7530 1   17.415  158.153   0.324
  7531 1   15.204  152.367   1.247
  7532 1   15.204  156.225   1.247
  7533 1   15.204  160.082   1.247
  7534 1   18.137  150.438   6.819
  7535 1   18.137  154.296   6.819
  7536 1   18.137  158.153   6.819
  7537 1   16.719  152.367   4.780
  7538 1   16.719  156.225   4.780
  7539 1   16.719  160.082   4.780
  7540 1   18.929  150.438   3.857
  7541 1   18.929  154.296   3.857
  7542 1   18.929  158.153   3.857
  7543 1   11.092  150.438  -1.715
  7544 1   11.092  154.296  -1.715
  7545 1   11.092  158.153  -1.715
  7546 1   12.510  152.367   0.324
  7547 1   12.510  156.225   0.324
  7548 1   12.510  160.082   0.324
  7549 1   10.300  150.438   1.247
  7550 1   10.300  154.296   1.247
  7551 1   10.300  158.153   1.247
  7552 1   13.233  152.367   6.819
  7553 1   13.233  156.225   6.819
  7554 1   13.233  160.082   6.819
  7555 1   11.814  150.438   4.780
  7556 1   11.814  154.296   4.780
  7557 1   11.814  158.153   4.780
  7558 1   14.025  152.367   3.857
  7559 1   14.025  156.225   3.857
  7560 1   14.025  160.082   3.857
  7561 1   25.805  152.367  -1.715
  7562 1   25.805  156.225  -1.715
  7563 1   25.805  160.082  -1.715
  7564 1   27.223  150.438   0.324
  7565 1   27.223  154.296   0.324
  7566 1   27.223  158.153   0.324
  7567 1   25.013  152.367   1.247
  7568 1   25.013  156.225   1.247
  7569 1   25.013  160.082   1.247
  7570 1   27.946  150.438   6.819
  7571 1   27.946  154.296   6.819
  7572 1   27.946  158.153   6.819
  7573 1   26.528  152.367   4.780
  7574 1   26.528  156.225   4.780
  7575 1   26.528  160.082   4.780
  7576 1   28.738  150.438   3.857
  7577 1   28.738  154.296   3.857
  7578 1   28.738  158.153   3.857
  7579 1   20.900  150.438  -1.715
  7580 1   20.900  154.296  -1.715
  7581 1   20.900  158.153  -1.715
  7582 1   22.319  152.367   0.324
  7583 1   22.319  156.225   0.324
  7584 1   22.319  160.082   0.324
  7585 1   20.109  150.438   1.247
  7586 1   20.109  154.296   1.247
  7587 1   20.109  158.153   1.247
  7588 1   23.042  152.367   6.819
  7589 1   23.042  156.225   6.819
  7590 1   23.042  160.082   6.819
  7591 1   21.623  150.438   4.780
  7592 1   21.623  154.296   4.780
  7593 1   21.623  158.153   4.780
  7594 1   23.834  152.367   3.857
  7595 1   23.834  156.225   3.857
  7596 1   23.834  160.082   3.857
  7597 1   35.614  152.367  -1.715
  7598 1   35.614  156.225  -1.715
  7599 1   35.614  160.082  -1.715
  7600 1   37.032  150.438   0.324
  7601 1   37.032  154.296   0.324
  7602 1   37.032  158.153   0.324
  7603 1   34.822  152.367   1.247
  7604 1   34.822  156.225   1.247
  7605 1   34.822  160.082   1.247
  7606 1   37.755  150.438   6.819
  7607 1   37.755  154.296   6.819
  7608 1   37.755  158.153   6.819
  7609 1   36.337  152.367   4.780
  7610 1   36.337  156.225   4.780
  7611 1   36.337  160.082   4.780
  7612 1   38.547  150.438   3.857
  7613 1   38.547  154.296   3.857
  7614 1   38.547  158.153   3.857
  7615 1   30.709  150.438  -1.715
  7616 1   30.709  154.296  -1.715
  7617 1   30.709  158.153  -1.715
  7618 1   32.128  152.367   0.324
  7619 1   32.128  156.225   0.324
  7620 1   32.128  160.082   0.324
  7621 1   29.917  150.438   1.247
  7622 1   29.917  154.296   1.247
  7623 1   29.917  158.153   1.247
  7624 1   32.851  152.367   6.819
  7625 1   32.851  156.225   6.819
  7626 1   32.851  160.082   6.819
  7627 1   31.432  150.438   4.780
  7628 1   31.432  154.296   4.780
  7629 1   31.432  158.153   4.780
  7630 1   33.643  152.367   3.857
  7631 1   33.643  156.225   3.857
  7632 1   33.643  160.082   3.857
  7633 1   45.423  152.367  -1.715
  7634 1   45.423  156.225  -1.715
  7635 1   45.423  160.082  -1.715
  7636 1   46.841  150.438   0.324
  7637 1   46.841  154.296   0.324
  7638 1   46.841  158.153   0.324
  7639 1   44.631  152.367   1.247
  7640 1   44.631  156.225   1.247
  7641 1   44.631  160.082   1.247
  7642 1   47.564  150.438   6.819
  7643 1   47.564  154.296   6.819
  7644 1   47.564  158.153   6.819
  7645 1   46.145  152.367   4.780
  7646 1   46.145  156.225   4.780
  7647 1   46.145  160.082   4.780
  7648 1   48.356  150.438   3.857
  7649 1   48.356  154.296   3.857
  7650 1   48.356  158.153   3.857
  7651 1   40.518  150.438  -1.715
  7652 1   40.518  154.296  -1.715
  7653 1   40.518  158.153  -1.715
  7654 1   41.937  152.367   0.324
  7655 1   41.937  156.225   0.324
  7656 1   41.937  160.082   0.324
  7657 1   39.726  150.438   1.247
  7658 1   39.726  154.296   1.247
  7659 1   39.726  158.153   1.247
  7660 1   42.659  152.367   6.819
  7661 1   42.659  156.225   6.819
  7662 1   42.659  160.082   6.819
  7663 1   41.241  150.438   4.780
  7664 1   41.241  154.296   4.780
  7665 1   41.241  158.153   4.780
  7666 1   43.451  152.367   3.857
  7667 1   43.451  156.225   3.857
  7668 1   43.451  160.082   3.857
  7669 1   55.231  152.367  -1.715
  7670 1   55.231  156.225  -1.715
  7671 1   55.231  160.082  -1.715
  7672 1   56.650  150.438   0.324
  7673 1   56.650  154.296   0.324
  7674 1   56.650  158.153   0.324
  7675 1   54.440  152.367   1.247
  7676 1   54.440  156.225   1.247
  7677 1   54.440  160.082   1.247
  7678 1   57.373  150.438   6.819
  7679 1   57.373  154.296   6.819
  7680 1   57.373  158.153   6.819
  7681 1   55.954  152.367   4.780
  7682 1   55.954  156.225   4.780
  7683 1   55.954  160.082   4.780
  7684 1   58.165  150.438   3.857
  7685 1   58.165  154.296   3.857
  7686 1   58.165  158.153   3.857
  7687 1   50.327  150.438  -1.715
  7688 1   50.327  154.296  -1.715
  7689 1   50.327  158.153  -1.715
  7690 1   51.746  152.367   0.324
  7691 1   51.746  156.225   0.324
  7692 1   51.746  160.082   0.324
  7693 1   49.535  150.438   1.247
  7694 1   49.535  154.296   1.247
  7695 1   49.535  158.153   1.247
  7696 1   52.468  152.367   6.819
  7697 1   52.468  156.225   6.819
  7698 1   52.468  160.082   6.819
  7699 1   51.050  150.438   4.780
  7700 1   51.050  154.296   4.780
  7701 1   51.050  158.153   4.780
  7702 1   53.260  152.367   3.857
  7703 1   53.260  156.225   3.857
  7704 1   53.260  160.082   3.857
  7705 1   65.040  152.367  -1.715
  7706 1   65.040  156.225  -1.715
  7707 1   65.040  160.082  -1.715
  7708 1   66.459  150.438   0.324
  7709 1   66.459  154.296   0.324
  7710 1   66.459  158.153   0.324
  7711 1   64.248  152.367   1.247
  7712 1   64.248  156.225   1.247
  7713 1   64.248  160.082   1.247
  7714 1   67.182  150.438   6.819
  7715 1   67.182  154.296   6.819
  7716 1   67.182  158.153   6.819
  7717 1   65.763  152.367   4.780
  7718 1   65.763  156.225   4.780
  7719 1   65.763  160.082   4.780
  7720 1   67.974  150.438   3.857
  7721 1   67.974  154.296   3.857
  7722 1   67.974  158.153   3.857
  7723 1   60.136  150.438  -1.715
  7724 1   60.136  154.296  -1.715
  7725 1   60.136  158.153  -1.715
  7726 1   61.554  152.367   0.324
  7727 1   61.554  156.225   0.324
  7728 1   61.554  160.082   0.324
  7729 1   59.344  150.438   1.247
  7730 1   59.344  154.296   1.247
  7731 1   59.344  158.153   1.247
  7732 1   62.277  152.367   6.819
  7733 1   62.277  156.225   6.819
  7734 1   62.277  160.082   6.819
  7735 1   60.859  150.438   4.780
  7736 1   60.859  154.296   4.780
  7737 1   60.859  158.153   4.780
  7738 1   63.069  152.367   3.857
  7739 1   63.069  156.225   3.857
  7740 1   63.069  160.082   3.857
  7741 1   74.849  152.367  -1.715
  7742 1   74.849  156.225  -1.715
  7743 1   74.849  160.082  -1.715
  7744 1   76.268  150.438   0.324
  7745 1   76.268  154.296   0.324
  7746 1   76.268  158.153   0.324
  7747 1   74.057  152.367   1.247
  7748 1   74.057  156.225   1.247
  7749 1   74.057  160.082   1.247
  7750 1   76.990  150.438   6.819
  7751 1   76.990  154.296   6.819
  7752 1   76.990  158.153   6.819
  7753 1   75.572  152.367   4.780
  7754 1   75.572  156.225   4.780
  7755 1   75.572  160.082   4.780
  7756 1   77.782  150.438   3.857
  7757 1   77.782  154.296   3.857
  7758 1   77.782  158.153   3.857
  7759 1   69.945  150.438  -1.715
  7760 1   69.945  154.296  -1.715
  7761 1   69.945  158.153  -1.715
  7762 1   71.363  152.367   0.324
  7763 1   71.363  156.225   0.324
  7764 1   71.363  160.082   0.324
  7765 1   69.153  150.438   1.247
  7766 1   69.153  154.296   1.247
  7767 1   69.153  158.153   1.247
  7768 1   72.086  152.367   6.819
  7769 1   72.086  156.225   6.819
  7770 1   72.086  160.082   6.819
  7771 1   70.668  150.438   4.780
  7772 1   70.668  154.296   4.780
  7773 1   70.668  158.153   4.780
  7774 1   72.878  152.367   3.857
  7775 1   72.878  156.225   3.857
  7776 1   72.878  160.082   3.857
  7777 1   84.658  152.367  -1.715
  7778 1   84.658  156.225  -1.715
  7779 1   84.658  160.082  -1.715
  7780 1   86.077  150.438   0.324
  7781 1   86.077  154.296   0.324
  7782 1   86.077  158.153   0.324
  7783 1   83.866  152.367   1.247
  7784 1   83.866  156.225   1.247
  7785 1   83.866  160.082   1.247
  7786 1   86.799  150.438   6.819
  7787 1   86.799  154.296   6.819
  7788 1   86.799  158.153   6.819
  7789 1   85.381  152.367   4.780
  7790 1   85.381  156.225   4.780
  7791 1   85.381  160.082   4.780
  7792 1   87.591  150.438   3.857
  7793 1   87.591  154.296   3.857
  7794 1   87.591  158.153   3.857
  7795 1   79.754  150.438  -1.715
  7796 1   79.754  154.296  -1.715
  7797 1   79.754  158.153  -1.715
  7798 1   81.172  152.367   0.324
  7799 1   81.172  156.225   0.324
  7800 1   81.172  160.082   0.324
  7801 1   78.962  150.438   1.247
  7802 1   78.962  154.296   1.247
  7803 1   78.962  158.153   1.247
  7804 1   81.895  152.367   6.819
  7805 1   81.895  156.225   6.819
  7806 1   81.895  160.082   6.819
  7807 1   80.476  150.438   4.780
  7808 1   80.476  154.296   4.780
  7809 1   80.476  158.153   4.780
  7810 1   82.687  152.367   3.857
  7811 1   82.687  156.225   3.857
  7812 1   82.687  160.082   3.857
  7813 1   94.467  152.367  -1.715
  7814 1   94.467  156.225  -1.715
  7815 1   94.467  160.082  -1.715
  7816 1   95.885  150.438   0.324
  7817 1   95.885  154.296   0.324
  7818 1   95.885  158.153   0.324
  7819 1   93.675  152.367   1.247
  7820 1   93.675  156.225   1.247
  7821 1   93.675  160.082   1.247
  7822 1   96.608  150.438   6.819
  7823 1   96.608  154.296   6.819
  7824 1   96.608  158.153   6.819
  7825 1   95.190  152.367   4.780
  7826 1   95.190  156.225   4.780
  7827 1   95.190  160.082   4.780
  7828 1   97.400  150.438   3.857
  7829 1   97.400  154.296   3.857
  7830 1   97.400  158.153   3.857
  7831 1   89.562  150.438  -1.715
  7832 1   89.562  154.296  -1.715
  7833 1   89.562  158.153  -1.715
  7834 1   90.981  152.367   0.324
  7835 1   90.981  156.225   0.324
  7836 1   90.981  160.082   0.324
  7837 1   88.771  150.438   1.247
  7838 1   88.771  154.296   1.247
  7839 1   88.771  158.153   1.247
  7840 1   91.704  152.367   6.819
  7841 1   91.704  156.225   6.819
  7842 1   91.704  160.082   6.819
  7843 1   90.285  150.438   4.780
  7844 1   90.285  154.296   4.780
  7845 1   90.285  158.153   4.780
  7846 1   92.496  152.367   3.857
  7847 1   92.496  156.225   3.857
  7848 1   92.496  160.082   3.857
  7849 1  104.276  152.367  -1.715
  7850 1  104.276  156.225  -1.715
  7851 1  104.276  160.082  -1.715
  7852 1  105.695  150.438   0.324
  7853 1  105.695  154.296   0.324
  7854 1  105.695  158.153   0.324
  7855 1  103.484  152.367   1.247
  7856 1  103.484  156.225   1.247
  7857 1  103.484  160.082   1.247
  7858 1  106.418  150.438   6.819
  7859 1  106.418  154.296   6.819
  7860 1  106.418  158.153   6.819
  7861 1  104.999  152.367   4.780
  7862 1  104.999  156.225   4.780
  7863 1  104.999  160.082   4.780
  7864 1  107.209  150.438   3.857
  7865 1  107.209  154.296   3.857
  7866 1  107.209  158.153   3.857
  7867 1   99.371  150.438  -1.715
  7868 1   99.371  154.296  -1.715
  7869 1   99.371  158.153  -1.715
  7870 1  100.790  152.367   0.324
  7871 1  100.790  156.225   0.324
  7872 1  100.790  160.082   0.324
  7873 1   98.579  150.438   1.247
  7874 1   98.579  154.296   1.247
  7875 1   98.579  158.153   1.247
  7876 1  101.513  152.367   6.819
  7877 1  101.513  156.225   6.819
  7878 1  101.513  160.082   6.819
  7879 1  100.095  150.438   4.780
  7880 1  100.095  154.296   4.780
  7881 1  100.095  158.153   4.780
  7882 1  102.305  152.367   3.857
  7883 1  102.305  156.225   3.857
  7884 1  102.305  160.082   3.857
  7885 1  114.085  152.367  -1.715
  7886 1  114.085  156.225  -1.715
  7887 1  114.085  160.082  -1.715
  7888 1  115.504  150.438   0.324
  7889 1  115.504  154.296   0.324
  7890 1  115.504  158.153   0.324
  7891 1  113.293  152.367   1.247
  7892 1  113.293  156.225   1.247
  7893 1  113.293  160.082   1.247
  7894 1  116.226  150.438   6.819
  7895 1  116.226  154.296   6.819
  7896 1  116.226  158.153   6.819
  7897 1  114.808  152.367   4.780
  7898 1  114.808  156.225   4.780
  7899 1  114.808  160.082   4.780
  7900 1  117.018  150.438   3.857
  7901 1  117.018  154.296   3.857
  7902 1  117.018  158.153   3.857
  7903 1  109.181  150.438  -1.715
  7904 1  109.181  154.296  -1.715
  7905 1  109.181  158.153  -1.715
  7906 1  110.599  152.367   0.324
  7907 1  110.599  156.225   0.324
  7908 1  110.599  160.082   0.324
  7909 1  108.389  150.438   1.247
  7910 1  108.389  154.296   1.247
  7911 1  108.389  158.153   1.247
  7912 1  111.322  152.367   6.819
  7913 1  111.322  156.225   6.819
  7914 1  111.322  160.082   6.819
  7915 1  109.903  150.438   4.780
  7916 1  109.903  154.296   4.780
  7917 1  109.903  158.153   4.780
  7918 1  112.114  152.367   3.857
  7919 1  112.114  156.225   3.857
  7920 1  112.114  160.082   3.857
  7921 1  123.894  152.367  -1.715
  7922 1  123.894  156.225  -1.715
  7923 1  123.894  160.082  -1.715
  7924 1  125.312  150.438   0.324
  7925 1  125.312  154.296   0.324
  7926 1  125.312  158.153   0.324
  7927 1  123.102  152.367   1.247
  7928 1  123.102  156.225   1.247
  7929 1  123.102  160.082   1.247
  7930 1  126.035  150.438   6.819
  7931 1  126.035  154.296   6.819
  7932 1  126.035  158.153   6.819
  7933 1  124.617  152.367   4.780
  7934 1  124.617  156.225   4.780
  7935 1  124.617  160.082   4.780
  7936 1  126.827  150.438   3.857
  7937 1  126.827  154.296   3.857
  7938 1  126.827  158.153   3.857
  7939 1  118.990  150.438  -1.715
  7940 1  118.990  154.296  -1.715
  7941 1  118.990  158.153  -1.715
  7942 1  120.408  152.367   0.324
  7943 1  120.408  156.225   0.324
  7944 1  120.408  160.082   0.324
  7945 1  118.198  150.438   1.247
  7946 1  118.198  154.296   1.247
  7947 1  118.198  158.153   1.247
  7948 1  121.131  152.367   6.819
  7949 1  121.131  156.225   6.819
  7950 1  121.131  160.082   6.819
  7951 1  119.712  150.438   4.780
  7952 1  119.712  154.296   4.780
  7953 1  119.712  158.153   4.780
  7954 1  121.923  152.367   3.857
  7955 1  121.923  156.225   3.857
  7956 1  121.923  160.082   3.857
  7957 1  133.703  152.367  -1.715
  7958 1  133.703  156.225  -1.715
  7959 1  133.703  160.082  -1.715
  7960 1  135.121  150.438   0.324
  7961 1  135.121  154.296   0.324
  7962 1  135.121  158.153   0.324
  7963 1  132.911  152.367   1.247
  7964 1  132.911  156.225   1.247
  7965 1  132.911  160.082   1.247
  7966 1  135.844  150.438   6.819
  7967 1  135.844  154.296   6.819
  7968 1  135.844  158.153   6.819
  7969 1  134.426  152.367   4.780
  7970 1  134.426  156.225   4.780
  7971 1  134.426  160.082   4.780
  7972 1  136.636  150.438   3.857
  7973 1  136.636  154.296   3.857
  7974 1  136.636  158.153   3.857
  7975 1  128.798  150.438  -1.715
  7976 1  128.798  154.296  -1.715
  7977 1  128.798  158.153  -1.715
  7978 1  130.217  152.367   0.324
  7979 1  130.217  156.225   0.324
  7980 1  130.217  160.082   0.324
  7981 1  128.006  150.438   1.247
  7982 1  128.006  154.296   1.247
  7983 1  128.006  158.153   1.247
  7984 1  130.940  152.367   6.819
  7985 1  130.940  156.225   6.819
  7986 1  130.940  160.082   6.819
  7987 1  129.521  150.438   4.780
  7988 1  129.521  154.296   4.780
  7989 1  129.521  158.153   4.780
  7990 1  131.732  152.367   3.857
  7991 1  131.732  156.225   3.857
  7992 1  131.732  160.082   3.857
  7993 1  143.512  152.367  -1.715
  7994 1  143.512  156.225  -1.715
  7995 1  143.512  160.082  -1.715
  7996 1  144.930  150.438   0.324
  7997 1  144.930  154.296   0.324
  7998 1  144.930  158.153   0.324
  7999 1  142.720  152.367   1.247
  8000 1  142.720  156.225   1.247
  8001 1  142.720  160.082   1.247
  8002 1  145.653  150.438   6.819
  8003 1  145.653  154.296   6.819
  8004 1  145.653  158.153   6.819
  8005 1  144.234  152.367   4.780
  8006 1  144.234  156.225   4.780
  8007 1  144.234  160.082   4.780
  8008 1  146.445  150.438   3.857
  8009 1  146.445  154.296   3.857
  8010 1  146.445  158.153   3.857
  8011 1  138.607  150.438  -1.715
  8012 1  138.607  154.296  -1.715
  8013 1  138.607  158.153  -1.715
  8014 1  140.026  152.367   0.324
  8015 1  140.026  156.225   0.324
  8016 1  140.026  160.082   0.324
  8017 1  137.815  150.438   1.247
  8018 1  137.815  154.296   1.247
  8019 1  137.815  158.153   1.247
  8020 1  140.749  152.367   6.819
  8021 1  140.749  156.225   6.819
  8022 1  140.749  160.082   6.819
  8023 1  139.330  150.438   4.780
  8024 1  139.330  154.296   4.780
  8025 1  139.330  158.153   4.780
  8026 1  141.540  152.367   3.857
  8027 1  141.540  156.225   3.857
  8028 1  141.540  160.082   3.857
  8029 1  153.321  152.367  -1.715
  8030 1  153.321  156.225  -1.715
  8031 1  153.321  160.082  -1.715
  8032 1  154.739  150.438   0.324
  8033 1  154.739  154.296   0.324
  8034 1  154.739  158.153   0.324
  8035 1  152.529  152.367   1.247
  8036 1  152.529  156.225   1.247
  8037 1  152.529  160.082   1.247
  8038 1  155.462  150.438   6.819
  8039 1  155.462  154.296   6.819
  8040 1  155.462  158.153   6.819
  8041 1  154.043  152.367   4.780
  8042 1  154.043  156.225   4.780
  8043 1  154.043  160.082   4.780
  8044 1  156.254  150.438   3.857
  8045 1  156.254  154.296   3.857
  8046 1  156.254  158.153   3.857
  8047 1  148.416  150.438  -1.715
  8048 1  148.416  154.296  -1.715
  8049 1  148.416  158.153  -1.715
  8050 1  149.835  152.367   0.324
  8051 1  149.835  156.225   0.324
  8052 1  149.835  160.082   0.324
  8053 1  147.624  150.438   1.247
  8054 1  147.624  154.296   1.247
  8055 1  147.624  158.153   1.247
  8056 1  150.557  152.367   6.819
  8057 1  150.557  156.225   6.819
  8058 1  150.557  160.082   6.819
  8059 1  149.139  150.438   4.780
  8060 1  149.139  154.296   4.780
  8061 1  149.139  158.153   4.780
  8062 1  151.349  152.367   3.857
  8063 1  151.349  156.225   3.857
  8064 1  151.349  160.082   3.857
  8065 1    6.187  163.939  -1.715
  8066 1    6.187  167.797  -1.715
  8067 1    6.187  171.654  -1.715
  8068 1    7.606  162.011   0.324
  8069 1    7.606  165.868   0.324
  8070 1    7.606  169.725   0.324
  8071 1    5.395  163.939   1.247
  8072 1    5.395  167.797   1.247
  8073 1    5.395  171.654   1.247
  8074 1    8.328  162.011   6.819
  8075 1    8.328  165.868   6.819
  8076 1    8.328  169.725   6.819
  8077 1    6.910  163.939   4.780
  8078 1    6.910  167.797   4.780
  8079 1    6.910  171.654   4.780
  8080 1    9.120  162.011   3.857
  8081 1    9.120  165.868   3.857
  8082 1    9.120  169.725   3.857
  8083 1    1.283  162.011  -1.715
  8084 1    1.283  165.868  -1.715
  8085 1    1.283  169.725  -1.715
  8086 1    2.701  163.939   0.324
  8087 1    2.701  167.797   0.324
  8088 1    2.701  171.654   0.324
  8089 1    0.491  162.011   1.247
  8090 1    0.491  165.868   1.247
  8091 1    0.491  169.725   1.247
  8092 1    3.424  163.939   6.819
  8093 1    3.424  167.797   6.819
  8094 1    3.424  171.654   6.819
  8095 1    2.006  162.011   4.780
  8096 1    2.006  165.868   4.780
  8097 1    2.006  169.725   4.780
  8098 1    4.216  163.939   3.857
  8099 1    4.216  167.797   3.857
  8100 1    4.216  171.654   3.857
  8101 1   15.996  163.939  -1.715
  8102 1   15.996  167.797  -1.715
  8103 1   15.996  171.654  -1.715
  8104 1   17.415  162.011   0.324
  8105 1   17.415  165.868   0.324
  8106 1   17.415  169.725   0.324
  8107 1   15.204  163.939   1.247
  8108 1   15.204  167.797   1.247
  8109 1   15.204  171.654   1.247
  8110 1   18.137  162.011   6.819
  8111 1   18.137  165.868   6.819
  8112 1   18.137  169.725   6.819
  8113 1   16.719  163.939   4.780
  8114 1   16.719  167.797   4.780
  8115 1   16.719  171.654   4.780
  8116 1   18.929  162.011   3.857
  8117 1   18.929  165.868   3.857
  8118 1   18.929  169.725   3.857
  8119 1   11.092  162.011  -1.715
  8120 1   11.092  165.868  -1.715
  8121 1   11.092  169.725  -1.715
  8122 1   12.510  163.939   0.324
  8123 1   12.510  167.797   0.324
  8124 1   12.510  171.654   0.324
  8125 1   10.300  162.011   1.247
  8126 1   10.300  165.868   1.247
  8127 1   10.300  169.725   1.247
  8128 1   13.233  163.939   6.819
  8129 1   13.233  167.797   6.819
  8130 1   13.233  171.654   6.819
  8131 1   11.814  162.011   4.780
  8132 1   11.814  165.868   4.780
  8133 1   11.814  169.725   4.780
  8134 1   14.025  163.939   3.857
  8135 1   14.025  167.797   3.857
  8136 1   14.025  171.654   3.857
  8137 1   25.805  163.939  -1.715
  8138 1   25.805  167.797  -1.715
  8139 1   25.805  171.654  -1.715
  8140 1   27.223  162.011   0.324
  8141 1   27.223  165.868   0.324
  8142 1   27.223  169.725   0.324
  8143 1   25.013  163.939   1.247
  8144 1   25.013  167.797   1.247
  8145 1   25.013  171.654   1.247
  8146 1   27.946  162.011   6.819
  8147 1   27.946  165.868   6.819
  8148 1   27.946  169.725   6.819
  8149 1   26.528  163.939   4.780
  8150 1   26.528  167.797   4.780
  8151 1   26.528  171.654   4.780
  8152 1   28.738  162.011   3.857
  8153 1   28.738  165.868   3.857
  8154 1   28.738  169.725   3.857
  8155 1   20.900  162.011  -1.715
  8156 1   20.900  165.868  -1.715
  8157 1   20.900  169.725  -1.715
  8158 1   22.319  163.939   0.324
  8159 1   22.319  167.797   0.324
  8160 1   22.319  171.654   0.324
  8161 1   20.109  162.011   1.247
  8162 1   20.109  165.868   1.247
  8163 1   20.109  169.725   1.247
  8164 1   23.042  163.939   6.819
  8165 1   23.042  167.797   6.819
  8166 1   23.042  171.654   6.819
  8167 1   21.623  162.011   4.780
  8168 1   21.623  165.868   4.780
  8169 1   21.623  169.725   4.780
  8170 1   23.834  163.939   3.857
  8171 1   23.834  167.797   3.857
  8172 1   23.834  171.654   3.857
  8173 1   35.614  163.939  -1.715
  8174 1   35.614  167.797  -1.715
  8175 1   35.614  171.654  -1.715
  8176 1   37.032  162.011   0.324
  8177 1   37.032  165.868   0.324
  8178 1   37.032  169.725   0.324
  8179 1   34.822  163.939   1.247
  8180 1   34.822  167.797   1.247
  8181 1   34.822  171.654   1.247
  8182 1   37.755  162.011   6.819
  8183 1   37.755  165.868   6.819
  8184 1   37.755  169.725   6.819
  8185 1   36.337  163.939   4.780
  8186 1   36.337  167.797   4.780
  8187 1   36.337  171.654   4.780
  8188 1   38.547  162.011   3.857
  8189 1   38.547  165.868   3.857
  8190 1   38.547  169.725   3.857
  8191 1   30.709  162.011  -1.715
  8192 1   30.709  165.868  -1.715
  8193 1   30.709  169.725  -1.715
  8194 1   32.128  163.939   0.324
  8195 1   32.128  167.797   0.324
  8196 1   32.128  171.654   0.324
  8197 1   29.917  162.011   1.247
  8198 1   29.917  165.868   1.247
  8199 1   29.917  169.725   1.247
  8200 1   32.851  163.939   6.819
  8201 1   32.851  167.797   6.819
  8202 1   32.851  171.654   6.819
  8203 1   31.432  162.011   4.780
  8204 1   31.432  165.868   4.780
  8205 1   31.432  169.725   4.780
  8206 1   33.643  163.939   3.857
  8207 1   33.643  167.797   3.857
  8208 1   33.643  171.654   3.857
  8209 1   45.423  163.939  -1.715
  8210 1   45.423  167.797  -1.715
  8211 1   45.423  171.654  -1.715
  8212 1   46.841  162.011   0.324
  8213 1   46.841  165.868   0.324
  8214 1   46.841  169.725   0.324
  8215 1   44.631  163.939   1.247
  8216 1   44.631  167.797   1.247
  8217 1   44.631  171.654   1.247
  8218 1   47.564  162.011   6.819
  8219 1   47.564  165.868   6.819
  8220 1   47.564  169.725   6.819
  8221 1   46.145  163.939   4.780
  8222 1   46.145  167.797   4.780
  8223 1   46.145  171.654   4.780
  8224 1   48.356  162.011   3.857
  8225 1   48.356  165.868   3.857
  8226 1   48.356  169.725   3.857
  8227 1   40.518  162.011  -1.715
  8228 1   40.518  165.868  -1.715
  8229 1   40.518  169.725  -1.715
  8230 1   41.937  163.939   0.324
  8231 1   41.937  167.797   0.324
  8232 1   41.937  171.654   0.324
  8233 1   39.726  162.011   1.247
  8234 1   39.726  165.868   1.247
  8235 1   39.726  169.725   1.247
  8236 1   42.659  163.939   6.819
  8237 1   42.659  167.797   6.819
  8238 1   42.659  171.654   6.819
  8239 1   41.241  162.011   4.780
  8240 1   41.241  165.868   4.780
  8241 1   41.241  169.725   4.780
  8242 1   43.451  163.939   3.857
  8243 1   43.451  167.797   3.857
  8244 1   43.451  171.654   3.857
  8245 1   55.231  163.939  -1.715
  8246 1   55.231  167.797  -1.715
  8247 1   55.231  171.654  -1.715
  8248 1   56.650  162.011   0.324
  8249 1   56.650  165.868   0.324
  8250 1   56.650  169.725   0.324
  8251 1   54.440  163.939   1.247
  8252 1   54.440  167.797   1.247
  8253 1   54.440  171.654   1.247
  8254 1   57.373  162.011   6.819
  8255 1   57.373  165.868   6.819
  8256 1   57.373  169.725   6.819
  8257 1   55.954  163.939   4.780
  8258 1   55.954  167.797   4.780
  8259 1   55.954  171.654   4.780
  8260 1   58.165  162.011   3.857
  8261 1   58.165  165.868   3.857
  8262 1   58.165  169.725   3.857
  8263 1   50.327  162.011  -1.715
  8264 1   50.327  165.868  -1.715
  8265 1   50.327  169.725  -1.715
  8266 1   51.746  163.939   0.324
  8267 1   51.746  167.797   0.324
  8268 1   51.746  171.654   0.324
  8269 1   49.535  162.011   1.247
  8270 1   49.535  165.868   1.247
  8271 1   49.535  169.725   1.247
  8272 1   52.468  163.939   6.819
  8273 1   52.468  167.797   6.819
  8274 1   52.468  171.654   6.819
  8275 1   51.050  162.011   4.780
  8276 1   51.050  165.868   4.780
  8277 1   51.050  169.725   4.780
  8278 1   53.260  163.939   3.857
  8279 1   53.260  167.797   3.857
  8280 1   53.260  171.654   3.857
  8281 1   65.040  163.939  -1.715
  8282 1   65.040  167.797  -1.715
  8283 1   65.040  171.654  -1.715
  8284 1   66.459  162.011   0.324
  8285 1   66.459  165.868   0.324
  8286 1   66.459  169.725   0.324
  8287 1   64.248  163.939   1.247
  8288 1   64.248  167.797   1.247
  8289 1   64.248  171.654   1.247
  8290 1   67.182  162.011   6.819
  8291 1   67.182  165.868   6.819
  8292 1   67.182  169.725   6.819
  8293 1   65.763  163.939   4.780
  8294 1   65.763  167.797   4.780
  8295 1   65.763  171.654   4.780
  8296 1   67.974  162.011   3.857
  8297 1   67.974  165.868   3.857
  8298 1   67.974  169.725   3.857
  8299 1   60.136  162.011  -1.715
  8300 1   60.136  165.868  -1.715
  8301 1   60.136  169.725  -1.715
  8302 1   61.554  163.939   0.324
  8303 1   61.554  167.797   0.324
  8304 1   61.554  171.654   0.324
  8305 1   59.344  162.011   1.247
  8306 1   59.344  165.868   1.247
  8307 1   59.344  169.725   1.247
  8308 1   62.277  163.939   6.819
  8309 1   62.277  167.797   6.819
  8310 1   62.277  171.654   6.819
  8311 1   60.859  162.011   4.780
  8312 1   60.859  165.868   4.780
  8313 1   60.859  169.725   4.780
  8314 1   63.069  163.939   3.857
  8315 1   63.069  167.797   3.857
  8316 1   63.069  171.654   3.857
  8317 1   74.849  163.939  -1.715
  8318 1   74.849  167.797  -1.715
  8319 1   74.849  171.654  -1.715
  8320 1   76.268  162.011   0.324
  8321 1   76.268  165.868   0.324
  8322 1   76.268  169.725   0.324
  8323 1   74.057  163.939   1.247
  8324 1   74.057  167.797   1.247
  8325 1   74.057  171.654   1.247
  8326 1   76.990  162.011   6.819
  8327 1   76.990  165.868   6.819
  8328 1   76.990  169.725   6.819
  8329 1   75.572  163.939   4.780
  8330 1   75.572  167.797   4.780
  8331 1   75.572  171.654   4.780
  8332 1   77.782  162.011   3.857
  8333 1   77.782  165.868   3.857
  8334 1   77.782  169.725   3.857
  8335 1   69.945  162.011  -1.715
  8336 1   69.945  165.868  -1.715
  8337 1   69.945  169.725  -1.715
  8338 1   71.363  163.939   0.324
  8339 1   71.363  167.797   0.324
  8340 1   71.363  171.654   0.324
  8341 1   69.153  162.011   1.247
  8342 1   69.153  165.868   1.247
  8343 1   69.153  169.725   1.247
  8344 1   72.086  163.939   6.819
  8345 1   72.086  167.797   6.819
  8346 1   72.086  171.654   6.819
  8347 1   70.668  162.011   4.780
  8348 1   70.668  165.868   4.780
  8349 1   70.668  169.725   4.780
  8350 1   72.878  163.939   3.857
  8351 1   72.878  167.797   3.857
  8352 1   72.878  171.654   3.857
  8353 1   84.658  163.939  -1.715
  8354 1   84.658  167.797  -1.715
  8355 1   84.658  171.654  -1.715
  8356 1   86.077  162.011   0.324
  8357 1   86.077  165.868   0.324
  8358 1   86.077  169.725   0.324
  8359 1   83.866  163.939   1.247
  8360 1   83.866  167.797   1.247
  8361 1   83.866  171.654   1.247
  8362 1   86.799  162.011   6.819
  8363 1   86.799  165.868   6.819
  8364 1   86.799  169.725   6.819
  8365 1   85.381  163.939   4.780
  8366 1   85.381  167.797   4.780
  8367 1   85.381  171.654   4.780
  8368 1   87.591  162.011   3.857
  8369 1   87.591  165.868   3.857
  8370 1   87.591  169.725   3.857
  8371 1   79.754  162.011  -1.715
  8372 1   79.754  165.868  -1.715
  8373 1   79.754  169.725  -1.715
  8374 1   81.172  163.939   0.324
  8375 1   81.172  167.797   0.324
  8376 1   81.172  171.654   0.324
  8377 1   78.962  162.011   1.247
  8378 1   78.962  165.868   1.247
  8379 1   78.962  169.725   1.247
  8380 1   81.895  163.939   6.819
  8381 1   81.895  167.797   6.819
  8382 1   81.895  171.654   6.819
  8383 1   80.476  162.011   4.780
  8384 1   80.476  165.868   4.780
  8385 1   80.476  169.725   4.780
  8386 1   82.687  163.939   3.857
  8387 1   82.687  167.797   3.857
  8388 1   82.687  171.654   3.857
  8389 1   94.467  163.939  -1.715
  8390 1   94.467  167.797  -1.715
  8391 1   94.467  171.654  -1.715
  8392 1   95.885  162.011   0.324
  8393 1   95.885  165.868   0.324
  8394 1   95.885  169.725   0.324
  8395 1   93.675  163.939   1.247
  8396 1   93.675  167.797   1.247
  8397 1   93.675  171.654   1.247
  8398 1   96.608  162.011   6.819
  8399 1   96.608  165.868   6.819
  8400 1   96.608  169.725   6.819
  8401 1   95.190  163.939   4.780
  8402 1   95.190  167.797   4.780
  8403 1   95.190  171.654   4.780
  8404 1   97.400  162.011   3.857
  8405 1   97.400  165.868   3.857
  8406 1   97.400  169.725   3.857
  8407 1   89.562  162.011  -1.715
  8408 1   89.562  165.868  -1.715
  8409 1   89.562  169.725  -1.715
  8410 1   90.981  163.939   0.324
  8411 1   90.981  167.797   0.324
  8412 1   90.981  171.654   0.324
  8413 1   88.771  162.011   1.247
  8414 1   88.771  165.868   1.247
  8415 1   88.771  169.725   1.247
  8416 1   91.704  163.939   6.819
  8417 1   91.704  167.797   6.819
  8418 1   91.704  171.654   6.819
  8419 1   90.285  162.011   4.780
  8420 1   90.285  165.868   4.780
  8421 1   90.285  169.725   4.780
  8422 1   92.496  163.939   3.857
  8423 1   92.496  167.797   3.857
  8424 1   92.496  171.654   3.857
  8425 1  104.276  163.939  -1.715
  8426 1  104.276  167.797  -1.715
  8427 1  104.276  171.654  -1.715
  8428 1  105.695  162.011   0.324
  8429 1  105.695  165.868   0.324
  8430 1  105.695  169.725   0.324
  8431 1  103.484  163.939   1.247
  8432 1  103.484  167.797   1.247
  8433 1  103.484  171.654   1.247
  8434 1  106.418  162.011   6.819
  8435 1  106.418  165.868   6.819
  8436 1  106.418  169.725   6.819
  8437 1  104.999  163.939   4.780
  8438 1  104.999  167.797   4.780
  8439 1  104.999  171.654   4.780
  8440 1  107.209  162.011   3.857
  8441 1  107.209  165.868   3.857
  8442 1  107.209  169.725   3.857
  8443 1   99.371  162.011  -1.715
  8444 1   99.371  165.868  -1.715
  8445 1   99.371  169.725  -1.715
  8446 1  100.790  163.939   0.324
  8447 1  100.790  167.797   0.324
  8448 1  100.790  171.654   0.324
  8449 1   98.579  162.011   1.247
  8450 1   98.579  165.868   1.247
  8451 1   98.579  169.725   1.247
  8452 1  101.513  163.939   6.819
  8453 1  101.513  167.797   6.819
  8454 1  101.513  171.654   6.819
  8455 1  100.095  162.011   4.780
  8456 1  100.095  165.868   4.780
  8457 1  100.095  169.725   4.780
  8458 1  102.305  163.939   3.857
  8459 1  102.305  167.797   3.857
  8460 1  102.305  171.654   3.857
  8461 1  114.085  163.939  -1.715
  8462 1  114.085  167.797  -1.715
  8463 1  114.085  171.654  -1.715
  8464 1  115.504  162.011   0.324
  8465 1  115.504  165.868   0.324
  8466 1  115.504  169.725   0.324
  8467 1  113.293  163.939   1.247
  8468 1  113.293  167.797   1.247
  8469 1  113.293  171.654   1.247
  8470 1  116.226  162.011   6.819
  8471 1  116.226  165.868   6.819
  8472 1  116.226  169.725   6.819
  8473 1  114.808  163.939   4.780
  8474 1  114.808  167.797   4.780
  8475 1  114.808  171.654   4.780
  8476 1  117.018  162.011   3.857
  8477 1  117.018  165.868   3.857
  8478 1  117.018  169.725   3.857
  8479 1  109.181  162.011  -1.715
  8480 1  109.181  165.868  -1.715
  8481 1  109.181  169.725  -1.715
  8482 1  110.599  163.939   0.324
  8483 1  110.599  167.797   0.324
  8484 1  110.599  171.654   0.324
  8485 1  108.389  162.011   1.247
  8486 1  108.389  165.868   1.247
  8487 1  108.389  169.725   1.247
  8488 1  111.322  163.939   6.819
  8489 1  111.322  167.797   6.819
  8490 1  111.322  171.654   6.819
  8491 1  109.903  162.011   4.780
  8492 1  109.903  165.868   4.780
  8493 1  109.903  169.725   4.780
  8494 1  112.114  163.939   3.857
  8495 1  112.114  167.797   3.857
  8496 1  112.114  171.654   3.857
  8497 1  123.894  163.939  -1.715
  8498 1  123.894  167.797  -1.715
  8499 1  123.894  171.654  -1.715
  8500 1  125.312  162.011   0.324
  8501 1  125.312  165.868   0.324
  8502 1  125.312  169.725   0.324
  8503 1  123.102  163.939   1.247
  8504 1  123.102  167.797   1.247
  8505 1  123.102  171.654   1.247
  8506 1  126.035  162.011   6.819
  8507 1  126.035  165.868   6.819
  8508 1  126.035  169.725   6.819
  8509 1  124.617  163.939   4.780
  8510 1  124.617  167.797   4.780
  8511 1  124.617  171.654   4.780
  8512 1  126.827  162.011   3.857
  8513 1  126.827  165.868   3.857
  8514 1  126.827  169.725   3.857
  8515 1  118.990  162.011  -1.715
  8516 1  118.990  165.868  -1.715
  8517 1  118.990  169.725  -1.715
  8518 1  120.408  163.939   0.324
  8519 1  120.408  167.797   0.324
  8520 1  120.408  171.654   0.324
  8521 1  118.198  162.011   1.247
  8522 1  118.198  165.868   1.247
  8523 1  118.198  169.725   1.247
  8524 1  121.131  163.939   6.819
  8525 1  121.131  167.797   6.819
  8526 1  121.131  171.654   6.819
  8527 1  119.712  162.011   4.780
  8528 1  119.712  165.868   4.780
  8529 1  119.712  169.725   4.780
  8530 1  121.923  163.939   3.857
  8531 1  121.923  167.797   3.857
  8532 1  121.923  171.654   3.857
  8533 1  133.703  163.939  -1.715
  8534 1  133.703  167.797  -1.715
  8535 1  133.703  171.654  -1.715
  8536 1  135.121  162.011   0.324
  8537 1  135.121  165.868   0.324
  8538 1  135.121  169.725   0.324
  8539 1  132.911  163.939   1.247
  8540 1  132.911  167.797   1.247
  8541 1  132.911  171.654   1.247
  8542 1  135.844  162.011   6.819
  8543 1  135.844  165.868   6.819
  8544 1  135.844  169.725   6.819
  8545 1  134.426  163.939   4.780
  8546 1  134.426  167.797   4.780
  8547 1  134.426  171.654   4.780
  8548 1  136.636  162.011   3.857
  8549 1  136.636  165.868   3.857
  8550 1  136.636  169.725   3.857
  8551 1  128.798  162.011  -1.715
  8552 1  128.798  165.868  -1.715
  8553 1  128.798  169.725  -1.715
  8554 1  130.217  163.939   0.324
  8555 1  130.217  167.797   0.324
  8556 1  130.217  171.654   0.324
  8557 1  128.006  162.011   1.247
  8558 1  128.006  165.868   1.247
  8559 1  128.006  169.725   1.247
  8560 1  130.940  163.939   6.819
  8561 1  130.940  167.797   6.819
  8562 1  130.940  171.654   6.819
  8563 1  129.521  162.011   4.780
  8564 1  129.521  165.868   4.780
  8565 1  129.521  169.725   4.780
  8566 1  131.732  163.939   3.857
  8567 1  131.732  167.797   3.857
  8568 1  131.732  171.654   3.857
  8569 1  143.512  163.939  -1.715
  8570 1  143.512  167.797  -1.715
  8571 1  143.512  171.654  -1.715
  8572 1  144.930  162.011   0.324
  8573 1  144.930  165.868   0.324
  8574 1  144.930  169.725   0.324
  8575 1  142.720  163.939   1.247
  8576 1  142.720  167.797   1.247
  8577 1  142.720  171.654   1.247
  8578 1  145.653  162.011   6.819
  8579 1  145.653  165.868   6.819
  8580 1  145.653  169.725   6.819
  8581 1  144.234  163.939   4.780
  8582 1  144.234  167.797   4.780
  8583 1  144.234  171.654   4.780
  8584 1  146.445  162.011   3.857
  8585 1  146.445  165.868   3.857
  8586 1  146.445  169.725   3.857
  8587 1  138.607  162.011  -1.715
  8588 1  138.607  165.868  -1.715
  8589 1  138.607  169.725  -1.715
  8590 1  140.026  163.939   0.324
  8591 1  140.026  167.797   0.324
  8592 1  140.026  171.654   0.324
  8593 1  137.815  162.011   1.247
  8594 1  137.815  165.868   1.247
  8595 1  137.815  169.725   1.247
  8596 1  140.749  163.939   6.819
  8597 1  140.749  167.797   6.819
  8598 1  140.749  171.654   6.819
  8599 1  139.330  162.011   4.780
  8600 1  139.330  165.868   4.780
  8601 1  139.330  169.725   4.780
  8602 1  141.540  163.939   3.857
  8603 1  141.540  167.797   3.857
  8604 1  141.540  171.654   3.857
  8605 1  153.321  163.939  -1.715
  8606 1  153.321  167.797  -1.715
  8607 1  153.321  171.654  -1.715
  8608 1  154.739  162.011   0.324
  8609 1  154.739  165.868   0.324
  8610 1  154.739  169.725   0.324
  8611 1  152.529  163.939   1.247
  8612 1  152.529  167.797   1.247
  8613 1  152.529  171.654   1.247
  8614 1  155.462  162.011   6.819
  8615 1  155.462  165.868   6.819
  8616 1  155.462  169.725   6.819
  8617 1  154.043  163.939   4.780
  8618 1  154.043  167.797   4.780
  8619 1  154.043  171.654   4.780
  8620 1  156.254  162.011   3.857
  8621 1  156.254  165.868   3.857
  8622 1  156.254  169.725   3.857
  8623 1  148.416  162.011  -1.715
  8624 1  148.416  165.868  -1.715
  8625 1  148.416  169.725  -1.715
  8626 1  149.835  163.939   0.324
  8627 1  149.835  167.797   0.324
  8628 1  149.835  171.654   0.324
  8629 1  147.624  162.011   1.247
  8630 1  147.624  165.868   1.247
  8631 1  147.624  169.725   1.247
  8632 1  150.557  163.939   6.819
  8633 1  150.557  167.797   6.819
  8634 1  150.557  171.654   6.819
  8635 1  149.139  162.011   4.780
  8636 1  149.139  165.868   4.780
  8637 1  149.139  169.725   4.780
  8638 1  151.349  163.939   3.857
  8639 1  151.349  167.797   3.857
  8640 1  151.349  171.654   3.857
  8641 1    6.187  175.511  -1.715
  8642 1    6.187  179.369  -1.715
  8643 1    6.187  183.226  -1.715
  8644 1    7.606  173.583   0.324
  8645 1    7.606  177.440   0.324
  8646 1    7.606  181.298   0.324
  8647 1    5.395  175.511   1.247
  8648 1    5.395  179.369   1.247
  8649 1    5.395  183.226   1.247
  8650 1    8.328  173.583   6.819
  8651 1    8.328  177.440   6.819
  8652 1    8.328  181.298   6.819
  8653 1    6.910  175.511   4.780
  8654 1    6.910  179.369   4.780
  8655 1    6.910  183.226   4.780
  8656 1    9.120  173.583   3.857
  8657 1    9.120  177.440   3.857
  8658 1    9.120  181.298   3.857
  8659 1    1.283  173.583  -1.715
  8660 1    1.283  177.440  -1.715
  8661 1    1.283  181.298  -1.715
  8662 1    2.701  175.511   0.324
  8663 1    2.701  179.369   0.324
  8664 1    2.701  183.226   0.324
  8665 1    0.491  173.583   1.247
  8666 1    0.491  177.440   1.247
  8667 1    0.491  181.298   1.247
  8668 1    3.424  175.511   6.819
  8669 1    3.424  179.369   6.819
  8670 1    3.424  183.226   6.819
  8671 1    2.006  173.583   4.780
  8672 1    2.006  177.440   4.780
  8673 1    2.006  181.298   4.780
  8674 1    4.216  175.511   3.857
  8675 1    4.216  179.369   3.857
  8676 1    4.216  183.226   3.857
  8677 1   15.996  175.511  -1.715
  8678 1   15.996  179.369  -1.715
  8679 1   15.996  183.226  -1.715
  8680 1   17.415  173.583   0.324
  8681 1   17.415  177.440   0.324
  8682 1   17.415  181.298   0.324
  8683 1   15.204  175.511   1.247
  8684 1   15.204  179.369   1.247
  8685 1   15.204  183.226   1.247
  8686 1   18.137  173.583   6.819
  8687 1   18.137  177.440   6.819
  8688 1   18.137  181.298   6.819
  8689 1   16.719  175.511   4.780
  8690 1   16.719  179.369   4.780
  8691 1   16.719  183.226   4.780
  8692 1   18.929  173.583   3.857
  8693 1   18.929  177.440   3.857
  8694 1   18.929  181.298   3.857
  8695 1   11.092  173.583  -1.715
  8696 1   11.092  177.440  -1.715
  8697 1   11.092  181.298  -1.715
  8698 1   12.510  175.511   0.324
  8699 1   12.510  179.369   0.324
  8700 1   12.510  183.226   0.324
  8701 1   10.300  173.583   1.247
  8702 1   10.300  177.440   1.247
  8703 1   10.300  181.298   1.247
  8704 1   13.233  175.511   6.819
  8705 1   13.233  179.369   6.819
  8706 1   13.233  183.226   6.819
  8707 1   11.814  173.583   4.780
  8708 1   11.814  177.440   4.780
  8709 1   11.814  181.298   4.780
  8710 1   14.025  175.511   3.857
  8711 1   14.025  179.369   3.857
  8712 1   14.025  183.226   3.857
  8713 1   25.805  175.511  -1.715
  8714 1   25.805  179.369  -1.715
  8715 1   25.805  183.226  -1.715
  8716 1   27.223  173.583   0.324
  8717 1   27.223  177.440   0.324
  8718 1   27.223  181.298   0.324
  8719 1   25.013  175.511   1.247
  8720 1   25.013  179.369   1.247
  8721 1   25.013  183.226   1.247
  8722 1   27.946  173.583   6.819
  8723 1   27.946  177.440   6.819
  8724 1   27.946  181.298   6.819
  8725 1   26.528  175.511   4.780
  8726 1   26.528  179.369   4.780
  8727 1   26.528  183.226   4.780
  8728 1   28.738  173.583   3.857
  8729 1   28.738  177.440   3.857
  8730 1   28.738  181.298   3.857
  8731 1   20.900  173.583  -1.715
  8732 1   20.900  177.440  -1.715
  8733 1   20.900  181.298  -1.715
  8734 1   22.319  175.511   0.324
  8735 1   22.319  179.369   0.324
  8736 1   22.319  183.226   0.324
  8737 1   20.109  173.583   1.247
  8738 1   20.109  177.440   1.247
  8739 1   20.109  181.298   1.247
  8740 1   23.042  175.511   6.819
  8741 1   23.042  179.369   6.819
  8742 1   23.042  183.226   6.819
  8743 1   21.623  173.583   4.780
  8744 1   21.623  177.440   4.780
  8745 1   21.623  181.298   4.780
  8746 1   23.834  175.511   3.857
  8747 1   23.834  179.369   3.857
  8748 1   23.834  183.226   3.857
  8749 1   35.614  175.511  -1.715
  8750 1   35.614  179.369  -1.715
  8751 1   35.614  183.226  -1.715
  8752 1   37.032  173.583   0.324
  8753 1   37.032  177.440   0.324
  8754 1   37.032  181.298   0.324
  8755 1   34.822  175.511   1.247
  8756 1   34.822  179.369   1.247
  8757 1   34.822  183.226   1.247
  8758 1   37.755  173.583   6.819
  8759 1   37.755  177.440   6.819
  8760 1   37.755  181.298   6.819
  8761 1   36.337  175.511   4.780
  8762 1   36.337  179.369   4.780
  8763 1   36.337  183.226   4.780
  8764 1   38.547  173.583   3.857
  8765 1   38.547  177.440   3.857
  8766 1   38.547  181.298   3.857
  8767 1   30.709  173.583  -1.715
  8768 1   30.709  177.440  -1.715
  8769 1   30.709  181.298  -1.715
  8770 1   32.128  175.511   0.324
  8771 1   32.128  179.369   0.324
  8772 1   32.128  183.226   0.324
  8773 1   29.917  173.583   1.247
  8774 1   29.917  177.440   1.247
  8775 1   29.917  181.298   1.247
  8776 1   32.851  175.511   6.819
  8777 1   32.851  179.369   6.819
  8778 1   32.851  183.226   6.819
  8779 1   31.432  173.583   4.780
  8780 1   31.432  177.440   4.780
  8781 1   31.432  181.298   4.780
  8782 1   33.643  175.511   3.857
  8783 1   33.643  179.369   3.857
  8784 1   33.643  183.226   3.857
  8785 1   45.423  175.511  -1.715
  8786 1   45.423  179.369  -1.715
  8787 1   45.423  183.226  -1.715
  8788 1   46.841  173.583   0.324
  8789 1   46.841  177.440   0.324
  8790 1   46.841  181.298   0.324
  8791 1   44.631  175.511   1.247
  8792 1   44.631  179.369   1.247
  8793 1   44.631  183.226   1.247
  8794 1   47.564  173.583   6.819
  8795 1   47.564  177.440   6.819
  8796 1   47.564  181.298   6.819
  8797 1   46.145  175.511   4.780
  8798 1   46.145  179.369   4.780
  8799 1   46.145  183.226   4.780
  8800 1   48.356  173.583   3.857
  8801 1   48.356  177.440   3.857
  8802 1   48.356  181.298   3.857
  8803 1   40.518  173.583  -1.715
  8804 1   40.518  177.440  -1.715
  8805 1   40.518  181.298  -1.715
  8806 1   41.937  175.511   0.324
  8807 1   41.937  179.369   0.324
  8808 1   41.937  183.226   0.324
  8809 1   39.726  173.583   1.247
  8810 1   39.726  177.440   1.247
  8811 1   39.726  181.298   1.247
  8812 1   42.659  175.511   6.819
  8813 1   42.659  179.369   6.819
  8814 1   42.659  183.226   6.819
  8815 1   41.241  173.583   4.780
  8816 1   41.241  177.440   4.780
  8817 1   41.241  181.298   4.780
  8818 1   43.451  175.511   3.857
  8819 1   43.451  179.369   3.857
  8820 1   43.451  183.226   3.857
  8821 1   55.231  175.511  -1.715
  8822 1   55.231  179.369  -1.715
  8823 1   55.231  183.226  -1.715
  8824 1   56.650  173.583   0.324
  8825 1   56.650  177.440   0.324
  8826 1   56.650  181.298   0.324
  8827 1   54.440  175.511   1.247
  8828 1   54.440  179.369   1.247
  8829 1   54.440  183.226   1.247
  8830 1   57.373  173.583   6.819
  8831 1   57.373  177.440   6.819
  8832 1   57.373  181.298   6.819
  8833 1   55.954  175.511   4.780
  8834 1   55.954  179.369   4.780
  8835 1   55.954  183.226   4.780
  8836 1   58.165  173.583   3.857
  8837 1   58.165  177.440   3.857
  8838 1   58.165  181.298   3.857
  8839 1   50.327  173.583  -1.715
  8840 1   50.327  177.440  -1.715
  8841 1   50.327  181.298  -1.715
  8842 1   51.746  175.511   0.324
  8843 1   51.746  179.369   0.324
  8844 1   51.746  183.226   0.324
  8845 1   49.535  173.583   1.247
  8846 1   49.535  177.440   1.247
  8847 1   49.535  181.298   1.247
  8848 1   52.468  175.511   6.819
  8849 1   52.468  179.369   6.819
  8850 1   52.468  183.226   6.819
  8851 1   51.050  173.583   4.780
  8852 1   51.050  177.440   4.780
  8853 1   51.050  181.298   4.780
  8854 1   53.260  175.511   3.857
  8855 1   53.260  179.369   3.857
  8856 1   53.260  183.226   3.857
  8857 1   65.040  175.511  -1.715
  8858 1   65.040  179.369  -1.715
  8859 1   65.040  183.226  -1.715
  8860 1   66.459  173.583   0.324
  8861 1   66.459  177.440   0.324
  8862 1   66.459  181.298   0.324
  8863 1   64.248  175.511   1.247
  8864 1   64.248  179.369   1.247
  8865 1   64.248  183.226   1.247
  8866 1   67.182  173.583   6.819
  8867 1   67.182  177.440   6.819
  8868 1   67.182  181.298   6.819
  8869 1   65.763  175.511   4.780
  8870 1   65.763  179.369   4.780
  8871 1   65.763  183.226   4.780
  8872 1   67.974  173.583   3.857
  8873 1   67.974  177.440   3.857
  8874 1   67.974  181.298   3.857
  8875 1   60.136  173.583  -1.715
  8876 1   60.136  177.440  -1.715
  8877 1   60.136  181.298  -1.715
  8878 1   61.554  175.511   0.324
  8879 1   61.554  179.369   0.324
  8880 1   61.554  183.226   0.324
  8881 1   59.344  173.583   1.247
  8882 1   59.344  177.440   1.247
  8883 1   59.344  181.298   1.247
  8884 1   62.277  175.511   6.819
  8885 1   62.277  179.369   6.819
  8886 1   62.277  183.226   6.819
  8887 1   60.859  173.583   4.780
  8888 1   60.859  177.440   4.780
  8889 1   60.859  181.298   4.780
  8890 1   63.069  175.511   3.857
  8891 1   63.069  179.369   3.857
  8892 1   63.069  183.226   3.857
  8893 1   74.849  175.511  -1.715
  8894 1   74.849  179.369  -1.715
  8895 1   74.849  183.226  -1.715
  8896 1   76.268  173.583   0.324
  8897 1   76.268  177.440   0.324
  8898 1   76.268  181.298   0.324
  8899 1   74.057  175.511   1.247
  8900 1   74.057  179.369   1.247
  8901 1   74.057  183.226   1.247
  8902 1   76.990  173.583   6.819
  8903 1   76.990  177.440   6.819
  8904 1   76.990  181.298   6.819
  8905 1   75.572  175.511   4.780
  8906 1   75.572  179.369   4.780
  8907 1   75.572  183.226   4.780
  8908 1   77.782  173.583   3.857
  8909 1   77.782  177.440   3.857
  8910 1   77.782  181.298   3.857
  8911 1   69.945  173.583  -1.715
  8912 1   69.945  177.440  -1.715
  8913 1   69.945  181.298  -1.715
  8914 1   71.363  175.511   0.324
  8915 1   71.363  179.369   0.324
  8916 1   71.363  183.226   0.324
  8917 1   69.153  173.583   1.247
  8918 1   69.153  177.440   1.247
  8919 1   69.153  181.298   1.247
  8920 1   72.086  175.511   6.819
  8921 1   72.086  179.369   6.819
  8922 1   72.086  183.226   6.819
  8923 1   70.668  173.583   4.780
  8924 1   70.668  177.440   4.780
  8925 1   70.668  181.298   4.780
  8926 1   72.878  175.511   3.857
  8927 1   72.878  179.369   3.857
  8928 1   72.878  183.226   3.857
  8929 1   84.658  175.511  -1.715
  8930 1   84.658  179.369  -1.715
  8931 1   84.658  183.226  -1.715
  8932 1   86.077  173.583   0.324
  8933 1   86.077  177.440   0.324
  8934 1   86.077  181.298   0.324
  8935 1   83.866  175.511   1.247
  8936 1   83.866  179.369   1.247
  8937 1   83.866  183.226   1.247
  8938 1   86.799  173.583   6.819
  8939 1   86.799  177.440   6.819
  8940 1   86.799  181.298   6.819
  8941 1   85.381  175.511   4.780
  8942 1   85.381  179.369   4.780
  8943 1   85.381  183.226   4.780
  8944 1   87.591  173.583   3.857
  8945 1   87.591  177.440   3.857
  8946 1   87.591  181.298   3.857
  8947 1   79.754  173.583  -1.715
  8948 1   79.754  177.440  -1.715
  8949 1   79.754  181.298  -1.715
  8950 1   81.172  175.511   0.324
  8951 1   81.172  179.369   0.324
  8952 1   81.172  183.226   0.324
  8953 1   78.962  173.583   1.247
  8954 1   78.962  177.440   1.247
  8955 1   78.962  181.298   1.247
  8956 1   81.895  175.511   6.819
  8957 1   81.895  179.369   6.819
  8958 1   81.895  183.226   6.819
  8959 1   80.476  173.583   4.780
  8960 1   80.476  177.440   4.780
  8961 1   80.476  181.298   4.780
  8962 1   82.687  175.511   3.857
  8963 1   82.687  179.369   3.857
  8964 1   82.687  183.226   3.857
  8965 1   94.467  175.511  -1.715
  8966 1   94.467  179.369  -1.715
  8967 1   94.467  183.226  -1.715
  8968 1   95.885  173.583   0.324
  8969 1   95.885  177.440   0.324
  8970 1   95.885  181.298   0.324
  8971 1   93.675  175.511   1.247
  8972 1   93.675  179.369   1.247
  8973 1   93.675  183.226   1.247
  8974 1   96.608  173.583   6.819
  8975 1   96.608  177.440   6.819
  8976 1   96.608  181.298   6.819
  8977 1   95.190  175.511   4.780
  8978 1   95.190  179.369   4.780
  8979 1   95.190  183.226   4.780
  8980 1   97.400  173.583   3.857
  8981 1   97.400  177.440   3.857
  8982 1   97.400  181.298   3.857
  8983 1   89.562  173.583  -1.715
  8984 1   89.562  177.440  -1.715
  8985 1   89.562  181.298  -1.715
  8986 1   90.981  175.511   0.324
  8987 1   90.981  179.369   0.324
  8988 1   90.981  183.226   0.324
  8989 1   88.771  173.583   1.247
  8990 1   88.771  177.440   1.247
  8991 1   88.771  181.298   1.247
  8992 1   91.704  175.511   6.819
  8993 1   91.704  179.369   6.819
  8994 1   91.704  183.226   6.819
  8995 1   90.285  173.583   4.780
  8996 1   90.285  177.440   4.780
  8997 1   90.285  181.298   4.780
  8998 1   92.496  175.511   3.857
  8999 1   92.496  179.369   3.857
  9000 1   92.496  183.226   3.857
  9001 1  104.276  175.511  -1.715
  9002 1  104.276  179.369  -1.715
  9003 1  104.276  183.226  -1.715
  9004 1  105.695  173.583   0.324
  9005 1  105.695  177.440   0.324
  9006 1  105.695  181.298   0.324
  9007 1  103.484  175.511   1.247
  9008 1  103.484  179.369   1.247
  9009 1  103.484  183.226   1.247
  9010 1  106.418  173.583   6.819
  9011 1  106.418  177.440   6.819
  9012 1  106.418  181.298   6.819
  9013 1  104.999  175.511   4.780
  9014 1  104.999  179.369   4.780
  9015 1  104.999  183.226   4.780
  9016 1  107.209  173.583   3.857
  9017 1  107.209  177.440   3.857
  9018 1  107.209  181.298   3.857
  9019 1   99.371  173.583  -1.715
  9020 1   99.371  177.440  -1.715
  9021 1   99.371  181.298  -1.715
  9022 1  100.790  175.511   0.324
  9023 1  100.790  179.369   0.324
  9024 1  100.790  183.226   0.324
  9025 1   98.579  173.583   1.247
  9026 1   98.579  177.440   1.247
  9027 1   98.579  181.298   1.247
  9028 1  101.513  175.511   6.819
  9029 1  101.513  179.369   6.819
  9030 1  101.513  183.226   6.819
  9031 1  100.095  173.583   4.780
  9032 1  100.095  177.440   4.780
  9033 1  100.095  181.298   4.780
  9034 1  102.305  175.511   3.857
  9035 1  102.305  179.369   3.857
  9036 1  102.305  183.226   3.857
  9037 1  114.085  175.511  -1.715
  9038 1  114.085  179.369  -1.715
  9039 1  114.085  183.226  -1.715
  9040 1  115.504  173.583   0.324
  9041 1  115.504  177.440   0.324
  9042 1  115.504  181.298   0.324
  9043 1  113.293  175.511   1.247
  9044 1  113.293  179.369   1.247
  9045 1  113.293  183.226   1.247
  9046 1  116.226  173.583   6.819
  9047 1  116.226  177.440   6.819
  9048 1  116.226  181.298   6.819
  9049 1  114.808  175.511   4.780
  9050 1  114.808  179.369   4.780
  9051 1  114.808  183.226   4.780
  9052 1  117.018  173.583   3.857
  9053 1  117.018  177.440   3.857
  9054 1  117.018  181.298   3.857
  9055 1  109.181  173.583  -1.715
  9056 1  109.181  177.440  -1.715
  9057 1  109.181  181.298  -1.715
  9058 1  110.599  175.511   0.324
  9059 1  110.599  179.369   0.324
  9060 1  110.599  183.226   0.324
  9061 1  108.389  173.583   1.247
  9062 1  108.389  177.440   1.247
  9063 1  108.389  181.298   1.247
  9064 1  111.322  175.511   6.819
  9065 1  111.322  179.369   6.819
  9066 1  111.322  183.226   6.819
  9067 1  109.903  173.583   4.780
  9068 1  109.903  177.440   4.780
  9069 1  109.903  181.298   4.780
  9070 1  112.114  175.511   3.857
  9071 1  112.114  179.369   3.857
  9072 1  112.114  183.226   3.857
  9073 1  123.894  175.511  -1.715
  9074 1  123.894  179.369  -1.715
  9075 1  123.894  183.226  -1.715
  9076 1  125.312  173.583   0.324
  9077 1  125.312  177.440   0.324
  9078 1  125.312  181.298   0.324
  9079 1  123.102  175.511   1.247
  9080 1  123.102  179.369   1.247
  9081 1  123.102  183.226   1.247
  9082 1  126.035  173.583   6.819
  9083 1  126.035  177.440   6.819
  9084 1  126.035  181.298   6.819
  9085 1  124.617  175.511   4.780
  9086 1  124.617  179.369   4.780
  9087 1  124.617  183.226   4.780
  9088 1  126.827  173.583   3.857
  9089 1  126.827  177.440   3.857
  9090 1  126.827  181.298   3.857
  9091 1  118.990  173.583  -1.715
  9092 1  118.990  177.440  -1.715
  9093 1  118.990  181.298  -1.715
  9094 1  120.408  175.511   0.324
  9095 1  120.408  179.369   0.324
  9096 1  120.408  183.226   0.324
  9097 1  118.198  173.583   1.247
  9098 1  118.198  177.440   1.247
  9099 1  118.198  181.298   1.247
  9100 1  121.131  175.511   6.819
  9101 1  121.131  179.369   6.819
  9102 1  121.131  183.226   6.819
  9103 1  119.712  173.583   4.780
  9104 1  119.712  177.440   4.780
  9105 1  119.712  181.298   4.780
  9106 1  121.923  175.511   3.857
  9107 1  121.923  179.369   3.857
  9108 1  121.923  183.226   3.857
  9109 1  133.703  175.511  -1.715
  9110 1  133.703  179.369  -1.715
  9111 1  133.703  183.226  -1.715
  9112 1  135.121  173.583   0.324
  9113 1  135.121  177.440   0.324
  9114 1  135.121  181.298   0.324
  9115 1  132.911  175.511   1.247
  9116 1  132.911  179.369   1.247
  9117 1  132.911  183.226   1.247
  9118 1  135.844  173.583   6.819
  9119 1  135.844  177.440   6.819
  9120 1  135.844  181.298   6.819
  9121 1  134.426  175.511   4.780
  9122 1  134.426  179.369   4.780
  9123 1  134.426  183.226   4.780
  9124 1  136.636  173.583   3.857
  9125 1  136.636  177.440   3.857
  9126 1  136.636  181.298   3.857
  9127 1  128.798  173.583  -1.715
  9128 1  128.798  177.440  -1.715
  9129 1  128.798  181.298  -1.715
  9130 1  130.217  175.511   0.324
  9131 1  130.217  179.369   0.324
  9132 1  130.217  183.226   0.324
  9133 1  128.006  173.583   1.247
  9134 1  128.006  177.440   1.247
  9135 1  128.006  181.298   1.247
  9136 1  130.940  175.511   6.819
  9137 1  130.940  179.369   6.819
  9138 1  130.940  183.226   6.819
  9139 1  129.521  173.583   4.780
  9140 1  129.521  177.440   4.780
  9141 1  129.521  181.298   4.780
  9142 1  131.732  175.511   3.857
  9143 1  131.732  179.369   3.857
  9144 1  131.732  183.226   3.857
  9145 1  143.512  175.511  -1.715
  9146 1  143.512  179.369  -1.715
  9147 1  143.512  183.226  -1.715
  9148 1  144.930  173.583   0.324
  9149 1  144.930  177.440   0.324
  9150 1  144.930  181.298   0.324
  9151 1  142.720  175.511   1.247
  9152 1  142.720  179.369   1.247
  9153 1  142.720  183.226   1.247
  9154 1  145.653  173.583   6.819
  9155 1  145.653  177.440   6.819
  9156 1  145.653  181.298   6.819
  9157 1  144.234  175.511   4.780
  9158 1  144.234  179.369   4.780
  9159 1  144.234  183.226   4.780
  9160 1  146.445  173.583   3.857
  9161 1  146.445  177.440   3.857
  9162 1  146.445  181.298   3.857
  9163 1  138.607  173.583  -1.715
  9164 1  138.607  177.440  -1.715
  9165 1  138.607  181.298  -1.715
  9166 1  140.026  175.511   0.324
  9167 1  140.026  179.369   0.324
  9168 1  140.026  183.226   0.324
  9169 1  137.815  173.583   1.247
  9170 1  137.815  177.440   1.247
  9171 1  137.815  181.298   1.247
  9172 1  140.749  175.511   6.819
  9173 1  140.749  179.369   6.819
  9174 1  140.749  183.226   6.819
  9175 1  139.330  173.583   4.780
  9176 1  139.330  177.440   4.780
  9177 1  139.330  181.298   4.780
  9178 1  141.540  175.511   3.857
  9179 1  141.540  179.369   3.857
  9180 1  141.540  183.226   3.857
  9181 1  153.321  175.511  -1.715
  9182 1  153.321  179.369  -1.715
  9183 1  153.321  183.226  -1.715
  9184 1  154.739  173.583   0.324
  9185 1  154.739  177.440   0.324
  9186 1  154.739  181.298   0.324
  9187 1  152.529  175.511   1.247
  9188 1  152.529  179.369   1.247
  9189 1  152.529  183.226   1.247
  9190 1  155.462  173.583   6.819
  9191 1  155.462  177.440   6.819
  9192 1  155.462  181.298   6.819
  9193 1  154.043  175.511   4.780
  9194 1  154.043  179.369   4.780
  9195 1  154.043  183.226   4.780
  9196 1  156.254  173.583   3.857
  9197 1  156.254  177.440   3.857
  9198 1  156.254  181.298   3.857
  9199 1  148.416  173.583  -1.715
  9200 1  148.416  177.440  -1.715
  9201 1  148.416  181.298  -1.715
  9202 1  149.835  175.511   0.324
  9203 1  149.835  179.369   0.324
  9204 1  149.835  183.226   0.324
  9205 1  147.624  173.583   1.247
  9206 1  147.624  177.440   1.247
  9207 1  147.624  181.298   1.247
  9208 1  150.557  175.511   6.819
  9209 1  150.557  179.369   6.819
  9210 1  150.557  183.226   6.819
  9211 1  149.139  173.583   4.780
  9212 1  149.139  177.440   4.780
  9213 1  149.139  181.298   4.780
  9214 1  151.349  175.511   3.857
  9215 1  151.349  179.369   3.857
  9216 1  151.349  183.226   3.857
  9217 1    5.991    1.928   7.643
  9218 1    5.991    5.786   7.643
  9219 1    5.991    9.643   7.643
  9220 1    7.409    0.000   9.683
  9221 1    7.409    3.857   9.683
  9222 1    7.409    7.714   9.683
  9223 1    5.199    1.928  10.606
  9224 1    5.199    5.786  10.606
  9225 1    5.199    9.643  10.606
  9226 1    8.132    0.000  16.178
  9227 1    8.132    3.857  16.178
  9228 1    8.132    7.714  16.178
  9229 1    6.713    1.928  14.138
  9230 1    6.713    5.786  14.138
  9231 1    6.713    9.643  14.138
  9232 1    8.924    0.000  13.215
  9233 1    8.924    3.857  13.215
  9234 1    8.924    7.714  13.215
  9235 1    1.086    0.000   7.643
  9236 1    1.086    3.857   7.643
  9237 1    1.086    7.714   7.643
  9238 1    2.505    1.928   9.683
  9239 1    2.505    5.786   9.683
  9240 1    2.505    9.643   9.683
  9241 1    0.294    0.000  10.606
  9242 1    0.294    3.857  10.606
  9243 1    0.294    7.714  10.606
  9244 1    3.227    1.928  16.178
  9245 1    3.227    5.786  16.178
  9246 1    3.227    9.643  16.178
  9247 1    1.809    0.000  14.138
  9248 1    1.809    3.857  14.138
  9249 1    1.809    7.714  14.138
  9250 1    4.019    1.928  13.215
  9251 1    4.019    5.786  13.215
  9252 1    4.019    9.643  13.215
  9253 1   15.799    1.928   7.643
  9254 1   15.799    5.786   7.643
  9255 1   15.799    9.643   7.643
  9256 1   17.218    0.000   9.683
  9257 1   17.218    3.857   9.683
  9258 1   17.218    7.714   9.683
  9259 1   15.007    1.928  10.606
  9260 1   15.007    5.786  10.606
  9261 1   15.007    9.643  10.606
  9262 1   17.941    0.000  16.178
  9263 1   17.941    3.857  16.178
  9264 1   17.941    7.714  16.178
  9265 1   16.522    1.928  14.138
  9266 1   16.522    5.786  14.138
  9267 1   16.522    9.643  14.138
  9268 1   18.733    0.000  13.215
  9269 1   18.733    3.857  13.215
  9270 1   18.733    7.714  13.215
  9271 1   10.895    0.000   7.643
  9272 1   10.895    3.857   7.643
  9273 1   10.895    7.714   7.643
  9274 1   12.313    1.928   9.683
  9275 1   12.313    5.786   9.683
  9276 1   12.313    9.643   9.683
  9277 1   10.103    0.000  10.606
  9278 1   10.103    3.857  10.606
  9279 1   10.103    7.714  10.606
  9280 1   13.036    1.928  16.178
  9281 1   13.036    5.786  16.178
  9282 1   13.036    9.643  16.178
  9283 1   11.618    0.000  14.138
  9284 1   11.618    3.857  14.138
  9285 1   11.618    7.714  14.138
  9286 1   13.828    1.928  13.215
  9287 1   13.828    5.786  13.215
  9288 1   13.828    9.643  13.215
  9289 1   25.608    1.928   7.643
  9290 1   25.608    5.786   7.643
  9291 1   25.608    9.643   7.643
  9292 1   27.027    0.000   9.683
  9293 1   27.027    3.857   9.683
  9294 1   27.027    7.714   9.683
  9295 1   24.816    1.928  10.606
  9296 1   24.816    5.786  10.606
  9297 1   24.816    9.643  10.606
  9298 1   27.750    0.000  16.178
  9299 1   27.750    3.857  16.178
  9300 1   27.750    7.714  16.178
  9301 1   26.331    1.928  14.138
  9302 1   26.331    5.786  14.138
  9303 1   26.331    9.643  14.138
  9304 1   28.542    0.000  13.215
  9305 1   28.542    3.857  13.215
  9306 1   28.542    7.714  13.215
  9307 1   20.704    0.000   7.643
  9308 1   20.704    3.857   7.643
  9309 1   20.704    7.714   7.643
  9310 1   22.122    1.928   9.683
  9311 1   22.122    5.786   9.683
  9312 1   22.122    9.643   9.683
  9313 1   19.912    0.000  10.606
  9314 1   19.912    3.857  10.606
  9315 1   19.912    7.714  10.606
  9316 1   22.845    1.928  16.178
  9317 1   22.845    5.786  16.178
  9318 1   22.845    9.643  16.178
  9319 1   21.427    0.000  14.138
  9320 1   21.427    3.857  14.138
  9321 1   21.427    7.714  14.138
  9322 1   23.637    1.928  13.215
  9323 1   23.637    5.786  13.215
  9324 1   23.637    9.643  13.215
  9325 1   35.417    1.928   7.643
  9326 1   35.417    5.786   7.643
  9327 1   35.417    9.643   7.643
  9328 1   36.836    0.000   9.683
  9329 1   36.836    3.857   9.683
  9330 1   36.836    7.714   9.683
  9331 1   34.625    1.928  10.606
  9332 1   34.625    5.786  10.606
  9333 1   34.625    9.643  10.606
  9334 1   37.558    0.000  16.178
  9335 1   37.558    3.857  16.178
  9336 1   37.558    7.714  16.178
  9337 1   36.140    1.928  14.138
  9338 1   36.140    5.786  14.138
  9339 1   36.140    9.643  14.138
  9340 1   38.350    0.000  13.215
  9341 1   38.350    3.857  13.215
  9342 1   38.350    7.714  13.215
  9343 1   30.513    0.000   7.643
  9344 1   30.513    3.857   7.643
  9345 1   30.513    7.714   7.643
  9346 1   31.931    1.928   9.683
  9347 1   31.931    5.786   9.683
  9348 1   31.931    9.643   9.683
  9349 1   29.721    0.000  10.606
  9350 1   29.721    3.857  10.606
  9351 1   29.721    7.714  10.606
  9352 1   32.654    1.928  16.178
  9353 1   32.654    5.786  16.178
  9354 1   32.654    9.643  16.178
  9355 1   31.236    0.000  14.138
  9356 1   31.236    3.857  14.138
  9357 1   31.236    7.714  14.138
  9358 1   33.446    1.928  13.215
  9359 1   33.446    5.786  13.215
  9360 1   33.446    9.643  13.215
  9361 1   45.226    1.928   7.643
  9362 1   45.226    5.786   7.643
  9363 1   45.226    9.643   7.643
  9364 1   46.644    0.000   9.683
  9365 1   46.644    3.857   9.683
  9366 1   46.644    7.714   9.683
  9367 1   44.434    1.928  10.606
  9368 1   44.434    5.786  10.606
  9369 1   44.434    9.643  10.606
  9370 1   47.367    0.000  16.178
  9371 1   47.367    3.857  16.178
  9372 1   47.367    7.714  16.178
  9373 1   45.949    1.928  14.138
  9374 1   45.949    5.786  14.138
  9375 1   45.949    9.643  14.138
  9376 1   48.159    0.000  13.215
  9377 1   48.159    3.857  13.215
  9378 1   48.159    7.714  13.215
  9379 1   40.322    0.000   7.643
  9380 1   40.322    3.857   7.643
  9381 1   40.322    7.714   7.643
  9382 1   41.740    1.928   9.683
  9383 1   41.740    5.786   9.683
  9384 1   41.740    9.643   9.683
  9385 1   39.530    0.000  10.606
  9386 1   39.530    3.857  10.606
  9387 1   39.530    7.714  10.606
  9388 1   42.463    1.928  16.178
  9389 1   42.463    5.786  16.178
  9390 1   42.463    9.643  16.178
  9391 1   41.044    0.000  14.138
  9392 1   41.044    3.857  14.138
  9393 1   41.044    7.714  14.138
  9394 1   43.255    1.928  13.215
  9395 1   43.255    5.786  13.215
  9396 1   43.255    9.643  13.215
  9397 1   55.035    1.928   7.643
  9398 1   55.035    5.786   7.643
  9399 1   55.035    9.643   7.643
  9400 1   56.453    0.000   9.683
  9401 1   56.453    3.857   9.683
  9402 1   56.453    7.714   9.683
  9403 1   54.243    1.928  10.606
  9404 1   54.243    5.786  10.606
  9405 1   54.243    9.643  10.606
  9406 1   57.176    0.000  16.178
  9407 1   57.176    3.857  16.178
  9408 1   57.176    7.714  16.178
  9409 1   55.758    1.928  14.138
  9410 1   55.758    5.786  14.138
  9411 1   55.758    9.643  14.138
  9412 1   57.968    0.000  13.215
  9413 1   57.968    3.857  13.215
  9414 1   57.968    7.714  13.215
  9415 1   50.130    0.000   7.643
  9416 1   50.130    3.857   7.643
  9417 1   50.130    7.714   7.643
  9418 1   51.549    1.928   9.683
  9419 1   51.549    5.786   9.683
  9420 1   51.549    9.643   9.683
  9421 1   49.338    0.000  10.606
  9422 1   49.338    3.857  10.606
  9423 1   49.338    7.714  10.606
  9424 1   52.272    1.928  16.178
  9425 1   52.272    5.786  16.178
  9426 1   52.272    9.643  16.178
  9427 1   50.853    0.000  14.138
  9428 1   50.853    3.857  14.138
  9429 1   50.853    7.714  14.138
  9430 1   53.064    1.928  13.215
  9431 1   53.064    5.786  13.215
  9432 1   53.064    9.643  13.215
  9433 1   64.844    1.928   7.643
  9434 1   64.844    5.786   7.643
  9435 1   64.844    9.643   7.643
  9436 1   66.262    0.000   9.683
  9437 1   66.262    3.857   9.683
  9438 1   66.262    7.714   9.683
  9439 1   64.052    1.928  10.606
  9440 1   64.052    5.786  10.606
  9441 1   64.052    9.643  10.606
  9442 1   66.985    0.000  16.178
  9443 1   66.985    3.857  16.178
  9444 1   66.985    7.714  16.178
  9445 1   65.567    1.928  14.138
  9446 1   65.567    5.786  14.138
  9447 1   65.567    9.643  14.138
  9448 1   67.777    0.000  13.215
  9449 1   67.777    3.857  13.215
  9450 1   67.777    7.714  13.215
  9451 1   59.939    0.000   7.643
  9452 1   59.939    3.857   7.643
  9453 1   59.939    7.714   7.643
  9454 1   61.358    1.928   9.683
  9455 1   61.358    5.786   9.683
  9456 1   61.358    9.643   9.683
  9457 1   59.147    0.000  10.606
  9458 1   59.147    3.857  10.606
  9459 1   59.147    7.714  10.606
  9460 1   62.081    1.928  16.178
  9461 1   62.081    5.786  16.178
  9462 1   62.081    9.643  16.178
  9463 1   60.662    0.000  14.138
  9464 1   60.662    3.857  14.138
  9465 1   60.662    7.714  14.138
  9466 1   62.873    1.928  13.215
  9467 1   62.873    5.786  13.215
  9468 1   62.873    9.643  13.215
  9469 1   74.653    1.928   7.643
  9470 1   74.653    5.786   7.643
  9471 1   74.653    9.643   7.643
  9472 1   76.071    0.000   9.683
  9473 1   76.071    3.857   9.683
  9474 1   76.071    7.714   9.683
  9475 1   73.861    1.928  10.606
  9476 1   73.861    5.786  10.606
  9477 1   73.861    9.643  10.606
  9478 1   76.794    0.000  16.178
  9479 1   76.794    3.857  16.178
  9480 1   76.794    7.714  16.178
  9481 1   75.375    1.928  14.138
  9482 1   75.375    5.786  14.138
  9483 1   75.375    9.643  14.138
  9484 1   77.586    0.000  13.215
  9485 1   77.586    3.857  13.215
  9486 1   77.586    7.714  13.215
  9487 1   69.748    0.000   7.643
  9488 1   69.748    3.857   7.643
  9489 1   69.748    7.714   7.643
  9490 1   71.167    1.928   9.683
  9491 1   71.167    5.786   9.683
  9492 1   71.167    9.643   9.683
  9493 1   68.956    0.000  10.606
  9494 1   68.956    3.857  10.606
  9495 1   68.956    7.714  10.606
  9496 1   71.889    1.928  16.178
  9497 1   71.889    5.786  16.178
  9498 1   71.889    9.643  16.178
  9499 1   70.471    0.000  14.138
  9500 1   70.471    3.857  14.138
  9501 1   70.471    7.714  14.138
  9502 1   72.681    1.928  13.215
  9503 1   72.681    5.786  13.215
  9504 1   72.681    9.643  13.215
  9505 1   84.461    1.928   7.643
  9506 1   84.461    5.786   7.643
  9507 1   84.461    9.643   7.643
  9508 1   85.880    0.000   9.683
  9509 1   85.880    3.857   9.683
  9510 1   85.880    7.714   9.683
  9511 1   83.669    1.928  10.606
  9512 1   83.669    5.786  10.606
  9513 1   83.669    9.643  10.606
  9514 1   86.603    0.000  16.178
  9515 1   86.603    3.857  16.178
  9516 1   86.603    7.714  16.178
  9517 1   85.184    1.928  14.138
  9518 1   85.184    5.786  14.138
  9519 1   85.184    9.643  14.138
  9520 1   87.395    0.000  13.215
  9521 1   87.395    3.857  13.215
  9522 1   87.395    7.714  13.215
  9523 1   79.557    0.000   7.643
  9524 1   79.557    3.857   7.643
  9525 1   79.557    7.714   7.643
  9526 1   80.975    1.928   9.683
  9527 1   80.975    5.786   9.683
  9528 1   80.975    9.643   9.683
  9529 1   78.765    0.000  10.606
  9530 1   78.765    3.857  10.606
  9531 1   78.765    7.714  10.606
  9532 1   81.698    1.928  16.178
  9533 1   81.698    5.786  16.178
  9534 1   81.698    9.643  16.178
  9535 1   80.280    0.000  14.138
  9536 1   80.280    3.857  14.138
  9537 1   80.280    7.714  14.138
  9538 1   82.490    1.928  13.215
  9539 1   82.490    5.786  13.215
  9540 1   82.490    9.643  13.215
  9541 1   94.270    1.928   7.643
  9542 1   94.270    5.786   7.643
  9543 1   94.270    9.643   7.643
  9544 1   95.689    0.000   9.683
  9545 1   95.689    3.857   9.683
  9546 1   95.689    7.714   9.683
  9547 1   93.478    1.928  10.606
  9548 1   93.478    5.786  10.606
  9549 1   93.478    9.643  10.606
  9550 1   96.412    0.000  16.178
  9551 1   96.412    3.857  16.178
  9552 1   96.412    7.714  16.178
  9553 1   94.993    1.928  14.138
  9554 1   94.993    5.786  14.138
  9555 1   94.993    9.643  14.138
  9556 1   97.204    0.000  13.215
  9557 1   97.204    3.857  13.215
  9558 1   97.204    7.714  13.215
  9559 1   89.366    0.000   7.643
  9560 1   89.366    3.857   7.643
  9561 1   89.366    7.714   7.643
  9562 1   90.784    1.928   9.683
  9563 1   90.784    5.786   9.683
  9564 1   90.784    9.643   9.683
  9565 1   88.574    0.000  10.606
  9566 1   88.574    3.857  10.606
  9567 1   88.574    7.714  10.606
  9568 1   91.507    1.928  16.178
  9569 1   91.507    5.786  16.178
  9570 1   91.507    9.643  16.178
  9571 1   90.089    0.000  14.138
  9572 1   90.089    3.857  14.138
  9573 1   90.089    7.714  14.138
  9574 1   92.299    1.928  13.215
  9575 1   92.299    5.786  13.215
  9576 1   92.299    9.643  13.215
  9577 1  104.080    1.928   7.643
  9578 1  104.080    5.786   7.643
  9579 1  104.080    9.643   7.643
  9580 1  105.498    0.000   9.683
  9581 1  105.498    3.857   9.683
  9582 1  105.498    7.714   9.683
  9583 1  103.288    1.928  10.606
  9584 1  103.288    5.786  10.606
  9585 1  103.288    9.643  10.606
  9586 1  106.221    0.000  16.178
  9587 1  106.221    3.857  16.178
  9588 1  106.221    7.714  16.178
  9589 1  104.802    1.928  14.138
  9590 1  104.802    5.786  14.138
  9591 1  104.802    9.643  14.138
  9592 1  107.013    0.000  13.215
  9593 1  107.013    3.857  13.215
  9594 1  107.013    7.714  13.215
  9595 1   99.175    0.000   7.643
  9596 1   99.175    3.857   7.643
  9597 1   99.175    7.714   7.643
  9598 1  100.594    1.928   9.683
  9599 1  100.594    5.786   9.683
  9600 1  100.594    9.643   9.683
  9601 1   98.383    0.000  10.606
  9602 1   98.383    3.857  10.606
  9603 1   98.383    7.714  10.606
  9604 1  101.316    1.928  16.178
  9605 1  101.316    5.786  16.178
  9606 1  101.316    9.643  16.178
  9607 1   99.898    0.000  14.138
  9608 1   99.898    3.857  14.138
  9609 1   99.898    7.714  14.138
  9610 1  102.108    1.928  13.215
  9611 1  102.108    5.786  13.215
  9612 1  102.108    9.643  13.215
  9613 1  113.888    1.928   7.643
  9614 1  113.888    5.786   7.643
  9615 1  113.888    9.643   7.643
  9616 1  115.307    0.000   9.683
  9617 1  115.307    3.857   9.683
  9618 1  115.307    7.714   9.683
  9619 1  113.096    1.928  10.606
  9620 1  113.096    5.786  10.606
  9621 1  113.096    9.643  10.606
  9622 1  116.030    0.000  16.178
  9623 1  116.030    3.857  16.178
  9624 1  116.030    7.714  16.178
  9625 1  114.611    1.928  14.138
  9626 1  114.611    5.786  14.138
  9627 1  114.611    9.643  14.138
  9628 1  116.822    0.000  13.215
  9629 1  116.822    3.857  13.215
  9630 1  116.822    7.714  13.215
  9631 1  108.984    0.000   7.643
  9632 1  108.984    3.857   7.643
  9633 1  108.984    7.714   7.643
  9634 1  110.402    1.928   9.683
  9635 1  110.402    5.786   9.683
  9636 1  110.402    9.643   9.683
  9637 1  108.192    0.000  10.606
  9638 1  108.192    3.857  10.606
  9639 1  108.192    7.714  10.606
  9640 1  111.125    1.928  16.178
  9641 1  111.125    5.786  16.178
  9642 1  111.125    9.643  16.178
  9643 1  109.707    0.000  14.138
  9644 1  109.707    3.857  14.138
  9645 1  109.707    7.714  14.138
  9646 1  111.917    1.928  13.215
  9647 1  111.917    5.786  13.215
  9648 1  111.917    9.643  13.215
  9649 1  123.697    1.928   7.643
  9650 1  123.697    5.786   7.643
  9651 1  123.697    9.643   7.643
  9652 1  125.116    0.000   9.683
  9653 1  125.116    3.857   9.683
  9654 1  125.116    7.714   9.683
  9655 1  122.905    1.928  10.606
  9656 1  122.905    5.786  10.606
  9657 1  122.905    9.643  10.606
  9658 1  125.839    0.000  16.178
  9659 1  125.839    3.857  16.178
  9660 1  125.839    7.714  16.178
  9661 1  124.420    1.928  14.138
  9662 1  124.420    5.786  14.138
  9663 1  124.420    9.643  14.138
  9664 1  126.631    0.000  13.215
  9665 1  126.631    3.857  13.215
  9666 1  126.631    7.714  13.215
  9667 1  118.793    0.000   7.643
  9668 1  118.793    3.857   7.643
  9669 1  118.793    7.714   7.643
  9670 1  120.211    1.928   9.683
  9671 1  120.211    5.786   9.683
  9672 1  120.211    9.643   9.683
  9673 1  118.001    0.000  10.606
  9674 1  118.001    3.857  10.606
  9675 1  118.001    7.714  10.606
  9676 1  120.934    1.928  16.178
  9677 1  120.934    5.786  16.178
  9678 1  120.934    9.643  16.178
  9679 1  119.516    0.000  14.138
  9680 1  119.516    3.857  14.138
  9681 1  119.516    7.714  14.138
  9682 1  121.726    1.928  13.215
  9683 1  121.726    5.786  13.215
  9684 1  121.726    9.643  13.215
  9685 1  133.506    1.928   7.643
  9686 1  133.506    5.786   7.643
  9687 1  133.506    9.643   7.643
  9688 1  134.925    0.000   9.683
  9689 1  134.925    3.857   9.683
  9690 1  134.925    7.714   9.683
  9691 1  132.714    1.928  10.606
  9692 1  132.714    5.786  10.606
  9693 1  132.714    9.643  10.606
  9694 1  135.647    0.000  16.178
  9695 1  135.647    3.857  16.178
  9696 1  135.647    7.714  16.178
  9697 1  134.229    1.928  14.138
  9698 1  134.229    5.786  14.138
  9699 1  134.229    9.643  14.138
  9700 1  136.439    0.000  13.215
  9701 1  136.439    3.857  13.215
  9702 1  136.439    7.714  13.215
  9703 1  128.602    0.000   7.643
  9704 1  128.602    3.857   7.643
  9705 1  128.602    7.714   7.643
  9706 1  130.020    1.928   9.683
  9707 1  130.020    5.786   9.683
  9708 1  130.020    9.643   9.683
  9709 1  127.810    0.000  10.606
  9710 1  127.810    3.857  10.606
  9711 1  127.810    7.714  10.606
  9712 1  130.743    1.928  16.178
  9713 1  130.743    5.786  16.178
  9714 1  130.743    9.643  16.178
  9715 1  129.325    0.000  14.138
  9716 1  129.325    3.857  14.138
  9717 1  129.325    7.714  14.138
  9718 1  131.535    1.928  13.215
  9719 1  131.535    5.786  13.215
  9720 1  131.535    9.643  13.215
  9721 1  143.315    1.928   7.643
  9722 1  143.315    5.786   7.643
  9723 1  143.315    9.643   7.643
  9724 1  144.733    0.000   9.683
  9725 1  144.733    3.857   9.683
  9726 1  144.733    7.714   9.683
  9727 1  142.523    1.928  10.606
  9728 1  142.523    5.786  10.606
  9729 1  142.523    9.643  10.606
  9730 1  145.456    0.000  16.178
  9731 1  145.456    3.857  16.178
  9732 1  145.456    7.714  16.178
  9733 1  144.038    1.928  14.138
  9734 1  144.038    5.786  14.138
  9735 1  144.038    9.643  14.138
  9736 1  146.248    0.000  13.215
  9737 1  146.248    3.857  13.215
  9738 1  146.248    7.714  13.215
  9739 1  138.411    0.000   7.643
  9740 1  138.411    3.857   7.643
  9741 1  138.411    7.714   7.643
  9742 1  139.829    1.928   9.683
  9743 1  139.829    5.786   9.683
  9744 1  139.829    9.643   9.683
  9745 1  137.619    0.000  10.606
  9746 1  137.619    3.857  10.606
  9747 1  137.619    7.714  10.606
  9748 1  140.552    1.928  16.178
  9749 1  140.552    5.786  16.178
  9750 1  140.552    9.643  16.178
  9751 1  139.133    0.000  14.138
  9752 1  139.133    3.857  14.138
  9753 1  139.133    7.714  14.138
  9754 1  141.344    1.928  13.215
  9755 1  141.344    5.786  13.215
  9756 1  141.344    9.643  13.215
  9757 1  153.124    1.928   7.643
  9758 1  153.124    5.786   7.643
  9759 1  153.124    9.643   7.643
  9760 1  154.542    0.000   9.683
  9761 1  154.542    3.857   9.683
  9762 1  154.542    7.714   9.683
  9763 1  152.332    1.928  10.606
  9764 1  152.332    5.786  10.606
  9765 1  152.332    9.643  10.606
  9766 1  155.265    0.000  16.178
  9767 1  155.265    3.857  16.178
  9768 1  155.265    7.714  16.178
  9769 1  153.847    1.928  14.138
  9770 1  153.847    5.786  14.138
  9771 1  153.847    9.643  14.138
  9772 1  156.057    0.000  13.215
  9773 1  156.057    3.857  13.215
  9774 1  156.057    7.714  13.215
  9775 1  148.219    0.000   7.643
  9776 1  148.219    3.857   7.643
  9777 1  148.219    7.714   7.643
  9778 1  149.638    1.928   9.683
  9779 1  149.638    5.786   9.683
  9780 1  149.638    9.643   9.683
  9781 1  147.427    0.000  10.606
  9782 1  147.427    3.857  10.606
  9783 1  147.427    7.714  10.606
  9784 1  150.361    1.928  16.178
  9785 1  150.361    5.786  16.178
  9786 1  150.361    9.643  16.178
  9787 1  148.942    0.000  14.138
  9788 1  148.942    3.857  14.138
  9789 1  148.942    7.714  14.138
  9790 1  151.153    1.928  13.215
  9791 1  151.153    5.786  13.215
  9792 1  151.153    9.643  13.215
  9793 1    5.991   13.500   7.643
  9794 1    5.991   17.358   7.643
  9795 1    5.991   21.215   7.643
  9796 1    7.409   11.572   9.683
  9797 1    7.409   15.429   9.683
  9798 1    7.409   19.287   9.683
  9799 1    5.199   13.500  10.606
  9800 1    5.199   17.358  10.606
  9801 1    5.199   21.215  10.606
  9802 1    8.132   11.572  16.178
  9803 1    8.132   15.429  16.178
  9804 1    8.132   19.287  16.178
  9805 1    6.713   13.500  14.138
  9806 1    6.713   17.358  14.138
  9807 1    6.713   21.215  14.138
  9808 1    8.924   11.572  13.215
  9809 1    8.924   15.429  13.215
  9810 1    8.924   19.287  13.215
  9811 1    1.086   11.572   7.643
  9812 1    1.086   15.429   7.643
  9813 1    1.086   19.287   7.643
  9814 1    2.505   13.500   9.683
  9815 1    2.505   17.358   9.683
  9816 1    2.505   21.215   9.683
  9817 1    0.294   11.572  10.606
  9818 1    0.294   15.429  10.606
  9819 1    0.294   19.287  10.606
  9820 1    3.227   13.500  16.178
  9821 1    3.227   17.358  16.178
  9822 1    3.227   21.215  16.178
  9823 1    1.809   11.572  14.138
  9824 1    1.809   15.429  14.138
  9825 1    1.809   19.287  14.138
  9826 1    4.019   13.500  13.215
  9827 1    4.019   17.358  13.215
  9828 1    4.019   21.215  13.215
  9829 1   15.799   13.500   7.643
  9830 1   15.799   17.358   7.643
  9831 1   15.799   21.215   7.643
  9832 1   17.218   11.572   9.683
  9833 1   17.218   15.429   9.683
  9834 1   17.218   19.287   9.683
  9835 1   15.007   13.500  10.606
  9836 1   15.007   17.358  10.606
  9837 1   15.007   21.215  10.606
  9838 1   17.941   11.572  16.178
  9839 1   17.941   15.429  16.178
  9840 1   17.941   19.287  16.178
  9841 1   16.522   13.500  14.138
  9842 1   16.522   17.358  14.138
  9843 1   16.522   21.215  14.138
  9844 1   18.733   11.572  13.215
  9845 1   18.733   15.429  13.215
  9846 1   18.733   19.287  13.215
  9847 1   10.895   11.572   7.643
  9848 1   10.895   15.429   7.643
  9849 1   10.895   19.287   7.643
  9850 1   12.313   13.500   9.683
  9851 1   12.313   17.358   9.683
  9852 1   12.313   21.215   9.683
  9853 1   10.103   11.572  10.606
  9854 1   10.103   15.429  10.606
  9855 1   10.103   19.287  10.606
  9856 1   13.036   13.500  16.178
  9857 1   13.036   17.358  16.178
  9858 1   13.036   21.215  16.178
  9859 1   11.618   11.572  14.138
  9860 1   11.618   15.429  14.138
  9861 1   11.618   19.287  14.138
  9862 1   13.828   13.500  13.215
  9863 1   13.828   17.358  13.215
  9864 1   13.828   21.215  13.215
  9865 1   25.608   13.500   7.643
  9866 1   25.608   17.358   7.643
  9867 1   25.608   21.215   7.643
  9868 1   27.027   11.572   9.683
  9869 1   27.027   15.429   9.683
  9870 1   27.027   19.287   9.683
  9871 1   24.816   13.500  10.606
  9872 1   24.816   17.358  10.606
  9873 1   24.816   21.215  10.606
  9874 1   27.750   11.572  16.178
  9875 1   27.750   15.429  16.178
  9876 1   27.750   19.287  16.178
  9877 1   26.331   13.500  14.138
  9878 1   26.331   17.358  14.138
  9879 1   26.331   21.215  14.138
  9880 1   28.542   11.572  13.215
  9881 1   28.542   15.429  13.215
  9882 1   28.542   19.287  13.215
  9883 1   20.704   11.572   7.643
  9884 1   20.704   15.429   7.643
  9885 1   20.704   19.287   7.643
  9886 1   22.122   13.500   9.683
  9887 1   22.122   17.358   9.683
  9888 1   22.122   21.215   9.683
  9889 1   19.912   11.572  10.606
  9890 1   19.912   15.429  10.606
  9891 1   19.912   19.287  10.606
  9892 1   22.845   13.500  16.178
  9893 1   22.845   17.358  16.178
  9894 1   22.845   21.215  16.178
  9895 1   21.427   11.572  14.138
  9896 1   21.427   15.429  14.138
  9897 1   21.427   19.287  14.138
  9898 1   23.637   13.500  13.215
  9899 1   23.637   17.358  13.215
  9900 1   23.637   21.215  13.215
  9901 1   35.417   13.500   7.643
  9902 1   35.417   17.358   7.643
  9903 1   35.417   21.215   7.643
  9904 1   36.836   11.572   9.683
  9905 1   36.836   15.429   9.683
  9906 1   36.836   19.287   9.683
  9907 1   34.625   13.500  10.606
  9908 1   34.625   17.358  10.606
  9909 1   34.625   21.215  10.606
  9910 1   37.558   11.572  16.178
  9911 1   37.558   15.429  16.178
  9912 1   37.558   19.287  16.178
  9913 1   36.140   13.500  14.138
  9914 1   36.140   17.358  14.138
  9915 1   36.140   21.215  14.138
  9916 1   38.350   11.572  13.215
  9917 1   38.350   15.429  13.215
  9918 1   38.350   19.287  13.215
  9919 1   30.513   11.572   7.643
  9920 1   30.513   15.429   7.643
  9921 1   30.513   19.287   7.643
  9922 1   31.931   13.500   9.683
  9923 1   31.931   17.358   9.683
  9924 1   31.931   21.215   9.683
  9925 1   29.721   11.572  10.606
  9926 1   29.721   15.429  10.606
  9927 1   29.721   19.287  10.606
  9928 1   32.654   13.500  16.178
  9929 1   32.654   17.358  16.178
  9930 1   32.654   21.215  16.178
  9931 1   31.236   11.572  14.138
  9932 1   31.236   15.429  14.138
  9933 1   31.236   19.287  14.138
  9934 1   33.446   13.500  13.215
  9935 1   33.446   17.358  13.215
  9936 1   33.446   21.215  13.215
  9937 1   45.226   13.500   7.643
  9938 1   45.226   17.358   7.643
  9939 1   45.226   21.215   7.643
  9940 1   46.644   11.572   9.683
  9941 1   46.644   15.429   9.683
  9942 1   46.644   19.287   9.683
  9943 1   44.434   13.500  10.606
  9944 1   44.434   17.358  10.606
  9945 1   44.434   21.215  10.606
  9946 1   47.367   11.572  16.178
  9947 1   47.367   15.429  16.178
  9948 1   47.367   19.287  16.178
  9949 1   45.949   13.500  14.138
  9950 1   45.949   17.358  14.138
  9951 1   45.949   21.215  14.138
  9952 1   48.159   11.572  13.215
  9953 1   48.159   15.429  13.215
  9954 1   48.159   19.287  13.215
  9955 1   40.322   11.572   7.643
  9956 1   40.322   15.429   7.643
  9957 1   40.322   19.287   7.643
  9958 1   41.740   13.500   9.683
  9959 1   41.740   17.358   9.683
  9960 1   41.740   21.215   9.683
  9961 1   39.530   11.572  10.606
  9962 1   39.530   15.429  10.606
  9963 1   39.530   19.287  10.606
  9964 1   42.463   13.500  16.178
  9965 1   42.463   17.358  16.178
  9966 1   42.463   21.215  16.178
  9967 1   41.044   11.572  14.138
  9968 1   41.044   15.429  14.138
  9969 1   41.044   19.287  14.138
  9970 1   43.255   13.500  13.215
  9971 1   43.255   17.358  13.215
  9972 1   43.255   21.215  13.215
  9973 1   55.035   13.500   7.643
  9974 1   55.035   17.358   7.643
  9975 1   55.035   21.215   7.643
  9976 1   56.453   11.572   9.683
  9977 1   56.453   15.429   9.683
  9978 1   56.453   19.287   9.683
  9979 1   54.243   13.500  10.606
  9980 1   54.243   17.358  10.606
  9981 1   54.243   21.215  10.606
  9982 1   57.176   11.572  16.178
  9983 1   57.176   15.429  16.178
  9984 1   57.176   19.287  16.178
  9985 1   55.758   13.500  14.138
  9986 1   55.758   17.358  14.138
  9987 1   55.758   21.215  14.138
  9988 1   57.968   11.572  13.215
  9989 1   57.968   15.429  13.215
  9990 1   57.968   19.287  13.215
  9991 1   50.130   11.572   7.643
  9992 1   50.130   15.429   7.643
  9993 1   50.130   19.287   7.643
  9994 1   51.549   13.500   9.683
  9995 1   51.549   17.358   9.683
  9996 1   51.549   21.215   9.683
  9997 1   49.338   11.572  10.606
  9998 1   49.338   15.429  10.606
  9999 1   49.338   19.287  10.606
 10000 1   52.272   13.500  16.178
 10001 1   52.272   17.358  16.178
 10002 1   52.272   21.215  16.178
 10003 1   50.853   11.572  14.138
 10004 1   50.853   15.429  14.138
 10005 1   50.853   19.287  14.138
 10006 1   53.064   13.500  13.215
 10007 1   53.064   17.358  13.215
 10008 1   53.064   21.215  13.215
 10009 1   64.844   13.500   7.643
 10010 1   64.844   17.358   7.643
 10011 1   64.844   21.215   7.643
 10012 1   66.262   11.572   9.683
 10013 1   66.262   15.429   9.683
 10014 1   66.262   19.287   9.683
 10015 1   64.052   13.500  10.606
 10016 1   64.052   17.358  10.606
 10017 1   64.052   21.215  10.606
 10018 1   66.985   11.572  16.178
 10019 1   66.985   15.429  16.178
 10020 1   66.985   19.287  16.178
 10021 1   65.567   13.500  14.138
 10022 1   65.567   17.358  14.138
 10023 1   65.567   21.215  14.138
 10024 1   67.777   11.572  13.215
 10025 1   67.777   15.429  13.215
 10026 1   67.777   19.287  13.215
 10027 1   59.939   11.572   7.643
 10028 1   59.939   15.429   7.643
 10029 1   59.939   19.287   7.643
 10030 1   61.358   13.500   9.683
 10031 1   61.358   17.358   9.683
 10032 1   61.358   21.215   9.683
 10033 1   59.147   11.572  10.606
 10034 1   59.147   15.429  10.606
 10035 1   59.147   19.287  10.606
 10036 1   62.081   13.500  16.178
 10037 1   62.081   17.358  16.178
 10038 1   62.081   21.215  16.178
 10039 1   60.662   11.572  14.138
 10040 1   60.662   15.429  14.138
 10041 1   60.662   19.287  14.138
 10042 1   62.873   13.500  13.215
 10043 1   62.873   17.358  13.215
 10044 1   62.873   21.215  13.215
 10045 1   74.653   13.500   7.643
 10046 1   74.653   17.358   7.643
 10047 1   74.653   21.215   7.643
 10048 1   76.071   11.572   9.683
 10049 1   76.071   15.429   9.683
 10050 1   76.071   19.287   9.683
 10051 1   73.861   13.500  10.606
 10052 1   73.861   17.358  10.606
 10053 1   73.861   21.215  10.606
 10054 1   76.794   11.572  16.178
 10055 1   76.794   15.429  16.178
 10056 1   76.794   19.287  16.178
 10057 1   75.375   13.500  14.138
 10058 1   75.375   17.358  14.138
 10059 1   75.375   21.215  14.138
 10060 1   77.586   11.572  13.215
 10061 1   77.586   15.429  13.215
 10062 1   77.586   19.287  13.215
 10063 1   69.748   11.572   7.643
 10064 1   69.748   15.429   7.643
 10065 1   69.748   19.287   7.643
 10066 1   71.167   13.500   9.683
 10067 1   71.167   17.358   9.683
 10068 1   71.167   21.215   9.683
 10069 1   68.956   11.572  10.606
 10070 1   68.956   15.429  10.606
 10071 1   68.956   19.287  10.606
 10072 1   71.889   13.500  16.178
 10073 1   71.889   17.358  16.178
 10074 1   71.889   21.215  16.178
 10075 1   70.471   11.572  14.138
 10076 1   70.471   15.429  14.138
 10077 1   70.471   19.287  14.138
 10078 1   72.681   13.500  13.215
 10079 1   72.681   17.358  13.215
 10080 1   72.681   21.215  13.215
 10081 1   84.461   13.500   7.643
 10082 1   84.461   17.358   7.643
 10083 1   84.461   21.215   7.643
 10084 1   85.880   11.572   9.683
 10085 1   85.880   15.429   9.683
 10086 1   85.880   19.287   9.683
 10087 1   83.669   13.500  10.606
 10088 1   83.669   17.358  10.606
 10089 1   83.669   21.215  10.606
 10090 1   86.603   11.572  16.178
 10091 1   86.603   15.429  16.178
 10092 1   86.603   19.287  16.178
 10093 1   85.184   13.500  14.138
 10094 1   85.184   17.358  14.138
 10095 1   85.184   21.215  14.138
 10096 1   87.395   11.572  13.215
 10097 1   87.395   15.429  13.215
 10098 1   87.395   19.287  13.215
 10099 1   79.557   11.572   7.643
 10100 1   79.557   15.429   7.643
 10101 1   79.557   19.287   7.643
 10102 1   80.975   13.500   9.683
 10103 1   80.975   17.358   9.683
 10104 1   80.975   21.215   9.683
 10105 1   78.765   11.572  10.606
 10106 1   78.765   15.429  10.606
 10107 1   78.765   19.287  10.606
 10108 1   81.698   13.500  16.178
 10109 1   81.698   17.358  16.178
 10110 1   81.698   21.215  16.178
 10111 1   80.280   11.572  14.138
 10112 1   80.280   15.429  14.138
 10113 1   80.280   19.287  14.138
 10114 1   82.490   13.500  13.215
 10115 1   82.490   17.358  13.215
 10116 1   82.490   21.215  13.215
 10117 1   94.270   13.500   7.643
 10118 1   94.270   17.358   7.643
 10119 1   94.270   21.215   7.643
 10120 1   95.689   11.572   9.683
 10121 1   95.689   15.429   9.683
 10122 1   95.689   19.287   9.683
 10123 1   93.478   13.500  10.606
 10124 1   93.478   17.358  10.606
 10125 1   93.478   21.215  10.606
 10126 1   96.412   11.572  16.178
 10127 1   96.412   15.429  16.178
 10128 1   96.412   19.287  16.178
 10129 1   94.993   13.500  14.138
 10130 1   94.993   17.358  14.138
 10131 1   94.993   21.215  14.138
 10132 1   97.204   11.572  13.215
 10133 1   97.204   15.429  13.215
 10134 1   97.204   19.287  13.215
 10135 1   89.366   11.572   7.643
 10136 1   89.366   15.429   7.643
 10137 1   89.366   19.287   7.643
 10138 1   90.784   13.500   9.683
 10139 1   90.784   17.358   9.683
 10140 1   90.784   21.215   9.683
 10141 1   88.574   11.572  10.606
 10142 1   88.574   15.429  10.606
 10143 1   88.574   19.287  10.606
 10144 1   91.507   13.500  16.178
 10145 1   91.507   17.358  16.178
 10146 1   91.507   21.215  16.178
 10147 1   90.089   11.572  14.138
 10148 1   90.089   15.429  14.138
 10149 1   90.089   19.287  14.138
 10150 1   92.299   13.500  13.215
 10151 1   92.299   17.358  13.215
 10152 1   92.299   21.215  13.215
 10153 1  104.080   13.500   7.643
 10154 1  104.080   17.358   7.643
 10155 1  104.080   21.215   7.643
 10156 1  105.498   11.572   9.683
 10157 1  105.498   15.429   9.683
 10158 1  105.498   19.287   9.683
 10159 1  103.288   13.500  10.606
 10160 1  103.288   17.358  10.606
 10161 1  103.288   21.215  10.606
 10162 1  106.221   11.572  16.178
 10163 1  106.221   15.429  16.178
 10164 1  106.221   19.287  16.178
 10165 1  104.802   13.500  14.138
 10166 1  104.802   17.358  14.138
 10167 1  104.802   21.215  14.138
 10168 1  107.013   11.572  13.215
 10169 1  107.013   15.429  13.215
 10170 1  107.013   19.287  13.215
 10171 1   99.175   11.572   7.643
 10172 1   99.175   15.429   7.643
 10173 1   99.175   19.287   7.643
 10174 1  100.594   13.500   9.683
 10175 1  100.594   17.358   9.683
 10176 1  100.594   21.215   9.683
 10177 1   98.383   11.572  10.606
 10178 1   98.383   15.429  10.606
 10179 1   98.383   19.287  10.606
 10180 1  101.316   13.500  16.178
 10181 1  101.316   17.358  16.178
 10182 1  101.316   21.215  16.178
 10183 1   99.898   11.572  14.138
 10184 1   99.898   15.429  14.138
 10185 1   99.898   19.287  14.138
 10186 1  102.108   13.500  13.215
 10187 1  102.108   17.358  13.215
 10188 1  102.108   21.215  13.215
 10189 1  113.888   13.500   7.643
 10190 1  113.888   17.358   7.643
 10191 1  113.888   21.215   7.643
 10192 1  115.307   11.572   9.683
 10193 1  115.307   15.429   9.683
 10194 1  115.307   19.287   9.683
 10195 1  113.096   13.500  10.606
 10196 1  113.096   17.358  10.606
 10197 1  113.096   21.215  10.606
 10198 1  116.030   11.572  16.178
 10199 1  116.030   15.429  16.178
 10200 1  116.030   19.287  16.178
 10201 1  114.611   13.500  14.138
 10202 1  114.611   17.358  14.138
 10203 1  114.611   21.215  14.138
 10204 1  116.822   11.572  13.215
 10205 1  116.822   15.429  13.215
 10206 1  116.822   19.287  13.215
 10207 1  108.984   11.572   7.643
 10208 1  108.984   15.429   7.643
 10209 1  108.984   19.287   7.643
 10210 1  110.402   13.500   9.683
 10211 1  110.402   17.358   9.683
 10212 1  110.402   21.215   9.683
 10213 1  108.192   11.572  10.606
 10214 1  108.192   15.429  10.606
 10215 1  108.192   19.287  10.606
 10216 1  111.125   13.500  16.178
 10217 1  111.125   17.358  16.178
 10218 1  111.125   21.215  16.178
 10219 1  109.707   11.572  14.138
 10220 1  109.707   15.429  14.138
 10221 1  109.707   19.287  14.138
 10222 1  111.917   13.500  13.215
 10223 1  111.917   17.358  13.215
 10224 1  111.917   21.215  13.215
 10225 1  123.697   13.500   7.643
 10226 1  123.697   17.358   7.643
 10227 1  123.697   21.215   7.643
 10228 1  125.116   11.572   9.683
 10229 1  125.116   15.429   9.683
 10230 1  125.116   19.287   9.683
 10231 1  122.905   13.500  10.606
 10232 1  122.905   17.358  10.606
 10233 1  122.905   21.215  10.606
 10234 1  125.839   11.572  16.178
 10235 1  125.839   15.429  16.178
 10236 1  125.839   19.287  16.178
 10237 1  124.420   13.500  14.138
 10238 1  124.420   17.358  14.138
 10239 1  124.420   21.215  14.138
 10240 1  126.631   11.572  13.215
 10241 1  126.631   15.429  13.215
 10242 1  126.631   19.287  13.215
 10243 1  118.793   11.572   7.643
 10244 1  118.793   15.429   7.643
 10245 1  118.793   19.287   7.643
 10246 1  120.211   13.500   9.683
 10247 1  120.211   17.358   9.683
 10248 1  120.211   21.215   9.683
 10249 1  118.001   11.572  10.606
 10250 1  118.001   15.429  10.606
 10251 1  118.001   19.287  10.606
 10252 1  120.934   13.500  16.178
 10253 1  120.934   17.358  16.178
 10254 1  120.934   21.215  16.178
 10255 1  119.516   11.572  14.138
 10256 1  119.516   15.429  14.138
 10257 1  119.516   19.287  14.138
 10258 1  121.726   13.500  13.215
 10259 1  121.726   17.358  13.215
 10260 1  121.726   21.215  13.215
 10261 1  133.506   13.500   7.643
 10262 1  133.506   17.358   7.643
 10263 1  133.506   21.215   7.643
 10264 1  134.925   11.572   9.683
 10265 1  134.925   15.429   9.683
 10266 1  134.925   19.287   9.683
 10267 1  132.714   13.500  10.606
 10268 1  132.714   17.358  10.606
 10269 1  132.714   21.215  10.606
 10270 1  135.647   11.572  16.178
 10271 1  135.647   15.429  16.178
 10272 1  135.647   19.287  16.178
 10273 1  134.229   13.500  14.138
 10274 1  134.229   17.358  14.138
 10275 1  134.229   21.215  14.138
 10276 1  136.439   11.572  13.215
 10277 1  136.439   15.429  13.215
 10278 1  136.439   19.287  13.215
 10279 1  128.602   11.572   7.643
 10280 1  128.602   15.429   7.643
 10281 1  128.602   19.287   7.643
 10282 1  130.020   13.500   9.683
 10283 1  130.020   17.358   9.683
 10284 1  130.020   21.215   9.683
 10285 1  127.810   11.572  10.606
 10286 1  127.810   15.429  10.606
 10287 1  127.810   19.287  10.606
 10288 1  130.743   13.500  16.178
 10289 1  130.743   17.358  16.178
 10290 1  130.743   21.215  16.178
 10291 1  129.325   11.572  14.138
 10292 1  129.325   15.429  14.138
 10293 1  129.325   19.287  14.138
 10294 1  131.535   13.500  13.215
 10295 1  131.535   17.358  13.215
 10296 1  131.535   21.215  13.215
 10297 1  143.315   13.500   7.643
 10298 1  143.315   17.358   7.643
 10299 1  143.315   21.215   7.643
 10300 1  144.733   11.572   9.683
 10301 1  144.733   15.429   9.683
 10302 1  144.733   19.287   9.683
 10303 1  142.523   13.500  10.606
 10304 1  142.523   17.358  10.606
 10305 1  142.523   21.215  10.606
 10306 1  145.456   11.572  16.178
 10307 1  145.456   15.429  16.178
 10308 1  145.456   19.287  16.178
 10309 1  144.038   13.500  14.138
 10310 1  144.038   17.358  14.138
 10311 1  144.038   21.215  14.138
 10312 1  146.248   11.572  13.215
 10313 1  146.248   15.429  13.215
 10314 1  146.248   19.287  13.215
 10315 1  138.411   11.572   7.643
 10316 1  138.411   15.429   7.643
 10317 1  138.411   19.287   7.643
 10318 1  139.829   13.500   9.683
 10319 1  139.829   17.358   9.683
 10320 1  139.829   21.215   9.683
 10321 1  137.619   11.572  10.606
 10322 1  137.619   15.429  10.606
 10323 1  137.619   19.287  10.606
 10324 1  140.552   13.500  16.178
 10325 1  140.552   17.358  16.178
 10326 1  140.552   21.215  16.178
 10327 1  139.133   11.572  14.138
 10328 1  139.133   15.429  14.138
 10329 1  139.133   19.287  14.138
 10330 1  141.344   13.500  13.215
 10331 1  141.344   17.358  13.215
 10332 1  141.344   21.215  13.215
 10333 1  153.124   13.500   7.643
 10334 1  153.124   17.358   7.643
 10335 1  153.124   21.215   7.643
 10336 1  154.542   11.572   9.683
 10337 1  154.542   15.429   9.683
 10338 1  154.542   19.287   9.683
 10339 1  152.332   13.500  10.606
 10340 1  152.332   17.358  10.606
 10341 1  152.332   21.215  10.606
 10342 1  155.265   11.572  16.178
 10343 1  155.265   15.429  16.178
 10344 1  155.265   19.287  16.178
 10345 1  153.847   13.500  14.138
 10346 1  153.847   17.358  14.138
 10347 1  153.847   21.215  14.138
 10348 1  156.057   11.572  13.215
 10349 1  156.057   15.429  13.215
 10350 1  156.057   19.287  13.215
 10351 1  148.219   11.572   7.643
 10352 1  148.219   15.429   7.643
 10353 1  148.219   19.287   7.643
 10354 1  149.638   13.500   9.683
 10355 1  149.638   17.358   9.683
 10356 1  149.638   21.215   9.683
 10357 1  147.427   11.572  10.606
 10358 1  147.427   15.429  10.606
 10359 1  147.427   19.287  10.606
 10360 1  150.361   13.500  16.178
 10361 1  150.361   17.358  16.178
 10362 1  150.361   21.215  16.178
 10363 1  148.942   11.572  14.138
 10364 1  148.942   15.429  14.138
 10365 1  148.942   19.287  14.138
 10366 1  151.153   13.500  13.215
 10367 1  151.153   17.358  13.215
 10368 1  151.153   21.215  13.215
 10369 1    5.991   25.073   7.643
 10370 1    5.991   28.930   7.643
 10371 1    5.991   32.787   7.643
 10372 1    7.409   23.144   9.683
 10373 1    7.409   27.001   9.683
 10374 1    7.409   30.859   9.683
 10375 1    5.199   25.073  10.606
 10376 1    5.199   28.930  10.606
 10377 1    5.199   32.787  10.606
 10378 1    8.132   23.144  16.178
 10379 1    8.132   27.001  16.178
 10380 1    8.132   30.859  16.178
 10381 1    6.713   25.073  14.138
 10382 1    6.713   28.930  14.138
 10383 1    6.713   32.787  14.138
 10384 1    8.924   23.144  13.215
 10385 1    8.924   27.001  13.215
 10386 1    8.924   30.859  13.215
 10387 1    1.086   23.144   7.643
 10388 1    1.086   27.001   7.643
 10389 1    1.086   30.859   7.643
 10390 1    2.505   25.073   9.683
 10391 1    2.505   28.930   9.683
 10392 1    2.505   32.787   9.683
 10393 1    0.294   23.144  10.606
 10394 1    0.294   27.001  10.606
 10395 1    0.294   30.859  10.606
 10396 1    3.227   25.073  16.178
 10397 1    3.227   28.930  16.178
 10398 1    3.227   32.787  16.178
 10399 1    1.809   23.144  14.138
 10400 1    1.809   27.001  14.138
 10401 1    1.809   30.859  14.138
 10402 1    4.019   25.073  13.215
 10403 1    4.019   28.930  13.215
 10404 1    4.019   32.787  13.215
 10405 1   15.799   25.073   7.643
 10406 1   15.799   28.930   7.643
 10407 1   15.799   32.787   7.643
 10408 1   17.218   23.144   9.683
 10409 1   17.218   27.001   9.683
 10410 1   17.218   30.859   9.683
 10411 1   15.007   25.073  10.606
 10412 1   15.007   28.930  10.606
 10413 1   15.007   32.787  10.606
 10414 1   17.941   23.144  16.178
 10415 1   17.941   27.001  16.178
 10416 1   17.941   30.859  16.178
 10417 1   16.522   25.073  14.138
 10418 1   16.522   28.930  14.138
 10419 1   16.522   32.787  14.138
 10420 1   18.733   23.144  13.215
 10421 1   18.733   27.001  13.215
 10422 1   18.733   30.859  13.215
 10423 1   10.895   23.144   7.643
 10424 1   10.895   27.001   7.643
 10425 1   10.895   30.859   7.643
 10426 1   12.313   25.073   9.683
 10427 1   12.313   28.930   9.683
 10428 1   12.313   32.787   9.683
 10429 1   10.103   23.144  10.606
 10430 1   10.103   27.001  10.606
 10431 1   10.103   30.859  10.606
 10432 1   13.036   25.073  16.178
 10433 1   13.036   28.930  16.178
 10434 1   13.036   32.787  16.178
 10435 1   11.618   23.144  14.138
 10436 1   11.618   27.001  14.138
 10437 1   11.618   30.859  14.138
 10438 1   13.828   25.073  13.215
 10439 1   13.828   28.930  13.215
 10440 1   13.828   32.787  13.215
 10441 1   25.608   25.073   7.643
 10442 1   25.608   28.930   7.643
 10443 1   25.608   32.787   7.643
 10444 1   27.027   23.144   9.683
 10445 1   27.027   27.001   9.683
 10446 1   27.027   30.859   9.683
 10447 1   24.816   25.073  10.606
 10448 1   24.816   28.930  10.606
 10449 1   24.816   32.787  10.606
 10450 1   27.750   23.144  16.178
 10451 1   27.750   27.001  16.178
 10452 1   27.750   30.859  16.178
 10453 1   26.331   25.073  14.138
 10454 1   26.331   28.930  14.138
 10455 1   26.331   32.787  14.138
 10456 1   28.542   23.144  13.215
 10457 1   28.542   27.001  13.215
 10458 1   28.542   30.859  13.215
 10459 1   20.704   23.144   7.643
 10460 1   20.704   27.001   7.643
 10461 1   20.704   30.859   7.643
 10462 1   22.122   25.073   9.683
 10463 1   22.122   28.930   9.683
 10464 1   22.122   32.787   9.683
 10465 1   19.912   23.144  10.606
 10466 1   19.912   27.001  10.606
 10467 1   19.912   30.859  10.606
 10468 1   22.845   25.073  16.178
 10469 1   22.845   28.930  16.178
 10470 1   22.845   32.787  16.178
 10471 1   21.427   23.144  14.138
 10472 1   21.427   27.001  14.138
 10473 1   21.427   30.859  14.138
 10474 1   23.637   25.073  13.215
 10475 1   23.637   28.930  13.215
 10476 1   23.637   32.787  13.215
 10477 1   35.417   25.073   7.643
 10478 1   35.417   28.930   7.643
 10479 1   35.417   32.787   7.643
 10480 1   36.836   23.144   9.683
 10481 1   36.836   27.001   9.683
 10482 1   36.836   30.859   9.683
 10483 1   34.625   25.073  10.606
 10484 1   34.625   28.930  10.606
 10485 1   34.625   32.787  10.606
 10486 1   37.558   23.144  16.178
 10487 1   37.558   27.001  16.178
 10488 1   37.558   30.859  16.178
 10489 1   36.140   25.073  14.138
 10490 1   36.140   28.930  14.138
 10491 1   36.140   32.787  14.138
 10492 1   38.350   23.144  13.215
 10493 1   38.350   27.001  13.215
 10494 1   38.350   30.859  13.215
 10495 1   30.513   23.144   7.643
 10496 1   30.513   27.001   7.643
 10497 1   30.513   30.859   7.643
 10498 1   31.931   25.073   9.683
 10499 1   31.931   28.930   9.683
 10500 1   31.931   32.787   9.683
 10501 1   29.721   23.144  10.606
 10502 1   29.721   27.001  10.606
 10503 1   29.721   30.859  10.606
 10504 1   32.654   25.073  16.178
 10505 1   32.654   28.930  16.178
 10506 1   32.654   32.787  16.178
 10507 1   31.236   23.144  14.138
 10508 1   31.236   27.001  14.138
 10509 1   31.236   30.859  14.138
 10510 1   33.446   25.073  13.215
 10511 1   33.446   28.930  13.215
 10512 1   33.446   32.787  13.215
 10513 1   45.226   25.073   7.643
 10514 1   45.226   28.930   7.643
 10515 1   45.226   32.787   7.643
 10516 1   46.644   23.144   9.683
 10517 1   46.644   27.001   9.683
 10518 1   46.644   30.859   9.683
 10519 1   44.434   25.073  10.606
 10520 1   44.434   28.930  10.606
 10521 1   44.434   32.787  10.606
 10522 1   47.367   23.144  16.178
 10523 1   47.367   27.001  16.178
 10524 1   47.367   30.859  16.178
 10525 1   45.949   25.073  14.138
 10526 1   45.949   28.930  14.138
 10527 1   45.949   32.787  14.138
 10528 1   48.159   23.144  13.215
 10529 1   48.159   27.001  13.215
 10530 1   48.159   30.859  13.215
 10531 1   40.322   23.144   7.643
 10532 1   40.322   27.001   7.643
 10533 1   40.322   30.859   7.643
 10534 1   41.740   25.073   9.683
 10535 1   41.740   28.930   9.683
 10536 1   41.740   32.787   9.683
 10537 1   39.530   23.144  10.606
 10538 1   39.530   27.001  10.606
 10539 1   39.530   30.859  10.606
 10540 1   42.463   25.073  16.178
 10541 1   42.463   28.930  16.178
 10542 1   42.463   32.787  16.178
 10543 1   41.044   23.144  14.138
 10544 1   41.044   27.001  14.138
 10545 1   41.044   30.859  14.138
 10546 1   43.255   25.073  13.215
 10547 1   43.255   28.930  13.215
 10548 1   43.255   32.787  13.215
 10549 1   55.035   25.073   7.643
 10550 1   55.035   28.930   7.643
 10551 1   55.035   32.787   7.643
 10552 1   56.453   23.144   9.683
 10553 1   56.453   27.001   9.683
 10554 1   56.453   30.859   9.683
 10555 1   54.243   25.073  10.606
 10556 1   54.243   28.930  10.606
 10557 1   54.243   32.787  10.606
 10558 1   57.176   23.144  16.178
 10559 1   57.176   27.001  16.178
 10560 1   57.176   30.859  16.178
 10561 1   55.758   25.073  14.138
 10562 1   55.758   28.930  14.138
 10563 1   55.758   32.787  14.138
 10564 1   57.968   23.144  13.215
 10565 1   57.968   27.001  13.215
 10566 1   57.968   30.859  13.215
 10567 1   50.130   23.144   7.643
 10568 1   50.130   27.001   7.643
 10569 1   50.130   30.859   7.643
 10570 1   51.549   25.073   9.683
 10571 1   51.549   28.930   9.683
 10572 1   51.549   32.787   9.683
 10573 1   49.338   23.144  10.606
 10574 1   49.338   27.001  10.606
 10575 1   49.338   30.859  10.606
 10576 1   52.272   25.073  16.178
 10577 1   52.272   28.930  16.178
 10578 1   52.272   32.787  16.178
 10579 1   50.853   23.144  14.138
 10580 1   50.853   27.001  14.138
 10581 1   50.853   30.859  14.138
 10582 1   53.064   25.073  13.215
 10583 1   53.064   28.930  13.215
 10584 1   53.064   32.787  13.215
 10585 1   64.844   25.073   7.643
 10586 1   64.844   28.930   7.643
 10587 1   64.844   32.787   7.643
 10588 1   66.262   23.144   9.683
 10589 1   66.262   27.001   9.683
 10590 1   66.262   30.859   9.683
 10591 1   64.052   25.073  10.606
 10592 1   64.052   28.930  10.606
 10593 1   64.052   32.787  10.606
 10594 1   66.985   23.144  16.178
 10595 1   66.985   27.001  16.178
 10596 1   66.985   30.859  16.178
 10597 1   65.567   25.073  14.138
 10598 1   65.567   28.930  14.138
 10599 1   65.567   32.787  14.138
 10600 1   67.777   23.144  13.215
 10601 1   67.777   27.001  13.215
 10602 1   67.777   30.859  13.215
 10603 1   59.939   23.144   7.643
 10604 1   59.939   27.001   7.643
 10605 1   59.939   30.859   7.643
 10606 1   61.358   25.073   9.683
 10607 1   61.358   28.930   9.683
 10608 1   61.358   32.787   9.683
 10609 1   59.147   23.144  10.606
 10610 1   59.147   27.001  10.606
 10611 1   59.147   30.859  10.606
 10612 1   62.081   25.073  16.178
 10613 1   62.081   28.930  16.178
 10614 1   62.081   32.787  16.178
 10615 1   60.662   23.144  14.138
 10616 1   60.662   27.001  14.138
 10617 1   60.662   30.859  14.138
 10618 1   62.873   25.073  13.215
 10619 1   62.873   28.930  13.215
 10620 1   62.873   32.787  13.215
 10621 1   74.653   25.073   7.643
 10622 1   74.653   28.930   7.643
 10623 1   74.653   32.787   7.643
 10624 1   76.071   23.144   9.683
 10625 1   76.071   27.001   9.683
 10626 1   76.071   30.859   9.683
 10627 1   73.861   25.073  10.606
 10628 1   73.861   28.930  10.606
 10629 1   73.861   32.787  10.606
 10630 1   76.794   23.144  16.178
 10631 1   76.794   27.001  16.178
 10632 1   76.794   30.859  16.178
 10633 1   75.375   25.073  14.138
 10634 1   75.375   28.930  14.138
 10635 1   75.375   32.787  14.138
 10636 1   77.586   23.144  13.215
 10637 1   77.586   27.001  13.215
 10638 1   77.586   30.859  13.215
 10639 1   69.748   23.144   7.643
 10640 1   69.748   27.001   7.643
 10641 1   69.748   30.859   7.643
 10642 1   71.167   25.073   9.683
 10643 1   71.167   28.930   9.683
 10644 1   71.167   32.787   9.683
 10645 1   68.956   23.144  10.606
 10646 1   68.956   27.001  10.606
 10647 1   68.956   30.859  10.606
 10648 1   71.889   25.073  16.178
 10649 1   71.889   28.930  16.178
 10650 1   71.889   32.787  16.178
 10651 1   70.471   23.144  14.138
 10652 1   70.471   27.001  14.138
 10653 1   70.471   30.859  14.138
 10654 1   72.681   25.073  13.215
 10655 1   72.681   28.930  13.215
 10656 1   72.681   32.787  13.215
 10657 1   84.461   25.073   7.643
 10658 1   84.461   28.930   7.643
 10659 1   84.461   32.787   7.643
 10660 1   85.880   23.144   9.683
 10661 1   85.880   27.001   9.683
 10662 1   85.880   30.859   9.683
 10663 1   83.669   25.073  10.606
 10664 1   83.669   28.930  10.606
 10665 1   83.669   32.787  10.606
 10666 1   86.603   23.144  16.178
 10667 1   86.603   27.001  16.178
 10668 1   86.603   30.859  16.178
 10669 1   85.184   25.073  14.138
 10670 1   85.184   28.930  14.138
 10671 1   85.184   32.787  14.138
 10672 1   87.395   23.144  13.215
 10673 1   87.395   27.001  13.215
 10674 1   87.395   30.859  13.215
 10675 1   79.557   23.144   7.643
 10676 1   79.557   27.001   7.643
 10677 1   79.557   30.859   7.643
 10678 1   80.975   25.073   9.683
 10679 1   80.975   28.930   9.683
 10680 1   80.975   32.787   9.683
 10681 1   78.765   23.144  10.606
 10682 1   78.765   27.001  10.606
 10683 1   78.765   30.859  10.606
 10684 1   81.698   25.073  16.178
 10685 1   81.698   28.930  16.178
 10686 1   81.698   32.787  16.178
 10687 1   80.280   23.144  14.138
 10688 1   80.280   27.001  14.138
 10689 1   80.280   30.859  14.138
 10690 1   82.490   25.073  13.215
 10691 1   82.490   28.930  13.215
 10692 1   82.490   32.787  13.215
 10693 1   94.270   25.073   7.643
 10694 1   94.270   28.930   7.643
 10695 1   94.270   32.787   7.643
 10696 1   95.689   23.144   9.683
 10697 1   95.689   27.001   9.683
 10698 1   95.689   30.859   9.683
 10699 1   93.478   25.073  10.606
 10700 1   93.478   28.930  10.606
 10701 1   93.478   32.787  10.606
 10702 1   96.412   23.144  16.178
 10703 1   96.412   27.001  16.178
 10704 1   96.412   30.859  16.178
 10705 1   94.993   25.073  14.138
 10706 1   94.993   28.930  14.138
 10707 1   94.993   32.787  14.138
 10708 1   97.204   23.144  13.215
 10709 1   97.204   27.001  13.215
 10710 1   97.204   30.859  13.215
 10711 1   89.366   23.144   7.643
 10712 1   89.366   27.001   7.643
 10713 1   89.366   30.859   7.643
 10714 1   90.784   25.073   9.683
 10715 1   90.784   28.930   9.683
 10716 1   90.784   32.787   9.683
 10717 1   88.574   23.144  10.606
 10718 1   88.574   27.001  10.606
 10719 1   88.574   30.859  10.606
 10720 1   91.507   25.073  16.178
 10721 1   91.507   28.930  16.178
 10722 1   91.507   32.787  16.178
 10723 1   90.089   23.144  14.138
 10724 1   90.089   27.001  14.138
 10725 1   90.089   30.859  14.138
 10726 1   92.299   25.073  13.215
 10727 1   92.299   28.930  13.215
 10728 1   92.299   32.787  13.215
 10729 1  104.080   25.073   7.643
 10730 1  104.080   28.930   7.643
 10731 1  104.080   32.787   7.643
 10732 1  105.498   23.144   9.683
 10733 1  105.498   27.001   9.683
 10734 1  105.498   30.859   9.683
 10735 1  103.288   25.073  10.606
 10736 1  103.288   28.930  10.606
 10737 1  103.288   32.787  10.606
 10738 1  106.221   23.144  16.178
 10739 1  106.221   27.001  16.178
 10740 1  106.221   30.859  16.178
 10741 1  104.802   25.073  14.138
 10742 1  104.802   28.930  14.138
 10743 1  104.802   32.787  14.138
 10744 1  107.013   23.144  13.215
 10745 1  107.013   27.001  13.215
 10746 1  107.013   30.859  13.215
 10747 1   99.175   23.144   7.643
 10748 1   99.175   27.001   7.643
 10749 1   99.175   30.859   7.643
 10750 1  100.594   25.073   9.683
 10751 1  100.594   28.930   9.683
 10752 1  100.594   32.787   9.683
 10753 1   98.383   23.144  10.606
 10754 1   98.383   27.001  10.606
 10755 1   98.383   30.859  10.606
 10756 1  101.316   25.073  16.178
 10757 1  101.316   28.930  16.178
 10758 1  101.316   32.787  16.178
 10759 1   99.898   23.144  14.138
 10760 1   99.898   27.001  14.138
 10761 1   99.898   30.859  14.138
 10762 1  102.108   25.073  13.215
 10763 1  102.108   28.930  13.215
 10764 1  102.108   32.787  13.215
 10765 1  113.888   25.073   7.643
 10766 1  113.888   28.930   7.643
 10767 1  113.888   32.787   7.643
 10768 1  115.307   23.144   9.683
 10769 1  115.307   27.001   9.683
 10770 1  115.307   30.859   9.683
 10771 1  113.096   25.073  10.606
 10772 1  113.096   28.930  10.606
 10773 1  113.096   32.787  10.606
 10774 1  116.030   23.144  16.178
 10775 1  116.030   27.001  16.178
 10776 1  116.030   30.859  16.178
 10777 1  114.611   25.073  14.138
 10778 1  114.611   28.930  14.138
 10779 1  114.611   32.787  14.138
 10780 1  116.822   23.144  13.215
 10781 1  116.822   27.001  13.215
 10782 1  116.822   30.859  13.215
 10783 1  108.984   23.144   7.643
 10784 1  108.984   27.001   7.643
 10785 1  108.984   30.859   7.643
 10786 1  110.402   25.073   9.683
 10787 1  110.402   28.930   9.683
 10788 1  110.402   32.787   9.683
 10789 1  108.192   23.144  10.606
 10790 1  108.192   27.001  10.606
 10791 1  108.192   30.859  10.606
 10792 1  111.125   25.073  16.178
 10793 1  111.125   28.930  16.178
 10794 1  111.125   32.787  16.178
 10795 1  109.707   23.144  14.138
 10796 1  109.707   27.001  14.138
 10797 1  109.707   30.859  14.138
 10798 1  111.917   25.073  13.215
 10799 1  111.917   28.930  13.215
 10800 1  111.917   32.787  13.215
 10801 1  123.697   25.073   7.643
 10802 1  123.697   28.930   7.643
 10803 1  123.697   32.787   7.643
 10804 1  125.116   23.144   9.683
 10805 1  125.116   27.001   9.683
 10806 1  125.116   30.859   9.683
 10807 1  122.905   25.073  10.606
 10808 1  122.905   28.930  10.606
 10809 1  122.905   32.787  10.606
 10810 1  125.839   23.144  16.178
 10811 1  125.839   27.001  16.178
 10812 1  125.839   30.859  16.178
 10813 1  124.420   25.073  14.138
 10814 1  124.420   28.930  14.138
 10815 1  124.420   32.787  14.138
 10816 1  126.631   23.144  13.215
 10817 1  126.631   27.001  13.215
 10818 1  126.631   30.859  13.215
 10819 1  118.793   23.144   7.643
 10820 1  118.793   27.001   7.643
 10821 1  118.793   30.859   7.643
 10822 1  120.211   25.073   9.683
 10823 1  120.211   28.930   9.683
 10824 1  120.211   32.787   9.683
 10825 1  118.001   23.144  10.606
 10826 1  118.001   27.001  10.606
 10827 1  118.001   30.859  10.606
 10828 1  120.934   25.073  16.178
 10829 1  120.934   28.930  16.178
 10830 1  120.934   32.787  16.178
 10831 1  119.516   23.144  14.138
 10832 1  119.516   27.001  14.138
 10833 1  119.516   30.859  14.138
 10834 1  121.726   25.073  13.215
 10835 1  121.726   28.930  13.215
 10836 1  121.726   32.787  13.215
 10837 1  133.506   25.073   7.643
 10838 1  133.506   28.930   7.643
 10839 1  133.506   32.787   7.643
 10840 1  134.925   23.144   9.683
 10841 1  134.925   27.001   9.683
 10842 1  134.925   30.859   9.683
 10843 1  132.714   25.073  10.606
 10844 1  132.714   28.930  10.606
 10845 1  132.714   32.787  10.606
 10846 1  135.647   23.144  16.178
 10847 1  135.647   27.001  16.178
 10848 1  135.647   30.859  16.178
 10849 1  134.229   25.073  14.138
 10850 1  134.229   28.930  14.138
 10851 1  134.229   32.787  14.138
 10852 1  136.439   23.144  13.215
 10853 1  136.439   27.001  13.215
 10854 1  136.439   30.859  13.215
 10855 1  128.602   23.144   7.643
 10856 1  128.602   27.001   7.643
 10857 1  128.602   30.859   7.643
 10858 1  130.020   25.073   9.683
 10859 1  130.020   28.930   9.683
 10860 1  130.020   32.787   9.683
 10861 1  127.810   23.144  10.606
 10862 1  127.810   27.001  10.606
 10863 1  127.810   30.859  10.606
 10864 1  130.743   25.073  16.178
 10865 1  130.743   28.930  16.178
 10866 1  130.743   32.787  16.178
 10867 1  129.325   23.144  14.138
 10868 1  129.325   27.001  14.138
 10869 1  129.325   30.859  14.138
 10870 1  131.535   25.073  13.215
 10871 1  131.535   28.930  13.215
 10872 1  131.535   32.787  13.215
 10873 1  143.315   25.073   7.643
 10874 1  143.315   28.930   7.643
 10875 1  143.315   32.787   7.643
 10876 1  144.733   23.144   9.683
 10877 1  144.733   27.001   9.683
 10878 1  144.733   30.859   9.683
 10879 1  142.523   25.073  10.606
 10880 1  142.523   28.930  10.606
 10881 1  142.523   32.787  10.606
 10882 1  145.456   23.144  16.178
 10883 1  145.456   27.001  16.178
 10884 1  145.456   30.859  16.178
 10885 1  144.038   25.073  14.138
 10886 1  144.038   28.930  14.138
 10887 1  144.038   32.787  14.138
 10888 1  146.248   23.144  13.215
 10889 1  146.248   27.001  13.215
 10890 1  146.248   30.859  13.215
 10891 1  138.411   23.144   7.643
 10892 1  138.411   27.001   7.643
 10893 1  138.411   30.859   7.643
 10894 1  139.829   25.073   9.683
 10895 1  139.829   28.930   9.683
 10896 1  139.829   32.787   9.683
 10897 1  137.619   23.144  10.606
 10898 1  137.619   27.001  10.606
 10899 1  137.619   30.859  10.606
 10900 1  140.552   25.073  16.178
 10901 1  140.552   28.930  16.178
 10902 1  140.552   32.787  16.178
 10903 1  139.133   23.144  14.138
 10904 1  139.133   27.001  14.138
 10905 1  139.133   30.859  14.138
 10906 1  141.344   25.073  13.215
 10907 1  141.344   28.930  13.215
 10908 1  141.344   32.787  13.215
 10909 1  153.124   25.073   7.643
 10910 1  153.124   28.930   7.643
 10911 1  153.124   32.787   7.643
 10912 1  154.542   23.144   9.683
 10913 1  154.542   27.001   9.683
 10914 1  154.542   30.859   9.683
 10915 1  152.332   25.073  10.606
 10916 1  152.332   28.930  10.606
 10917 1  152.332   32.787  10.606
 10918 1  155.265   23.144  16.178
 10919 1  155.265   27.001  16.178
 10920 1  155.265   30.859  16.178
 10921 1  153.847   25.073  14.138
 10922 1  153.847   28.930  14.138
 10923 1  153.847   32.787  14.138
 10924 1  156.057   23.144  13.215
 10925 1  156.057   27.001  13.215
 10926 1  156.057   30.859  13.215
 10927 1  148.219   23.144   7.643
 10928 1  148.219   27.001   7.643
 10929 1  148.219   30.859   7.643
 10930 1  149.638   25.073   9.683
 10931 1  149.638   28.930   9.683
 10932 1  149.638   32.787   9.683
 10933 1  147.427   23.144  10.606
 10934 1  147.427   27.001  10.606
 10935 1  147.427   30.859  10.606
 10936 1  150.361   25.073  16.178
 10937 1  150.361   28.930  16.178
 10938 1  150.361   32.787  16.178
 10939 1  148.942   23.144  14.138
 10940 1  148.942   27.001  14.138
 10941 1  148.942   30.859  14.138
 10942 1  151.153   25.073  13.215
 10943 1  151.153   28.930  13.215
 10944 1  151.153   32.787  13.215
 10945 1    5.991   36.645   7.643
 10946 1    5.991   40.502   7.643
 10947 1    5.991   44.360   7.643
 10948 1    7.409   34.716   9.683
 10949 1    7.409   38.574   9.683
 10950 1    7.409   42.431   9.683
 10951 1    5.199   36.645  10.606
 10952 1    5.199   40.502  10.606
 10953 1    5.199   44.360  10.606
 10954 1    8.132   34.716  16.178
 10955 1    8.132   38.574  16.178
 10956 1    8.132   42.431  16.178
 10957 1    6.713   36.645  14.138
 10958 1    6.713   40.502  14.138
 10959 1    6.713   44.360  14.138
 10960 1    8.924   34.716  13.215
 10961 1    8.924   38.574  13.215
 10962 1    8.924   42.431  13.215
 10963 1    1.086   34.716   7.643
 10964 1    1.086   38.574   7.643
 10965 1    1.086   42.431   7.643
 10966 1    2.505   36.645   9.683
 10967 1    2.505   40.502   9.683
 10968 1    2.505   44.360   9.683
 10969 1    0.294   34.716  10.606
 10970 1    0.294   38.574  10.606
 10971 1    0.294   42.431  10.606
 10972 1    3.227   36.645  16.178
 10973 1    3.227   40.502  16.178
 10974 1    3.227   44.360  16.178
 10975 1    1.809   34.716  14.138
 10976 1    1.809   38.574  14.138
 10977 1    1.809   42.431  14.138
 10978 1    4.019   36.645  13.215
 10979 1    4.019   40.502  13.215
 10980 1    4.019   44.360  13.215
 10981 1   15.799   36.645   7.643
 10982 1   15.799   40.502   7.643
 10983 1   15.799   44.360   7.643
 10984 1   17.218   34.716   9.683
 10985 1   17.218   38.574   9.683
 10986 1   17.218   42.431   9.683
 10987 1   15.007   36.645  10.606
 10988 1   15.007   40.502  10.606
 10989 1   15.007   44.360  10.606
 10990 1   17.941   34.716  16.178
 10991 1   17.941   38.574  16.178
 10992 1   17.941   42.431  16.178
 10993 1   16.522   36.645  14.138
 10994 1   16.522   40.502  14.138
 10995 1   16.522   44.360  14.138
 10996 1   18.733   34.716  13.215
 10997 1   18.733   38.574  13.215
 10998 1   18.733   42.431  13.215
 10999 1   10.895   34.716   7.643
 11000 1   10.895   38.574   7.643
 11001 1   10.895   42.431   7.643
 11002 1   12.313   36.645   9.683
 11003 1   12.313   40.502   9.683
 11004 1   12.313   44.360   9.683
 11005 1   10.103   34.716  10.606
 11006 1   10.103   38.574  10.606
 11007 1   10.103   42.431  10.606
 11008 1   13.036   36.645  16.178
 11009 1   13.036   40.502  16.178
 11010 1   13.036   44.360  16.178
 11011 1   11.618   34.716  14.138
 11012 1   11.618   38.574  14.138
 11013 1   11.618   42.431  14.138
 11014 1   13.828   36.645  13.215
 11015 1   13.828   40.502  13.215
 11016 1   13.828   44.360  13.215
 11017 1   25.608   36.645   7.643
 11018 1   25.608   40.502   7.643
 11019 1   25.608   44.360   7.643
 11020 1   27.027   34.716   9.683
 11021 1   27.027   38.574   9.683
 11022 1   27.027   42.431   9.683
 11023 1   24.816   36.645  10.606
 11024 1   24.816   40.502  10.606
 11025 1   24.816   44.360  10.606
 11026 1   27.750   34.716  16.178
 11027 1   27.750   38.574  16.178
 11028 1   27.750   42.431  16.178
 11029 1   26.331   36.645  14.138
 11030 1   26.331   40.502  14.138
 11031 1   26.331   44.360  14.138
 11032 1   28.542   34.716  13.215
 11033 1   28.542   38.574  13.215
 11034 1   28.542   42.431  13.215
 11035 1   20.704   34.716   7.643
 11036 1   20.704   38.574   7.643
 11037 1   20.704   42.431   7.643
 11038 1   22.122   36.645   9.683
 11039 1   22.122   40.502   9.683
 11040 1   22.122   44.360   9.683
 11041 1   19.912   34.716  10.606
 11042 1   19.912   38.574  10.606
 11043 1   19.912   42.431  10.606
 11044 1   22.845   36.645  16.178
 11045 1   22.845   40.502  16.178
 11046 1   22.845   44.360  16.178
 11047 1   21.427   34.716  14.138
 11048 1   21.427   38.574  14.138
 11049 1   21.427   42.431  14.138
 11050 1   23.637   36.645  13.215
 11051 1   23.637   40.502  13.215
 11052 1   23.637   44.360  13.215
 11053 1   35.417   36.645   7.643
 11054 1   35.417   40.502   7.643
 11055 1   35.417   44.360   7.643
 11056 1   36.836   34.716   9.683
 11057 1   36.836   38.574   9.683
 11058 1   36.836   42.431   9.683
 11059 1   34.625   36.645  10.606
 11060 1   34.625   40.502  10.606
 11061 1   34.625   44.360  10.606
 11062 1   37.558   34.716  16.178
 11063 1   37.558   38.574  16.178
 11064 1   37.558   42.431  16.178
 11065 1   36.140   36.645  14.138
 11066 1   36.140   40.502  14.138
 11067 1   36.140   44.360  14.138
 11068 1   38.350   34.716  13.215
 11069 1   38.350   38.574  13.215
 11070 1   38.350   42.431  13.215
 11071 1   30.513   34.716   7.643
 11072 1   30.513   38.574   7.643
 11073 1   30.513   42.431   7.643
 11074 1   31.931   36.645   9.683
 11075 1   31.931   40.502   9.683
 11076 1   31.931   44.360   9.683
 11077 1   29.721   34.716  10.606
 11078 1   29.721   38.574  10.606
 11079 1   29.721   42.431  10.606
 11080 1   32.654   36.645  16.178
 11081 1   32.654   40.502  16.178
 11082 1   32.654   44.360  16.178
 11083 1   31.236   34.716  14.138
 11084 1   31.236   38.574  14.138
 11085 1   31.236   42.431  14.138
 11086 1   33.446   36.645  13.215
 11087 1   33.446   40.502  13.215
 11088 1   33.446   44.360  13.215
 11089 1   45.226   36.645   7.643
 11090 1   45.226   40.502   7.643
 11091 1   45.226   44.360   7.643
 11092 1   46.644   34.716   9.683
 11093 1   46.644   38.574   9.683
 11094 1   46.644   42.431   9.683
 11095 1   44.434   36.645  10.606
 11096 1   44.434   40.502  10.606
 11097 1   44.434   44.360  10.606
 11098 1   47.367   34.716  16.178
 11099 1   47.367   38.574  16.178
 11100 1   47.367   42.431  16.178
 11101 1   45.949   36.645  14.138
 11102 1   45.949   40.502  14.138
 11103 1   45.949   44.360  14.138
 11104 1   48.159   34.716  13.215
 11105 1   48.159   38.574  13.215
 11106 1   48.159   42.431  13.215
 11107 1   40.322   34.716   7.643
 11108 1   40.322   38.574   7.643
 11109 1   40.322   42.431   7.643
 11110 1   41.740   36.645   9.683
 11111 1   41.740   40.502   9.683
 11112 1   41.740   44.360   9.683
 11113 1   39.530   34.716  10.606
 11114 1   39.530   38.574  10.606
 11115 1   39.530   42.431  10.606
 11116 1   42.463   36.645  16.178
 11117 1   42.463   40.502  16.178
 11118 1   42.463   44.360  16.178
 11119 1   41.044   34.716  14.138
 11120 1   41.044   38.574  14.138
 11121 1   41.044   42.431  14.138
 11122 1   43.255   36.645  13.215
 11123 1   43.255   40.502  13.215
 11124 1   43.255   44.360  13.215
 11125 1   55.035   36.645   7.643
 11126 1   55.035   40.502   7.643
 11127 1   55.035   44.360   7.643
 11128 1   56.453   34.716   9.683
 11129 1   56.453   38.574   9.683
 11130 1   56.453   42.431   9.683
 11131 1   54.243   36.645  10.606
 11132 1   54.243   40.502  10.606
 11133 1   54.243   44.360  10.606
 11134 1   57.176   34.716  16.178
 11135 1   57.176   38.574  16.178
 11136 1   57.195   42.431  16.158
 11137 1   55.758   36.645  14.138
 11138 1   55.758   40.502  14.138
 11139 1   55.758   44.360  14.138
 11140 1   57.968   34.716  13.215
 11141 1   57.968   38.574  13.215
 11142 1   57.968   42.431  13.215
 11143 1   50.130   34.716   7.643
 11144 1   50.130   38.574   7.643
 11145 1   50.130   42.431   7.643
 11146 1   51.549   36.645   9.683
 11147 1   51.549   40.502   9.683
 11148 1   51.549   44.360   9.683
 11149 1   49.338   34.716  10.606
 11150 1   49.338   38.574  10.606
 11151 1   49.338   42.431  10.606
 11152 1   52.272   36.645  16.178
 11153 1   52.272   40.502  16.178
 11154 1   52.291   44.360  16.158
 11155 1   50.853   34.716  14.138
 11156 1   50.853   38.574  14.138
 11157 1   50.853   42.431  14.138
 11158 1   53.064   36.645  13.215
 11159 1   53.064   40.502  13.215
 11160 1   53.064   44.360  13.215
 11161 1   64.844   36.645   7.643
 11162 1   64.844   40.502   7.643
 11163 1   64.844   44.360   7.643
 11164 1   66.262   34.716   9.683
 11165 1   66.262   38.574   9.683
 11166 1   66.262   42.431   9.683
 11167 1   64.052   36.645  10.606
 11168 1   64.052   40.502  10.606
 11169 1   64.052   44.360  10.606
 11170 1   66.985   34.716  16.178
 11171 1   67.004   38.574  16.158
 11172 1   67.004   42.431  16.158
 11173 1   65.567   36.645  14.138
 11174 1   65.567   40.502  14.138
 11175 1   65.567   44.360  14.138
 11176 1   67.777   34.716  13.215
 11177 1   67.777   38.574  13.215
 11178 1   67.777   42.431  13.215
 11179 1   59.939   34.716   7.643
 11180 1   59.939   38.574   7.643
 11181 1   59.939   42.431   7.643
 11182 1   61.358   36.645   9.683
 11183 1   61.358   40.502   9.683
 11184 1   61.358   44.360   9.683
 11185 1   59.147   34.716  10.606
 11186 1   59.147   38.574  10.606
 11187 1   59.147   42.431  10.606
 11188 1   62.081   36.645  16.178
 11189 1   62.099   40.502  16.158
 11190 1   62.099   44.360  16.158
 11191 1   60.662   34.716  14.138
 11192 1   60.662   38.574  14.138
 11193 1   60.662   42.431  14.138
 11194 1   62.873   36.645  13.215
 11195 1   62.873   40.502  13.215
 11196 1   62.873   44.360  13.215
 11197 1   74.653   36.645   7.643
 11198 1   74.653   40.502   7.643
 11199 1   74.653   44.360   7.643
 11200 1   76.071   34.716   9.683
 11201 1   76.071   38.574   9.683
 11202 1   76.071   42.431   9.683
 11203 1   73.861   36.645  10.606
 11204 1   73.861   40.502  10.606
 11205 1   73.861   44.360  10.606
 11206 1   76.794   34.716  16.178
 11207 1   76.813   38.574  16.158
 11208 1   76.813   42.431  16.158
 11209 1   75.375   36.645  14.138
 11210 1   75.375   40.502  14.138
 11211 1   75.375   44.360  14.138
 11212 1   77.586   34.716  13.215
 11213 1   77.586   38.574  13.215
 11214 1   77.586   42.431  13.215
 11215 1   69.748   34.716   7.643
 11216 1   69.748   38.574   7.643
 11217 1   69.748   42.431   7.643
 11218 1   71.167   36.645   9.683
 11219 1   71.167   40.502   9.683
 11220 1   71.167   44.360   9.683
 11221 1   68.956   34.716  10.606
 11222 1   68.956   38.574  10.606
 11223 1   68.956   42.431  10.606
 11224 1   71.889   36.645  16.178
 11225 1   71.908   40.502  16.158
 11226 1   71.908   44.360  16.158
 11227 1   70.471   34.716  14.138
 11228 1   70.471   38.574  14.138
 11229 1   70.471   42.431  14.138
 11230 1   72.681   36.645  13.215
 11231 1   72.681   40.502  13.215
 11232 1   72.681   44.360  13.215
 11233 1   84.461   36.645   7.643
 11234 1   84.461   40.502   7.643
 11235 1   84.461   44.360   7.643
 11236 1   85.880   34.716   9.683
 11237 1   85.880   38.574   9.683
 11238 1   85.880   42.431   9.683
 11239 1   83.669   36.645  10.606
 11240 1   83.669   40.502  10.606
 11241 1   83.669   44.360  10.606
 11242 1   86.603   34.716  16.178
 11243 1   86.622   38.574  16.158
 11244 1   86.622   42.431  16.158
 11245 1   85.184   36.645  14.138
 11246 1   85.184   40.502  14.138
 11247 1   85.184   44.360  14.138
 11248 1   87.395   34.716  13.215
 11249 1   87.395   38.574  13.215
 11250 1   87.395   42.431  13.215
 11251 1   79.557   34.716   7.643
 11252 1   79.557   38.574   7.643
 11253 1   79.557   42.431   7.643
 11254 1   80.975   36.645   9.683
 11255 1   80.975   40.502   9.683
 11256 1   80.975   44.360   9.683
 11257 1   78.765   34.716  10.606
 11258 1   78.765   38.574  10.606
 11259 1   78.765   42.431  10.606
 11260 1   81.717   36.645  16.158
 11261 1   81.717   40.502  16.158
 11262 1   81.717   44.360  16.158
 11263 1   80.280   34.716  14.138
 11264 1   80.280   38.574  14.138
 11265 1   80.280   42.431  14.138
 11266 1   82.490   36.645  13.215
 11267 1   82.490   40.502  13.215
 11268 1   82.490   44.360  13.215
 11269 1   94.270   36.645   7.643
 11270 1   94.270   40.502   7.643
 11271 1   94.270   44.360   7.643
 11272 1   95.689   34.716   9.683
 11273 1   95.689   38.574   9.683
 11274 1   95.689   42.431   9.683
 11275 1   93.478   36.645  10.606
 11276 1   93.478   40.502  10.606
 11277 1   93.478   44.360  10.606
 11278 1   96.412   34.716  16.178
 11279 1   96.412   38.574  16.178
 11280 1   96.430   42.431  16.158
 11281 1   94.993   36.645  14.138
 11282 1   94.993   40.502  14.138
 11283 1   94.993   44.360  14.138
 11284 1   97.204   34.716  13.215
 11285 1   97.204   38.574  13.215
 11286 1   97.204   42.431  13.215
 11287 1   89.366   34.716   7.643
 11288 1   89.366   38.574   7.643
 11289 1   89.366   42.431   7.643
 11290 1   90.784   36.645   9.683
 11291 1   90.784   40.502   9.683
 11292 1   90.784   44.360   9.683
 11293 1   88.574   34.716  10.606
 11294 1   88.574   38.574  10.606
 11295 1   88.574   42.431  10.606
 11296 1   91.507   36.645  16.178
 11297 1   91.526   40.502  16.158
 11298 1   91.526   44.360  16.158
 11299 1   90.089   34.716  14.138
 11300 1   90.089   38.574  14.138
 11301 1   90.089   42.431  14.138
 11302 1   92.299   36.645  13.215
 11303 1   92.299   40.502  13.215
 11304 1   92.299   44.360  13.215
 11305 1  104.080   36.645   7.643
 11306 1  104.080   40.502   7.643
 11307 1  104.080   44.360   7.643
 11308 1  105.498   34.716   9.683
 11309 1  105.498   38.574   9.683
 11310 1  105.498   42.431   9.683
 11311 1  103.288   36.645  10.606
 11312 1  103.288   40.502  10.606
 11313 1  103.288   44.360  10.606
 11314 1  106.221   34.716  16.178
 11315 1  106.221   38.574  16.178
 11316 1  106.221   42.431  16.178
 11317 1  104.802   36.645  14.138
 11318 1  104.802   40.502  14.138
 11319 1  104.802   44.360  14.138
 11320 1  107.013   34.716  13.215
 11321 1  107.013   38.574  13.215
 11322 1  107.013   42.431  13.215
 11323 1   99.175   34.716   7.643
 11324 1   99.175   38.574   7.643
 11325 1   99.175   42.431   7.643
 11326 1  100.594   36.645   9.683
 11327 1  100.594   40.502   9.683
 11328 1  100.594   44.360   9.683
 11329 1   98.383   34.716  10.606
 11330 1   98.383   38.574  10.606
 11331 1   98.383   42.431  10.606
 11332 1  101.316   36.645  16.178
 11333 1  101.316   40.502  16.178
 11334 1  101.335   44.360  16.158
 11335 1   99.898   34.716  14.138
 11336 1   99.898   38.574  14.138
 11337 1   99.898   42.431  14.138
 11338 1  102.108   36.645  13.215
 11339 1  102.108   40.502  13.215
 11340 1  102.108   44.360  13.215
 11341 1  113.888   36.645   7.643
 11342 1  113.888   40.502   7.643
 11343 1  113.888   44.360   7.643
 11344 1  115.307   34.716   9.683
 11345 1  115.307   38.574   9.683
 11346 1  115.307   42.431   9.683
 11347 1  113.096   36.645  10.606
 11348 1  113.096   40.502  10.606
 11349 1  113.096   44.360  10.606
 11350 1  116.030   34.716  16.178
 11351 1  116.030   38.574  16.178
 11352 1  116.030   42.431  16.178
 11353 1  114.611   36.645  14.138
 11354 1  114.611   40.502  14.138
 11355 1  114.611   44.360  14.138
 11356 1  116.822   34.716  13.215
 11357 1  116.822   38.574  13.215
 11358 1  116.822   42.431  13.215
 11359 1  108.984   34.716   7.643
 11360 1  108.984   38.574   7.643
 11361 1  108.984   42.431   7.643
 11362 1  110.402   36.645   9.683
 11363 1  110.402   40.502   9.683
 11364 1  110.402   44.360   9.683
 11365 1  108.192   34.716  10.606
 11366 1  108.192   38.574  10.606
 11367 1  108.192   42.431  10.606
 11368 1  111.125   36.645  16.178
 11369 1  111.125   40.502  16.178
 11370 1  111.125   44.360  16.178
 11371 1  109.707   34.716  14.138
 11372 1  109.707   38.574  14.138
 11373 1  109.707   42.431  14.138
 11374 1  111.917   36.645  13.215
 11375 1  111.917   40.502  13.215
 11376 1  111.917   44.360  13.215
 11377 1  123.697   36.645   7.643
 11378 1  123.697   40.502   7.643
 11379 1  123.697   44.360   7.643
 11380 1  125.116   34.716   9.683
 11381 1  125.116   38.574   9.683
 11382 1  125.116   42.431   9.683
 11383 1  122.905   36.645  10.606
 11384 1  122.905   40.502  10.606
 11385 1  122.905   44.360  10.606
 11386 1  125.839   34.716  16.178
 11387 1  125.839   38.574  16.178
 11388 1  125.839   42.431  16.178
 11389 1  124.420   36.645  14.138
 11390 1  124.420   40.502  14.138
 11391 1  124.420   44.360  14.138
 11392 1  126.631   34.716  13.215
 11393 1  126.631   38.574  13.215
 11394 1  126.631   42.431  13.215
 11395 1  118.793   34.716   7.643
 11396 1  118.793   38.574   7.643
 11397 1  118.793   42.431   7.643
 11398 1  120.211   36.645   9.683
 11399 1  120.211   40.502   9.683
 11400 1  120.211   44.360   9.683
 11401 1  118.001   34.716  10.606
 11402 1  118.001   38.574  10.606
 11403 1  118.001   42.431  10.606
 11404 1  120.934   36.645  16.178
 11405 1  120.934   40.502  16.178
 11406 1  120.934   44.360  16.178
 11407 1  119.516   34.716  14.138
 11408 1  119.516   38.574  14.138
 11409 1  119.516   42.431  14.138
 11410 1  121.726   36.645  13.215
 11411 1  121.726   40.502  13.215
 11412 1  121.726   44.360  13.215
 11413 1  133.506   36.645   7.643
 11414 1  133.506   40.502   7.643
 11415 1  133.506   44.360   7.643
 11416 1  134.925   34.716   9.683
[truncated: 3,901,241 more chars]
