# Supplementary material for: Layer-by-layer phase transformation in Ti3O5 revealed by machine-learning molecular dynamics simulations
Source: Nat Commun. 2024 Apr 9;15:3079. doi: 10.1038/s41467-024-47422-1 (PMC11004112; doi:10.1038/s41467-024-47422-1)
Supplement: Supplementary file 4 — Supplementary Dataset 1 [file 41467_2024_47422_MOESM4_ESM.zip › Supplementary Data/Figure4d-final-lammps]

# LAMMPS data file written by OVITO Basic 3.6.0
122880 atoms
2 atom types
-1.1803138543 158.1220100207 xlo xhi
-0.9458699835 186.1008382459 ylo yhi
-0.5752957805 47.368558256 zlo zhi
0.0181922604 -1.1191571116 0.0251843436 xy xz yz

Atoms  # atomic

46137 2 -0.968838 6.90011 5.33694
63415 2 -1.2381 22.3168 14.841
46136 2 -1.17909 2.93996 5.29661
7 1 4.31178 1.07545 0.631737
8 1 4.31919 4.88814 0.791892
9 1 4.41904 8.71532 0.732129
78959 2 28.7586 25.8913 22.442
11 1 7.23931 2.8933 6.25883
12 1 7.05595 6.63147 6.33834
13 1 6.00007 0.990185 4.08417
14 1 5.58823 4.7917 4.27051
15 1 5.67131 8.83504 4.31102
1193 1 16.1615 26.2062 0.00677303
17 1 7.81186 2.85643 3.57898
18 1 7.84125 6.7158 3.35383
10393 1 -1.08454 22.6227 10.3683
78778 2 -1.48722 22.66 22.3571
77951 2 37.8459 14.615 17.5345
78958 2 28.5541 22.3312 22.2482
26 1 -0.646328 3.05665 0.713774
27 1 -0.926923 6.88625 0.758363
28 1 1.9651 0.903663 6.31856
29 1 2.1521 4.84789 6.33847
30 1 2.28806 8.89843 6.27
78953 2 31.3696 25.8805 21.9362
32 1 0.592548 2.84022 4.3522
33 1 0.953881 6.65482 4.3575
34 1 3.04575 0.950706 3.19282
35 1 2.88915 4.52051 3.24779
36 1 2.8097 8.67643 3.17242
78910 2 37.7876 22.2809 17.4099
76991 2 37.7285 3.22022 17.6461
76 1 26.481 -0.891681 -0.16537
43 1 14.3542 0.893469 0.408826
44 1 14.4145 4.88744 0.728765
45 1 14.4169 8.58888 0.869526
78952 2 31.2172 22.333 21.9908
47 1 16.9209 2.98462 6.19747
48 1 16.7874 6.79543 6.38444
49 1 15.6751 0.984927 4.25169
50 1 15.9848 4.91388 4.31866
51 1 15.545 9.01923 4.46024
1211 1 11.6802 28.488 -0.300511
53 1 17.8802 2.75224 3.3794
54 1 17.9758 6.90902 3.58431
689 1 36.2061 14.6634 -0.320229
48056 2 -1.00418 26.349 5.40233
77820 2 -1.1429 18.8578 22.3301
78944 2 32.4165 27.7772 20.1437
62 1 9.26385 2.9714 0.730967
63 1 9.65764 6.85909 0.762825
64 1 12.0798 1.05415 6.40268
65 1 12.115 4.99288 6.3104
66 1 12.1053 8.74217 6.38253
76810 2 7.80154 -0.916381 17.3769
68 1 10.6699 3.15898 4.04364
69 1 10.615 6.85724 4.21849
70 1 13.0975 0.918523 3.37141
71 1 13.0395 4.92207 3.45707
72 1 12.8061 8.73284 3.2083
76992 2 37.7053 6.70434 17.6567
78779 2 -1.36414 26.2208 22.5127
95 1 21.3511 5.02521 -0.41724
79 1 24.4205 1.17746 0.599681
80 1 24.2352 5.10779 0.722859
81 1 24.4001 8.80563 0.762449
78943 2 32.7448 24.2206 19.8185
83 1 27.3326 2.93359 6.31778
84 1 27.2001 6.85969 6.46035
85 1 25.7394 1.09564 4.22781
86 1 25.7367 4.95256 4.02254
87 1 25.7766 8.845 4.30943
78941 2 32.7215 27.9483 17.4996
89 1 28.0761 2.81553 3.3726
90 1 27.8678 7.04492 3.13424
61496 2 -1.42644 2.74084 14.4754
62457 2 -1.30856 18.4015 14.7707
63416 2 -1.48032 26.4213 14.8966
78940 2 32.936 23.9251 17.2237
98 1 19.123 2.69262 0.805732
99 1 19.2219 6.67133 0.7117
100 1 22.2761 1.2365 6.15819
101 1 22.0773 4.88704 6.22438
102 1 22.2275 8.70189 6.12825
9818 1 -1.1231 14.5499 9.9847
104 1 20.5833 2.88237 4.09805
105 1 20.8524 6.69325 4.08635
106 1 22.94 0.846287 3.20356
107 1 22.8529 5.0103 3.24515
108 1 23.0946 8.76961 3.16678
78938 2 29.8344 28.1801 20.6597
9262 1 16.8479 -0.787374 15.3698
48055 2 -0.900138 22.8092 5.06322
115 1 34.1416 0.864375 0.291724
116 1 33.9589 4.88108 0.609202
117 1 34.0895 8.7894 0.605499
48036 2 0.833341 30.11 -0.331234
119 1 36.9116 2.8983 6.541
120 1 36.9843 6.71724 6.33472
121 1 35.7691 0.885746 4.1924
122 1 35.6618 4.92612 4.36043
123 1 35.7247 8.73051 4.25333
78937 2 30.0371 24.1094 20.1359
125 1 37.848 3.07132 3.41708
126 1 38.0532 6.99549 3.36183
62456 2 -1.13159 14.5633 14.6831
62592 2 37.8468 18.7175 8.23143
78911 2 37.5038 26.1367 17.4801
46147 2 14.6622 -1.07643 0.327568
134 1 29.1439 2.94391 0.619957
135 1 29.2692 6.66389 0.35507
136 1 32.3746 0.898383 6.25173
137 1 32.0759 4.70037 6.06408
138 1 32.1601 8.64785 6.2458
78935 2 30.7623 26.0799 18.6087
140 1 30.8766 2.82113 4.15292
141 1 30.7754 6.73129 3.97711
142 1 33.0307 0.931415 3.09345
143 1 33.0341 4.71594 3.28283
144 1 32.8479 8.56966 3.04134
63398 2 -0.54413 28.0118 10.2367
78 1 26.5645 6.76005 -0.319797
61497 2 -1.31288 6.78725 14.6117
583 1 4.21439 12.8521 0.698674
584 1 4.40852 16.5859 0.659208
585 1 4.38832 20.4485 0.606133
586 1 7.15678 10.7175 6.33552
587 1 7.03669 14.6401 6.21991
588 1 7.16348 18.5474 6.32241
589 1 5.71603 12.6889 4.08292
590 1 5.8314 16.4616 4.14435
591 1 5.50612 20.5929 4.27365
592 1 7.96251 10.7074 3.45769
593 1 7.87133 14.6678 3.40174
594 1 7.82567 18.8076 3.47749
77818 2 -1.32312 10.7009 22.3877
47076 2 1.23484 18.8071 -0.341897
62455 2 -1.3607 10.902 14.8101
601 1 -0.612693 10.8074 0.465309
602 1 -0.77881 14.7895 0.659769
603 1 -0.723904 18.6734 0.805218
604 1 2.10717 12.6846 6.37277
605 1 2.33765 16.5292 6.41927
606 1 2.11977 20.4318 6.19895
607 1 0.812256 10.7745 4.02576
608 1 0.550857 14.6402 4.30926
609 1 0.805868 18.3854 4.25839
610 1 2.7563 12.9105 3.23388
611 1 2.86443 16.5602 3.18191
612 1 2.85465 20.5694 3.37246
47135 2 11.0301 14.5032 -0.353201
9334 1 36.9692 -1.00226 15.7543
131 1 31.5173 4.79654 -0.396926
619 1 14.2699 12.7669 0.558836
620 1 14.0338 16.6838 0.694983
621 1 14.0044 20.6242 0.798984
622 1 17.1418 10.5933 6.23887
623 1 17.2141 14.5977 6.19764
624 1 17.121 18.4308 6.2432
625 1 15.811 12.7004 4.17411
626 1 15.4797 16.6225 4.34069
627 1 15.6644 20.5401 4.2267
628 1 17.9713 10.5906 3.09408
629 1 17.8042 14.6416 3.25444
630 1 18.0137 18.4594 3.17777
46175 2 11.1645 2.85425 -0.404985
18458 1 -0.397333 2.93247 20.5355
600 1 1.52385 20.505 -0.0679278
637 1 9.14065 10.6294 0.661407
638 1 9.39991 14.6453 0.624563
639 1 9.05548 18.6018 0.633969
640 1 12.4996 12.7275 6.16345
641 1 11.8834 16.6993 6.4837
642 1 12.1844 20.4635 6.31818
643 1 10.782 10.7739 4.20188
644 1 10.6078 14.6128 4.31464
645 1 10.6486 18.7128 4.16557
646 1 13.1091 12.6927 3.29203
647 1 12.9647 16.5345 3.32834
648 1 12.8379 20.4072 3.3064
61555 2 8.65121 -0.852509 14.5905
76852 2 1.25507 -1.05687 21.7778
76987 2 35.3311 -0.59968 20.6693
655 1 24.2849 12.6429 0.565876
656 1 24.2028 16.6489 0.528071
657 1 24.37 20.5238 0.725226
658 1 27.2616 10.756 6.36975
659 1 27.3053 14.6976 6.37155
660 1 26.8999 18.5289 6.11353
661 1 25.6849 12.6189 4.24759
662 1 25.569 16.6183 4.08907
663 1 25.7513 20.4516 4.40457
664 1 27.7612 10.9099 3.11639
665 1 27.7955 14.7025 3.11438
666 1 27.8127 18.6159 3.17475
46115 2 1.12878 3.04944 -0.463903
46235 2 21.0847 2.86392 -0.50262
77032 2 31.2571 -1.01708 21.9994
673 1 19.3992 10.742 0.693185
674 1 19.0586 14.6172 0.620331
675 1 19.0713 18.789 0.496325
676 1 22.011 12.6042 6.11572
677 1 22.106 16.732 5.99104
678 1 22.1137 20.5133 6.21268
679 1 20.8419 10.5523 3.95511
680 1 20.7152 14.5224 4.10987
681 1 20.6554 18.423 4.04907
682 1 23.0135 12.7119 3.16312
683 1 22.9819 16.5825 3.09256
684 1 22.9236 20.655 3.08911
47096 2 -1.01676 14.5753 5.48491
62590 2 37.7861 10.7218 7.9436
47097 2 -0.988792 18.4104 5.19187
691 1 34.003 12.6768 0.508394
692 1 34.226 16.4758 0.678926
693 1 34.0702 20.6218 0.684254
694 1 37.0402 10.933 6.20891
695 1 37.1822 14.8636 6.26713
696 1 37.1372 18.4679 6.05412
697 1 35.6698 12.7511 3.95806
698 1 35.4903 16.664 4.18354
699 1 35.7168 20.4831 3.93841
700 1 37.981 10.6983 2.99198
701 1 37.9907 14.8124 3.10331
702 1 37.8036 18.4666 3.31739
113 1 36.4056 2.87981 -0.125455
6 1 6.63964 6.87226 -0.385213
707 1 31.2009 16.641 -0.192801
709 1 29.4727 10.5666 0.681451
710 1 28.9803 14.5398 0.589404
711 1 29.0405 18.2761 0.665354
712 1 32.2451 12.3851 5.90156
713 1 32.0791 16.5821 6.11244
714 1 32.0213 20.406 6.43059
715 1 30.6561 10.603 4.30835
716 1 30.4426 14.7587 4.47915
717 1 30.6027 18.6337 4.28767
718 1 32.8714 12.6637 3.24106
719 1 32.8886 16.5414 3.24351
720 1 32.8309 20.4626 3.30296
636 1 11.437 20.4741 -0.371129
47044 2 6.07574 12.6002 -0.53117
1159 1 4.27402 24.1353 0.670098
1160 1 4.52723 28.1508 0.834684
1162 1 7.08856 22.5911 6.31074
1163 1 7.44241 26.2611 6.30623
1165 1 5.65261 24.3535 4.26155
1166 1 5.85346 28.3649 4.27046
1168 1 8.02804 22.5479 3.1717
1169 1 7.83321 26.3971 3.094
130 1 31.3429 0.978953 -0.323831
76981 2 35.1974 -0.934554 16.7322
1177 1 -0.998961 22.36 0.673501
1178 1 -0.93305 26.2454 0.552238
1180 1 1.98018 24.2219 6.3268
1181 1 2.24122 28.0533 6.19918
1183 1 0.864741 22.3858 4.26047
1184 1 0.558397 26.2341 4.13636
1186 1 2.80782 24.442 3.09631
1187 1 2.95161 28.2919 3.42522
61627 2 33.8005 -0.997082 9.89496
47095 2 -1.0917 10.5449 5.04064
1195 1 14.1097 24.2204 0.605325
1196 1 14.331 28.3569 0.656136
1198 1 17.0905 22.4062 6.11403
1199 1 16.9514 26.287 6.4572
1201 1 15.6782 24.4498 4.37095
1202 1 15.9168 28.3976 4.34333
1204 1 17.7232 22.5149 3.16488
1205 1 17.9487 26.3056 3.54979
46236 2 21.1288 6.9263 -0.420663
42 1 16.5018 6.87191 -0.315465
1213 1 9.45509 22.4135 0.709986
1214 1 9.42584 26.3765 0.699773
1216 1 12.0769 24.3233 6.22027
1217 1 12.1283 28.4265 6.46764
1219 1 10.8168 22.5027 4.3449
1220 1 10.947 26.3342 4.36017
1222 1 13.0536 24.2883 3.09584
1223 1 13.0259 28.2998 3.38825
47225 2 35.9978 16.6716 -0.375357
132 1 31.551 8.6667 -0.430959
1231 1 24.0071 24.3627 0.35972
1232 1 24.4194 28.1386 0.711795
1234 1 27.1118 22.3643 6.36159
1235 1 27.0568 26.2208 6.3275
1237 1 25.7178 24.2714 4.03348
1238 1 25.6029 28.1433 4.40368
1240 1 27.7625 22.3958 3.28472
1241 1 27.7032 26.3316 3.25078
9256 1 16.2553 -1.07017 9.02841
46265 2 36.1437 4.86095 -0.499056
1249 1 19.0125 22.5488 0.626215
1250 1 18.8931 26.5234 0.842957
1252 1 22.1397 24.2853 6.06187
1253 1 22.2377 28.2341 6.44816
1255 1 20.5781 22.4488 4.19784
1256 1 20.5183 26.4439 4.30799
1258 1 22.8298 24.344 3.34466
1259 1 22.9805 28.1553 3.2851
48035 2 1.09053 26.1201 -0.616628
47256 2 30.7757 18.5294 -0.417681
1267 1 34.0643 24.1419 0.684876
1268 1 33.9276 28.2014 0.588534
1270 1 37.2809 22.2238 6.37959
1271 1 36.8902 26.2779 6.06663
1273 1 35.6785 24.1186 4.38499
1274 1 35.4178 28.1882 4.30446
1276 1 37.7438 22.3177 3.38457
1277 1 37.9718 26.1748 3.18075
62591 2 38.1052 14.5419 8.06221
46144 2 16.1326 0.895798 -0.404841
1285 1 29.0857 22.1278 0.410135
1286 1 29.2184 26.1599 0.565582
1288 1 32.0294 24.5592 6.55338
1289 1 32.053 28.2782 6.48094
1291 1 30.6831 22.5435 4.24238
1292 1 30.5604 26.2346 4.31209
1294 1 33.0797 24.3042 3.47584
1295 1 32.7671 28.1527 3.43444
9217 1 4.77214 0.927332 6.98191
9218 1 4.71952 4.83335 7.15403
9219 1 4.82902 8.6544 7.11287
78934 2 30.5992 22.1986 18.4567
9221 1 6.30627 2.73933 9.08248
9222 1 6.00773 6.68858 9.37939
9223 1 3.80544 0.801363 9.95035
9224 1 3.83337 4.35422 10.0125
9225 1 3.99812 8.62535 10.1456
78932 2 29.8497 28.0777 17.1883
9227 1 6.75315 2.89999 15.5046
9228 1 6.78168 6.76303 15.678
9229 1 5.15453 0.886429 13.5801
9230 1 5.3325 4.89411 13.573
9231 1 5.59904 8.86782 13.9122
22 1 1.51931 1.19786 -0.470847
9233 1 7.79411 2.6427 12.7703
9234 1 7.65877 6.89522 12.833
78931 2 29.7824 24.126 16.877
9236 1 -0.142447 3.06477 6.96773
9237 1 -0.361673 6.96917 7.18925
9238 1 0.969308 0.869727 9.06512
9239 1 0.953188 4.8102 9.00849
9240 1 1.27083 8.86835 9.13671
78929 2 33.507 28.2198 22.3375
9242 1 -1.03392 2.85574 10.1526
9243 1 -1.01669 6.80483 10.0818
9244 1 1.51541 1.11914 15.3704
9245 1 1.66224 4.88416 15.4245
9246 1 1.87188 8.76986 15.6846
78928 2 33.5491 24.0747 22.5811
9248 1 0.305304 2.85197 13.6179
9249 1 0.619403 6.80999 13.6198
9250 1 2.51914 0.954083 12.4209
9251 1 2.37765 4.89995 12.5035
9252 1 2.99094 8.83127 12.755
9253 1 14.5237 1.15847 7.15998
9254 1 14.7067 4.82672 7.13906
9255 1 14.8813 8.6851 7.14711
46296 2 31.1984 6.78409 -0.561932
9257 1 16.0821 2.89065 9.2981
9258 1 16.069 6.7944 9.10388
9259 1 13.8748 0.737862 10.2754
9260 1 13.9187 4.76082 10.2304
9261 1 13.9812 8.79193 9.87115
61441 2 5.46615 -0.884545 7.4439
9263 1 16.7738 2.94624 15.619
9264 1 16.5823 6.94639 15.7748
9265 1 15.7628 1.15775 13.5213
9266 1 15.3024 4.96326 13.7618
9267 1 15.1911 8.85437 13.6477
78923 2 35.9455 27.9369 22.0615
9269 1 17.8379 3.51455 12.6357
9270 1 17.945 7.05317 12.6929
78922 2 36.0596 24.3143 21.9641
9272 1 9.88165 3.02328 7.20163
9273 1 9.82272 6.68616 7.23098
9274 1 11.1304 0.997502 9.36891
9275 1 11.0444 5.03864 9.12935
9276 1 10.6436 8.76576 9.24039
47136 2 11.2001 18.6235 -0.703903
9278 1 8.92274 2.88764 9.96652
9279 1 8.87682 6.74358 10.2496
9280 1 12.2061 1.00214 15.8597
9281 1 11.9378 4.9049 15.5205
9282 1 11.8423 8.81719 15.8314
46145 2 16.0738 4.88381 -0.454371
9284 1 10.6845 2.73454 13.5922
9285 1 10.3605 6.81656 13.7794
9286 1 12.7707 0.919278 12.6946
9287 1 12.596 4.8904 12.5405
9288 1 12.5054 8.69765 12.5277
9289 1 24.8963 1.29295 6.91201
9290 1 24.944 4.97776 7.0488
9291 1 24.7292 8.94816 7.09134
96 1 21.359 8.808 -0.219012
9293 1 26.0385 3.03931 9.38209
9294 1 26.305 6.88339 8.96964
9295 1 24.0082 0.940197 10.1239
9296 1 23.8857 5.14528 10.1933
9297 1 23.8941 8.82594 10.0408
47106 2 15.9442 20.6031 -0.578499
9299 1 26.7474 3.00306 15.743
9300 1 27.0186 6.99371 15.6243
9301 1 25.6078 0.918379 13.6288
9302 1 25.5387 5.05153 13.7566
9303 1 25.3786 8.88405 13.4988
78914 2 37.3956 26.4896 20.0934
9305 1 27.6945 2.71909 12.6676
9306 1 27.6859 6.77581 12.5831
61579 2 25.7495 -1.11302 13.8331
9308 1 19.5741 2.91351 7.28338
9309 1 19.6825 6.79873 7.02171
9310 1 21.231 1.03024 9.39389
9311 1 21.1342 4.85857 9.03134
9312 1 21.0806 8.91542 9.13515
78913 2 37.4079 22.5789 20.3288
9314 1 18.8671 3.13751 10.0426
9315 1 19.1684 6.91852 10.1291
9316 1 21.8971 0.896993 15.5248
9317 1 21.8439 4.80069 15.6182
9318 1 22.0493 8.84357 15.6123
708 1 31.5262 20.4649 -0.22539
9320 1 20.4403 2.85144 13.567
9321 1 20.5847 6.80901 13.6684
9322 1 22.8413 1.04873 12.7554
9323 1 22.5364 4.94439 12.7447
9324 1 22.5496 8.92495 12.701
9325 1 34.937 0.976651 7.42266
9326 1 34.6854 4.62985 6.991
9327 1 34.7012 8.92894 7.16945
24 1 1.56112 8.79307 -0.427695
9329 1 36.1883 2.91199 9.49657
9330 1 35.885 6.88666 9.4801
9331 1 33.7651 1.01666 9.95488
9332 1 34.0599 4.74159 10.3044
9333 1 33.9376 9.02367 10.3397
18472 1 16.2388 -1.01786 18.5784
9335 1 36.9887 2.89838 15.7793
9336 1 36.9832 6.72369 15.5185
9337 1 35.2301 0.866303 13.5785
9338 1 35.4035 4.81495 13.8596
9339 1 35.1694 8.86419 13.6974
23 1 1.70616 5.07614 -0.365748
9341 1 37.6793 2.76433 12.8734
9342 1 37.6118 6.84996 12.8919
78908 2 34.9397 26.2303 20.579
9344 1 29.6705 3.20126 7.18948
9345 1 29.9779 6.80503 6.89461
9346 1 30.934 1.0539 9.34865
9347 1 31.2736 5.00551 9.30224
9348 1 31.2547 8.79133 8.97677
78907 2 34.9273 22.2735 20.7055
9350 1 28.999 3.15644 10.0871
9351 1 28.986 6.8575 10.2022
9352 1 31.5713 1.00157 15.7702
9353 1 31.4375 4.78231 15.6057
9354 1 31.6368 8.60649 15.8034
78905 2 35.5464 28.3252 18.5591
9356 1 30.3157 3.06062 13.5643
9357 1 30.4267 6.80821 13.5673
9358 1 32.5492 0.911813 12.7588
9359 1 32.7309 4.6646 12.884
9360 1 32.4166 8.48732 12.9394
9793 1 4.76416 12.7675 6.83937
9794 1 4.77503 16.709 7.10293
9795 1 4.59534 20.4578 7.39004
9796 1 6.10894 10.5664 8.97439
9797 1 6.20561 14.5497 9.1359
9798 1 6.15047 18.426 9.01329
9799 1 3.78417 12.6335 9.90689
9800 1 3.97621 16.3752 9.94336
9801 1 4.02511 20.6339 10.1438
9802 1 6.57519 10.6741 15.3511
9803 1 6.65033 14.5523 15.5839
9804 1 6.7103 18.612 15.7637
9805 1 5.45163 12.7284 13.6479
9806 1 5.45518 16.6059 13.6368
9807 1 5.53167 20.6066 13.786
9808 1 7.47103 10.9259 12.606
9809 1 7.55145 14.7622 12.7455
9810 1 7.61304 18.6554 12.9538
9811 1 -0.289372 10.7965 6.74759
9812 1 -0.00412423 14.6834 7.259
9813 1 -0.194191 18.355 7.21607
9814 1 1.01616 12.5396 9.38526
9815 1 1.07834 16.6639 9.38449
9816 1 1.25495 20.447 9.4579
9817 1 -1.04722 10.7116 9.817
688 1 36.3333 10.768 -0.325423
9819 1 -0.841403 18.8013 10.2573
9820 1 2.00803 12.7044 15.5795
9821 1 2.00574 16.5824 15.7441
9822 1 1.78951 20.4809 15.8227
9823 1 0.435941 10.8245 13.6681
9824 1 0.430854 14.6315 13.3843
9825 1 0.624677 18.3542 13.6428
9826 1 2.81017 12.6471 12.588
9827 1 2.73618 16.533 12.665
9828 1 2.71572 20.5551 12.8163
9829 1 14.9402 12.6342 7.12595
9830 1 14.7974 16.5314 6.94669
9831 1 14.8405 20.4502 7.09518
9832 1 16.4356 10.5806 8.9503
9833 1 16.3641 14.6347 8.88501
9834 1 15.9243 18.4331 9.43992
9835 1 14.0192 12.595 9.85143
9836 1 14.0027 16.3685 10.119
9837 1 13.8962 20.5604 10.1098
9838 1 16.8923 10.6898 15.2735
9839 1 16.9427 14.5038 15.6585
9840 1 16.7786 18.4313 15.4632
9841 1 15.277 12.6603 13.4007
9842 1 15.2624 16.4434 13.6896
9843 1 15.312 20.2958 13.5555
9844 1 17.6859 10.7352 12.4377
9845 1 17.6345 14.5864 12.8924
9846 1 17.5629 18.1478 12.5711
9847 1 9.70307 10.6788 7.21364
9848 1 9.89061 14.5118 7.12646
9849 1 9.74201 18.6389 7.19532
9850 1 11.1152 12.6119 8.96983
9851 1 11.1641 16.5948 9.06283
9852 1 11.162 20.5099 9.10104
9853 1 8.73932 10.8057 10.1311
9854 1 8.97025 14.605 9.92488
9855 1 8.89675 18.6831 10.0233
9856 1 11.5953 12.4977 15.5909
9857 1 11.7587 16.444 15.7513
9858 1 11.8407 20.263 15.6458
9859 1 10.3505 10.5853 13.4784
9860 1 10.148 14.7132 13.4603
9861 1 10.3581 18.504 13.6102
9862 1 12.5201 12.7105 12.4895
9863 1 12.6632 16.3396 12.7389
9864 1 12.5561 20.2548 12.6934
9865 1 24.6397 12.7472 6.98119
9866 1 24.7596 16.5619 7.21204
9867 1 24.7603 20.5629 7.37683
9868 1 26.2313 10.7073 9.17027
9869 1 26.2326 14.5506 9.23642
9870 1 26.1715 18.4096 9.07159
9871 1 23.9746 12.8772 10.0338
9872 1 23.8415 16.7177 10.1003
9873 1 23.7222 20.4233 9.97725
9874 1 26.9781 10.7333 15.6141
9875 1 26.8928 14.6933 15.683
9876 1 27.1663 18.5618 15.6861
9877 1 25.4883 12.8124 13.7214
9878 1 25.2259 16.5741 13.8686
9879 1 25.5845 20.296 13.6628
9880 1 27.8129 10.701 12.7136
9881 1 27.5775 14.5249 12.6555
9882 1 27.4882 18.2451 12.6184
9883 1 19.9364 10.5613 7.08966
9884 1 19.7462 14.4571 7.03659
9885 1 19.7421 18.5484 6.94956
9886 1 21.1531 12.7837 9.18488
9887 1 21.1419 16.6031 8.99257
9888 1 21.124 20.4111 9.0134
9889 1 18.9773 10.8059 9.86924
9890 1 18.9537 14.699 9.97214
9891 1 19.0105 18.4641 9.91467
9892 1 22.1999 12.5164 15.7228
9893 1 21.7848 16.4493 15.6701
9894 1 22.0225 20.1301 15.7936
9895 1 20.2872 10.7841 13.4473
9896 1 20.6138 14.5533 13.376
9897 1 20.393 18.5767 13.4841
9898 1 22.7688 12.6477 12.424
9899 1 22.6366 16.4603 12.6362
9900 1 22.5125 20.122 12.4884
9901 1 34.783 12.7901 6.98282
9902 1 34.6949 16.6983 7.36477
9903 1 34.6588 20.4544 7.0985
9904 1 36.1223 10.8276 8.95061
9905 1 36.0628 14.7859 9.28003
9906 1 36.0931 18.7805 9.41115
9907 1 33.8461 12.896 10.1336
9908 1 33.9223 16.6653 10.4194
9909 1 33.9593 20.5015 10.1472
9910 1 36.7321 10.6693 15.5261
9911 1 37.1159 14.5391 15.627
9912 1 36.8662 18.5478 15.7114
9913 1 35.4378 12.8777 13.5408
9914 1 35.3719 16.6121 13.935
9915 1 35.3853 20.4347 13.539
9916 1 37.6318 10.6559 12.6061
9917 1 37.5645 14.5823 12.6286
9918 1 37.6547 18.3732 12.7051
9919 1 29.726 10.7289 7.11288
9920 1 29.8169 14.5 7.1008
9921 1 29.8812 18.6554 7.02316
9922 1 31.3438 12.6336 8.81933
9923 1 31.2822 16.5152 9.10485
9924 1 31.0697 20.33 9.42158
9925 1 28.9487 10.8034 9.87499
9926 1 29.0879 14.6549 10.053
9927 1 28.8554 18.2961 10.1677
9928 1 31.9591 12.5091 15.4716
9929 1 31.8992 16.6217 15.8294
9930 1 31.9495 20.5899 15.6512
9931 1 30.4897 10.7443 13.5835
9932 1 30.3819 14.6959 13.7084
9933 1 30.271 18.5194 13.5116
9934 1 32.4854 12.5826 12.5059
9935 1 32.5291 16.3527 12.8669
9936 1 32.6153 20.6084 12.7796
10369 1 4.55907 24.1766 7.13713
10370 1 4.67652 27.9981 7.35368
10372 1 6.19761 22.5561 9.02572
10373 1 6.23889 26.1703 9.01161
10375 1 3.72616 24.5162 10.4222
10376 1 4.25582 28.0373 10.3552
10378 1 7.00833 22.4584 15.8843
10379 1 6.9188 26.3766 15.8974
10381 1 5.61709 24.4961 13.8203
10382 1 5.22475 28.0799 13.7269
10384 1 7.69503 22.358 12.7433
10385 1 7.6661 26.4481 12.5932
10387 1 -0.190728 22.3545 6.99554
10388 1 -0.409465 26.4153 7.34335
10390 1 1.22424 24.2538 9.17182
10391 1 1.26886 28.0417 9.39054
46205 2 26.0232 5.0548 -0.491403
10394 1 -0.944828 26.1882 10.2712
10396 1 2.11921 24.5534 15.9009
10397 1 1.79257 28.3378 15.8246
10399 1 0.437564 22.4178 13.9649
10400 1 0.446096 26.1737 14.0571
10402 1 2.63332 24.3466 12.8949
10403 1 2.52033 28.1162 12.9064
10405 1 14.7609 24.2782 7.00202
10406 1 14.9766 28.3667 7.13791
10408 1 16.1142 22.5212 8.94269
10409 1 16.37 26.3645 9.023
10411 1 14.1392 24.1933 10.1774
10412 1 13.9448 28.1776 10.0925
10414 1 16.9469 22.5228 15.3984
10415 1 16.8845 26.2266 15.7165
10417 1 14.9802 24.3095 13.8376
10418 1 15.2396 28.0855 13.5743
10420 1 17.4163 22.2945 12.5624
10421 1 17.4989 26.1887 12.7094
10423 1 9.76697 22.4331 6.97402
10424 1 9.95036 26.3576 7.14359
10426 1 11.2924 24.4775 8.89791
10427 1 11.1393 28.3418 9.16545
10429 1 8.86545 22.4315 10.2815
10430 1 8.89846 26.1426 10.184
10432 1 11.9189 24.3021 15.8131
10433 1 12.0042 28.2467 15.9237
10435 1 10.4154 22.5157 13.8615
10436 1 10.3037 26.1547 13.7395
10438 1 12.3933 24.3679 12.6292
10439 1 12.769 28.0313 12.7137
10441 1 24.5865 24.3041 7.16818
10442 1 24.7226 28.1798 7.32366
10444 1 26.2165 22.2525 9.21104
10445 1 26.1275 26.1615 9.29304
10447 1 24.0612 24.1802 10.49
10448 1 24.0154 28.1958 10.1464
10450 1 26.7043 22.0698 15.6642
10451 1 26.6826 26.1037 15.5777
10453 1 25.3718 24.3462 14.0621
10454 1 25.3804 28.4227 13.7838
10456 1 27.8502 22.855 12.8935
10457 1 27.4839 26.524 12.7189
10459 1 19.6469 22.4121 7.12697
10460 1 19.9324 26.3999 7.08151
10462 1 21.1974 24.3182 9.10289
10463 1 21.456 28.1811 9.31351
10465 1 19.2789 22.5261 10.361
10466 1 18.9912 26.4449 10.1701
10468 1 21.7449 24.0673 15.5976
10469 1 21.6384 28.2062 15.8011
10471 1 20.4747 22.4537 13.9551
10472 1 20.5768 26.2763 13.6249
10474 1 22.7913 24.1682 12.9725
10475 1 22.7721 28.246 12.9698
10477 1 34.7893 24.2541 7.21019
10478 1 34.7143 28.2335 7.19458
10480 1 36.3637 22.6502 9.12803
10481 1 35.5617 26.4197 9.12414
10483 1 33.6386 24.1803 10.1487
10484 1 33.6898 28.3665 10.4137
10486 1 36.7125 22.3951 15.7478
10487 1 36.639 26.3607 15.7886
10489 1 35.219 24.5017 13.6044
10490 1 35.3325 28.3943 13.6089
10492 1 37.4925 22.1201 12.7345
10493 1 37.4296 26.1867 12.2966
10495 1 29.632 22.319 7.14541
10496 1 29.696 26.3654 7.08579
10498 1 31.1539 24.2933 9.27165
10499 1 31.0462 28.3832 9.22874
10501 1 28.8297 22.4192 10.0807
10502 1 29.0307 26.3842 10.2051
10504 1 31.4596 24.3355 15.92
10505 1 31.7538 28.1195 15.834
10507 1 30.3412 22.4466 13.7877
10508 1 30.2693 26.2831 13.874
10510 1 32.5074 24.2348 13.0576
10511 1 32.4504 28.1713 12.8572
18433 1 4.52526 0.752921 16.6703
18434 1 4.61518 4.6801 16.6274
18435 1 4.59833 8.79087 16.5064
78904 2 35.4314 24.1302 18.7515
18437 1 6.47351 2.84944 18.336
18438 1 5.9605 6.70042 18.5957
18439 1 4.34489 0.883278 20.4679
18440 1 4.43051 4.74942 20.2199
18441 1 4.53469 8.79307 20.4137
78902 2 34.7722 26.1911 16.7535
18449 1 6.68967 2.89226 21.747
18450 1 6.74656 6.8547 21.5789
78901 2 34.761 22.424 16.9695
18452 1 -0.531841 2.89901 16.4074
18453 1 -0.495064 6.88905 16.3771
18454 1 1.2416 0.969831 18.5827
18455 1 1.35314 4.71427 18.2218
18456 1 1.32273 8.77023 18.5602
78899 2 18.5383 26.0585 22.2257
46086 2 6.2137 8.77089 -0.44987
18459 1 -0.389259 6.6197 20.5307
18466 1 1.90007 0.994761 22.0286
18467 1 1.76884 4.78443 21.589
18468 1 2.04093 8.61327 21.9729
18469 1 14.6986 1.05234 16.8243
18470 1 14.4633 5.13292 16.9213
18471 1 14.4444 9.05147 16.6489
46176 2 11.2692 6.80432 -0.478669
18473 1 16.3373 3.03479 18.7753
18474 1 16.4924 6.98805 18.606
18475 1 14.4478 0.879996 20.4464
18476 1 14.8424 4.94251 21.0374
18477 1 14.3132 8.95888 20.5141
1282 1 31.3122 24.1636 0.00508341
18485 1 16.7231 2.90474 21.9019
18486 1 17.0547 6.89348 21.7112
78898 2 18.6906 22.0035 22.1215
18488 1 9.54361 2.99411 16.3408
18489 1 9.39826 6.89509 16.5049
18490 1 11.0872 0.893974 18.5864
18491 1 11.2467 4.96092 18.8173
18492 1 11.2778 8.74824 18.5332
78893 2 21.2 26.2293 21.8012
18494 1 9.36953 2.77285 20.4336
18495 1 9.61737 6.7672 20.6306
18502 1 11.8172 0.811837 21.7593
18503 1 11.8703 4.82135 21.998
18504 1 11.611 8.93687 21.745
18505 1 24.7032 0.86361 17.2231
18506 1 24.5244 4.99899 16.8541
18507 1 24.489 8.8806 16.6372
78892 2 21.3555 22.6355 21.6202
18509 1 26.1072 3.0582 18.3507
18510 1 26.2889 6.95962 18.6409
18511 1 24.4687 1.18026 20.4701
18512 1 24.2513 4.88483 20.5518
18513 1 24.357 8.70786 20.787
653 1 26.4137 14.5609 -0.393648
18521 1 26.7587 3.01208 21.7432
18522 1 26.1727 6.89293 21.7204
48214 2 31.0017 22.3851 -0.293164
18524 1 19.5592 3.08934 16.5542
18525 1 19.4359 7.01377 16.3509
18526 1 21.1713 1.0621 18.5784
18527 1 21.1409 4.85658 18.6463
18528 1 21.2729 8.87888 18.4523
9343 1 29.6146 -0.76877 7.10127
18530 1 19.8078 2.7956 20.6726
18531 1 19.8596 6.71242 20.4386
18538 1 21.9023 0.937768 21.8638
18539 1 21.496 4.9161 21.7967
18540 1 21.5479 9.05396 21.5182
18541 1 34.7792 1.08657 16.4756
18542 1 34.4416 4.90209 16.4005
18543 1 34.5867 8.49924 16.7735
78884 2 22.59 28.4526 19.9745
18545 1 36.2424 2.89177 18.7345
18546 1 36.1255 6.96097 18.7144
18547 1 34.5147 1.18903 20.8999
18548 1 34.5829 4.94194 20.5833
18549 1 34.4753 8.79264 20.5684
1264 1 36.4132 22.3893 -0.402496
18557 1 36.8599 3.01496 21.849
18558 1 36.8054 6.90168 21.8584
1246 1 21.2229 24.4228 -0.329852
18560 1 29.3515 2.89566 16.5991
18561 1 29.5263 6.77581 16.7376
18562 1 31.4305 0.887262 18.6744
18563 1 31.4166 4.64064 18.7831
18564 1 31.3669 8.31008 18.6966
61678 2 29.4781 -1.00344 12.1991
18566 1 29.2619 2.76015 20.5035
18567 1 29.1777 6.54387 20.6534
18574 1 31.6013 1.11883 21.7776
18575 1 31.8412 4.8576 22.2226
18576 1 31.5975 8.55319 21.833
19009 1 4.58326 12.4772 16.4728
19010 1 4.55825 16.4909 16.7505
19011 1 4.35182 20.5225 16.6217
19012 1 6.16691 10.7061 18.6625
19013 1 6.31147 14.3971 18.6673
19014 1 6.24302 18.5064 18.6584
19015 1 4.62423 12.5164 20.7528
19016 1 4.73437 16.5093 20.6432
19017 1 4.56182 20.5046 20.3911
19024 1 6.88165 10.6054 21.6348
19025 1 6.63831 14.4234 21.5902
19026 1 6.70363 18.5157 21.7556
19027 1 -0.408327 10.671 16.6093
19028 1 -0.224379 14.5584 16.8545
19029 1 -0.416995 18.4302 16.8079
19030 1 1.36693 12.5649 18.7298
19031 1 1.2925 16.4477 18.3602
19032 1 1.23927 20.2633 18.76
19033 1 -0.198172 10.4423 20.4418
19034 1 -0.248696 14.3208 20.7751
19035 1 -0.403499 18.3329 20.4699
19042 1 1.89197 12.5586 21.7269
19043 1 1.80846 16.3792 21.7273
19044 1 1.66219 20.4628 21.7239
19045 1 14.3699 12.6767 16.379
19046 1 14.5091 16.4902 16.3921
19047 1 14.8622 20.2844 16.4505
19048 1 16.1557 10.6809 18.5041
19049 1 16.4242 14.7156 18.5512
19050 1 16.501 18.3269 18.7571
19051 1 14.6285 12.6282 20.3826
19052 1 14.4291 16.3501 20.3724
19053 1 14.524 20.3411 20.6607
19060 1 17.1027 10.7586 21.8725
19061 1 16.7069 14.6431 21.9614
19062 1 16.8412 18.4071 21.7726
19063 1 9.36073 10.8107 16.5698
19064 1 9.56557 14.4939 16.491
19065 1 9.55438 18.4452 16.7072
19066 1 11.1294 12.7643 18.4675
19067 1 11.2796 16.4949 18.5929
19068 1 11.3268 20.4337 18.6033
19069 1 9.49026 10.9072 20.6305
19070 1 9.41922 14.7013 20.5135
19071 1 9.50938 18.3034 20.7428
19078 1 11.7311 12.7584 21.6918
19079 1 11.9164 16.5176 21.9096
19080 1 11.7912 20.4342 21.541
19081 1 24.6663 12.7546 16.5278
19082 1 24.6882 16.4864 16.7428
19083 1 24.4782 20.1121 16.6886
19084 1 26.2573 10.6759 18.7886
19085 1 26.4538 14.3975 18.6459
19086 1 26.4438 18.3979 18.6335
19087 1 24.6263 12.5971 20.8337
19088 1 24.6805 16.5152 20.6723
19089 1 24.6031 20.2879 20.6527
19096 1 27.0478 10.4496 22.3614
19097 1 26.9536 14.3691 21.7407
19098 1 26.8367 18.5001 21.9469
19099 1 19.6327 10.7415 16.5238
19100 1 19.7691 14.3912 16.274
19101 1 19.4175 18.5901 16.4527
19102 1 21.5326 12.597 18.5956
19103 1 21.3943 16.2834 18.538
19104 1 21.3576 20.0756 18.4489
19105 1 19.4866 10.9844 20.4053
19106 1 19.5713 14.5466 20.5047
19107 1 19.688 18.4207 20.6015
19114 1 21.8212 12.7425 21.6757
19115 1 21.7648 16.474 21.7608
19116 1 21.6536 20.3322 21.6078
19117 1 34.4402 12.5078 16.4053
19118 1 34.6405 16.408 16.5783
19119 1 34.6495 20.2226 16.7401
19120 1 36.273 10.6758 18.3676
19121 1 36.3176 14.7995 18.8028
19122 1 36.0658 18.4124 18.8816
19123 1 34.4363 12.5426 20.2341
19124 1 34.2943 16.5206 20.431
19125 1 34.4285 20.3286 20.6801
19132 1 37.0554 10.8643 21.6097
19133 1 36.8161 14.6913 21.7246
19134 1 36.8004 18.5731 21.9361
19135 1 29.6022 10.705 16.5589
19136 1 29.5366 14.4238 16.4538
19137 1 29.6066 18.5483 16.7036
19138 1 31.2279 12.5259 18.4316
19139 1 31.1375 16.3073 18.5985
19140 1 31.3128 20.3641 18.5476
19141 1 29.7567 10.2356 20.3274
19142 1 29.8975 14.3957 20.5288
19143 1 29.6792 18.249 20.3164
19150 1 31.6134 12.6085 21.7909
19151 1 31.8213 16.3824 21.9631
19152 1 31.7544 20.3254 21.6416
19585 1 4.61524 24.2667 16.8394
19586 1 4.50692 28.1845 16.8373
19588 1 6.48484 22.2418 18.5995
19589 1 6.31223 26.2739 18.7631
19591 1 4.60139 24.4811 20.8963
19592 1 4.45499 28.3253 20.5977
19600 1 6.73038 22.2861 21.9665
19601 1 6.58324 26.2382 21.7358
19603 1 -0.201049 22.3259 16.8884
19604 1 -0.392325 26.3832 16.6613
19606 1 1.17945 24.4166 18.6888
19607 1 1.07039 28.4018 18.6548
19609 1 -0.54384 22.2553 20.4133
19610 1 -0.511253 26.2775 20.2128
19618 1 1.57759 24.3047 21.6467
19619 1 1.88095 28.126 22.0062
19621 1 14.6435 24.342 16.7418
19622 1 14.553 28.1499 16.6601
19624 1 16.2307 22.0092 18.5067
19625 1 16.0063 26.1904 18.669
19627 1 14.6489 24.0528 20.7725
19628 1 14.3006 28.0391 20.8571
19636 1 16.8357 22.193 21.2813
19637 1 16.7649 26.1741 21.8422
19639 1 9.64898 22.373 16.6148
19640 1 9.61894 26.2134 16.6749
19642 1 11.3921 24.1559 18.4448
19643 1 11.2106 28.1616 18.6607
19645 1 9.46681 22.2749 20.6516
19646 1 9.58985 26.2785 20.5336
19654 1 11.695 24.402 21.7393
19655 1 11.4311 28.2347 21.9848
19657 1 24.4412 24.1376 16.6401
19658 1 24.4781 27.9427 16.3562
19660 1 26.158 22.3283 18.4215
19661 1 26.0771 26.3426 18.5962
19663 1 24.4883 24.0644 20.6781
19664 1 24.8579 28.2736 20.8556
19672 1 26.7674 22.2549 21.917
19673 1 26.7655 26.1744 21.7206
19675 1 19.7561 22.3183 16.9552
19676 1 19.4328 26.3041 16.8289
19678 1 21.2121 24.2175 18.3583
19679 1 21.2118 28.2274 18.5526
19681 1 19.6469 22.3135 20.5179
19682 1 19.3749 26.2056 20.3333
19690 1 22.034 24.3301 21.8601
19691 1 21.8273 28.2287 21.7102
19693 1 34.8252 24.2042 16.8462
19694 1 34.3746 28.0945 16.7235
19696 1 36.2047 22.2676 18.7709
19697 1 35.9951 26.4169 18.6184
19699 1 34.5358 24.1797 20.7315
19700 1 34.5787 28.1865 20.4785
19708 1 36.6931 22.3322 22.0096
19709 1 36.5887 26.1952 21.7228
19711 1 29.2925 22.0887 16.4754
19712 1 29.4033 26.1872 17.2644
19714 1 31.4658 24.2041 18.6274
19715 1 31.0145 28.2944 18.731
19717 1 29.4636 22.2873 20.5383
19718 1 29.7695 26.2388 20.7841
19726 1 31.9499 24.1788 21.7737
19727 1 31.6342 28.273 21.8319
58 1 11.497 0.973154 -0.0874629
41 1 16.4781 3.04142 -0.167932
48155 2 21.0462 26.2983 -0.489065
78883 2 22.5818 24.3162 20.0346
46088 2 4.33998 2.98223 0.295296
46089 2 4.83128 6.78398 0.735448
78881 2 22.79 28.2789 17.5467
46094 2 7.30604 2.99694 1.46683
46095 2 7.68551 6.74339 1.4373
46096 2 6.95454 1.00398 6.10369
46097 2 6.68357 4.82382 6.2993
46098 2 6.66956 8.63339 6.09809
78880 2 22.8204 24.189 17.3408
46100 2 5.97567 2.83469 4.41816
46101 2 5.98106 6.76006 4.49373
46102 2 7.73945 0.92086 3.61909
46103 2 7.62029 4.9227 3.57361
46104 2 7.49411 8.90499 3.43501
46105 2 3.84829 0.772422 5.14411
46106 2 3.85934 4.67485 5.23206
46107 2 3.92266 8.87346 5.36123
46108 2 5.05938 1.16294 2.42173
46109 2 4.78137 4.57886 2.53279
46110 2 4.56635 8.85541 2.74342
47166 2 26.0831 20.493 -0.363932
61519 2 16.0217 -0.778262 13.5539
59 1 11.5014 4.6786 -0.259351
46117 2 -0.310585 1.10811 0.418211
46118 2 -0.315726 5.09202 0.916957
46119 2 -0.260966 8.92255 0.59528
46123 2 2.48135 1.01527 1.26362
46124 2 2.54248 4.79044 1.39966
46125 2 2.49627 8.5262 1.29669
78878 2 19.9445 28.0968 20.2465
46127 2 1.72416 2.86688 6.35108
46128 2 1.74006 6.85238 6.27566
46129 2 0.659759 0.906064 4.74107
46130 2 1.10694 4.85669 4.34683
46131 2 0.993351 8.64105 4.42809
1283 1 31.2828 28.2611 -0.199196
46133 2 2.65637 2.81536 3.45317
46134 2 2.65391 6.72872 3.49601
599 1 1.51824 16.8165 -0.386446
60 1 11.7473 8.711 -0.479253
1228 1 26.3736 22.4111 -0.417635
78877 2 19.5279 24.2833 20.1238
46139 2 -0.163162 2.95046 2.64196
46140 2 -0.0599865 7.03882 2.6665
61615 2 18.65 -0.811217 14.7188
46085 2 6.11271 4.85413 -0.451791
47165 2 26.1693 16.5369 -0.57255
78875 2 20.7096 26.228 18.7298
46148 2 14.4634 2.88441 0.277307
46149 2 14.6403 6.72745 0.300772
78874 2 20.7403 22.3267 18.4406
46154 2 17.3657 2.63705 1.40854
46155 2 17.4184 6.88583 1.44142
46156 2 16.4646 0.939065 6.10224
46157 2 16.6411 4.7826 6.3233
46158 2 16.7921 8.66071 6.13826
670 1 21.5295 12.5454 -0.493196
46160 2 16.0509 2.90245 4.29876
46161 2 16.1382 7.02263 4.30648
46162 2 17.627 0.870327 3.4367
46163 2 17.6404 5.02021 3.46728
46164 2 17.9367 8.85903 3.32031
46165 2 13.8814 1.01654 5.33461
46166 2 13.969 4.94459 5.11621
46167 2 13.8226 8.96333 5.32536
46168 2 14.7595 1.01796 2.4448
46169 2 14.8758 4.99439 2.62996
46170 2 14.7143 8.79037 2.71279
78872 2 19.9324 28.186 16.8689
618 1 16.4361 18.5825 -0.328688
654 1 26.1941 18.5703 -0.566884
46177 2 9.47832 0.996959 0.492164
46178 2 9.89034 5.03596 0.775431
46179 2 9.74891 8.75276 0.533061
46183 2 12.5095 0.994668 1.51152
46184 2 12.6725 4.92979 1.36279
46185 2 12.4738 8.33014 1.23046
1156 1 6.60215 22.3185 -0.214476
46187 2 11.6948 2.97822 6.31592
46188 2 11.6955 6.82811 6.50497
46189 2 11.2044 0.841166 4.51587
46190 2 10.821 4.98289 4.20634
46191 2 10.8301 8.71907 4.52609
78871 2 19.9778 24.1047 16.621
46193 2 12.3721 3.1142 3.55282
46194 2 12.7305 6.80752 3.38163
78869 2 23.739 28.1844 22.2842
46196 2 8.98571 3.05331 5.41107
46197 2 8.90082 6.6905 5.38187
78868 2 23.7946 24.1557 22.6561
46199 2 9.82224 2.86852 2.55892
46200 2 9.62504 6.95134 2.72356
77 1 26.4031 3.02009 -0.175844
47045 2 6.12933 16.5634 -0.478211
46279 2 36.1217 -1.04127 4.44315
78863 2 26.6053 28.4717 22.0675
46208 2 24.4102 2.97934 0.291219
46209 2 24.6807 6.84442 0.802503
581 1 6.56176 14.6034 -0.310471
46214 2 27.4412 2.94468 1.4842
46215 2 27.6058 7.00391 1.3255
46216 2 27.0153 1.02009 6.31615
46217 2 26.8097 4.98498 6.00766
46218 2 26.7719 8.70577 6.18856
582 1 6.57647 18.5034 -0.511446
46220 2 26.2227 2.9887 4.49986
46221 2 26.2821 6.91149 4.25324
46222 2 27.4917 1.08234 3.40656
46223 2 27.3892 4.95096 3.13447
46224 2 27.6398 8.89571 3.55142
46225 2 23.9022 0.805701 5.0552
46226 2 24.1207 4.70211 5.1555
46227 2 23.9149 8.69842 5.09479
46228 2 24.7576 1.05314 2.54016
46229 2 24.7885 4.70949 2.4454
46230 2 24.9991 8.76175 2.67452
1247 1 21.308 28.2414 -0.0694388
61594 2 20.942 -0.772033 8.94074
672 1 21.472 20.3088 -0.605114
46237 2 19.5545 0.885135 0.377065
46238 2 19.4979 4.89707 0.847523
46239 2 19.4429 8.91891 0.623216
46243 2 22.4807 0.930625 1.20796
46244 2 22.305 5.11693 1.40445
46245 2 22.3435 8.90444 1.46485
46206 2 25.971 8.57674 -0.458962
46247 2 21.3456 2.89236 6.16618
46248 2 21.7552 6.79451 5.90506
46249 2 21.1561 0.952197 4.36521
46250 2 20.9871 4.78244 4.31508
46251 2 21.171 8.63647 4.1472
1210 1 11.5915 24.4179 -0.47696
46253 2 22.6227 2.82322 3.70295
46254 2 22.8438 6.89101 3.57066
598 1 1.66039 12.7476 -0.370514
46256 2 18.7438 3.10588 5.26452
46257 2 18.8592 6.88411 5.44534
1175 1 1.33996 28.2508 0.0102595
46259 2 19.8047 2.53271 2.48972
46260 2 19.6707 6.71565 2.6492
46207 2 24.7031 -0.976534 0.556263
47195 2 21.1525 14.5136 -0.443378
61573 2 26.8276 -0.924224 10.8577
78862 2 26.3663 24.3436 22.0236
46268 2 34.5211 2.99511 0.507427
46269 2 34.3407 6.67412 0.191633
78854 2 27.8145 26.0597 20.1187
46274 2 37.2924 3.07648 1.48211
46275 2 37.3108 6.92373 1.48462
46276 2 36.6291 0.921808 6.37596
46277 2 36.6008 4.99198 6.43383
46278 2 36.7088 8.9449 6.22969
46295 2 30.9446 2.95055 -0.488327
46280 2 36.0853 2.90921 4.51574
46281 2 36.1071 6.82751 4.29592
46282 2 37.6859 1.03203 3.73298
46283 2 37.8786 4.90902 3.37854
46284 2 37.6411 8.95523 3.45845
46285 2 33.9503 0.700843 5.25493
46286 2 33.8472 4.7324 5.1757
46287 2 33.8865 8.60981 5.10144
46288 2 34.8246 1.02309 2.62773
46289 2 34.7649 4.77986 2.67493
46290 2 34.6479 8.57173 2.69196
48154 2 20.7646 22.3212 -0.434986
48184 2 35.785 24.3117 -0.6433
47254 2 31.2086 10.6294 -0.682348
46297 2 29.6081 0.980573 0.448145
46298 2 29.2744 4.79896 0.317775
46299 2 29.766 8.7668 0.18542
46303 2 32.5081 1.18324 1.21379
46304 2 32.3152 4.61111 1.34251
46305 2 32.2059 8.76111 1.30031
78853 2 27.7697 22.275 19.9237
46307 2 31.8429 2.86555 6.05725
46308 2 31.7049 6.69276 6.11052
46309 2 31.0736 1.00223 4.42227
46310 2 31.1443 4.82912 4.25919
46311 2 31.0471 8.74057 4.28925
616 1 16.5007 10.5374 -0.409114
46313 2 32.8337 2.76793 3.56433
46314 2 32.6224 6.74569 3.22813
78851 2 27.6 26.2885 17.5106
46316 2 29.1618 3.19739 5.29003
46317 2 29.1546 6.89415 5.20386
706 1 31.2303 12.6885 -0.457092
46319 2 29.9959 3.05723 2.41165
46320 2 29.8629 6.74137 2.41506
652 1 26.7515 10.6063 -0.459579
671 1 21.2505 16.5074 -0.227462
47255 2 30.7794 14.6058 -0.581075
47047 2 4.75785 10.749 0.824016
47048 2 4.4464 14.6897 0.398564
47049 2 4.74997 18.6264 0.431231
47053 2 7.58825 11.1022 1.34427
47054 2 7.56432 14.4959 1.36111
47055 2 7.46662 18.4423 1.46193
47056 2 6.64593 12.707 6.10493
47057 2 6.42895 16.5872 6.19066
47058 2 6.73498 20.3828 6.25257
47059 2 6.3132 10.7413 4.65321
47060 2 5.95379 14.5947 4.44611
47061 2 6.20225 18.592 4.39903
47062 2 7.54897 12.719 3.40108
47063 2 7.61956 16.624 3.53319
47064 2 7.45681 20.51 3.50733
47065 2 3.9592 12.8867 5.12708
47066 2 3.95318 16.7427 5.43641
47067 2 3.94515 20.6453 5.48024
47068 2 4.68083 12.6011 2.58285
47069 2 4.95196 16.4492 2.51277
47070 2 4.66516 20.5239 2.72907
1293 1 30.5795 30.1273 4.11662
690 1 36.4478 18.5992 -0.31018
48034 2 0.989526 22.341 -0.493184
47077 2 -0.552847 12.7046 0.122095
47078 2 -0.230002 16.489 0.617138
47079 2 -0.617931 20.5454 0.441733
47083 2 2.21207 12.8306 1.30898
47084 2 2.63307 16.6107 1.23725
47085 2 2.46758 20.4388 1.50382
47086 2 1.82254 10.7376 6.13462
47087 2 2.10731 14.6564 6.24001
47088 2 1.57158 18.7581 6.20232
47089 2 0.995253 12.7922 4.18696
47090 2 1.00093 16.4476 4.49461
47091 2 1.02256 20.4316 4.37409
47092 2 2.52682 10.8096 3.41561
47093 2 2.83599 14.7609 3.41505
47094 2 3.04096 18.3439 3.53071
47196 2 21.2209 18.5157 -0.579726
635 1 11.4355 16.8461 -0.221076
63363 2 5.34545 30.0612 6.8908
47098 2 -0.229422 10.9003 2.4541
47099 2 -0.167958 14.4001 2.43762
47100 2 -0.0360835 18.4581 2.54292
1265 1 36.2756 26.265 -0.208628
63474 2 12.3788 30.0145 13.0237
580 1 6.33907 10.6874 -0.089544
47107 2 14.5757 10.7773 0.270977
47108 2 14.3105 14.7325 0.367786
47109 2 14.5216 18.6832 0.506788
47113 2 17.5103 10.578 1.25838
47114 2 17.3008 14.442 1.31238
47115 2 17.3031 18.4669 1.42332
47116 2 16.7776 12.6515 6.20474
47117 2 16.845 16.5857 6.30755
47118 2 16.737 20.4277 6.08545
47119 2 16.3053 10.768 4.20193
47120 2 16.069 14.735 4.43465
47121 2 16.0812 18.4786 4.41636
47122 2 17.8879 12.6633 3.44932
47123 2 17.6292 16.6944 3.58124
47124 2 17.3238 20.5195 3.28608
47125 2 14.0309 12.8409 5.09837
47126 2 13.6816 16.4077 5.36335
47127 2 13.8328 20.4244 5.20184
47128 2 14.8274 12.9872 2.49383
47129 2 14.5863 16.5571 2.46634
47130 2 14.6484 20.337 2.54039
9349 1 28.7197 -0.854702 10.1477
76873 2 17.7086 -0.650046 20.0566
18436 1 6.35458 -0.80406 18.5591
47137 2 9.78439 12.5885 0.639259
47138 2 9.40101 16.5184 0.549913
47139 2 9.61569 20.5271 0.548045
47143 2 12.6287 12.7471 1.27627
47144 2 12.2732 16.5331 1.49884
47145 2 12.1792 20.6658 1.45714
47146 2 11.6949 10.6817 6.07038
47147 2 11.663 14.6079 6.62034
47148 2 11.4572 18.6599 6.35089
47149 2 11.1057 12.659 4.50471
47150 2 10.9096 16.4365 4.69454
47151 2 10.9287 20.5016 4.44327
47152 2 12.3565 10.6289 3.4492
47153 2 12.5248 14.4887 3.51145
47154 2 12.4106 18.522 3.44259
47155 2 8.82688 10.6975 5.31218
47156 2 8.80436 14.6001 5.33074
47157 2 8.79734 18.6128 5.25284
47158 2 9.62267 10.7766 2.5099
47159 2 9.80308 14.5738 2.51441
47160 2 9.67142 18.3769 2.68328
48065 2 16.2534 28.2181 -0.0876915
94 1 21.627 1.05433 -0.51893
1157 1 6.24952 26.1478 -0.244208
47167 2 24.5906 10.7985 0.34476
47168 2 24.419 14.6158 0.187635
47169 2 24.3522 18.5942 0.483475
47173 2 27.5037 10.8059 1.24227
47174 2 27.0633 14.6045 1.40904
47175 2 27.2494 18.3874 1.27673
47176 2 26.585 12.7622 6.27855
47177 2 26.5477 16.5462 6.01644
47178 2 26.6725 20.5086 6.25718
47179 2 26.2032 10.7208 4.34962
47180 2 25.9927 14.6458 3.99923
47181 2 25.6739 18.604 4.12015
47182 2 27.6831 12.7507 3.53879
47183 2 27.5466 16.547 3.22847
47184 2 27.2899 20.4685 3.38415
47185 2 23.9424 12.6454 5.04946
47186 2 23.926 16.3483 5.18079
47187 2 23.6778 20.4714 5.34313
47188 2 24.722 12.5408 2.46383
47189 2 24.8367 16.676 2.35487
47190 2 24.8598 20.6453 2.6385
63483 2 25.4434 30.1121 7.22305
634 1 11.4288 12.6089 -0.289088
61618 2 19.7538 -0.762225 12.0079
47197 2 19.6408 12.7935 0.176973
47198 2 19.4469 16.6876 0.326936
47199 2 19.0159 20.6823 0.230276
47203 2 22.461 12.7272 1.28464
47204 2 22.4791 16.6505 1.31029
47205 2 22.368 20.5245 1.29606
47206 2 21.7359 10.721 6.11133
47207 2 21.5262 14.6377 6.12125
47208 2 21.7192 18.5403 6.05412
47209 2 21.0175 12.673 4.08798
47210 2 21.1151 16.6132 3.99476
47211 2 21.1108 20.6137 4.22978
47212 2 22.5584 10.7975 3.25082
47213 2 22.6601 14.4535 3.37214
47214 2 22.469 18.603 3.2621
47215 2 19.0825 10.57 5.41156
47216 2 18.8431 14.6742 5.04126
47217 2 18.9111 18.5705 5.18356
47218 2 19.9809 10.7503 2.38842
47219 2 19.6525 14.7583 2.41148
47220 2 19.802 18.8041 2.40479
61558 2 9.70852 -1.06226 11.966
48124 2 25.9873 24.2433 -0.41246
19590 1 6.33269 30.3115 18.4094
47227 2 34.374 10.6518 0.433642
47228 2 34.3989 14.6435 0.331876
47229 2 34.7615 18.8576 0.521228
47233 2 37.2427 10.3568 1.34706
47234 2 37.4686 14.8265 1.46235
47235 2 37.4295 18.5892 1.32017
47236 2 36.6146 12.9355 6.13197
47237 2 36.7183 16.644 6.2114
47238 2 36.691 20.5472 6.18014
47239 2 36.2456 10.9691 4.37879
47240 2 36.0239 14.8546 4.105
47241 2 35.9939 18.6007 4.17489
47242 2 37.4043 12.9024 3.30127
47243 2 37.496 16.6817 3.57217
47244 2 37.6932 20.3775 3.29775
47245 2 33.9021 12.6681 4.95367
47246 2 33.7736 16.8364 5.18893
47247 2 33.7027 20.5657 5.42926
47248 2 34.6589 12.6534 2.43949
47249 2 34.8279 16.9226 2.34086
47250 2 34.8717 20.4601 2.41851
5 1 6.73989 3.02974 -0.357053
48064 2 15.9627 24.3685 -0.455836
18523 1 19.3986 -0.869424 16.6454
47257 2 29.4272 12.4615 0.350139
47258 2 29.3561 16.4088 0.497673
47259 2 29.4883 20.2761 0.448277
47263 2 32.179 12.8397 1.17576
47264 2 32.2634 16.736 1.40226
47265 2 32.2612 20.7494 1.46419
47266 2 31.8403 10.5932 6.181
47267 2 31.8127 14.6935 6.13342
47268 2 32.0729 18.495 6.41957
47269 2 31.0062 12.7376 4.43587
47270 2 31.0612 16.4903 4.27155
47271 2 30.9899 20.5228 4.35482
47272 2 32.4733 10.5439 3.38512
47273 2 32.5971 14.7071 3.25667
47274 2 32.389 18.6557 3.56152
47275 2 28.9113 10.6853 5.40846
47276 2 28.6764 14.7069 5.22764
47277 2 28.7576 18.5909 5.36834
47278 2 29.7329 10.4547 2.63493
47279 2 29.5718 14.5308 2.62394
47280 2 29.5719 18.584 2.41128
46087 2 4.59306 -0.966863 0.351184
48048 2 1.7673 29.9034 5.99799
48007 2 4.77113 22.2812 0.613206
48008 2 4.50574 26.2612 0.833704
48013 2 7.39144 22.3319 1.36276
48014 2 7.50266 26.1895 1.28133
48016 2 6.4874 24.3919 6.08907
48017 2 6.7947 27.9282 6.11852
48019 2 5.87837 22.3778 4.68293
48020 2 6.21327 26.1764 4.09775
48022 2 7.23771 24.2067 3.28403
48023 2 7.5716 28.2488 3.3962
48025 2 3.88523 24.3982 5.15875
48026 2 3.91114 27.9525 5.24949
48028 2 4.59079 24.2831 2.70591
48029 2 4.85916 28.4619 2.62208
9268 1 17.8539 -0.68438 12.58
9292 1 25.9879 -0.900736 9.08271
48037 2 -0.305082 24.2206 0.628618
48038 2 -0.554741 28.0624 0.567649
48043 2 2.40514 24.1894 1.34296
48044 2 2.52073 28.3953 1.27037
48046 2 1.93049 22.2684 6.19776
48047 2 1.67734 26.2519 6.34594
48049 2 1.00667 24.4216 4.32849
48050 2 1.01883 28.0641 3.9242
48052 2 2.65277 22.3459 3.51201
48053 2 2.59228 26.2815 3.54197
1164 1 7.16784 30.0695 6.11086
18484 1 16.8204 -0.988149 21.7346
48058 2 -0.0526685 22.2763 2.50999
48059 2 -0.445015 26.226 2.44297
61513 2 17.3392 -0.980467 10.9369
18448 1 6.71033 -0.882995 21.8912
48067 2 14.4299 22.4043 0.377267
48068 2 14.5243 26.3217 0.554702
48073 2 17.1069 22.5838 1.3625
48074 2 17.264 26.1717 1.57727
48076 2 16.6711 24.4993 6.4512
48077 2 16.9464 28.38 6.52077
48079 2 15.7236 22.4494 4.32961
48080 2 16.0866 26.5458 4.34358
48082 2 17.4837 24.5246 3.84923
48083 2 17.9005 28.36 3.53879
48085 2 13.887 24.5642 5.18809
48086 2 13.9972 28.247 5.07305
48088 2 14.7371 24.5486 2.55548
48089 2 14.8856 28.3389 2.61107
1174 1 1.45596 24.2109 -0.326524
61 1 9.32205 -1.01778 0.653565
48097 2 9.52466 24.4769 0.438636
48098 2 9.79796 28.377 0.405829
48103 2 12.197 24.3012 1.3231
48104 2 12.3327 28.4233 1.2751
48106 2 11.8157 22.3815 6.19162
48107 2 11.8285 26.3241 6.17486
48109 2 11.1546 24.4245 4.3216
48110 2 11.1912 28.4358 4.42614
48112 2 12.6626 22.4118 3.42973
48113 2 12.678 26.4363 3.15787
48115 2 8.97203 22.6877 5.13195
48116 2 9.04422 25.9983 5.13627
48118 2 9.94027 22.1926 2.6765
48119 2 9.70288 25.9348 2.51729
78732 2 7.75181 29.9742 17.4817
47134 2 11.3142 10.6904 -0.303976
48127 2 24.3298 22.4154 0.316003
48128 2 24.4997 26.2407 0.556792
48133 2 27.2801 22.2511 1.27606
48134 2 27.4643 26.3962 1.28459
48136 2 26.6749 24.2962 6.4545
48137 2 26.403 28.1335 6.14171
48139 2 26.0099 22.319 4.38714
48140 2 26.0796 26.2427 4.44442
48142 2 27.6568 24.4301 3.19758
48143 2 27.3286 28.3597 3.49949
48145 2 23.7991 24.4563 5.23448
48146 2 24.0517 28.2764 5.26341
48148 2 24.5627 23.9917 2.5481
48149 2 24.6887 28.1018 2.61782
63588 2 31.0666 30.0911 15.8106
9298 1 26.9002 -0.970821 15.7504
48157 2 19.5531 24.3185 0.373529
48158 2 19.4719 28.2931 0.520221
48163 2 22.3095 24.4249 1.25075
48164 2 22.5313 28.4176 1.32325
48166 2 21.5137 22.2982 6.15923
48167 2 21.8991 26.2226 6.16286
48169 2 20.9509 24.4495 4.21042
48170 2 21.2973 28.2114 4.39773
48172 2 22.3242 22.5003 3.14308
48173 2 22.4209 26.2219 3.24103
48175 2 18.9443 22.4157 5.18974
48176 2 18.8975 26.4178 5.38027
48178 2 19.4471 22.4978 2.56455
48179 2 19.6678 26.3034 2.55669
1257 1 20.9773 30.077 4.34433
1158 1 6.39451 30.085 -0.233605
48187 2 34.6253 22.3178 0.723882
48188 2 34.4971 26.0651 0.337904
48193 2 37.2758 22.4711 1.35149
48194 2 37.4346 26.0741 1.34371
48196 2 36.5779 24.2271 6.31327
48197 2 36.3787 28.225 6.09621
48199 2 35.8934 22.2873 4.63955
48200 2 36.0251 26.1815 4.22655
48202 2 37.5774 24.3031 3.37913
48203 2 37.6173 28.0367 3.3238
48205 2 33.7335 24.5033 5.38924
48206 2 33.668 28.1188 5.28509
48208 2 34.7217 24.1331 2.64653
48209 2 34.6268 28.0337 2.57512
76861 2 15.1871 -0.808039 16.8451
1185 1 0.833332 30.1349 4.21772
48217 2 29.3189 24.195 0.565722
48218 2 29.5822 28.2851 0.501061
48223 2 32.4113 24.2279 1.50114
48224 2 32.0697 27.7564 1.41394
48226 2 31.4493 22.3012 6.20784
48227 2 31.7418 26.3797 6.11495
48229 2 30.8669 24.3063 4.44834
48230 2 30.7029 28.1835 4.58819
48232 2 32.5626 22.513 3.51023
48233 2 32.5027 26.2844 3.47829
48235 2 28.7688 22.3029 5.28383
48236 2 28.9359 26.4465 5.24436
48238 2 29.5471 22.1328 2.76953
48239 2 29.7018 26.4422 2.49819
1192 1 16.4341 22.4478 -0.411231
61442 2 5.07466 2.98965 7.46936
61443 2 5.07859 6.66508 7.29035
61444 2 6.01432 0.967945 9.15542
61445 2 5.78398 4.79889 8.94891
61446 2 5.76236 8.58273 8.95888
78850 2 27.819 22.127 17.367
61448 2 4.32629 2.67537 10.1269
61449 2 4.5501 6.60487 10.1243
78848 2 25.1018 26.3817 20.5185
61451 2 8.12535 2.77558 8.07794
61452 2 7.7949 6.86143 7.95699
78847 2 25.5047 22.1511 20.3744
61454 2 7.24024 2.59311 10.839
61455 2 7.09373 6.75255 10.8877
61456 2 6.15773 0.82611 15.4558
61457 2 6.46446 4.84882 15.4705
61458 2 6.61474 8.82191 15.7867
46273 2 37.2955 -0.813806 1.5547
61460 2 5.84859 2.98025 13.6196
61461 2 5.54591 6.88417 14.0799
61462 2 7.25452 0.857229 12.8515
61463 2 7.23303 5.03787 13.095
61464 2 7.19374 8.67025 13.0834
61465 2 3.66506 0.658056 14.522
61466 2 3.90961 4.68449 14.7832
61467 2 3.65574 8.85871 14.6286
61468 2 4.35131 1.11718 12.0312
61469 2 4.46601 4.81886 11.9506
61470 2 4.66084 8.82379 12.0062
61471 2 0.203334 0.909785 7.39886
61472 2 0.254121 4.98419 7.10607
61473 2 0.330276 8.88325 7.2602
61546 2 11.5132 -0.816971 15.5136
61475 2 0.711668 2.94655 9.04215
61476 2 0.736392 6.94757 8.92596
61477 2 -0.65689 1.05834 10.0917
61478 2 -0.635757 4.84318 9.85975
61479 2 -0.770831 8.77842 9.87815
61480 2 3.01881 1.02812 7.98353
61481 2 2.95055 4.75079 8.19521
61482 2 3.01368 8.62135 8.36235
61483 2 2.06863 1.05963 10.7626
61484 2 2.09862 5.12805 10.5953
61485 2 2.27262 8.89233 10.7744
78845 2 25.727 28.3951 18.6972
61487 2 1.31723 3.09819 15.4641
61488 2 1.44985 6.71303 15.4605
61489 2 0.724801 0.874714 13.6368
61490 2 0.838952 4.77194 13.5316
61491 2 0.887794 8.97235 13.9157
46204 2 25.9831 1.17877 -0.56452
61493 2 2.39733 2.79955 12.7526
61494 2 2.348 7.01559 12.7392
78844 2 25.1922 24.2299 18.7565
10410 1 16.2742 30.184 9.21705
19611 1 -0.544051 30.1437 20.6136
78842 2 24.9015 26.0899 16.6625
61499 2 -0.514555 2.96378 11.9489
61500 2 -0.293704 6.70834 11.9548
78841 2 24.8975 22.1444 16.8695
61502 2 14.8006 2.91251 7.14845
61503 2 14.8078 6.77459 7.20114
61504 2 15.6351 0.99531 9.30871
61505 2 15.3849 4.80003 8.98517
61506 2 15.9334 8.82589 9.02094
78839 2 8.70407 26.4341 22.1509
61508 2 14.3062 2.82427 10.2802
61509 2 14.2841 6.76161 9.81797
19638 1 16.7069 30.2445 22.0043
61511 2 17.7746 2.63057 8.19657
61512 2 17.9458 6.76798 8.06415
78838 2 8.65659 22.0337 22.4079
61514 2 17.1199 3.28629 10.7807
61515 2 17.2854 7.01768 10.6333
61516 2 16.5608 1.17032 15.4933
61517 2 16.3211 5.13289 15.5095
61518 2 16.2099 8.81315 15.4564
114 1 36.436 6.81949 -0.351827
61520 2 16.0115 3.15087 13.7826
61521 2 15.7798 7.02505 13.791
61522 2 17.4848 1.21654 12.749
61523 2 17.1994 5.18403 12.8588
61524 2 17.5446 8.84419 12.8186
61525 2 13.9652 1.18133 14.9015
61526 2 13.7555 5.1055 14.6052
61527 2 13.7312 8.82368 14.756
61528 2 14.6363 0.932919 11.9737
61529 2 14.4887 4.90223 12.1565
61530 2 14.3431 8.68191 11.9087
61531 2 9.93624 0.895948 7.3374
61532 2 10.1942 4.86409 7.30522
61533 2 10.2467 8.7855 7.2469
78833 2 11.1763 26.2325 21.6857
61535 2 10.7356 2.79755 9.25634
61536 2 10.7385 6.85178 9.16565
61537 2 9.21549 0.906507 9.98686
61538 2 8.97693 4.84522 10.0018
61539 2 8.83991 8.84396 9.91181
61540 2 12.9077 0.94211 8.32364
61541 2 12.8622 4.8914 8.2126
61542 2 13.0899 8.84807 8.11317
61543 2 11.9551 1.03623 11.0528
61544 2 11.8361 4.67122 10.8503
61545 2 12.0211 8.86017 10.6554
78832 2 11.0868 22.2371 21.6225
61547 2 11.3674 2.88313 15.4559
61548 2 11.5776 6.88559 15.7964
61549 2 11.0054 0.860529 13.7294
61550 2 10.8741 4.90185 13.726
61551 2 10.876 8.67341 13.8109
78824 2 12.5281 28.3681 20.1575
61553 2 12.4658 2.84546 12.9526
61554 2 12.3599 6.79819 12.7036
10509 1 30.4748 30.2343 13.7895
61556 2 8.55136 3.04938 14.5915
61557 2 8.56961 7.01146 14.77
78823 2 12.6578 24.3925 19.9058
61559 2 9.64616 2.81527 12.1818
61560 2 9.47756 6.96449 12.0333
9235 1 -0.402658 -1.12604 7.13704
61562 2 25.4035 3.00423 7.3593
61563 2 25.3175 6.93509 7.14536
61564 2 25.8625 1.13127 9.15877
61565 2 25.9164 4.999 9.30055
61566 2 26.1166 8.85389 9.07949
10467 1 19.2637 30.1598 10.0788
61568 2 24.2657 3.12016 9.946
61569 2 24.3515 6.83786 9.49429
78821 2 12.8504 28.04 17.5742
61571 2 27.9872 3.24744 8.34541
61572 2 28.1616 6.78611 7.94945
9307 1 19.7919 -0.6856 7.1976
61574 2 27.1937 3.1052 10.748
61575 2 27.1442 6.8913 10.6708
61576 2 26.4859 0.896377 15.6596
61577 2 26.4773 4.98232 15.5937
61578 2 26.5739 8.87293 15.5872
78820 2 12.9653 23.9771 17.572
61580 2 25.9817 3.02072 13.7799
61581 2 25.9198 6.94251 13.4819
61582 2 27.4303 0.923948 12.7761
61583 2 27.3966 4.85433 12.9227
61584 2 27.3169 8.91292 12.6484
61585 2 23.7452 0.754145 14.4684
61586 2 23.679 5.02319 14.8027
61587 2 23.6942 8.82975 14.5664
61588 2 24.4747 1.22981 11.8971
61589 2 24.3599 4.68865 12.0832
61590 2 24.5234 8.60007 11.8673
61591 2 19.7602 1.02355 7.15925
61592 2 19.9491 4.99113 7.00413
61593 2 20.317 8.77061 7.08838
10473 1 20.4865 30.1931 13.6169
61595 2 20.773 2.92515 8.86956
61596 2 20.87 6.89652 8.87417
61597 2 19.2878 1.34627 10.1842
61598 2 19.2654 5.08599 9.61423
61599 2 19.3295 8.72589 9.55984
61600 2 22.8266 1.25395 8.16649
61601 2 23.0986 4.95922 8.02112
61602 2 23.0556 8.81015 8.17806
61603 2 22.1786 0.944354 11.0031
61604 2 22.0072 5.14322 10.7699
61605 2 22.0565 8.728 10.7046
78818 2 9.93845 28.2158 20.3411
61607 2 21.3603 2.91361 15.6092
61608 2 21.3859 6.96079 15.5993
61609 2 20.7816 1.0833 13.7173
61610 2 20.6043 4.90374 13.8676
61611 2 20.8665 8.91281 13.8508
1229 1 26.3476 26.2027 -0.2309
61613 2 22.1418 3.0818 12.7706
61614 2 22.4013 6.89391 12.8209
78817 2 10.1401 24.2809 20.3653
61616 2 18.5503 2.96132 14.7241
61617 2 18.6657 6.90309 14.4449
78815 2 10.6325 26.4258 18.6748
61619 2 19.5445 3.31748 11.8437
61620 2 19.6835 7.0763 11.972
78814 2 10.9271 22.3425 18.826
61622 2 35.1012 2.81391 7.21377
61623 2 35.4128 6.92602 7.60102
61624 2 35.7173 1.15344 9.22145
61625 2 35.6293 4.92621 9.25826
61626 2 35.6081 8.96482 9.18595
78812 2 10.0504 28.1887 16.8779
61628 2 34.2355 2.97729 10.0794
61629 2 34.371 6.59365 10.2477
78758 2 -0.526345 28.2906 20.1628
61631 2 38.0354 2.80262 8.25509
61632 2 37.8598 7.23391 8.02244
63372 2 7.92746 29.9638 7.98441
61634 2 37.056 2.87739 11.1303
61635 2 37.1731 7.02366 10.7704
61636 2 36.9781 0.992427 15.9493
61637 2 36.4521 4.79073 15.6572
61638 2 36.2282 8.59459 15.5148
76853 2 1.43383 2.9082 22.0726
61640 2 35.7681 2.86509 14.0195
61641 2 35.7974 6.71976 13.8601
61642 2 37.3164 1.07221 13.2708
61643 2 37.3441 4.80984 12.7853
61644 2 37.1091 8.83373 13.0249
61645 2 33.7271 0.763024 14.7914
61646 2 33.5754 4.85646 14.7372
61647 2 33.5257 8.84019 14.693
61648 2 34.3048 0.718732 11.9702
61649 2 34.6419 4.63483 12.2597
61650 2 34.4557 8.66265 12.0839
61651 2 30.0637 1.09754 7.12099
61652 2 30.5551 4.86103 7.28364
61653 2 30.2976 8.70756 7.18181
18487 1 9.54179 -0.838666 16.5369
61655 2 30.8905 3.14064 8.91282
61656 2 30.9098 6.78198 9.01781
61657 2 29.1597 1.23992 10.1893
61658 2 29.527 5.12029 10.1683
61659 2 29.4961 8.61501 9.81074
61660 2 32.969 0.73562 8.04022
61661 2 32.8522 4.97581 7.93896
61662 2 33.0015 8.66943 8.18577
61663 2 31.784 0.820211 10.7713
61664 2 32.2056 4.92897 10.9529
61665 2 32.2277 8.61677 10.5172
78757 2 0.0555313 24.3533 20.5487
61667 2 31.3272 2.85253 15.655
61668 2 31.4058 6.71414 15.668
61669 2 30.9258 0.808705 13.8588
61670 2 30.4197 4.93516 13.4564
61671 2 30.6563 8.78003 14.0362
78811 2 10.0016 24.3907 16.9123
61673 2 32.3194 2.74429 13.0497
61674 2 32.389 6.69762 12.8912
78755 2 0.89153 26.44 18.6249
61676 2 28.5799 2.93183 14.6509
61677 2 28.6417 6.8703 14.6173
78809 2 13.5525 28.0425 22.519
61679 2 29.6493 2.95707 11.893
61680 2 29.3895 7.01465 11.9386
62401 2 4.92177 10.763 7.2453
62402 2 5.37309 14.7516 7.19586
62403 2 5.16447 18.5051 7.19621
62404 2 5.51091 12.5621 9.10236
62405 2 5.76199 16.41 8.88745
62406 2 5.79828 20.4779 8.91514
62407 2 4.33077 10.4282 9.93097
62408 2 4.07752 14.5597 9.83571
62409 2 4.29258 18.4032 9.80964
62410 2 7.94785 10.7737 8.24099
62411 2 7.81893 14.4078 8.10599
62412 2 8.0517 18.5056 8.13951
62413 2 6.93952 10.9388 10.6978
62414 2 6.99768 14.7291 10.7183
62415 2 7.1874 18.6109 10.6133
62416 2 6.53716 12.6906 15.3511
62417 2 6.30061 16.7615 15.485
62418 2 6.28095 20.4665 15.7793
62419 2 5.54899 10.7217 13.6208
62420 2 5.72494 14.6574 13.7521
62421 2 5.70287 18.5766 13.577
62422 2 7.14023 12.8929 12.773
62423 2 7.30059 16.5525 13.0072
62424 2 7.18155 20.5616 12.8342
62425 2 3.74534 12.8939 14.6304
62426 2 3.72744 16.8142 14.8435
62427 2 3.78427 20.2871 14.8069
62428 2 4.42356 12.6474 11.8166
62429 2 4.5413 16.3281 11.8972
62430 2 4.48818 20.585 12.0673
62431 2 0.412029 12.6688 7.33432
62432 2 0.336866 16.5743 7.41331
62433 2 0.0771699 20.6036 7.11086
62434 2 0.849398 10.815 9.0526
62435 2 0.898195 14.5395 8.97679
62436 2 0.801093 18.6952 8.942
62437 2 -1.05497 12.5451 9.74629
62438 2 -0.799914 16.6352 9.81419
62439 2 -0.799983 20.5481 10.1451
62440 2 3.17734 12.351 7.9693
62441 2 2.93982 16.5306 8.17675
62442 2 2.92797 20.3447 8.23498
62443 2 1.84124 12.7278 10.9725
62444 2 2.13841 16.8776 10.7782
62445 2 2.22557 20.4412 11.1681
62446 2 1.69414 10.8248 15.5017
62447 2 1.55952 14.5575 15.9906
62448 2 1.62694 18.5229 15.8088
62449 2 0.910101 12.6328 13.8354
62450 2 0.624019 16.4963 13.7927
62451 2 0.886711 20.4664 14.0101
62452 2 2.11057 10.6185 12.7743
62453 2 2.43473 14.5902 13.0152
62454 2 2.38258 18.5138 12.9802
25 1 -0.54146 -0.669456 0.612361
77014 2 30.6824 -0.969443 18.7763
78754 2 0.698922 22.3113 18.8402
62458 2 -0.541683 10.8728 12.1013
62459 2 -0.410309 14.4387 11.7577
62460 2 -0.297033 18.51 12.0267
62461 2 15.2178 10.726 7.25898
62462 2 15.2702 14.513 7.01244
62463 2 15.3701 18.3668 7.26806
62464 2 16.0197 12.656 8.8415
62465 2 15.6247 16.5108 8.83259
62466 2 15.6386 20.4944 9.032
62467 2 14.3219 10.8095 9.781
62468 2 14.3336 14.4518 9.65332
62469 2 14.2394 18.4095 10.0501
62470 2 18.101 10.7263 7.90451
62471 2 18.0071 14.6901 8.16497
62472 2 18.0573 18.6328 8.00184
62473 2 17.197 10.6263 10.6892
62474 2 17.1503 14.7834 10.5144
62475 2 17.192 18.0864 10.7248
62476 2 16.2873 12.7086 15.7529
62477 2 16.5266 16.4955 15.329
62478 2 16.6008 20.4908 15.2465
62479 2 15.784 10.7063 13.6567
62480 2 15.741 14.5294 13.7013
62481 2 15.6866 18.2782 13.8986
62482 2 17.2762 12.5656 12.7189
62483 2 17.2981 16.3332 12.8436
62484 2 17.2236 20.2378 12.5349
62485 2 13.4614 12.6227 14.5427
62486 2 13.5681 16.4751 14.5686
62487 2 13.5659 20.1266 14.7806
62488 2 14.4613 12.7661 11.7313
62489 2 14.5419 16.5977 11.9302
62490 2 14.3457 20.118 12.0337
62491 2 10.0127 12.6004 7.25637
62492 2 10.0876 16.7176 7.35539
62493 2 10.002 20.642 7.19935
62494 2 10.9181 10.6809 8.88348
62495 2 10.7247 14.801 9.00424
62496 2 10.6862 18.6989 8.95828
62497 2 9.23374 12.6835 9.74663
62498 2 9.18267 16.7139 9.86259
62499 2 9.16875 20.5052 9.97447
62500 2 12.9766 12.9541 8.00828
62501 2 12.9837 16.7584 7.98382
62502 2 12.9543 20.7199 8.35477
62503 2 12.1286 12.693 10.6389
62504 2 12.1161 16.6562 10.9814
62505 2 11.8261 20.3677 10.7615
62506 2 11.2981 10.6535 15.3926
62507 2 11.4357 14.4992 15.8029
62508 2 11.2878 18.3438 15.4998
62509 2 10.7378 12.5375 13.7798
62510 2 10.7462 16.3809 13.9287
62511 2 10.6209 20.3138 13.8754
62512 2 12.1285 10.776 12.6866
62513 2 12.2401 14.5139 12.5269
62514 2 12.1118 18.469 13.0455
62515 2 8.60269 10.6673 14.3285
62516 2 8.46191 14.4827 14.5971
62517 2 8.58419 18.6268 14.8984
62518 2 9.35325 10.6958 11.9166
62519 2 9.3809 14.5887 11.7872
62520 2 9.2654 18.5235 12.1238
62521 2 25.2933 10.8525 7.16166
62522 2 24.9325 14.5152 7.16398
62523 2 24.9772 18.7165 7.30557
62524 2 25.5655 12.5861 8.8835
62525 2 25.8282 16.4766 9.10999
62526 2 25.8396 20.3395 9.09589
62527 2 24.3512 10.6485 9.92325
62528 2 24.3216 14.7078 9.72436
62529 2 24.2066 18.4309 9.85389
62530 2 28.0822 10.4967 8.2217
62531 2 28.0129 14.6265 8.12091
62532 2 27.9215 18.4321 7.99562
62533 2 27.1156 11.2488 10.7539
62534 2 27.2525 14.7911 10.6003
62535 2 26.8799 18.2836 10.7682
62536 2 26.6228 12.6684 15.5336
62537 2 26.5206 16.8754 15.7971
62538 2 26.4899 20.2437 15.5077
62539 2 25.8252 10.7147 13.6861
62540 2 25.8049 14.6987 13.7175
62541 2 25.7379 18.4255 13.5651
62542 2 27.3559 12.6431 13.1633
62543 2 27.4166 16.5417 13.1809
62544 2 27.2112 20.3066 13.0385
62545 2 23.7991 12.7271 14.6748
62546 2 23.4585 16.573 14.8611
62547 2 23.7001 20.0483 14.8836
62548 2 24.5864 12.5882 11.9734
62549 2 24.3424 16.7642 11.9736
62550 2 24.2433 20.3986 12.1383
62551 2 20.2249 12.4061 7.29826
62552 2 20.3331 16.4852 7.05587
62553 2 20.0808 20.5106 6.9837
62554 2 20.8753 10.9216 8.90561
62555 2 20.9473 14.7413 8.89342
62556 2 20.7165 18.5729 8.80721
62557 2 19.1587 12.6883 9.74004
62558 2 19.0694 16.516 9.8536
62559 2 19.3932 20.4645 9.94547
62560 2 22.9632 12.5443 8.03907
62561 2 22.8824 16.5788 7.98427
62562 2 22.7634 20.258 8.03427
62563 2 21.9861 12.8675 10.7104
62564 2 21.8624 16.7727 10.6816
62565 2 22.0087 20.357 10.8252
62566 2 21.5381 10.8544 15.3433
62567 2 21.7666 14.4308 15.5701
62568 2 21.1645 18.4662 15.4297
62569 2 20.6405 12.6644 13.6209
62570 2 20.7803 16.4014 13.8459
62571 2 20.8444 20.3036 13.6568
62572 2 22.1262 10.7747 12.5471
62573 2 22.6155 14.5667 12.6413
62574 2 22.2447 18.3742 12.8697
62575 2 18.6904 10.7758 14.5679
62576 2 18.6773 14.1588 14.7732
62577 2 18.4888 18.7844 14.4969
62578 2 19.5862 10.4737 11.7274
62579 2 19.4131 14.6423 12.0056
62580 2 19.4431 18.5345 11.8634
62581 2 34.743 10.7269 7.11701
62582 2 35.3202 14.9261 7.28062
62583 2 35.1601 18.5304 7.41299
62584 2 35.5387 12.7721 8.94133
62585 2 35.6747 16.6938 9.13177
62586 2 35.7355 20.4762 9.20055
62587 2 33.9549 10.7473 10.2769
62588 2 34.2786 14.7151 9.82988
62589 2 34.3466 18.5865 10.238
78840 2 8.57126 30.054 22.1008
1236 1 27.1572 30.2515 6.38108
78849 2 25.0019 30.3004 20.725
62593 2 36.7944 10.9232 10.6207
62594 2 36.8349 14.2453 10.8531
62595 2 37.0789 18.1513 10.8342
62596 2 36.4351 12.6057 15.2968
62597 2 36.4562 16.5451 15.7086
62598 2 36.6023 20.4173 15.675
62599 2 35.7489 10.7188 13.6927
62600 2 35.8907 14.5994 14.0122
62601 2 35.6056 18.3917 13.6717
62602 2 37.3942 12.5152 12.9403
62603 2 37.4788 16.6519 13.1096
62604 2 37.2647 20.3323 12.9674
62605 2 33.6047 12.8933 14.5496
62606 2 33.5678 16.6256 14.7895
62607 2 33.5994 20.4243 14.5509
62608 2 34.5155 12.877 11.9177
62609 2 34.5843 16.324 12.1894
62610 2 34.4448 20.2899 11.9331
62611 2 30.0792 12.5078 7.00485
62612 2 30.0931 16.6685 6.99314
62613 2 30.2068 20.5952 7.42216
62614 2 30.6487 10.7375 8.78968
62615 2 31.0764 14.6116 8.82674
62616 2 30.442 18.6418 8.97035
62617 2 29.452 12.7073 9.72755
62618 2 29.3025 16.4367 9.61676
62619 2 29.2376 20.6224 9.92594
62620 2 32.9682 12.5269 7.90641
62621 2 32.9848 16.5312 8.09784
62622 2 33.1164 20.6805 8.22715
62623 2 32.0091 12.8809 10.5688
62624 2 32.1786 16.6351 10.8743
62625 2 32.0811 20.5748 11.014
62626 2 31.4667 10.6445 15.4473
62627 2 31.6307 14.5057 15.4686
62628 2 31.3019 18.665 15.7392
62629 2 30.6133 12.621 13.5668
62630 2 30.7778 16.5942 13.7569
62631 2 30.6969 20.4089 13.8495
62632 2 32.4131 10.402 12.813
62633 2 32.2054 14.6366 12.6397
62634 2 32.1937 18.8011 12.8423
62635 2 28.752 10.746 14.7016
62636 2 28.5916 14.9345 14.6729
62637 2 28.7885 18.5228 14.6875
62638 2 29.521 10.6408 11.9523
62639 2 29.3397 14.6804 12.0336
62640 2 29.4637 18.1736 11.8703
63361 2 5.2803 22.3726 7.09493
63362 2 5.06783 26.0875 7.31832
63364 2 5.389 24.2733 8.99167
63365 2 5.92011 28.1371 9.06847
63367 2 4.02495 22.3466 10.2223
63368 2 4.21469 26.3284 9.82586
63370 2 8.04946 22.7279 8.14605
63371 2 8.10114 26.1206 8.2253
63373 2 7.10644 22.7636 10.8978
63374 2 7.03715 26.3643 10.7714
63376 2 6.7158 24.4327 15.6317
63377 2 6.35431 28.1943 15.5937
63379 2 5.71148 22.4744 14.0274
63380 2 5.74924 26.3469 13.9998
63382 2 7.2407 24.2624 12.9445
63383 2 7.12237 28.2854 12.9487
63385 2 3.80881 24.3021 15.1142
63386 2 3.6449 28.3748 14.8762
63388 2 4.48166 24.6035 12.1844
63389 2 4.74409 27.9643 11.9998
63391 2 0.0686203 24.2686 7.41134
63392 2 0.157778 28.2165 7.10476
63394 2 0.631126 22.3891 9.4126
63395 2 0.914934 26.2808 8.98441
63397 2 -0.808442 24.3336 10.1027
10401 1 0.640028 30.1016 13.7708
63400 2 2.92552 24.1635 8.01525
63401 2 3.06215 28.397 8.44946
63403 2 1.92611 24.4333 10.9784
63404 2 2.46274 28.1486 10.8885
63406 2 1.62243 22.4457 15.7879
63407 2 1.61194 26.3926 15.7084
63409 2 1.06554 24.3235 14.0339
63410 2 0.676256 28.1018 14.0309
63412 2 2.20787 22.4581 13.0888
63413 2 2.25726 26.2343 13.1444
48180 2 19.9583 30.2934 2.62081
78752 2 -0.244558 28.2274 16.5852
63418 2 -0.408629 22.505 12.133
63419 2 -0.562079 25.9394 12.2169
63421 2 15.1343 22.2833 7.15169
63422 2 15.0802 26.3619 7.16228
63424 2 15.6232 24.4127 8.95523
63425 2 15.9455 28.0492 8.93068
63427 2 14.1356 22.2908 9.9201
63428 2 14.3788 26.2719 10.0823
63430 2 17.9069 22.4388 8.11893
63431 2 18.1377 26.3932 8.12728
63433 2 17.3932 22.4846 10.5981
63434 2 17.1584 26.0701 10.6139
63436 2 16.4593 24.3022 15.6202
63437 2 16.3857 28.0987 15.6288
63439 2 15.586 22.3269 13.9499
63440 2 15.8065 26.2234 14.0235
63442 2 17.0374 24.0489 13.0124
63443 2 17.1677 28.0081 12.8451
63445 2 13.501 24.3946 14.7435
63446 2 13.736 28.221 14.7573
63448 2 14.3608 24.4648 11.972
63449 2 14.4655 28.3429 11.9302
63451 2 10.2997 24.3722 7.04839
63452 2 10.0268 28.1932 6.98441
63454 2 10.5654 22.4663 8.94387
63455 2 10.8898 26.2002 9.08562
63457 2 9.38843 24.4511 10.0301
63458 2 9.16991 28.2024 9.97247
63460 2 12.9889 24.4562 7.90497
63461 2 12.9744 28.3648 8.20078
63463 2 12.3811 24.3471 10.4681
63464 2 12.0458 28.0792 10.9944
63466 2 11.5462 22.2744 15.8568
63467 2 11.6379 26.1878 15.7249
63469 2 10.5539 24.3522 14.052
63470 2 10.9015 28.164 13.7841
63472 2 12.0832 22.1136 12.9378
63473 2 12.0916 26.0287 12.9226
63475 2 8.69563 22.1287 14.9195
63476 2 8.46957 26.071 14.9523
63478 2 9.35359 22.5786 12.1793
63479 2 9.6041 26.0558 12.0811
63481 2 24.7612 22.5458 7.25568
63482 2 25.0554 26.42 7.40918
63484 2 25.6969 24.3615 9.05887
63485 2 25.6735 28.233 9.30691
63487 2 24.3166 22.2232 10.2741
63488 2 24.4362 26.2218 10.2065
63490 2 27.8966 22.2567 8.14287
63491 2 27.79 26.4623 8.16155
63493 2 27.1843 22.5922 10.8945
63494 2 27.0813 26.2071 10.8074
63496 2 26.3673 24.226 15.7921
63497 2 26.2824 28.2241 15.5878
63499 2 25.5488 22.3204 14.0684
63500 2 25.5611 26.1776 13.9724
63502 2 27.0463 24.4186 13.3008
63503 2 27.2499 28.2159 13.0665
63505 2 23.4843 24.5039 14.8057
63506 2 23.547 28.3163 14.7812
63508 2 24.4418 24.4964 12.3915
63509 2 24.6736 28.4084 12.0165
63511 2 20.0655 24.4646 7.25769
63512 2 20.2472 28.3346 7.40773
63514 2 20.6836 22.3961 9.07068
63515 2 21.0907 26.3129 9.08978
63517 2 19.5493 24.4233 10.0838
63518 2 19.3736 28.2493 9.90968
63520 2 22.9691 24.1248 8.07465
63521 2 23.1181 28.4313 8.41516
63523 2 22.2235 24.3134 10.8609
63524 2 22.0056 28.1848 11.0455
63526 2 21.2933 22.0251 15.7275
63527 2 21.4256 26.3291 15.7133
63529 2 20.7398 24.4329 13.7318
63530 2 20.9437 28.2276 13.9987
63532 2 22.2933 22.4491 13.2601
63533 2 22.3314 26.2762 12.9956
63535 2 18.3822 22.211 14.3916
63536 2 18.5784 26.3722 15.0724
63538 2 19.7082 22.4913 12.0858
63539 2 19.5068 26.3516 12.0267
63541 2 35.1644 22.3577 7.27618
63542 2 35.1497 26.2882 7.22762
63544 2 35.6181 24.3487 9.03608
63545 2 35.755 28.3101 8.93838
63547 2 34.2425 22.4612 10.0493
63548 2 33.9794 26.3156 10.0823
63550 2 38.0379 22.5086 8.30076
63551 2 38.0782 26.491 7.86674
63553 2 37.0729 22.1333 10.8038
63554 2 37.1485 26.3422 10.4342
63556 2 36.4978 24.4136 15.5712
63557 2 36.3241 28.2331 15.4673
63559 2 35.8215 22.2496 13.768
63560 2 35.7475 26.3912 13.6934
63562 2 37.0197 24.4887 12.5099
63563 2 37.0664 28.1199 12.7495
63565 2 33.4707 24.4759 14.7699
63566 2 33.5133 28.1878 14.8529
63568 2 34.1467 24.0998 12.1073
63569 2 34.465 28.0942 12.0262
63571 2 30.2059 24.3891 7.37619
63572 2 30.121 28.2903 7.40681
63574 2 30.6172 22.3723 9.19548
63575 2 30.6864 26.2385 9.18209
63577 2 29.0883 24.4359 10.1308
63578 2 28.9854 28.3228 9.9189
63580 2 32.9885 24.3752 8.28116
63581 2 32.9531 28.2498 8.1705
63583 2 31.9423 24.0726 11.0021
63584 2 31.7985 28.3217 11.0566
63586 2 31.2377 22.3933 15.5679
63587 2 31.1673 26.3388 15.831
63589 2 30.4483 24.4804 14.0369
63590 2 30.6796 28.2446 14.0673
63592 2 32.2347 22.4894 13.3856
63593 2 32.0209 26.3082 12.6685
63595 2 28.4464 22.1464 14.7361
63596 2 28.3972 26.1967 14.6543
63598 2 29.5122 22.4692 12.184
63599 2 29.3722 26.3762 12.0152
78808 2 13.3727 24.071 22.3716
76802 2 5.04578 2.78983 16.6037
76803 2 4.9172 6.70945 16.8974
76804 2 5.68887 0.869423 18.6913
76805 2 5.28011 4.72749 18.4657
76806 2 5.86514 8.67602 18.7214
78803 2 16.2863 28.1568 21.8971
76808 2 4.92362 2.76495 20.2812
76809 2 4.94785 6.7287 20.3712
48015 2 7.61964 30.0647 1.22414
76811 2 7.80151 2.78221 17.0819
76812 2 7.58675 6.4467 17.3578
78751 2 0.210724 24.4078 16.9692
76814 2 7.58029 2.84094 19.9171
76815 2 7.72244 6.56958 19.9896
76822 2 6.38892 1.03454 21.7054
76823 2 6.17476 4.70845 21.4275
76824 2 6.68043 8.8167 21.4486
76828 2 3.70559 1.0093 22.3479
76829 2 3.71485 4.80824 22.0217
76830 2 3.79921 8.9944 22.3075
76831 2 0.028778 0.986194 16.4787
76832 2 -0.0965517 4.76646 16.3784
76833 2 -0.211273 8.86367 16.5867
78749 2 3.64956 27.9417 22.3077
76835 2 0.6428 2.8951 18.3714
76836 2 0.783273 6.72089 18.5607
76837 2 0.0234442 1.09421 20.5129
76838 2 0.123866 4.69929 20.4818
76839 2 0.209271 8.49159 20.428
76840 2 2.82036 0.839743 17.3044
76841 2 2.72163 4.86461 17.2483
76842 2 2.7614 8.63807 17.404
76843 2 2.70172 0.670981 19.9211
76844 2 2.55463 4.42671 19.9581
76845 2 2.78931 8.78582 19.9947
124 1 37.9682 -0.877649 3.42986
63414 2 2.12339 30.0738 12.757
76854 2 1.73092 6.63211 22.3032
78748 2 3.53401 24.5008 22.3799
76859 2 -1.32568 2.93297 22.0873
76860 2 -1.2523 6.33453 22.29
78802 2 16.416 24.1014 21.8981
76862 2 15.1419 3.05503 16.8143
76863 2 14.9609 6.94256 16.9008
76864 2 15.5767 0.971245 18.816
76865 2 15.4492 4.95782 18.6976
76866 2 15.5244 8.86938 18.6122
78794 2 17.6536 26.6035 20.0727
76868 2 14.9817 2.89794 20.7553
76869 2 15.0383 6.95697 20.6972
78743 2 6.27084 28.1632 21.7945
76871 2 17.6222 3.0899 17.3486
76872 2 17.7713 7.17394 17.3345
78772 2 1.09685 22.4921 21.9643
76874 2 17.724 3.07229 20.2148
76875 2 17.9299 6.88301 19.8475
76882 2 16.4521 0.896761 21.8776
76883 2 16.6496 5.08853 22.0026
76884 2 16.6346 9.04211 21.8024
76888 2 13.6369 0.746023 22.3825
76889 2 13.6092 4.65629 22.4103
76890 2 13.5076 9.19749 22.3443
76891 2 10.0326 1.09022 16.7011
76892 2 10.0507 4.93271 16.6335
76893 2 9.68569 8.72027 17.1005
78764 2 2.51557 28.1731 20.1722
76895 2 10.5766 2.95328 18.8777
76896 2 10.4827 6.90684 18.6477
76897 2 9.73438 0.775418 20.3059
76898 2 9.81511 5.03353 20.155
76899 2 9.76619 8.79344 20.4941
76900 2 12.8029 1.12339 17.5821
76901 2 12.6253 5.10368 17.4461
76902 2 12.8264 8.92434 17.5461
76903 2 12.5641 0.738973 20.0066
76904 2 12.5831 4.91787 20.1818
76905 2 12.3581 8.85342 20.0287
78793 2 17.637 22.2392 19.6286
76913 2 11.1908 2.87971 21.7163
76914 2 11.2144 6.94858 22.1191
78791 2 17.7914 26.2056 17.5289
76919 2 8.76375 3.05973 22.3113
76920 2 8.35135 6.94431 22.3177
78742 2 6.48289 24.3296 21.9773
76922 2 24.9844 2.87857 16.7929
76923 2 25.0614 7.06836 16.7952
76924 2 25.6087 0.957389 18.9196
76925 2 25.3817 5.03099 18.6358
76926 2 25.9573 8.80418 18.4432
78790 2 17.9628 22.2858 17.224
76928 2 24.6788 2.94173 20.1624
76929 2 24.8772 6.96263 20.2459
48120 2 9.75417 30.2494 2.68436
76931 2 27.6884 2.94278 17.515
76932 2 27.8134 6.47014 17.43
78788 2 14.7139 26.2034 20.8162
76934 2 27.3211 3.32667 20.0533
76935 2 27.4875 6.72128 20.0933
76942 2 26.1126 1.06907 22.0213
76943 2 25.9532 4.84075 21.8823
76944 2 26.5605 8.66866 22.1123
76948 2 23.515 0.656117 22.5342
76949 2 23.338 5.2226 22.2332
76950 2 23.6719 8.64651 22.4671
76951 2 20.1729 0.960103 17.1646
76952 2 19.7744 4.86554 16.5708
76953 2 19.9707 8.95162 16.5378
78787 2 15.1762 22.1957 20.1797
76955 2 20.6055 2.85324 18.5342
76956 2 20.8414 6.86973 18.6863
76957 2 20.0612 0.853175 20.2826
76958 2 19.9129 4.73551 20.2785
76959 2 19.8664 8.80562 20.2703
76960 2 22.9646 0.706698 17.5546
76961 2 22.7143 4.94288 17.2951
76962 2 22.8377 8.98639 17.4999
76963 2 22.7156 0.930886 20.0563
76964 2 22.5133 4.88889 20.1061
76965 2 22.5357 8.87746 19.8763
78785 2 15.9428 28.2384 18.6368
76973 2 21.1111 2.80435 22.0404
76974 2 21.3338 6.90428 21.7479
78763 2 2.7508 24.2859 20.0594
76979 2 18.8703 2.81723 22.3296
76980 2 18.8292 6.77877 22.2114
78773 2 1.05203 26.2896 21.6704
76982 2 35.0297 3.00872 16.8001
76983 2 35.0605 6.69458 17.0996
76984 2 35.5489 0.979755 18.4232
76985 2 35.3886 4.69737 18.5707
76986 2 35.3557 8.8606 18.4589
78784 2 15.2838 24.3961 18.698
76988 2 35.0381 2.97968 20.7807
76989 2 34.858 6.87467 20.7182
78782 2 15.0485 26.3043 16.9065
10389 1 -0.362904 30.0677 7.20786
48234 2 32.3869 30.139 3.30407
78781 2 15.1689 22.3182 16.8373
76994 2 37.5342 2.9145 20.0888
76995 2 37.9128 6.96543 20.2424
77002 2 36.6732 1.1224 22.0181
77003 2 36.537 5.1277 21.8761
77004 2 36.3107 8.95679 21.9248
77008 2 33.5421 0.901086 22.5273
77009 2 33.7487 4.87595 22.353
77010 2 33.6035 8.96674 22.4597
77011 2 29.7641 0.838432 16.8843
77012 2 29.7855 4.88193 16.6928
77013 2 30.0017 8.77427 17.1309
78734 2 7.57492 26.2044 20.2241
77015 2 30.4602 3.06753 18.6151
77016 2 30.5213 6.4674 18.4281
77017 2 30.1521 1.04866 20.2577
77018 2 29.9066 4.75259 20.4328
77019 2 30.1644 8.35525 20.3564
77020 2 32.7236 0.890125 17.3277
77021 2 32.5596 4.6134 17.328
77022 2 32.7586 8.75467 17.428
77023 2 32.616 1.22681 20.0989
77024 2 32.8118 4.79833 20.0644
77025 2 32.6949 8.6119 20.0809
78761 2 2.85327 28.2806 17.6665
77033 2 31.1724 3.04412 22.0007
77034 2 31.3366 6.61875 22.385
78733 2 7.75506 21.6708 20.0158
77039 2 28.4715 2.5109 22.3021
77040 2 28.577 6.58308 22.3483
77761 2 4.87364 10.6396 16.6365
77762 2 4.90915 14.5104 16.5575
77763 2 4.99396 18.4435 16.8083
77764 2 5.84108 12.5137 18.5859
77765 2 5.56781 16.4167 18.6112
77766 2 5.52124 20.3252 18.6355
77767 2 4.86127 10.7563 20.3226
77768 2 5.14328 14.4989 20.4121
77769 2 5.13438 18.4553 20.4331
77770 2 7.56107 11.0983 17.2934
77771 2 7.51925 15.0921 17.3919
77772 2 7.81176 18.2293 17.3863
77773 2 7.65133 10.6146 19.8505
77774 2 7.58329 14.7848 19.8916
77775 2 7.66128 18.2733 20.093
77782 2 6.60119 12.5736 21.9422
77783 2 6.3954 16.3036 22.0156
77784 2 6.25615 20.3916 22.0405
77788 2 3.77164 12.4851 22.3195
77789 2 3.73986 16.1855 22.3454
77790 2 3.71415 20.6954 22.3774
77791 2 0.124929 12.5987 17.004
77792 2 -0.0892514 16.5576 16.7488
77793 2 0.226979 20.3346 16.9887
77794 2 0.674403 10.4945 18.5451
77795 2 0.525155 14.557 18.7802
77796 2 0.561855 18.1605 18.6799
77797 2 0.202009 12.4729 20.2723
77798 2 -0.276256 16.5279 20.6155
77799 2 -0.0530239 20.4337 20.4718
77800 2 2.8738 12.3941 17.4779
77801 2 2.83559 16.7527 17.58
77802 2 2.76387 20.2833 17.6075
77803 2 2.70896 12.6183 20.0891
77804 2 2.39333 16.8685 20.1082
77805 2 2.74962 20.7883 20.0696
77812 2 1.38318 10.684 21.9973
77813 2 1.37707 14.3951 22.1126
77814 2 1.4745 18.64 21.9268
61639 2 35.8851 -0.824305 13.9926
77819 2 -1.40486 14.2643 22.4445
78731 2 7.97123 26.5388 17.4522
77821 2 14.7441 10.895 16.9964
77822 2 14.898 14.5773 16.5304
77823 2 14.8918 18.3647 16.7146
77824 2 15.6012 12.7306 18.7792
77825 2 15.7161 16.4068 18.4944
77826 2 16.0465 20.2298 18.4477
77827 2 14.7922 10.7017 20.2258
77828 2 14.9438 14.5938 20.6427
77829 2 15.1364 18.4689 20.1227
77830 2 17.7153 10.4045 17.0401
77831 2 17.8688 14.582 17.3486
77832 2 17.5866 18.2578 17.2305
77833 2 17.5853 10.7749 19.9335
77834 2 17.6711 14.6056 20.0876
77835 2 17.906 18.526 19.7799
77842 2 16.2183 12.6757 21.7556
77843 2 16.2428 16.7553 21.5412
77844 2 16.1789 20.4504 21.8748
77848 2 13.4895 12.8856 22.2268
77849 2 13.7208 16.816 22.1609
77850 2 13.661 20.4197 22.2936
77851 2 9.62938 12.7596 16.8547
77852 2 9.95148 16.495 16.8058
77853 2 10.0419 20.2521 16.8815
77854 2 10.5761 10.8775 18.6298
77855 2 10.3321 14.6631 18.6348
77856 2 10.6632 18.3011 18.6796
77857 2 9.89868 12.9354 20.3644
77858 2 10.0316 16.5964 20.303
77859 2 9.99319 20.3433 20.1357
77860 2 12.5345 12.5423 17.3043
77861 2 12.8104 16.3763 17.4009
77862 2 12.8956 20.5049 17.253
77863 2 12.5985 12.7438 19.8607
77864 2 12.7061 16.2435 20.0824
77865 2 12.7198 20.5445 19.885
77872 2 11.1642 10.9852 22.1616
77873 2 11.1352 14.7154 22.029
77874 2 11.494 18.4688 21.9883
77878 2 8.6539 10.9336 22.3469
77879 2 8.66061 14.8885 22.2019
77880 2 8.55237 18.2893 22.345
77881 2 25.23 11.0493 16.8852
77882 2 25.1495 14.5764 16.9141
77883 2 24.8952 18.3732 16.9823
77884 2 25.4969 12.5743 18.9875
77885 2 25.5266 16.6297 18.7896
77886 2 25.8563 20.3285 18.6883
77887 2 25.0115 10.6397 20.6356
77888 2 25.2583 14.6541 20.4178
77889 2 25.2605 18.4168 20.5311
77890 2 27.7348 11.0406 17.3663
77891 2 27.8625 14.3649 17.3744
77892 2 27.9259 18.7475 17.5104
77893 2 27.6445 10.4404 20.1785
77894 2 27.8909 14.0986 20.0273
77895 2 27.9068 18.2138 20.1368
77902 2 26.3735 12.7173 22.4589
77903 2 26.2487 16.6066 22.0647
77904 2 26.4072 20.4798 22.1713
77908 2 23.5609 12.5359 22.4208
77909 2 23.622 16.2731 22.4536
77910 2 23.6382 20.5464 22.2601
77911 2 20.0899 12.6169 16.5426
77912 2 19.987 16.3804 16.8171
77913 2 19.8308 20.3128 16.8413
77914 2 20.5276 10.832 18.5753
77915 2 21.2331 14.4451 18.2697
77916 2 20.689 18.2223 18.7465
77917 2 20.2954 12.7293 20.1684
77918 2 19.7646 16.419 20.2337
77919 2 19.8694 20.2552 20.0908
77920 2 22.9864 12.4911 17.495
77921 2 23.0092 16.4183 17.4358
77922 2 22.7684 20.2312 17.5392
77923 2 22.8008 12.7622 19.885
77924 2 22.8678 16.8539 20.0829
77925 2 22.5622 20.2385 20.1811
77932 2 21.4704 10.9348 21.7174
77933 2 21.3308 14.692 21.7609
77934 2 21.279 18.5972 22.0625
77938 2 18.9135 10.9368 22.2155
77939 2 18.6448 14.3363 22.1831
77940 2 18.6824 18.3659 22.3872
77941 2 35.0382 10.6345 16.7351
77942 2 35.0232 14.3565 16.7475
77943 2 34.9331 18.3503 16.9931
77944 2 35.2652 12.4409 18.6193
77945 2 35.5827 16.5259 18.8481
77946 2 35.9295 20.305 18.798
77947 2 35.1333 10.4645 20.2385
77948 2 34.9651 14.5875 20.4037
77949 2 35.0785 18.4147 20.7118
77950 2 37.7294 10.8374 17.264
78760 2 3.03473 24.3744 17.6463
77952 2 37.6254 18.6547 17.5367
77953 2 37.7285 10.7708 19.8666
77954 2 37.6944 14.7366 20.1973
77955 2 37.6276 18.3723 20.1862
77962 2 36.3099 12.6644 21.7286
77963 2 36.2694 16.5828 21.7825
77964 2 36.4148 20.4579 22.2036
77968 2 33.5618 12.3285 22.257
77969 2 33.7137 16.4698 22.4308
77970 2 33.4658 20.4882 22.3207
77971 2 30.2387 12.6049 16.6817
77972 2 30.1629 16.2616 16.7792
77973 2 30.1536 20.3378 16.7641
77974 2 30.4182 10.716 18.5826
77975 2 30.4871 14.4133 18.6305
77976 2 30.6862 18.2532 18.5682
77977 2 30.212 12.395 20.3755
77978 2 30.0652 16.3644 20.3632
77979 2 29.875 20.3956 20.082
77980 2 32.6234 12.3963 17.398
77981 2 32.8943 16.3077 17.5177
77982 2 32.8032 20.4344 17.1865
77983 2 32.6509 12.5864 19.9059
77984 2 32.6574 16.572 19.9593
77985 2 32.7764 20.3024 20.0042
77992 2 31.4447 10.6163 21.8914
77993 2 31.5253 14.5381 22.0038
77994 2 31.4031 18.4839 21.7977
77998 2 28.8123 10.5305 22.3268
77999 2 28.8268 14.8708 22.1694
78000 2 28.5957 18.4964 22.6821
78721 2 5.0544 22.3093 17.1756
78722 2 4.85478 26.2903 17.1051
78724 2 5.93497 24.527 18.7271
78725 2 5.62312 28.3288 18.8402
78727 2 5.30329 22.5092 20.6037
78728 2 5.01853 26.3308 20.31
78730 2 8.05426 22.5701 17.6303
10374 1 6.22428 30.0984 9.11077
78789 2 14.9211 30.2535 20.4609
1206 1 18.265 30.2184 3.54173
48057 2 -1.02924 30.0302 5.17503
10416 1 16.9677 30.1982 15.6461
1278 1 37.8167 29.8961 3.46206
63549 2 34.0746 30.2258 10.0258
78834 2 11.2719 30.3855 21.8175
63417 2 -1.28633 30.3284 14.6809
63381 2 5.46014 30.2171 13.9311
19626 1 16.2463 30.1802 18.6906
63435 2 17.3565 30.1441 10.7753
78774 2 1.41327 29.9564 21.7802
48189 2 34.3472 30.164 0.576359
78852 2 27.5563 30.2538 17.3798
63552 2 37.8156 30.3679 8.00484
18544 1 36.4696 -0.809704 18.7571
4 1 6.51895 -0.867513 -0.334141
10380 1 6.76307 30.3229 15.4864
1266 1 36.3051 30.0479 -0.281445
19602 1 6.57916 30.1844 21.7126
63477 2 8.70808 30.1137 14.9516
1179 1 -0.804767 30.0252 0.729281
63492 2 27.8845 30.365 8.14157
10482 1 35.8941 30.2405 9.0751
78903 2 34.6777 30.2968 17.2745
78894 2 20.9932 30.1674 21.9378
48060 2 -0.325872 30.0709 2.52424
63516 2 21.0217 30.1204 8.91596
48156 2 21.08 30.2568 -0.602219
63375 2 6.90301 29.9325 10.9162
10386 1 7.52524 30.1075 12.7269
63396 2 0.49498 30.063 8.92422
78780 2 -1.16381 30.0761 22.5734
10422 1 17.7973 30.1033 12.8051
10431 1 8.68978 29.9041 10.1961
78900 2 18.5259 29.9009 22.2631
1242 1 27.6675 30.235 3.43426
48054 2 2.56625 30.1551 3.2448
19641 1 9.47312 30.1897 16.7731
63468 2 11.498 30.0791 15.6439
1215 1 9.41209 30.297 0.511657
10437 1 10.3175 30.0558 13.7661
63480 2 9.5049 29.8979 11.9573
63369 2 4.28517 30.0955 10.0701
48195 2 37.3802 30.0045 1.16443
48009 2 4.73589 30.2962 0.7468
63534 2 22.286 30.3354 13.0125
78915 2 37.3577 30.1682 20.1168
78876 2 20.5126 30.0825 18.6248
10425 1 9.93601 30.1979 7.1719
19683 1 19.3528 30.044 20.4011
63555 2 36.993 30.1323 10.727
1272 1 36.9196 30.0856 6.18759
19677 1 19.4686 30.0828 16.7248
63594 2 32.4309 30.2683 13.1751
1230 1 26.2278 30.0457 -0.237258
63441 2 15.9446 30.077 13.6315
48201 2 35.9506 29.9199 4.30371
63537 2 18.6068 29.9453 14.7584
78816 2 10.4791 30.3463 18.4613
48117 2 8.8267 30.1426 5.17985
48069 2 14.5254 30.2117 0.505708
63540 2 19.8468 30.1354 12.0068
48135 2 27.2898 30.0586 1.38969
78723 2 4.88637 30.1364 16.6069
78783 2 15.0779 30.1265 16.7849
10458 1 27.4503 30.2845 13.0782
48228 2 31.6602 30.4055 6.59205
48237 2 28.8396 30.0419 5.33838
63429 2 14.4079 30.0134 9.76586
48177 2 19.238 29.929 5.45437
78936 2 30.5717 30.2515 19.0205
1194 1 16.4482 30.1096 0.0236789
10503 1 28.9184 30.2318 10.3104
48216 2 31.3011 30.1736 -0.469857
63489 2 24.107 30.316 10.0645
63561 2 35.7805 30.2486 13.803
46294 2 31.1674 -0.94811 -0.43129
76870 2 17.6797 -0.417087 17.4011
9313 1 19.22 -0.621027 10.0868
46255 2 18.9265 -0.724623 5.25285
61534 2 11.0455 -0.982673 9.04544
46318 2 29.5977 -0.661092 2.97341
61447 2 4.43029 -1.06022 10.2935
61567 2 24.0188 -0.970466 9.80055
61633 2 37.0754 -0.843698 10.8594
61510 2 17.8896 -0.635383 8.16311
61561 2 24.9436 -0.940345 7.35799
61612 2 22.4108 -0.973261 12.8209
46186 2 11.8081 -1.02595 6.35301
46306 2 31.4866 -0.815057 6.30753
61453 2 7.24815 -0.871178 10.7596
9340 1 37.8168 -0.874448 12.9146
46093 2 7.56588 -0.56067 1.255
61474 2 0.833934 -0.885805 8.92025
9283 1 10.4706 -0.925289 13.7437
61654 2 30.5866 -0.846578 8.95876
9328 1 35.7433 -0.979614 9.30813
46266 2 35.8929 8.76482 -0.311795
78890 2 20.5899 28.2474 23.416
78950 2 30.3865 28.1566 23.4761
47105 2 15.9651 16.6871 -0.398378
76821 2 5.60545 6.77119 23.2471
48004 2 6.09949 24.2546 2.51707e-04
48005 2 6.13945 28.0578 -0.263476
47224 2 36.077 12.7085 -0.105285
46264 2 36.0639 1.03321 -0.325936
46084 2 6.12102 1.18447 -0.385935
48125 2 26.1633 28.0755 -0.152478
47194 2 21.1604 10.7072 -0.390581
47046 2 6.29565 20.3128 -0.421666
46114 2 1.18004 -0.880529 -0.482385
1 1 3.79987 1.08103 45.7156
2 1 3.77735 4.89591 45.6102
3 1 3.89277 8.74777 45.2789
77026 2 31.2769 -0.864834 25.495
20 1 -0.70045 2.97061 45.6467
21 1 -0.699434 6.91792 45.6384
37 1 13.8768 1.1997 45.6738
38 1 14.0453 5.00673 45.6573
39 1 13.8182 8.82132 45.3919
109679 2 28.8046 26.3062 41.1359
56 1 8.87938 2.76387 45.6959
57 1 9.11028 6.98005 45.7278
73 1 24.0919 1.0458 45.6369
74 1 23.8161 5.10776 45.488
75 1 23.9078 8.74655 45.732
109678 2 28.9748 22.4323 41.1547
92 1 18.8769 2.90475 45.7088
93 1 18.7263 6.97708 45.6793
109 1 34.0957 0.927686 45.4594
110 1 33.833 4.92567 45.8052
111 1 34.223 8.75508 45.5176
18465 1 0.237568 6.6509 23.5303
128 1 28.892 3.07605 45.6976
129 1 29.1535 6.67007 45.6799
577 1 3.83316 12.5616 45.6457
578 1 3.8711 16.4078 45.5724
579 1 4.04532 20.4265 45.5959
595 1 -0.93183 10.7198 45.4252
596 1 -1.05481 14.6569 45.575
597 1 -0.691871 18.4635 45.7632
613 1 13.7038 12.7963 45.5289
614 1 13.9114 16.7742 45.6348
615 1 13.9036 20.452 45.6831
631 1 8.96666 10.7323 45.8089
632 1 9.12542 14.6521 45.8273
633 1 8.77105 18.5502 45.5419
649 1 23.7508 12.6137 45.521
650 1 23.9536 16.7291 45.69
651 1 23.9241 20.4851 45.6789
667 1 18.8494 10.8435 45.4288
668 1 18.807 14.7207 45.6331
669 1 18.9491 18.3415 45.6515
685 1 33.8911 12.6159 45.8189
686 1 33.967 16.6835 45.7145
687 1 34.075 20.4961 45.4053
703 1 29.0019 10.7655 45.5003
704 1 28.5597 14.6311 45.4644
705 1 28.9704 18.5031 45.665
1153 1 4.03459 24.3801 45.6834
1154 1 3.68287 28.2717 45.6943
1171 1 -1.14123 22.2832 45.5326
1172 1 -1.01572 26.3369 45.6215
1189 1 13.9288 24.4154 45.5088
1190 1 14.0915 28.3342 45.6312
1207 1 8.97739 22.5378 45.7757
1208 1 8.81383 26.366 45.5532
1225 1 23.8738 24.2966 45.7566
1226 1 23.6659 28.199 45.5299
1243 1 18.8601 22.3314 45.6502
1244 1 18.8176 26.3311 45.8022
1261 1 33.8041 24.326 45.6322
1262 1 33.757 28.2469 45.6651
1279 1 28.7782 22.4483 45.591
1280 1 28.7918 26.2531 45.6501
109676 2 28.1777 26.3527 43.8019
18443 1 6.64533 3.01519 25.4001
18444 1 6.61188 6.84558 25.9394
108672 2 37.3195 18.3619 37.2288
93312 2 37.6045 18.5243 27.9027
78775 2 -1.61346 22.5371 24.9183
18460 1 1.77234 0.957213 25.5502
18461 1 1.45535 4.6698 25.459
18462 1 1.71588 8.75404 25.5727
108537 2 -1.78498 18.6507 43.6503
107712 2 37.3053 7.11842 37.0679
93176 2 -1.52881 14.516 34.1463
109675 2 28.0428 22.6131 43.6845
18479 1 16.7018 3.08933 25.8291
18480 1 16.5946 6.99816 25.5602
76857 2 -1.38926 6.89626 24.7233
107577 2 -1.917 6.87984 43.6224
92351 2 37.389 2.9904 27.7213
18496 1 11.7779 1.01722 25.722
18497 1 11.6724 4.84343 25.5765
18498 1 11.457 8.83464 25.4678
109673 2 31.6794 26.3414 41.7148
28250 1 -1.36886 14.6872 29.6035
92216 2 -1.5866 3.11099 34.0413
92352 2 37.7666 6.74115 27.8816
18515 1 26.7454 2.82108 25.7184
18516 1 26.7004 6.83022 26.0058
109496 2 -1.79101 26.4224 43.8221
94271 2 37.5113 26.3814 27.5854
107576 2 -1.73334 3.21166 43.7486
18532 1 21.6101 1.21255 26.0482
18533 1 21.6537 4.84165 26.0113
18534 1 21.8246 8.9603 25.798
77809 2 0.731222 12.6367 23.6029
94136 2 -1.70513 26.3258 34.383
109495 2 -1.89485 22.5081 43.6374
109672 2 31.569 22.3429 41.8997
18551 1 36.5972 3.14201 25.421
18552 1 36.9983 6.86409 25.804
107614 2 10.408 -0.800658 37.9291
78776 2 -1.28991 26.6047 25.0596
77841 2 15.5647 18.4326 23.7155
18568 1 31.6511 1.00929 25.6813
18569 1 31.4924 4.9959 25.7997
18570 1 31.6927 8.83546 25.677
109670 2 30.079 28.3583 42.7995
108671 2 37.3145 14.4665 37.2404
28251 1 -1.27328 18.6496 29.5778
19018 1 6.54874 10.7963 25.5792
19019 1 6.62745 14.4721 25.644
19020 1 6.7718 18.259 25.5959
77815 2 -1.29328 10.8379 24.9475
77817 2 -1.39239 18.0481 24.9603
36991 1 29.2819 -0.765343 36.1226
19036 1 1.93621 12.82 25.7381
19037 1 1.69197 16.6237 25.5255
19038 1 1.55942 20.5191 25.577
76856 2 -1.20935 2.90288 24.7884
46272 2 37.0306 6.99897 46.7793
107578 2 -1.05462 -0.71397 40.8671
19054 1 16.8434 10.7833 25.8214
19055 1 16.9194 14.442 25.6039
19056 1 16.6787 18.3707 25.9782
76881 2 15.6044 6.81923 23.8154
78830 2 10.4355 28.2566 23.8434
77989 2 30.6938 12.6169 23.543
19072 1 12.1256 12.5758 25.7896
19073 1 11.8451 16.5041 25.747
19074 1 11.4618 20.4382 25.5375
19039 1 0.161595 10.7918 23.7377
93158 2 -0.954683 16.4637 29.5777
93177 2 -1.57125 18.5197 34.2792
19090 1 26.7909 10.8194 25.808
19091 1 26.7283 14.5958 25.8723
19092 1 26.8922 18.5683 25.59
92287 2 24.2503 -0.792375 29.6305
107711 2 37.3737 2.94841 37.0629
77990 2 30.7168 16.5506 23.655
19108 1 21.5361 12.5858 25.2701
19109 1 21.7106 16.5805 25.6265
19110 1 21.84 20.4701 25.9364
93310 2 37.8768 10.5474 27.5167
108535 2 -1.93422 10.6779 43.5191
18519 1 25.0428 8.76477 23.8732
19126 1 37.0383 10.6722 25.7238
19127 1 36.8102 14.6838 25.9585
19128 1 36.7569 18.4272 25.9286
77931 2 20.6149 20.5174 23.728
93175 2 -1.61922 10.9058 34.2233
77781 2 5.83872 18.4435 23.5077
19144 1 32.0411 12.7819 26.2327
19145 1 31.9232 16.4396 25.6055
19146 1 31.5871 20.4396 25.8653
77811 2 0.548495 20.7158 23.8714
76880 2 15.6258 2.9629 23.6831
76971 2 20.8543 8.79947 23.7833
19594 1 6.7203 22.4082 25.7726
19595 1 6.64202 26.2258 25.7859
19131 1 34.7702 20.2374 23.7811
19058 1 15.0758 16.6446 23.5399
19612 1 1.65297 24.1699 25.5198
19613 1 1.5516 28.1479 25.7011
77779 2 5.68781 10.5294 23.5676
77816 2 -1.39941 14.8325 24.9106
19630 1 16.234 22.2372 25.547
19631 1 16.6287 26.2984 25.7374
108536 2 -1.77666 14.5837 43.5557
19041 1 0.163783 18.6416 23.7205
19648 1 11.8254 24.2362 25.9821
19649 1 11.6256 28.125 25.5674
27724 1 25.923 -0.930231 28.9523
19598 1 5.00128 28.2146 23.8654
19666 1 26.8438 22.6323 25.6354
19667 1 26.7653 26.2785 25.5982
19130 1 35.1146 16.3521 23.7417
19111 1 20.0748 10.6849 23.7632
19684 1 21.4141 24.2222 25.5772
19685 1 21.7998 28.0371 25.8751
76849 2 0.709919 0.942559 23.7026
92359 2 35.5131 -0.751996 33.395
19702 1 36.5041 22.3742 25.791
19703 1 36.3998 26.2922 25.6894
19021 1 5.13989 12.5436 23.8314
46090 2 7.14564 -0.746928 46.6159
19720 1 31.4997 24.2284 25.3921
19721 1 31.5648 28.2835 25.2896
19057 1 15.0971 12.6969 23.539
19023 1 4.92326 20.3003 23.6989
27649 1 4.60121 1.0969 26.6125
27650 1 4.28988 4.88127 26.6537
27651 1 4.2146 8.82149 26.8787
94135 2 -1.5802 22.3453 34.329
27653 1 6.24393 2.9033 28.6374
27654 1 5.64883 6.82194 29.1925
27655 1 3.85516 0.915596 29.5625
27656 1 3.8622 4.5857 29.9144
27657 1 3.70084 8.72765 29.6739
18553 1 35.0317 0.942328 23.6258
27659 1 6.80501 2.91436 35.1781
27660 1 6.6877 6.70712 35.3185
27661 1 5.34893 1.04549 33.1164
27662 1 5.31372 4.85268 33.4071
27663 1 5.33324 8.64771 33.2988
109669 2 30.3952 24.376 42.7441
27665 1 7.50751 2.88196 32.2502
27666 1 7.5664 6.67238 32.4877
77000 2 35.8341 3.00795 23.694
27668 1 -0.404289 2.79308 26.7057
27669 1 -0.533385 7.10438 26.4978
27670 1 1.10158 1.11139 28.4287
27671 1 0.898761 4.94889 28.5475
27672 1 0.998633 8.61347 28.4573
109667 2 30.8589 26.3281 44.407
27674 1 -1.17232 2.83649 29.6262
27675 1 -1.43114 6.75498 29.5304
27676 1 1.64031 0.805276 34.9404
27677 1 1.41478 4.8656 35.1383
27678 1 1.67498 8.81963 34.9376
109666 2 30.9094 22.3883 44.682
27680 1 0.272062 2.71655 33.0437
27681 1 0.210701 6.84807 32.7732
27682 1 2.62575 0.943612 32.1318
27683 1 2.55444 4.84051 32.4119
27684 1 2.6944 8.59325 32.1897
27685 1 14.6406 1.1621 26.666
27686 1 14.2085 4.91142 26.7169
27687 1 14.4485 8.60515 26.7678
109664 2 31.3672 28.4772 40.0832
27689 1 15.719 3.06722 28.7571
27690 1 15.6982 6.77985 28.697
27691 1 13.7958 0.959255 29.4147
27692 1 13.6444 4.78464 29.6223
27693 1 13.5729 8.71768 29.5348
109663 2 31.5613 24.2717 39.8267
27695 1 16.7091 2.99966 35.3467
27696 1 16.6932 6.8914 35.4207
27697 1 15.124 1.2248 33.0339
27698 1 15.2301 4.98114 33.2908
27699 1 15.1118 8.62485 33.1432
77899 2 25.7962 10.7222 23.845
27701 1 17.4729 3.01561 32.266
27702 1 17.3894 6.90158 32.2745
36880 1 7.25887 -0.799206 41.7132
27704 1 9.341 3.31196 26.7551
27705 1 9.37098 6.84441 26.4559
27706 1 10.9141 1.02656 28.642
27707 1 10.9391 4.93467 28.5995
27708 1 10.7971 8.75709 28.6768
19093 1 24.9481 12.8341 23.8246
27710 1 8.79234 2.99954 29.6296
27711 1 8.68828 6.83183 29.7907
27712 1 11.6484 1.03476 35.0702
27713 1 11.7547 4.83741 35.3082
27714 1 11.4361 8.8501 35.2134
78829 2 10.5847 24.3252 23.4136
27716 1 10.4691 2.91853 32.9516
27717 1 10.4307 6.76715 32.9386
27718 1 12.3332 0.810148 31.9591
27719 1 12.5109 4.97018 32.2571
27720 1 12.3979 8.90057 32.2872
27721 1 24.5326 0.865959 26.7641
27722 1 24.4131 4.89692 26.731
27723 1 24.2646 8.79104 26.8427
109661 2 32.579 28.0464 37.3922
27725 1 25.7966 2.8225 28.5675
27726 1 25.6307 6.81081 28.9615
27727 1 23.6081 1.00009 29.7045
27728 1 23.4919 4.62453 29.548
27729 1 23.723 8.67796 30.001
109660 2 32.3028 24.539 37.1831
27731 1 26.7985 2.95718 35.1823
27732 1 26.4789 7.01543 35.2975
27733 1 25.4054 0.934911 33.2424
27734 1 25.3555 4.7508 33.0626
27735 1 24.9369 8.76036 33.493
92217 2 -1.64283 6.94328 33.8018
27737 1 27.5244 2.92551 32.0071
27738 1 27.3728 6.81665 32.4101
36916 1 17.0314 -0.981127 41.5073
27740 1 19.2138 3.1245 26.4622
27741 1 19.3796 7.19213 26.696
27742 1 20.6977 1.34016 28.9136
27743 1 20.6905 5.09453 28.6469
27744 1 20.7381 8.98142 28.8834
109658 2 28.9729 28.3266 39.0227
27746 1 18.5847 2.96353 29.727
27747 1 18.5795 6.98987 29.75
27748 1 21.7339 1.07352 35.4626
27749 1 21.5976 4.93584 35.1846
27750 1 21.4985 8.67244 35.4118
109657 2 28.749 24.5631 39.0123
27752 1 20.6127 2.8744 33.3427
27753 1 20.0234 6.84612 33.2146
27754 1 22.6226 1.14371 32.4324
27755 1 22.3536 4.90306 32.2202
27756 1 22.0961 8.97286 32.4679
27757 1 34.4067 1.15095 26.5409
27758 1 34.1464 4.9255 26.6069
27759 1 34.3771 8.73595 26.6944
107659 2 25.1244 -0.731122 42.8045
27761 1 35.9053 3.00709 28.6812
27762 1 35.8247 6.76709 28.6948
27763 1 33.8114 1.07866 29.5223
27764 1 33.6713 4.76263 29.7268
27765 1 33.5161 8.64849 29.6016
107710 2 37.4486 -1.02439 37.1733
27767 1 36.433 2.86754 35.3624
27768 1 36.6392 7.01784 35.2857
27769 1 35.1394 1.12646 33.1492
27770 1 34.9791 5.08961 33.3293
27771 1 34.9657 8.82794 33.1242
48190 2 37.3163 22.6247 46.7266
27773 1 37.3206 3.24677 32.2578
27774 1 37.3573 6.97188 32.0685
77991 2 30.6725 20.123 23.5228
27776 1 29.3791 2.88952 26.6833
27777 1 29.4738 6.95262 26.6398
27778 1 30.7855 0.950631 28.8041
27779 1 30.9436 5.09633 28.842
27780 1 30.7797 8.74553 28.6777
77031 2 30.5846 8.77084 23.9521
27782 1 28.7656 3.0821 29.5241
27783 1 28.6326 6.94944 29.5592
27784 1 31.6106 0.944557 35.4452
27785 1 31.5158 4.83514 35.1226
27786 1 31.4041 8.77481 35.3661
109655 2 30.2511 26.4265 37.9961
27788 1 30.1448 3.05156 33.1776
27789 1 30.1734 6.89707 33.0595
27790 1 32.2545 0.969267 32.3953
27791 1 32.1899 4.96648 32.2838
27792 1 32.4268 8.61157 32.0738
28225 1 4.427 12.5181 26.5194
28226 1 4.42857 16.7162 26.4305
28227 1 4.40924 20.539 26.8019
28228 1 5.66183 10.8714 28.8265
28229 1 5.89917 14.7305 28.6072
28230 1 5.94927 18.6588 28.4152
28231 1 3.87373 12.7175 29.456
28232 1 3.62066 16.6834 29.618
28233 1 3.32278 20.2537 29.6473
28234 1 6.61219 10.6377 35.2795
28235 1 6.6199 14.6918 34.986
28236 1 6.73106 18.5162 35.2564
28237 1 5.38617 12.5649 33.0222
28238 1 5.1986 16.5173 33.199
28239 1 5.00771 20.5244 33.2114
28240 1 7.29983 10.6907 32.151
28241 1 7.6347 14.9877 32.3239
28242 1 7.35127 18.8164 32.0514
28243 1 -0.431408 10.882 26.6259
28244 1 -0.444454 14.6564 26.8613
28245 1 -0.544595 18.5218 26.707
28246 1 0.860868 12.7431 28.845
28247 1 0.943763 16.6191 28.8171
28248 1 0.828961 20.3932 28.3796
28249 1 -0.846548 10.6161 29.7599
77001 2 35.7387 6.96131 23.7649
76850 2 0.664411 4.69452 23.5247
28252 1 1.97746 12.8841 35.1721
28253 1 1.75553 16.7752 35.1756
28254 1 1.66749 20.4309 35.1901
28255 1 0.763574 10.7727 32.9522
28256 1 0.314262 14.6015 33.1904
28257 1 0.14416 18.4208 33.1971
28258 1 2.83224 12.7458 32.2076
28259 1 2.51458 16.5734 32.3312
28260 1 2.07988 20.3664 32.1568
28261 1 14.7311 12.474 26.499
28262 1 14.442 16.3039 26.3716
28263 1 14.1375 20.4119 26.9072
28264 1 15.8667 10.5986 28.7854
28265 1 15.8213 14.5618 28.6159
28266 1 15.7962 18.3965 28.7068
28267 1 13.8201 12.7249 29.3583
28268 1 13.7949 16.5579 29.5739
28269 1 13.4865 20.3562 29.706
28270 1 16.528 10.8235 35.0964
28271 1 16.4815 14.7386 35.3869
28272 1 16.5684 18.7409 35.1707
28273 1 15.0967 12.589 33.15
28274 1 15.4154 16.4435 33.1958
28275 1 15.0215 20.2591 33.2677
28276 1 17.3338 10.8382 32.332
28277 1 17.3001 14.6589 32.0942
28278 1 17.1969 18.5765 32.6149
28279 1 9.26295 10.6432 26.6238
28280 1 9.47003 14.6203 26.5385
28281 1 9.53513 18.6275 26.5084
28282 1 10.71 12.6956 28.8904
28283 1 10.9519 16.5164 28.5422
28284 1 10.7138 20.6315 28.6449
28285 1 8.51986 10.6279 29.5789
28286 1 8.93984 14.6931 29.9119
28287 1 8.78415 18.4834 29.4539
28288 1 11.5571 12.7379 35.2714
28289 1 11.7289 16.6139 35.0995
28290 1 11.553 20.3914 35.1183
28291 1 10.0643 10.8055 33.179
28292 1 10.1812 14.5466 33.1718
28293 1 10.1177 18.3837 33.0562
28294 1 12.5841 12.5855 31.9864
28295 1 12.2694 16.3791 32.031
28296 1 12.0921 20.3442 32.1945
28297 1 24.3419 12.8269 26.9519
28298 1 24.5205 16.729 26.4624
28299 1 24.4313 20.4218 26.6624
28300 1 25.5845 10.5807 28.8103
28301 1 25.9458 14.6961 28.7232
28302 1 25.6596 18.3964 28.5662
28303 1 23.5026 12.8382 29.8135
28304 1 23.6635 16.5034 29.7655
28305 1 23.5529 20.4538 29.5319
28306 1 26.283 10.7401 35.245
28307 1 26.7375 14.6147 35.2573
28308 1 26.393 18.5136 35.4905
28309 1 25.0724 12.5692 33.2638
28310 1 25.1615 16.5433 33.2358
28311 1 25.0479 20.3441 33.188
28312 1 27.2491 10.4578 32.3922
28313 1 27.1907 14.6912 32.5177
28314 1 27.1658 18.5038 32.3156
28315 1 19.5738 10.7897 26.6415
28316 1 19.4002 14.7289 26.6966
28317 1 19.3658 18.641 26.738
28318 1 20.923 12.9847 28.6122
28319 1 20.9104 16.717 28.7506
28320 1 20.9729 20.4245 28.9371
28321 1 18.6818 10.7761 29.6841
28322 1 18.6818 14.7024 29.7147
28323 1 18.396 18.5134 29.8435
28324 1 21.453 12.634 35.2277
28325 1 21.3971 16.4876 35.2097
28326 1 21.6157 20.3999 35.3222
28327 1 20.2044 10.8786 33.2965
28328 1 20.3124 14.5862 33.3174
28329 1 20.2384 18.5706 33.3187
28330 1 22.5579 12.5268 32.2851
28331 1 22.2739 16.4823 32.3464
28332 1 22.3117 20.6496 32.2434
28333 1 34.7913 12.5747 26.5662
28334 1 34.2187 16.5865 26.9645
28335 1 34.3522 20.3471 26.7702
28336 1 35.6774 10.6313 28.6009
28337 1 35.853 14.7065 28.8895
28338 1 35.8571 18.3157 28.8307
28339 1 33.5627 12.7364 29.7948
28340 1 33.6253 16.5464 29.7713
28341 1 33.5157 20.3196 29.815
28342 1 36.5235 10.7349 35.0247
28343 1 36.5639 14.4003 35.3447
28344 1 36.4883 18.4339 35.3417
28345 1 35.149 12.767 33.2391
28346 1 35.004 16.5459 33.4273
28347 1 34.846 20.2635 33.3228
28348 1 37.2596 10.7887 32.1859
28349 1 37.2745 14.802 32.4972
28350 1 37.2776 18.5939 32.4974
28351 1 29.4159 10.6933 26.7327
28352 1 29.4338 14.6047 26.7997
28353 1 29.4513 18.4009 26.8537
28354 1 30.5962 12.7449 28.8749
28355 1 30.6835 16.6553 28.8761
28356 1 30.7576 20.5506 28.518
28357 1 28.4386 10.8249 29.6809
28358 1 28.5077 14.7966 29.6773
28359 1 28.3318 18.5385 29.6088
28360 1 31.3367 12.6993 35.3272
28361 1 31.6578 16.7228 35.3845
28362 1 31.0733 20.6356 35.3166
28363 1 30.3919 10.6315 33.0401
28364 1 30.0782 14.5941 33.3048
28365 1 29.9304 18.5157 33.3571
28366 1 32.4255 12.8352 32.4726
28367 1 32.2081 16.5878 32.1644
28368 1 32.0183 20.5928 32.3464
28801 1 4.37953 24.3732 26.8519
28802 1 4.28474 28.2622 26.6462
28804 1 5.65228 22.4189 28.86
28805 1 5.70663 26.3643 28.3941
28807 1 3.60748 24.4628 29.53
28808 1 3.61284 28.1908 29.625
28810 1 6.66493 22.2434 35.2684
28811 1 6.70366 26.3377 35.496
28813 1 5.06224 24.3746 33.074
28814 1 5.35952 28.0712 33.1551
28816 1 7.28775 22.5033 32.229
28817 1 7.3557 26.3619 32.3183
28819 1 -0.750713 22.4263 26.8004
28820 1 -0.642671 26.2262 26.7786
28822 1 0.945661 24.4599 28.6817
28823 1 0.729622 28.2891 28.5823
28825 1 -1.18906 22.5413 29.8626
28826 1 -1.51537 26.2701 29.5483
28828 1 1.66786 24.3787 35.342
28829 1 1.85044 28.1623 35.4175
28831 1 0.157425 22.3189 33.4438
28832 1 0.278662 26.4531 33.1194
28834 1 2.10902 24.0952 32.3443
28835 1 2.60229 28.1859 32.243
28837 1 14.4031 24.3872 26.8689
28838 1 14.4619 28.1507 26.7012
28840 1 15.6519 22.1424 28.8582
28841 1 15.6508 26.1224 28.6521
28843 1 13.7552 24.2962 29.7729
28844 1 13.5985 28.2602 29.4829
28846 1 16.3843 22.6863 35.1614
28847 1 16.6128 26.3768 35.3102
28849 1 15.0689 24.2474 33.1508
28850 1 15.1252 28.2181 33.024
28852 1 17.0677 22.2596 32.3698
28853 1 17.2508 26.1534 32.0717
28855 1 9.27692 22.4981 26.515
28856 1 9.26205 26.4967 26.6728
28858 1 10.7369 24.3678 28.9035
28859 1 10.7597 28.33 28.6585
28861 1 8.71432 22.4306 29.8581
28862 1 8.61192 26.4936 29.8078
28864 1 11.4523 24.3394 35.358
28865 1 11.5885 28.3494 35.2335
28867 1 10.2344 22.4779 33.2646
28868 1 10.3574 26.5058 33.2495
28870 1 12.3072 24.2937 32.3648
28871 1 12.4023 28.3489 32.1567
28873 1 24.0075 24.2548 26.829
28874 1 24.5929 28.2522 26.7355
28876 1 25.8441 22.3048 28.6691
28877 1 25.832 26.1472 28.6633
28879 1 23.7932 24.394 29.9147
28880 1 23.631 28.2079 29.6517
28882 1 26.4342 22.4501 35.141
28883 1 26.4584 26.3701 35.0559
28885 1 25.096 24.3431 33.2539
28886 1 25.0539 28.1522 33.2304
28888 1 27.1696 22.3411 32.2957
28889 1 27.2993 26.4004 32.4039
28891 1 19.2495 22.3767 26.7276
28892 1 19.315 26.1388 26.4287
28894 1 20.5806 24.3293 28.7402
28895 1 20.986 28.2035 28.623
28897 1 18.3628 22.2468 29.6859
28898 1 18.5069 26.1835 29.6349
28900 1 21.4509 24.3304 35.1
28901 1 21.483 28.2233 35.2951
28903 1 19.8066 22.497 33.2394
28904 1 20.2191 26.3381 33.1303
28906 1 22.2493 24.2126 32.2206
28907 1 22.3742 28.2822 32.1652
28909 1 34.3919 24.2847 26.9806
28910 1 34.2515 28.1856 26.9324
28912 1 35.8121 22.273 28.8717
28913 1 35.9323 26.3479 28.7571
28915 1 33.7363 24.3908 29.7141
28916 1 33.5882 28.3122 29.8492
28918 1 36.5881 22.4322 35.1835
28919 1 36.6348 26.2549 35.2478
28921 1 34.9432 24.3473 33.2563
28922 1 34.9588 28.1789 33.4894
28924 1 36.9271 22.2271 32.1649
28925 1 37.4406 26.0811 32.3181
28927 1 29.2844 22.3948 26.7135
28928 1 29.3509 26.4165 26.6346
28930 1 30.7789 24.4837 28.6488
28931 1 30.8746 28.3786 28.8898
28933 1 28.7326 22.3644 29.7566
28934 1 28.3943 26.43 29.7199
28936 1 31.2885 24.5089 35.3521
28937 1 31.5629 28.3461 35.6771
28939 1 29.7965 22.5045 33.3147
28940 1 30.1247 26.5484 33.4189
28942 1 32.1534 24.2512 32.381
28943 1 32.1841 28.4109 32.3388
36865 1 4.37139 0.854618 35.8028
36866 1 4.04294 4.84255 35.9733
36867 1 4.16769 8.70222 36.148
109654 2 30.2007 22.5328 38.0515
36869 1 5.68974 3.01122 37.9711
36870 1 5.39827 6.76372 38.0181
36871 1 3.29458 1.06481 38.6716
36872 1 3.497 4.80054 39.0752
36873 1 3.44189 8.68622 39.1429
92332 2 22.2039 -0.770679 32.2389
36875 1 6.4917 3.12552 44.5509
36876 1 6.44462 6.92865 44.8054
36877 1 4.82847 0.92343 42.7988
36878 1 5.04723 5.04857 42.6509
36879 1 5.05701 8.79335 42.6951
109652 2 29.5156 28.3777 36.447
36881 1 7.24891 2.97912 41.8758
36882 1 7.05891 6.87672 41.5385
109651 2 29.3177 24.5698 36.3625
36884 1 -0.839556 2.86957 35.9273
36885 1 -0.70034 7.06626 36.1392
36886 1 0.626012 0.99516 37.8446
36887 1 0.401946 4.85953 37.9028
36888 1 0.496267 8.70919 37.9524
109649 2 34.0182 28.0892 41.1134
36890 1 -1.58709 2.86148 38.9193
36891 1 -1.68627 6.74753 39.0406
36892 1 1.53017 0.650417 44.3949
36893 1 1.43139 5.22202 44.4268
36894 1 1.43409 9.0309 44.6571
19077 1 10.2746 18.3737 23.8792
36896 1 -0.0641063 3.04316 42.7353
36897 1 -0.331214 7.07109 42.5659
36898 1 2.37559 1.04708 41.3941
36899 1 2.28477 5.06761 41.5899
36900 1 2.18425 8.68833 41.6587
36901 1 14.4183 1.01004 36.0128
36902 1 14.2325 4.89325 36.3095
36903 1 14.1978 8.73741 36.091
109648 2 33.8368 24.2413 41.1419
36905 1 15.7518 3.02406 37.9541
36906 1 15.5678 6.85124 38.1578
36907 1 13.587 1.11348 38.9609
36908 1 13.6725 4.95739 39.3569
36909 1 13.322 8.69746 38.8638
109646 2 32.9134 28.0589 43.766
36911 1 16.2679 2.98248 44.9583
36912 1 16.3024 6.85011 44.6924
36913 1 14.9346 1.14887 42.5583
36914 1 15.2255 4.8868 42.8123
36915 1 14.9386 8.75615 42.7196
109645 2 32.8651 24.216 43.6627
36917 1 17.2086 2.79713 41.8969
36918 1 17.0523 6.8194 41.6588
19706 1 34.7018 27.9672 23.6765
36920 1 9.28867 3.06693 35.9537
36921 1 9.39536 6.9396 36.0252
36922 1 10.7286 1.105 38.1161
36923 1 10.8334 4.93018 38.0569
36924 1 10.7345 8.70377 37.8769
109643 2 36.623 28.3127 42.0136
36926 1 8.43654 3.07704 39.0309
36927 1 8.435 6.84211 39.0252
36928 1 11.2882 0.969104 44.7677
36929 1 11.3608 4.71396 44.7614
36930 1 11.2057 8.77991 44.5597
18445 1 5.18085 0.900332 23.6946
36932 1 9.91293 2.87797 42.4445
36933 1 9.84582 6.83834 42.6467
36934 1 12.2742 0.904271 41.7887
36935 1 12.1858 4.82253 41.7904
36936 1 12.051 8.7452 41.4593
36937 1 24.4038 1.17905 36.2801
36938 1 24.1854 5.03985 35.8806
36939 1 24.0471 8.91309 36.3614
92395 2 28.5989 -1.14298 34.2575
36941 1 25.7066 3.18475 38.0776
36942 1 25.3831 6.97522 38.2587
36943 1 23.3935 1.17187 39.1155
36944 1 23.4771 4.94501 39.2801
36945 1 23.137 8.88366 39.1805
19 1 -1.11858 -0.79 45.6062
36947 1 26.4599 3.22991 44.8889
36948 1 26.5026 6.86508 44.7534
36949 1 24.8789 1.20021 42.9759
36950 1 24.8384 4.91911 42.8181
36951 1 24.7285 8.8806 42.7396
109642 2 36.6774 24.3911 42.0811
36953 1 26.936 3.16243 41.6023
36954 1 27.0638 7.11369 41.5431
109640 2 35.1359 26.2594 42.991
36956 1 19.3389 3.1713 36.0476
36957 1 19.3461 6.8354 36.1174
36958 1 20.4549 1.15435 38.1021
36959 1 20.5216 4.96597 38.2556
36960 1 20.3788 9.01388 38.351
107758 2 28.8948 -0.854007 41.0649
36962 1 18.4144 3.05101 39.3657
36963 1 18.1353 6.90212 39.0592
36964 1 21.1775 0.980133 44.7125
36965 1 21.2608 5.03631 44.648
36966 1 21.3391 8.91315 44.8189
19094 1 25.1042 16.5526 23.6533
36968 1 19.891 3.01977 43.0209
36969 1 19.717 6.88615 42.6659
36970 1 22.2762 0.903276 41.7856
36971 1 21.8341 4.69192 41.7826
36972 1 22.1785 8.74423 41.8399
36973 1 34.1952 0.986981 36.0979
36974 1 34.1846 4.95983 36.2422
36975 1 34.0053 8.85967 36.1422
109639 2 35.3117 22.3421 42.6278
36977 1 35.4478 2.82707 38.3146
36978 1 35.4218 6.87303 38.4052
36979 1 33.6136 0.897044 39.0792
36980 1 33.5785 4.99174 39.1108
36981 1 33.2597 8.96358 39.2809
19688 1 19.8926 26.4047 23.6336
36983 1 36.5591 2.94131 44.7729
36984 1 36.3406 6.70267 44.7958
36985 1 35.1604 1.10256 42.6597
36986 1 34.9055 4.87638 42.7303
36987 1 34.5588 8.77733 42.7138
18555 1 35.101 8.89009 23.654
36989 1 37.0681 2.94796 41.6451
36990 1 37.0685 7.0044 41.8017
109637 2 35.8155 28.0699 44.6044
36992 1 29.2969 3.20303 36.0404
36993 1 29.0084 6.97391 36.3837
36994 1 30.7166 1.02906 38.3208
36995 1 30.573 4.99375 38.2267
36996 1 30.5065 8.87811 38.0168
19652 1 9.76915 26.3326 23.5942
36998 1 28.5963 3.05288 39.0534
36999 1 28.3276 6.96335 38.9317
37000 1 31.2196 0.963002 44.7091
37001 1 31.3999 4.8954 44.7418
37002 1 31.3738 8.5955 44.5251
92173 2 6.97962 -0.655571 30.3129
37004 1 29.8631 2.89632 42.6684
37005 1 29.8713 6.79941 42.4947
37006 1 32.217 1.23923 41.6928
37007 1 32.1414 5.09885 41.8741
37008 1 31.7534 8.96642 41.6144
37441 1 4.35423 12.7213 35.9615
37442 1 4.23595 16.5125 36.225
37443 1 4.19852 20.3754 36.1098
37444 1 5.50156 10.5976 38.0049
37445 1 5.6929 14.5498 38.4062
37446 1 5.85243 18.3662 38.0379
37447 1 3.60548 12.6491 38.8765
37448 1 3.30268 16.3126 39.1841
37449 1 3.57226 20.1506 39.2742
37450 1 6.54366 10.6595 44.8228
37451 1 6.37864 14.6707 44.7031
37452 1 6.28178 18.344 44.8229
37453 1 5.11376 12.7689 42.8375
37454 1 4.7269 16.4187 42.7574
37455 1 4.98422 20.279 42.5816
37456 1 6.75714 10.6563 41.4695
37457 1 7.13771 14.6627 41.8584
37458 1 6.86994 18.1828 41.5753
37459 1 -0.748993 10.8045 36.0338
37460 1 -0.522414 14.722 36.098
37461 1 -0.709485 18.4766 36.1656
37462 1 0.489068 12.6114 38.3261
37463 1 0.605736 16.5366 38.1175
37464 1 0.714297 20.4908 38.1156
37465 1 -1.87755 10.7083 39.183
37466 1 -1.59049 14.7399 38.9428
37467 1 -1.35711 18.6011 38.9499
37468 1 1.41376 12.6331 44.7149
37469 1 1.35313 16.4693 44.6584
37470 1 1.49053 20.4059 44.81
37471 1 -0.161798 10.5579 42.5776
37472 1 -0.0563776 14.4174 42.5036
37473 1 0.0306583 18.5653 42.4497
37474 1 2.48513 12.5451 41.7762
37475 1 2.01204 16.5957 41.8648
37476 1 1.96598 20.4564 41.4875
37477 1 14.1592 12.4131 35.8814
37478 1 14.3535 16.5785 36.3096
37479 1 14.0688 20.4641 36.0168
37480 1 15.3626 10.7819 38.1247
37481 1 15.7655 14.5945 38.1104
37482 1 15.8173 18.5771 38.0079
37483 1 13.3418 12.88 39.1951
37484 1 13.6129 16.7224 39.1711
37485 1 13.718 20.555 39.2985
37486 1 16.2078 10.7732 44.6798
37487 1 16.0018 14.5823 44.8242
37488 1 16.3625 18.3724 44.9815
37489 1 14.7924 12.5629 42.6645
37490 1 14.8265 16.5958 42.7381
37491 1 14.8464 20.3775 43.0028
37492 1 17.22 10.8465 41.9684
37493 1 16.9297 14.6824 41.8948
37494 1 17.2461 18.4923 41.9762
37495 1 9.10765 10.8111 36.4078
37496 1 9.17704 14.7131 36.4191
37497 1 9.35567 18.44 36.0609
37498 1 10.6591 12.7194 38.1176
37499 1 10.6738 16.5963 38.0911
37500 1 10.7484 20.4147 38.188
37501 1 8.4843 10.6134 39.1668
37502 1 8.50924 14.5591 39.1551
37503 1 8.39987 18.2173 38.8625
37504 1 10.9286 12.7393 44.5908
37505 1 11.2657 16.523 44.8331
37506 1 11.3841 20.2385 44.7683
37507 1 9.73911 10.6652 42.8403
37508 1 9.84806 14.6034 42.6586
37509 1 9.84096 18.3448 42.5918
37510 1 11.869 12.6308 41.689
37511 1 12.2619 16.4574 41.7239
37512 1 12.1089 20.7106 41.7664
37513 1 24.0205 12.8774 36.0032
37514 1 24.0291 16.5545 36.063
37515 1 24.2018 20.3031 36.1624
37516 1 25.567 10.6745 38.0597
37517 1 25.7299 14.5714 38.223
37518 1 25.4726 18.5177 38.0947
37519 1 23.1684 12.8259 38.9679
37520 1 23.5889 16.9396 39.5344
37521 1 23.4149 20.7022 39.2858
37522 1 26.2694 10.879 44.8444
37523 1 25.9897 14.7755 44.6855
37524 1 26.3436 18.5437 44.6962
37525 1 24.7284 12.734 42.7024
37526 1 25.1563 16.4687 42.7792
37527 1 24.8967 20.6563 42.8707
37528 1 27.0254 10.8223 41.5385
37529 1 27.1223 14.7468 41.7261
37530 1 26.8485 18.8407 41.6572
37531 1 18.9777 10.6591 36.2837
37532 1 19.1885 14.8435 36.1707
37533 1 19.275 18.7685 36.1166
37534 1 20.4909 12.724 38.1847
37535 1 20.8646 16.636 38.1745
37536 1 20.789 20.6406 38.1148
37537 1 18.0724 10.9356 39.1445
37538 1 18.2104 14.7105 39.0365
37539 1 18.4755 18.5577 39.2698
37540 1 21.3383 12.811 44.6333
37541 1 21.2335 16.4276 44.5576
37542 1 21.1099 20.2872 44.5806
37543 1 19.867 10.7898 42.6706
37544 1 19.7555 14.5367 42.4755
37545 1 19.9963 18.6423 42.9216
37546 1 22.0332 12.669 41.5515
37547 1 22.1515 16.5 41.9535
37548 1 22.0393 20.4106 41.6906
37549 1 34.115 12.6786 36.1588
37550 1 34.1401 16.458 36.3123
37551 1 33.9944 20.3065 36.3782
37552 1 35.6405 10.7411 38.1343
37553 1 35.6009 14.631 38.2898
37554 1 35.3255 18.573 38.4099
37555 1 33.3898 12.8371 39.2361
37556 1 33.2073 16.5824 39.0724
37557 1 32.9976 20.5688 39.2184
37558 1 36.2808 10.7797 44.5923
37559 1 36.0104 14.7533 44.7037
37560 1 36.293 18.6621 44.7962
37561 1 34.6974 12.7564 42.6802
37562 1 34.76 16.6282 42.5649
37563 1 34.759 20.4194 42.5695
37564 1 36.8647 10.6362 41.7887
37565 1 37.067 14.6407 41.785
37566 1 37.2862 18.3316 41.7364
37567 1 28.9801 10.7917 36.1407
37568 1 29.2286 14.7015 36.0951
37569 1 29.1881 18.5719 36.1416
37570 1 30.6294 12.8021 38.3513
37571 1 30.2989 16.6784 38.4341
37572 1 30.5772 20.4867 38.1978
37573 1 28.4537 10.6707 39.1327
37574 1 28.4662 14.7618 39.3146
37575 1 28.3788 18.5577 39.3047
37576 1 31.2222 12.5164 44.7401
37577 1 31.2754 16.5786 44.8528
37578 1 31.4762 20.4448 44.8051
37579 1 29.6304 10.8675 42.77
37580 1 30.0568 14.6112 42.7864
37581 1 29.7942 18.5343 42.8031
37582 1 32.045 12.5827 41.8407
37583 1 32.1741 16.8241 41.8778
37584 1 31.9949 20.5046 41.7827
38017 1 4.29929 24.2082 36.1873
38018 1 4.29122 28.2411 36.2736
38020 1 5.82206 22.3381 38.3676
38021 1 5.25628 26.2884 38.3638
38023 1 3.39912 24.0551 39.2448
38024 1 3.41825 28.3291 39.1407
38026 1 6.35421 22.3003 44.6259
38027 1 6.38114 26.1383 44.8682
38029 1 4.91265 24.2427 42.707
38030 1 4.95936 28.235 42.676
38032 1 7.35389 22.1149 41.9525
38033 1 7.13206 25.9143 41.741
38035 1 -0.787009 22.3991 36.1216
38036 1 -0.780594 26.358 36.1443
38038 1 0.76682 24.4148 38.188
38039 1 0.7301 28.469 38.4255
38041 1 -1.45405 22.459 39.2214
38042 1 -1.41054 26.2658 38.812
38044 1 1.35641 24.3026 44.8426
38045 1 1.29247 28.2488 44.7868
38047 1 -0.0185523 22.3432 42.6945
38048 1 0.100242 26.193 42.8165
38050 1 2.25806 24.1502 42.0482
38051 1 2.18179 28.0277 41.9199
38053 1 14.1024 24.373 35.975
38054 1 14.0823 28.2532 36.0731
38056 1 15.6052 22.5516 38.2
38057 1 15.3852 26.3215 38.2589
38059 1 13.4345 24.4298 39.0701
38060 1 13.342 28.4617 39.1473
38062 1 16.3286 22.3698 44.7155
38063 1 16.3076 26.4369 45.0036
38065 1 15.0564 24.4677 42.7945
38066 1 14.798 28.2799 42.6563
38068 1 16.9516 22.2691 41.6966
38069 1 17.0925 26.3622 41.5982
38071 1 9.31702 22.4667 35.9499
38072 1 9.24764 26.1789 36.1756
38074 1 10.5621 24.2411 38.2217
38075 1 10.6096 28.1552 38.1459
38077 1 8.5128 22.3466 39.2834
38078 1 8.48915 26.3283 39.0872
38080 1 11.3658 24.4654 44.7121
38081 1 11.126 28.2664 44.8817
38083 1 9.91893 22.3224 42.9373
38084 1 9.98534 26.2423 42.3974
38086 1 12.3944 24.3648 41.8309
38087 1 12.1604 28.243 41.7762
38089 1 24.1098 24.4877 36.0615
38090 1 24.0594 28.1913 36.0782
38092 1 25.5615 22.5082 38.1404
38093 1 25.6858 26.3626 38.0731
38095 1 23.2265 24.4018 39.3576
38096 1 23.3829 28.1908 39.3806
38098 1 26.2328 22.5168 44.6469
38099 1 26.3851 26.3072 44.6631
38101 1 24.843 24.4685 42.8169
38102 1 24.9529 28.2981 42.6761
38104 1 27.071 22.6352 41.4737
38105 1 27.0156 26.3015 41.6242
38107 1 19.0201 22.552 36.1937
38108 1 19.0419 26.279 36.0879
38110 1 20.6085 24.4043 38.1917
38111 1 20.6924 28.4361 38.2183
38113 1 18.1556 22.406 39.1307
38114 1 18.2742 26.3475 38.7795
38116 1 21.2617 24.5224 44.6128
38117 1 21.2268 28.278 44.7685
38119 1 19.6004 22.4644 42.8153
38120 1 19.4976 26.3719 42.6216
38122 1 21.9753 24.4312 41.7702
38123 1 21.8852 28.2925 41.9574
38125 1 34.0458 24.1445 36.2529
38126 1 34.1347 28.0936 36.1128
38128 1 35.1996 22.2189 38.2369
38129 1 35.4154 26.2285 38.2988
38131 1 33.3956 24.4889 39.2541
38132 1 33.4405 28.2668 39.3367
38134 1 36.3716 22.5048 44.3626
38135 1 36.363 26.2496 44.9007
38137 1 34.9696 24.2508 42.8039
38138 1 34.6051 28.1278 42.8666
38140 1 37.2204 22.2438 41.5897
38141 1 37.0005 26.4394 41.8233
38143 1 28.9854 22.5909 36.3946
38144 1 29.0701 26.3994 36.2744
38146 1 30.4435 24.3435 38.3209
38147 1 30.8265 28.2792 38.3717
38149 1 28.4427 22.5051 39.1705
38150 1 28.2944 26.5735 39.0488
38152 1 31.3828 24.2755 44.8688
38153 1 31.2086 28.3523 44.7219
38155 1 29.8925 22.2205 42.9759
38156 1 30.0093 26.2543 42.6529
38158 1 32.0422 24.4338 41.676
38159 1 31.8588 28.5509 41.9738
77839 2 15.625 10.7485 23.6911
46082 2 4.54158 3.06114 45.5829
46083 2 4.52814 6.86659 45.655
109636 2 35.8011 24.3655 44.6924
46091 2 7.42867 3.23826 46.853
46092 2 7.39007 6.77147 46.6228
46111 2 -0.552421 1.09973 45.672
46112 2 -0.252422 5.03115 45.675
46113 2 -0.434322 9.01557 45.6324
46120 2 1.89863 1.10299 46.5159
46121 2 2.19309 5.31155 46.5167
46122 2 2.33697 8.83944 46.8953
109634 2 36.4106 26.1257 39.9287
46142 2 14.4478 3.05712 45.8611
46143 2 14.5137 6.80139 45.6341
76879 2 15.8465 -0.913655 23.8271
46151 2 17.0695 2.90374 46.6813
46152 2 17.1202 6.79784 46.7597
46171 2 9.28142 0.929809 45.9025
46172 2 9.47919 4.86967 45.7818
46173 2 9.39402 8.85094 45.7137
46180 2 12.2143 1.1852 46.5663
46181 2 12.085 5.09139 46.4114
46182 2 12.27 8.5404 46.3861
109633 2 36.4782 22.4743 39.61
46202 2 24.542 3.22459 45.4579
46203 2 24.1979 6.83055 45.5197
109631 2 37.4576 26.0399 37.1501
46211 2 27.0354 2.97512 46.7026
46212 2 27.4041 6.61373 46.5853
46231 2 19.3263 1.04766 45.4158
46232 2 19.3341 5.03924 45.6848
46233 2 19.2227 8.78045 45.6628
46240 2 22.2173 1.12939 46.5276
46241 2 22.1567 5.16829 46.8161
46242 2 22.1973 8.87638 46.6681
109630 2 37.0263 22.3901 37.0836
46262 2 34.488 2.94764 45.6764
46263 2 34.3883 6.72387 45.6341
109628 2 33.4593 26.3081 39.1364
46271 2 37.2119 2.77127 46.7622
18500 1 10.0678 2.89714 23.9005
46291 2 29.338 1.03907 45.5889
46292 2 29.5342 4.89713 45.5982
46293 2 29.5489 8.81261 45.3639
46300 2 32.1829 1.00525 46.5426
46301 2 32.1676 4.61801 46.6737
46302 2 32.1523 8.71199 46.5514
47041 2 4.1647 10.5846 46.063
47042 2 4.40202 14.3706 45.6921
47043 2 4.29127 18.3852 45.656
47050 2 7.052 10.4869 46.6187
47051 2 7.23579 14.5584 46.669
47052 2 7.17867 18.5744 46.5546
47071 2 -0.297414 12.6085 45.6401
47072 2 -0.342086 16.547 45.5622
47073 2 -0.441811 20.476 45.6326
47080 2 2.319 12.6169 46.6779
47081 2 2.24019 16.7794 46.6574
47082 2 2.31427 20.4562 46.662
47101 2 14.3291 10.7715 45.6112
47102 2 14.082 14.7063 45.5229
47103 2 14.4605 18.5429 45.6275
47110 2 16.9872 10.7484 46.6194
47111 2 17.061 14.5691 46.6329
47112 2 17.1331 18.3647 46.8155
47131 2 9.14201 12.7318 45.7741
47132 2 9.42868 16.5866 45.9282
47133 2 9.14823 20.3856 45.8165
47140 2 12.0309 12.8606 46.6096
47141 2 12.0085 16.9619 46.6092
47142 2 12.0858 20.4028 46.5659
47161 2 24.2892 10.739 45.5073
47162 2 24.2718 14.5683 45.6322
47163 2 24.2622 18.5841 45.4847
47170 2 27.2763 10.6223 46.6419
47171 2 26.9714 14.4331 46.5338
47172 2 27.2245 18.5091 46.5619
47191 2 19.4875 12.5298 45.7218
47192 2 19.6259 16.6688 45.7379
47193 2 19.1441 20.3418 45.7775
47200 2 22.0618 12.7449 46.4875
47201 2 22.1864 16.5919 46.577
47202 2 22.2216 20.3857 46.4967
47221 2 34.3348 10.6037 45.7341
47222 2 34.1136 14.6451 45.69
47223 2 34.3293 18.6198 45.5184
47230 2 37.0431 10.7123 46.4541
47231 2 37.0826 14.7436 46.6038
47232 2 37.1059 18.6501 46.6495
47251 2 29.1887 12.7704 45.5608
47252 2 29.2299 16.6364 45.5351
47253 2 29.2999 20.5553 45.7045
47260 2 31.988 12.5304 46.5699
47261 2 32.0255 16.4992 46.6275
47262 2 32.172 20.642 46.6783
48001 2 4.40907 22.3947 45.6032
48002 2 4.35559 26.3192 45.4666
48010 2 7.27623 22.6974 46.4552
48011 2 7.26675 26.1805 46.7529
48031 2 -0.546679 24.4965 45.6625
48032 2 -0.780197 28.1867 45.8387
48040 2 2.45512 24.2041 46.885
48041 2 2.17744 28.2613 46.6724
48061 2 14.1501 22.5267 45.5707
48062 2 14.5737 26.449 45.7536
48070 2 17.0386 22.7164 46.6037
48071 2 17.1076 26.2403 46.7324
48091 2 9.70012 24.3682 45.5367
48092 2 9.02455 28.4485 45.1472
48100 2 12.3921 24.7107 46.4484
48101 2 12.1502 28.2835 46.5597
48121 2 24.1182 22.5575 45.4806
48122 2 24.4502 26.4323 45.7207
48130 2 27.1532 22.4413 46.6202
48131 2 27.1288 26.37 46.6787
48151 2 19.2746 24.5851 45.8028
48152 2 18.8377 28.4971 45.5131
48160 2 21.9979 24.5126 46.4916
48161 2 22.1651 28.2262 46.6939
48181 2 34.5318 22.4828 45.3583
48182 2 34.2898 26.2586 45.5444
19113 1 20.1912 18.5252 23.9668
48191 2 36.9861 26.4334 46.8517
48211 2 29.2182 24.3473 45.4753
48212 2 29.1531 28.3088 45.686
48220 2 31.8395 24.2178 46.878
48221 2 32.0652 27.9866 46.6086
76816 2 6.40167 0.927794 25.3709
76817 2 6.00406 4.9855 25.3903
76818 2 6.14723 8.59573 25.4794
109627 2 33.3689 22.5307 38.8967
36910 1 16.083 -0.965233 44.7298
18481 1 15.0872 0.951718 23.6842
76825 2 3.76432 0.746989 25.0774
76826 2 3.36917 4.76102 24.8553
76827 2 3.65212 8.69451 24.9571
109625 2 35.2083 28.1786 38.2048
76847 2 1.54769 2.84486 25.8554
76848 2 1.20112 6.57195 25.3798
77029 2 30.4431 1.02227 23.6119
18573 1 29.938 6.82701 23.8328
19616 1 -0.00809583 26.3367 23.7648
109624 2 35.071 24.4198 38.0934
18572 1 29.9003 3.01863 23.6118
78949 2 30.2952 24.1863 23.6871
76876 2 16.43 1.04915 25.6426
76877 2 16.2174 4.88602 25.6849
76878 2 16.0183 8.73719 25.3754
19670 1 25.3433 28.2187 23.835
77929 2 20.6513 12.8026 23.5044
46201 2 24.3837 -0.764361 45.7172
76885 2 13.5763 1.18176 24.9335
76886 2 13.6277 4.98695 24.8764
76887 2 13.415 8.99234 24.9693
109622 2 34.5968 26.185 36.1968
76907 2 11.4701 3.02403 25.4027
76908 2 11.4382 6.89178 25.4172
78919 2 35.877 22.3139 24.0099
18483 1 14.889 8.99309 23.6832
18517 1 24.8745 0.887542 23.9746
109621 2 34.5793 22.408 36.3296
76916 2 8.47536 3.08363 24.9867
76917 2 8.28555 7.16238 24.8803
76936 2 26.6621 0.992101 25.8808
76937 2 26.4355 4.96828 25.673
76938 2 26.3521 8.8758 25.6167
109619 2 18.8242 26.3997 40.8524
77930 2 20.8851 16.5547 23.8563
47226 2 35.0616 20.6027 47.2577
76945 2 23.3834 0.909883 25.2171
76946 2 23.1622 4.52803 24.8208
76947 2 23.6573 8.91103 25.1199
109618 2 18.9808 22.4726 41.2083
76967 2 21.1582 3.04266 25.6962
76968 2 21.0328 6.86159 25.7946
18518 1 24.5456 5.08799 23.6774
18446 1 4.86785 4.93099 23.4708
19112 1 20.0151 14.5526 23.6102
19651 1 10.1752 22.4078 23.8866
76976 2 18.2432 3.23923 24.7639
76977 2 18.5251 7.14129 24.755
76996 2 36.5551 1.19334 25.4496
76997 2 36.1592 4.95502 25.6543
76998 2 36.5448 8.72054 25.554
19615 1 -0.0960968 22.4095 23.7368
78769 2 0.921224 24.1628 23.7418
127 1 29.0668 -0.901511 45.8148
77005 2 33.4609 1.38428 24.9799
77006 2 33.2587 4.80858 24.7712
77007 2 33.5914 8.86973 24.9856
109616 2 18.008 26.1585 43.7932
77027 2 31.1481 2.92312 25.4674
77028 2 31.3257 7.00982 25.4951
107653 2 26.4918 -0.846822 39.8932
19669 1 25.278 24.4379 23.6987
27760 1 35.7581 -0.795781 28.7502
19129 1 34.996 12.612 23.7531
77036 2 28.3414 3.19055 24.6833
77037 2 28.4834 7.0508 25.1012
77776 2 6.67101 12.732 25.5478
77777 2 6.70427 16.4866 25.0527
77778 2 6.35932 20.4884 25.4541
76941 2 25.1875 6.89048 23.5705
77030 2 30.4131 4.96765 23.7031
78799 2 15.3496 22.2852 23.8885
77785 2 3.6134 12.4799 24.7927
77786 2 3.66903 17.1203 24.7662
77787 2 3.49728 20.287 24.9325
77806 2 1.23701 10.7475 25.5614
77807 2 1.28605 14.6037 25.6171
77808 2 1.10861 18.5964 25.4897
77960 2 35.9042 14.5978 23.53
76911 2 10.6069 8.98749 23.6846
18482 1 15.0891 4.9859 23.8161
77780 2 5.76892 14.3007 23.8119
36946 1 26.3215 -0.724679 44.7883
77959 2 36.0327 10.7218 23.7729
77836 2 16.705 12.586 25.7098
77837 2 16.1455 16.3599 25.306
77838 2 16.3488 20.2576 25.6082
78740 2 5.73229 26.4626 23.752
77810 2 0.789365 16.3785 23.5786
19022 1 5.23629 16.4783 23.5112
77845 2 13.6303 12.4681 24.8068
77846 2 13.5448 16.2681 24.7379
77847 2 13.3427 20.3996 25.2937
77866 2 11.2699 10.8499 25.4035
77867 2 11.3842 14.5884 25.5366
77868 2 11.5915 18.3843 25.5551
27751 1 20.3496 -0.857053 33.1665
18501 1 10.017 6.93548 23.8453
19059 1 14.9694 20.239 23.8042
77875 2 8.38924 10.6531 25.0818
77876 2 8.45517 14.249 24.8491
77877 2 8.65993 18.5334 24.8023
77896 2 26.2278 12.7103 25.6429
77897 2 26.4624 16.474 25.8427
77898 2 26.5222 20.5725 25.6245
19040 1 0.138483 14.5741 23.9642
27781 1 28.7352 -0.936406 29.7948
18536 1 19.8927 2.8714 23.72
77905 2 23.3924 12.907 25.1304
77906 2 23.6295 16.4439 24.982
77907 2 23.5277 20.5147 24.9447
77926 2 21.3513 10.6865 25.6944
77927 2 21.1794 14.6666 25.5363
77928 2 21.5269 18.5409 25.4973
19634 1 15.0392 28.2642 23.7576
76940 2 25.7295 2.66873 24.0481
76970 2 20.6145 4.95152 23.7641
77935 2 18.5467 10.7464 24.9347
77936 2 18.7416 14.7738 24.8748
77937 2 18.4179 18.2559 24.9907
77956 2 36.5616 12.6552 25.585
77957 2 36.3782 16.4811 25.7308
77958 2 36.1784 20.3202 25.8163
18535 1 20.1241 -1.01318 23.7636
78800 2 16.0544 26.419 23.6355
77840 2 15.6808 14.4929 23.7488
77965 2 33.4874 12.8134 24.9756
77966 2 33.6885 16.4025 24.9922
77967 2 33.4506 20.1115 25.1581
77986 2 31.2576 10.9291 25.4042
77987 2 31.3368 14.685 25.7426
77988 2 31.1718 18.2845 25.6881
18464 1 0.0532103 2.97225 23.4834
19095 1 25.0409 20.4064 23.9124
27715 1 10.3692 -0.957015 33.1306
77995 2 28.6436 10.9001 24.8045
77996 2 28.5509 14.607 24.9368
77997 2 28.5886 18.1922 25.1419
78736 2 5.97025 24.2991 25.7249
78737 2 6.21322 28.1362 25.51
77961 2 36.0479 18.6315 23.9562
18571 1 30.013 -0.810312 23.7359
78745 2 3.50875 23.9077 25.1774
78746 2 3.36213 28.3588 24.8439
78766 2 1.26676 22.3529 25.703
78767 2 1.251 26.3056 25.6388
76851 2 0.658343 8.72274 23.5572
77901 2 25.7144 18.4708 23.7526
19723 1 30.1546 22.3004 23.7666
77870 2 10.9052 16.5614 23.7878
78796 2 15.995 24.3417 25.5666
78797 2 16.2019 28.2568 25.6199
78920 2 35.6627 26.3077 23.849
19597 1 5.11868 24.307 23.7512
78805 2 13.2782 24.4061 24.9075
78806 2 13.3107 28.0437 24.8141
78826 2 11.1592 22.5586 25.5752
78827 2 10.8872 26.2692 25.5825
36874 1 6.49789 -0.777789 44.7883
76820 2 5.66729 3.09284 23.7842
78835 2 8.38355 22.4165 24.8614
78836 2 8.28031 26.1714 24.657
78856 2 26.1913 24.401 25.5507
78857 2 26.4247 28.2957 25.5704
19076 1 10.0089 14.4767 23.901
78770 2 0.870408 28.0653 23.6825
78865 2 23.2898 24.1461 25.2155
78866 2 23.6627 28.1517 24.8787
78886 2 20.836 22.2704 25.5284
78887 2 21.0851 26.321 25.3764
76909 2 10.5721 1.07604 23.5409
109519 2 15.2885 22.6258 42.8778
78895 2 18.315 22.2511 25.0024
78896 2 18.5301 26.5874 24.8811
78916 2 36.4312 24.2682 25.5991
78917 2 36.0076 28.2213 25.6558
78860 2 25.9204 26.355 23.9041
77871 2 10.6899 20.3612 23.8214
78925 2 33.3084 24.2777 25.1621
78926 2 33.3652 27.8951 25.23
78946 2 31.1859 22.242 25.7237
78947 2 31.1087 26.2613 25.4207
27739 1 19.5067 -0.845396 26.7115
19075 1 10.019 11.0219 23.7699
78955 2 28.5323 22.4649 24.9776
78956 2 28.4383 26.2343 24.8096
109517 2 15.7756 28.1999 44.5815
92162 2 4.99806 3.04532 26.6729
92163 2 4.65266 6.8561 26.607
92164 2 5.85555 1.04157 28.01
92165 2 5.34426 4.93656 28.4939
92166 2 5.5372 8.43757 28.3627
47104 2 14.7308 12.9091 47.6068
92168 2 4.39728 2.87534 29.497
92169 2 3.79057 6.6894 29.4007
109549 2 10.3214 24.4127 42.9429
92171 2 7.77563 2.93246 27.6569
92172 2 7.58808 6.7004 27.5049
109516 2 15.7674 24.3648 44.7866
92174 2 6.99649 3.00075 30.438
92175 2 6.9895 6.9261 30.4327
92176 2 6.55725 0.92776 34.8642
92177 2 6.10975 4.91336 35.2976
92178 2 6.00582 8.72135 35.1727
109615 2 17.957 22.4774 43.8169
92180 2 5.69926 3.0273 33.2957
92181 2 5.61834 6.71512 33.3994
92182 2 7.35278 0.919217 32.1512
92183 2 7.12432 4.89047 32.5273
92184 2 7.13641 8.74193 32.699
92185 2 3.40584 0.915113 34.0696
92186 2 3.2378 4.87872 34.2458
92187 2 3.45613 8.64321 34.0465
92188 2 4.44733 1.08865 31.3585
92189 2 4.52783 4.88515 31.6016
92190 2 4.4511 8.52832 31.3406
92191 2 0.155372 0.881674 26.6709
92192 2 -0.155924 4.67003 26.6086
92193 2 -0.465619 8.94345 26.5583
109613 2 21.2883 26.2087 41.9175
92195 2 0.581711 2.98421 28.5031
92196 2 0.429918 6.80645 28.3801
92197 2 -0.82695 0.993984 29.3309
92198 2 -0.945893 4.90201 29.4873
92199 2 -0.715269 8.72389 29.5741
92200 2 2.83177 0.919453 27.5033
92201 2 2.55026 4.92435 27.408
92202 2 2.5583 9.14123 27.4477
92203 2 2.1533 0.942995 30.1551
92204 2 2.10538 4.60311 30.2885
92205 2 1.96788 8.60114 30.2529
109612 2 21.7094 22.5972 42.2171
92207 2 1.01406 2.81587 34.9639
92208 2 1.23717 7.00116 34.9206
92209 2 0.570005 0.831984 33.0485
92210 2 0.57188 4.93393 33.2542
92211 2 0.68574 8.86658 33.0333
109547 2 10.8275 26.4999 44.5907
92213 2 2.0331 2.99189 32.3861
92214 2 2.24573 6.76449 32.3929
109546 2 11.1376 22.241 44.7977
92239 2 15.835 -0.794983 33.4089
36925 1 8.66707 -0.839385 38.9138
109610 2 20.0433 28.2685 42.6338
92219 2 -0.794898 2.99369 31.5202
92220 2 -0.693434 6.53216 31.2341
109609 2 19.9359 24.4258 42.8738
92222 2 14.9906 2.96643 26.915
92223 2 14.8434 6.7603 26.8918
92224 2 15.4969 1.01276 28.6013
92225 2 15.3032 4.95307 28.7116
92226 2 15.405 8.68517 28.5823
109514 2 16.4225 26.2261 39.7567
92228 2 14.0077 2.95688 29.67
92229 2 13.7493 6.88028 29.4195
109607 2 20.7257 26.3792 44.762
92231 2 17.4973 3.10841 27.7218
92232 2 17.5065 6.99927 27.6504
76910 2 10.3505 4.81602 23.7552
92234 2 16.801 3.14226 30.4886
92235 2 16.6516 6.8098 30.314
92236 2 16.2942 1.09817 35.3968
92237 2 16.3069 4.90744 35.2968
92238 2 16.1531 8.8608 35.0901
109513 2 16.4245 22.2741 39.8035
92240 2 15.5093 3.05683 33.3312
92241 2 15.5588 6.84358 33.375
92242 2 17.0297 1.21462 32.4813
92243 2 17.1202 4.98032 32.5297
92244 2 17.0483 9.01173 32.5533
92245 2 13.4736 0.982069 34.3485
92246 2 13.4483 5.13403 34.3244
92247 2 13.2406 9.02224 34.2203
92248 2 14.2431 1.05006 31.4525
92249 2 14.3303 5.09927 31.5045
92250 2 14.2559 9.16527 31.6222
92251 2 9.93292 1.14754 26.7598
92252 2 9.85316 5.04597 26.6797
92253 2 9.97327 8.79215 26.6555
19147 1 30.204 10.6536 23.8231
92255 2 10.605 3.11391 28.6997
92256 2 10.6532 6.90655 28.6069
92257 2 9.22042 1.13518 29.6293
92258 2 8.89703 4.93588 29.5181
92259 2 8.84959 8.76924 29.2495
92260 2 12.8724 0.878109 27.6153
92261 2 12.6175 4.91988 27.5455
92262 2 12.5869 8.76067 27.6712
92263 2 11.8202 0.836271 30.2273
92264 2 11.9847 5.04566 30.2466
92265 2 11.7316 8.80751 30.3899
109544 2 11.4599 28.2769 39.7518
92267 2 11.3141 3.09452 34.9092
92268 2 11.365 6.78737 35.1642
92269 2 10.6689 1.03585 33.2507
92270 2 10.5151 4.90929 33.2797
92271 2 10.5419 8.68084 33.3105
109606 2 20.6412 22.54 44.6159
92273 2 12.0906 3.02889 32.1146
92274 2 12.132 6.91216 32.4075
109604 2 21.4928 28.3253 39.9349
92276 2 8.52902 3.12636 34.2827
92277 2 8.23692 7.02524 34.2982
109603 2 21.2928 24.6072 39.9061
92279 2 9.30787 3.03563 31.5301
92280 2 9.22803 6.89025 31.6101
109601 2 22.1884 28.1828 37.1318
92282 2 24.8163 2.84953 26.7852
92283 2 24.7984 6.89454 26.7944
92284 2 25.3654 0.912321 28.5826
92285 2 25.5592 4.99228 28.5303
92286 2 25.2609 8.75102 28.7642
109600 2 22.4722 24.3085 36.9412
92288 2 24.1182 2.80816 29.5238
92289 2 23.9769 6.73803 29.8117
109598 2 18.7694 28.1483 38.7546
92291 2 27.7144 2.62513 27.6985
92292 2 27.423 6.91644 27.7985
109597 2 18.7807 24.2887 38.8205
92294 2 26.9036 2.94431 30.1562
92295 2 26.7707 6.97082 30.4232
92296 2 26.4464 1.00908 35.1591
92297 2 26.0891 4.95297 35.1439
92298 2 25.8711 8.72336 35.4338
109595 2 20.2478 26.2425 37.6441
92300 2 25.7584 2.79762 33.402
92301 2 25.5691 6.92551 33.4412
92302 2 27.3055 0.841121 32.501
92303 2 26.9551 4.79939 32.3367
92304 2 27.117 8.61439 32.3575
92305 2 23.6184 1.14664 34.1904
92306 2 23.2532 5.06056 34.1926
92307 2 23.3405 8.99629 34.3953
92308 2 24.1499 0.921198 31.5693
92309 2 24.1189 4.76031 31.5727
92310 2 24.1382 8.75754 31.7808
92311 2 19.7884 1.20175 26.8408
92312 2 19.7312 4.95181 26.5984
92313 2 19.966 9.03229 26.8042
109594 2 20.3016 22.57 37.9594
92315 2 20.3923 3.0412 28.7013
92316 2 20.2646 6.94743 28.4513
92317 2 18.7955 1.15524 29.3823
92318 2 19.0415 5.06827 29.6476
92319 2 18.9735 8.79611 29.67
92320 2 22.7058 1.17356 27.8829
92321 2 22.6772 4.86437 27.7954
92322 2 22.637 8.829 27.661
92323 2 21.8726 1.25673 30.5511
92324 2 21.754 4.78219 30.3359
92325 2 21.9444 9.15217 30.4701
109511 2 17.35 26.3201 37.0837
92327 2 21.4959 3.04023 35.2594
92328 2 21.0775 6.83315 35.1141
92329 2 20.8099 1.03726 33.4887
92330 2 20.6223 4.93816 33.5615
92331 2 20.3519 8.87629 33.6035
109592 2 19.4536 28.3522 36.2511
92333 2 22.2571 3.08378 32.5115
92334 2 21.9915 6.72751 32.6041
109591 2 19.3019 24.364 35.9059
92336 2 18.3782 3.24547 34.3123
92337 2 18.4305 7.05148 34.3543
109589 2 23.8269 28.2584 41.2654
92339 2 19.1854 2.9257 31.5668
92340 2 19.2638 7.25326 31.5206
109588 2 23.81 24.3162 41.0763
92342 2 34.7657 3.06891 26.5608
92343 2 34.7108 6.85507 26.6468
92344 2 35.5205 1.27088 28.3817
92345 2 35.46 4.93009 28.5474
92346 2 35.806 8.74136 28.321
109543 2 11.4412 24.4239 39.9426
92348 2 33.8053 3.02913 29.4049
92349 2 34.111 7.00118 29.3933
109586 2 22.7604 28.2405 43.6975
92233 2 17.0847 -0.74553 30.3934
36919 1 9.42484 -0.76036 35.6917
109541 2 12.4685 28.3628 37.1741
92354 2 36.8889 3.06689 30.4478
92355 2 37.008 6.95631 30.2971
92356 2 35.7196 1.17842 35.2239
92357 2 36.1114 5.01785 35.3814
92358 2 35.969 8.84192 34.9561
109540 2 12.517 24.3515 37.1581
92360 2 35.5579 3.28567 33.3158
92361 2 35.4057 6.92066 33.2051
92362 2 36.9993 1.25072 32.3756
92363 2 36.8542 5.09025 32.3655
92364 2 36.7579 8.80296 32.2594
92365 2 33.4166 1.08428 34.2141
92366 2 33.1871 4.95181 34.2615
92367 2 33.1544 9.01388 34.3432
92368 2 34.1346 1.06374 31.5692
92369 2 34.0646 4.96331 31.6422
92370 2 34.148 8.78886 31.395
92371 2 29.8515 1.09675 26.9029
92372 2 29.7137 5.06994 26.6968
92373 2 29.7399 8.98023 27.0625
109585 2 23.2203 24.705 43.946
92375 2 30.4961 3.14639 28.3504
92376 2 30.663 6.89185 28.5842
92377 2 29.0375 0.901988 29.6735
92378 2 28.9698 5.00882 29.6537
92379 2 28.9096 8.84951 29.665
92380 2 32.5973 1.10494 27.5537
92381 2 32.6109 5.11172 27.5978
92382 2 32.7178 8.62352 27.6175
92383 2 31.8849 0.655575 30.382
92384 2 31.7953 4.92412 30.4556
92385 2 31.6788 8.96177 30.3554
109583 2 26.6243 28.4644 41.8267
92387 2 31.4102 3.01316 35.2583
92388 2 31.1749 6.96478 35.217
92389 2 30.6616 1.06512 33.4727
92390 2 30.455 4.98995 33.4972
92391 2 30.6051 8.84824 33.4289
109582 2 26.6154 24.5223 41.8714
92393 2 31.882 2.82568 32.5477
92394 2 31.9076 6.79284 32.1857
19633 1 14.7526 24.4259 23.8145
92396 2 28.5199 3.0927 34.2146
92397 2 28.407 6.94503 34.3952
109580 2 25.3187 26.5126 42.5747
92399 2 29.2657 3.30218 31.4963
92400 2 29.2667 6.89104 31.5318
93121 2 4.93235 10.5927 26.8645
93122 2 4.83271 14.6192 26.579
93123 2 4.86382 18.5556 26.682
93124 2 5.47417 12.7061 28.3841
93125 2 5.48888 16.6641 28.2462
93126 2 5.43229 20.5001 28.4882
93127 2 3.85328 10.8421 29.1588
93128 2 4.03243 14.7091 29.2477
93129 2 3.64995 18.4882 29.3115
93130 2 7.5299 10.822 27.6856
93131 2 7.51722 14.7308 27.3549
93132 2 7.60025 18.4313 27.4492
93133 2 6.72921 10.4993 30.1698
93134 2 7.20789 14.8335 30.1199
93135 2 6.89377 18.1546 30.1128
93136 2 6.1878 12.6991 35.0498
93137 2 6.27839 16.5275 35.0093
93138 2 6.34318 20.4462 35.1574
93139 2 5.61158 10.6267 33.2719
93140 2 5.62687 14.6294 33.3077
93141 2 5.76646 18.6282 33.1477
93142 2 7.20819 12.5901 32.4184
93143 2 7.18148 16.7267 32.3935
93144 2 7.07643 20.5792 32.3628
93145 2 3.60938 12.722 34.0455
93146 2 3.4851 16.4649 34.2741
93147 2 3.41927 20.4256 34.2973
93148 2 4.49507 12.634 31.2922
93149 2 4.35329 16.6672 31.3728
93150 2 4.11753 20.61 31.5432
93151 2 -0.11244 12.7003 26.9449
93152 2 0.0656544 16.6734 26.6502
93153 2 -0.247841 20.4459 26.5364
93154 2 0.700467 10.7638 28.6245
93155 2 0.559438 14.637 28.539
93156 2 0.491173 18.4982 28.6897
93157 2 -0.819426 12.6135 29.5778
107698 2 18.896 -0.920374 40.8906
93159 2 -1.11213 20.5817 29.2641
93160 2 2.6107 12.8046 27.5317
93161 2 2.85378 16.7343 27.4209
93162 2 2.66845 20.4645 27.4203
93163 2 2.02941 12.6271 30.1739
93164 2 1.82626 16.4287 30.4126
93165 2 1.53799 20.1564 30.4058
93166 2 1.43007 10.8461 34.9328
93167 2 1.38036 14.5773 35.0959
93168 2 1.22447 18.5022 35.1373
93169 2 0.820292 12.7877 33.2126
93170 2 0.848273 16.5412 33.3012
93171 2 0.648551 20.3675 33.2314
93172 2 2.54844 10.7963 32.3055
93173 2 2.21839 14.69 32.173
93174 2 2.15288 18.568 32.535
107590 2 17.4493 -0.958619 37.0361
19148 1 29.9507 14.651 23.6821
107527 2 4.04842 -0.651895 38.8892
93178 2 -0.498376 10.6428 31.7252
93179 2 -0.67421 14.8608 31.6115
93180 2 -0.61906 18.3284 31.5162
93181 2 15.0359 10.6295 26.901
93182 2 14.8055 14.5486 26.8193
93183 2 14.853 18.3695 26.7592
93184 2 15.8224 12.4566 28.5554
93185 2 15.658 16.5162 28.4153
93186 2 15.5291 20.3666 28.7089
93187 2 14.0628 10.6635 29.3267
93188 2 13.7354 14.4755 29.1443
93189 2 14.004 18.539 29.2577
93190 2 17.7953 10.5428 27.6923
93191 2 17.5894 14.6838 27.551
93192 2 17.5686 18.3103 27.7163
93193 2 16.8219 10.8599 30.4961
93194 2 16.6535 14.6127 30.3447
93195 2 16.6986 18.6758 30.5933
93196 2 16.2582 12.7036 35.4319
93197 2 16.1259 16.5658 35.0574
93198 2 16.3236 20.5325 35.4564
93199 2 15.5293 10.8339 33.3569
93200 2 15.3782 14.4666 33.3585
93201 2 15.5142 18.3778 33.1884
93202 2 16.9953 12.7973 32.5542
93203 2 17.1289 16.4234 32.502
93204 2 16.9724 20.4396 32.7429
93205 2 13.1752 12.9125 34.1801
93206 2 13.5538 16.7053 34.4756
93207 2 13.1477 20.1677 34.2104
93208 2 14.3117 12.5305 31.4015
93209 2 14.2033 16.5362 31.5015
93210 2 14.2342 20.3851 31.4514
93211 2 9.89721 12.5335 26.752
93212 2 9.91199 16.538 26.6019
93213 2 9.86102 20.491 26.8414
93214 2 10.3416 10.6948 28.6383
93215 2 10.7868 14.5651 28.5297
93216 2 10.5142 18.3772 28.3843
93217 2 9.0821 12.6414 29.6292
93218 2 9.21821 16.4584 29.2968
93219 2 8.90344 20.4064 29.5437
93220 2 12.9143 12.5016 27.4461
93221 2 12.8427 16.7324 27.5755
93222 2 12.5231 20.3877 27.7359
93223 2 11.9719 12.7544 30.1932
93224 2 11.8191 16.5618 30.1866
93225 2 11.6811 20.3605 30.3747
93226 2 11.0247 10.8225 35.3208
93227 2 11.1889 14.6205 35.4059
93228 2 11.1254 18.47 35.0235
93229 2 10.5288 12.6738 33.4159
93230 2 10.192 16.3743 33.4987
93231 2 10.4238 20.3639 33.3544
93232 2 11.9144 11.0129 32.2042
93233 2 12.172 14.6964 32.4169
93234 2 11.987 18.3106 32.439
93235 2 8.30238 10.6813 34.2566
93236 2 8.47256 14.4001 34.2641
93237 2 8.40563 18.4188 34.2785
93238 2 9.00366 10.6147 31.6869
93239 2 9.44663 14.7025 31.553
93240 2 9.27892 18.4915 31.4481
93241 2 25.0746 10.72 26.9851
93242 2 25.0086 14.7118 26.7934
93243 2 24.8885 18.5781 26.645
93244 2 25.4048 12.8236 28.5728
93245 2 25.0333 16.4699 28.5347
93246 2 25.5975 20.4338 28.4246
93247 2 24.0954 10.7668 29.7923
93248 2 23.8054 14.6955 29.5932
93249 2 23.9339 18.596 29.3641
93250 2 27.5569 10.9284 27.5296
93251 2 27.407 14.5475 27.6851
93252 2 27.4607 18.1918 27.6232
93253 2 26.7235 10.6499 30.4942
93254 2 26.6559 14.5863 30.5023
93255 2 26.5319 18.7256 30.4381
93256 2 26.0712 12.7151 35.3091
93257 2 26.0814 16.5755 34.9028
93258 2 25.7787 20.3155 35.038
93259 2 25.416 10.7363 33.3302
93260 2 25.3208 14.5632 33.1668
93261 2 25.1802 18.3497 33.1434
93262 2 26.9658 12.6938 32.7631
93263 2 27.0272 16.6582 32.4344
93264 2 26.9801 20.4727 32.7589
93265 2 23.1898 12.5982 34.25
93266 2 23.1176 16.7241 34.2526
93267 2 23.2164 20.6151 34.3288
93268 2 24.2749 12.6544 31.5443
93269 2 24.2279 16.533 31.5355
93270 2 24.1959 20.3863 31.4708
93271 2 19.9042 12.688 27.0196
93272 2 19.8269 16.7546 26.8873
93273 2 19.8399 20.3405 27.0504
93274 2 20.4419 10.7834 28.493
93275 2 20.7845 14.8634 28.6388
93276 2 20.2899 18.5471 28.7803
93277 2 18.8663 12.7956 29.5897
93278 2 19.0747 16.5063 29.5654
93279 2 18.9067 20.49 29.759
93280 2 22.6613 12.7039 27.6566
93281 2 22.5044 16.6432 27.5658
93282 2 22.6242 20.2694 27.6053
93283 2 21.7902 13.1234 30.5703
93284 2 21.7672 16.654 30.4541
93285 2 21.9201 20.8631 30.4555
93286 2 21.265 10.6483 35.1253
93287 2 21.1742 14.6254 35.2509
93288 2 21.1468 18.5156 35.1442
93289 2 20.4221 12.718 33.4603
93290 2 20.4406 16.5985 33.4591
93291 2 20.6033 20.4856 33.4879
93292 2 21.9981 10.9092 32.4579
93293 2 22.3195 14.7612 32.6949
93294 2 22.1448 18.6818 32.4912
93295 2 18.1884 10.6571 34.3642
93296 2 18.2023 14.8059 34.5113
93297 2 18.199 18.5728 34.3338
93298 2 19.5808 10.7548 31.3647
93299 2 19.1003 14.6351 31.723
93300 2 19.075 18.4287 31.8128
93301 2 35.0541 10.5655 26.7673
93302 2 34.7054 14.4575 27.0719
93303 2 34.8322 18.3679 27.0972
93304 2 35.5606 12.5477 28.393
93305 2 35.4657 16.4493 28.7624
93306 2 35.4502 20.3872 28.6549
93307 2 33.9189 10.7048 29.3553
93308 2 33.9551 14.4999 29.618
93309 2 33.8507 18.2882 29.5195
36961 1 18.2963 -0.994927 38.9292
93311 2 37.4553 14.6289 27.9778
77869 2 10.3599 12.7397 23.7878
93313 2 36.5967 10.6281 30.3126
93314 2 36.7333 14.8408 30.5106
93315 2 36.5661 18.598 30.4985
93316 2 36.0777 12.6407 35.055
93317 2 36.0051 16.5809 35.0946
93318 2 36.3474 20.372 35.3823
93319 2 35.4097 10.8433 33.093
93320 2 35.4344 14.6131 33.4503
93321 2 35.3872 18.5982 33.5398
93322 2 36.8993 12.7865 32.4121
93323 2 36.7446 16.6906 32.5002
93324 2 36.7516 20.4875 32.542
93325 2 33.2181 12.8616 34.3431
93326 2 33.2862 16.6874 34.2161
93327 2 33.2702 20.3159 34.595
93328 2 34.1112 12.8579 31.6198
93329 2 33.93 16.3789 31.6889
93330 2 33.9893 20.3451 31.705
93331 2 29.9307 12.8504 26.6732
93332 2 29.715 16.4446 26.7769
93333 2 29.5391 20.4788 26.8169
93334 2 30.0811 10.7359 28.5217
93335 2 30.3362 14.8277 28.9296
93336 2 30.328 18.5551 28.7397
93337 2 28.875 12.8504 29.7133
93338 2 28.9077 16.6838 29.7294
93339 2 28.7548 20.4964 29.5053
93340 2 32.6702 12.5509 28.0278
93341 2 32.5608 16.416 27.9928
93342 2 32.5386 20.3212 27.6793
93343 2 31.7373 12.7075 30.5391
93344 2 31.5758 16.6215 30.5214
93345 2 31.8371 20.6533 30.4749
93346 2 31.0198 10.8313 35.1639
93347 2 31.2844 14.671 35.284
93348 2 31.0292 18.5666 35.2429
93349 2 30.3996 12.6767 33.5406
93350 2 30.6293 16.6515 33.5995
93351 2 30.1166 20.501 33.6232
93352 2 32.0025 10.5156 32.4759
93353 2 32.161 14.5616 32.6286
93354 2 32.0828 18.7112 32.5416
93355 2 28.2429 10.7735 34.4663
93356 2 28.4312 14.972 34.1811
93357 2 28.1201 18.3886 34.1829
93358 2 29.1285 10.7933 31.6695
93359 2 29.2313 14.7113 31.8053
93360 2 28.9597 18.4595 31.5929
94081 2 4.89526 22.4153 26.8086
94082 2 4.50676 26.3164 26.896
94084 2 5.3879 24.3377 28.7462
94085 2 5.45538 28.317 28.5718
94087 2 4.00475 22.4124 29.5639
94088 2 3.62502 26.2851 29.424
94090 2 7.46326 22.1489 27.5757
94091 2 7.54761 26.2211 27.5843
94093 2 6.7832 22.3639 30.4071
94094 2 6.75877 26.5321 30.4876
94096 2 6.16913 24.3311 35.1781
94097 2 6.32485 28.3294 35.2185
94099 2 5.4311 22.4329 33.3785
94100 2 5.4337 26.2158 33.5949
94102 2 7.01615 24.343 32.3422
94103 2 7.00337 28.1402 32.3876
94105 2 3.55568 24.3062 34.335
94106 2 3.50502 28.3122 34.4475
94108 2 4.08051 24.1513 31.429
94109 2 4.32119 28.1047 31.551
94111 2 -0.178473 24.257 26.6807
94112 2 -0.323455 28.313 26.7755
94114 2 0.607233 22.4646 28.3885
94115 2 0.556242 26.2558 28.5322
94117 2 -1.0904 24.3159 29.3524
94118 2 -0.962968 28.3636 29.5615
94120 2 2.75695 24.3271 27.7416
94121 2 2.41824 28.2812 27.5813
94123 2 1.61725 24.2361 30.442
94124 2 1.68669 28.2488 30.3075
94126 2 1.29291 22.431 35.1476
94127 2 1.26878 26.475 35.0759
94129 2 0.483546 24.2716 33.3714
94130 2 0.592042 28.3102 33.3383
94132 2 1.95596 22.3242 32.6149
94133 2 2.0879 26.3286 32.5349
47075 2 0.227595 14.5322 47.5756
19724 1 29.953 26.3251 23.7519
94138 2 -0.897105 22.3948 31.7331
94139 2 -0.66911 26.1882 31.6245
94141 2 14.8992 22.3168 26.9134
94142 2 14.7828 26.2836 26.4877
94144 2 15.6037 24.2447 28.9572
94145 2 15.4199 28.3526 28.4869
94147 2 13.9324 22.3648 29.6505
94148 2 13.9618 26.3106 29.3706
94150 2 17.4439 22.5211 27.8156
94151 2 17.4649 26.3953 27.6473
94153 2 16.4435 22.0916 30.6401
94154 2 16.6568 26.1484 30.3127
94156 2 16.0411 24.4943 35.3199
94157 2 15.9944 28.4169 35.2958
94159 2 15.4985 22.4699 33.4461
94160 2 15.5236 26.3785 33.6361
94162 2 17.0223 24.2622 32.5295
94163 2 16.9735 28.1248 32.6291
94165 2 13.3631 24.4604 34.1276
94166 2 13.3943 28.4002 34.2007
94168 2 14.2504 24.5191 31.5791
94169 2 14.3186 28.1202 31.3424
94171 2 9.88206 24.3099 26.6028
94172 2 9.72236 28.3181 26.9047
94174 2 10.4584 22.4388 28.5986
94175 2 10.1036 26.2022 28.5119
94177 2 8.88604 24.2085 29.318
94178 2 9.03247 28.4021 29.6219
94180 2 12.6583 24.2899 27.9026
94181 2 12.482 28.1943 27.4814
94183 2 11.6207 24.5011 30.4865
94184 2 11.9109 28.034 30.3143
94186 2 11.334 22.1749 34.9455
94187 2 11.2275 26.3006 35.1087
94189 2 10.5927 24.4208 33.56
94190 2 10.5101 28.4125 33.1861
94192 2 12.0103 22.3158 32.3235
94193 2 12.0408 26.2727 32.3474
94195 2 8.3209 22.4088 34.0623
94196 2 8.05119 26.2176 34.2886
94198 2 9.1874 22.6096 31.6055
94199 2 9.16561 26.515 31.6275
94201 2 24.9219 22.4993 26.867
94202 2 24.6364 26.1298 27.0237
94204 2 25.4794 24.3246 28.5534
94205 2 25.501 28.2299 28.6244
94207 2 23.9438 22.3654 29.6357
94208 2 23.9888 26.1579 29.5517
94210 2 27.496 22.308 27.6078
94211 2 27.663 26.271 27.5528
94213 2 26.6307 22.3009 30.3529
94214 2 26.6189 26.5849 30.5074
94216 2 26.1432 24.3344 35.2068
94217 2 26.0897 28.2393 35.3179
94219 2 25.5048 22.4017 33.3566
94220 2 25.435 26.3121 33.4031
94222 2 26.8994 24.3273 32.3756
94223 2 27.0147 28.3318 32.4057
94225 2 23.2694 24.2232 34.3634
94226 2 23.3567 28.3562 34.1067
94228 2 24.0966 24.491 31.7105
94229 2 24.2945 28.0688 31.4891
94231 2 19.5099 24.27 26.6708
94232 2 19.9898 28.0306 26.8525
94234 2 20.3209 22.2849 28.52
94235 2 20.3392 26.1809 28.4709
94237 2 18.8155 24.0849 29.4953
94238 2 19.007 28.1881 29.2247
94240 2 22.2909 24.0659 27.725
94241 2 22.7975 28.202 27.5787
94243 2 21.7736 24.4723 30.291
94244 2 21.7491 28.135 30.4028
94246 2 20.8944 22.3134 35.1198
94247 2 21.3075 26.1601 35.0467
94249 2 20.5412 24.2288 33.1889
94250 2 20.4664 28.1358 33.2898
94252 2 21.906 22.45 32.7384
94253 2 21.8097 26.146 32.4002
94255 2 18.1174 22.2829 34.1875
94256 2 18.1623 26.2417 34.2989
94258 2 18.9916 22.4293 31.6714
94259 2 19.1631 26.1917 31.4295
94261 2 34.4353 22.3635 26.7597
94262 2 34.9793 26.3636 26.9724
94264 2 35.5687 24.1487 28.7297
94265 2 35.5241 28.2854 28.5111
94267 2 33.94 22.2285 29.6573
94268 2 34.0223 26.2902 29.5982
94270 2 37.5325 22.3029 27.7549
92326 2 21.2123 -0.769037 35.3243
94273 2 37.1409 22.2017 30.2127
94274 2 36.8162 26.2853 30.5379
94276 2 36.0877 24.3369 35.1921
94277 2 36.1005 28.1646 35.2714
94279 2 35.4213 22.3831 33.257
94280 2 35.3811 26.2746 33.7025
94282 2 36.7894 24.3629 32.272
94283 2 36.9045 28.097 32.8072
94285 2 33.1175 24.4693 34.3291
94286 2 33.2117 28.4074 34.3839
94288 2 34.091 24.3283 31.6432
94289 2 34.0961 28.2938 31.6477
94291 2 29.8822 24.3136 26.653
94292 2 29.8179 28.3227 26.582
94294 2 30.4106 22.4685 28.6277
94295 2 30.2854 26.3184 28.356
94297 2 28.8787 24.5 29.5015
94298 2 29.0155 28.3774 29.279
94300 2 32.8183 24.3103 27.8408
94301 2 32.6 28.2153 27.8325
94303 2 31.948 24.5057 30.3244
94304 2 31.6526 28.5192 30.537
94306 2 31.0603 22.6044 35.5157
94307 2 30.9368 26.5722 35.3046
94309 2 30.3576 24.5296 33.4911
94310 2 30.3383 28.4767 33.5419
94312 2 31.949 22.3705 32.7745
94313 2 31.6954 26.3752 32.4584
94315 2 28.3097 22.6401 34.2649
94316 2 28.175 26.463 34.21
94318 2 29.4311 22.4766 31.466
94319 2 28.9263 26.5832 31.6668
109579 2 25.2067 22.5926 42.8664
107522 2 4.44389 3.03609 36.2339
107523 2 4.70139 6.86902 36.0968
107524 2 5.56704 1.23662 37.3915
107525 2 5.31109 4.93045 37.9839
107526 2 5.21486 8.68456 37.9946
109577 2 26.1467 28.2716 44.8051
107528 2 4.06016 2.96723 38.9635
107529 2 3.6321 6.71538 38.6422
109538 2 8.79014 28.2032 39.0663
107531 2 7.58398 3.32265 36.9515
107532 2 7.59301 6.68783 37.0963
47074 2 0.199111 10.8165 47.5678
107534 2 6.72512 3.23687 39.6121
107535 2 6.67532 6.78022 39.8315
107536 2 5.80515 1.05778 44.5674
107537 2 6.28577 5.01127 44.8373
107538 2 5.8757 8.89158 44.5854
109576 2 25.6504 24.3725 44.6711
107540 2 5.40489 2.92745 42.9582
107541 2 5.58868 7.00777 43.0123
107542 2 6.85556 1.01283 41.7497
107543 2 6.76987 4.94985 41.7114
107544 2 6.92359 8.79536 41.8601
107545 2 3.09321 0.860504 43.601
107546 2 3.19151 4.91115 43.7316
107547 2 3.11213 8.57916 43.4321
107548 2 4.32091 1.08758 41.044
107549 2 4.21385 4.99433 41.1399
107550 2 3.96767 8.47966 41.0182
107551 2 -0.458808 0.913225 35.8803
107552 2 -0.624764 5.00998 36.3173
107553 2 -0.180572 8.94308 36.0028
109537 2 8.73992 24.152 39.026
107555 2 0.168245 2.91761 37.8919
107556 2 0.319378 6.83466 37.8954
107557 2 -1.42352 0.824305 38.6161
107558 2 -1.09743 4.89383 38.9068
107559 2 -1.47252 8.84712 38.7029
107560 2 2.46015 0.936836 36.9141
107561 2 2.34114 4.86281 37.1041
107562 2 2.44858 8.75541 37.0178
107563 2 1.46095 1.19468 39.5364
107564 2 1.77718 5.007 39.6184
107565 2 1.67423 8.74529 39.5521
109574 2 26.5462 26.799 39.8787
107567 2 0.836228 3.04905 44.4612
107568 2 1.04597 7.09922 44.7678
107569 2 0.333379 0.945796 42.7277
107570 2 0.36826 4.98238 42.8301
107571 2 0.249152 8.86914 43.0115
109510 2 17.3142 22.67 37.0289
107573 2 1.89384 2.86122 41.7985
107574 2 1.66808 6.89435 41.8236
109535 2 10.1578 26.3298 37.9054
107530 2 7.68441 -0.629055 36.8382
91 1 18.8396 -0.838356 45.2195
109534 2 10.4181 22.3414 37.7188
107579 2 -0.913197 3.09128 41.0837
107580 2 -0.939469 6.75994 40.8111
109573 2 26.4511 22.3589 39.8098
107582 2 14.7143 3.15637 36.0129
107583 2 14.5904 6.72111 35.9746
107584 2 15.3266 1.05455 37.9078
107585 2 15.3848 4.9929 37.8771
107586 2 15.07 8.80233 37.9053
109532 2 9.69289 28.2573 36.0951
107588 2 13.7955 3.08355 38.6591
107589 2 13.7233 6.79923 38.9867
76999 2 35.9317 -1.02823 23.7947
107591 2 17.6347 3.00716 37.0262
107592 2 17.221 6.98151 37.0997
109571 2 27.3319 26.339 37.1734
107594 2 16.6496 3.17974 39.884
107595 2 16.2814 7.06094 39.892
107596 2 15.6679 1.03259 44.5394
107597 2 16.2024 4.89369 44.7583
107598 2 16.0201 8.84006 44.5655
109531 2 9.5794 24.362 36.2253
107600 2 15.1263 2.84881 42.7916
107601 2 15.2971 6.9627 42.6885
107602 2 16.8869 1.02055 41.9061
107603 2 16.8448 4.7178 42.095
107604 2 16.7632 8.83486 41.7737
107605 2 13.0817 1.04328 43.6411
107606 2 13.1008 4.88473 43.7798
107607 2 13.0759 8.71643 43.5018
107608 2 14.1096 0.84377 40.9317
107609 2 14.1726 4.7923 41.1505
107610 2 14.0396 8.68514 40.921
107611 2 9.69642 1.1756 36.0223
107612 2 9.69557 4.91478 36.0481
107613 2 9.78224 8.83602 36.205
109529 2 14.0555 28.132 41.0963
107615 2 10.3919 3.14341 37.8732
107616 2 10.2766 6.95493 37.8285
107617 2 8.84375 1.21381 38.6943
107618 2 9.18092 4.99189 38.8938
107619 2 8.88987 8.83889 38.9991
107620 2 12.4714 1.16771 37.0802
107621 2 12.51 4.92238 36.9414
107622 2 12.4318 8.95062 37.064
107623 2 11.7095 1.04847 39.7063
107624 2 11.8699 4.79642 39.984
107625 2 11.5725 8.88498 39.6393
109570 2 27.3202 22.2027 37.0492
107627 2 10.7701 2.94928 44.6572
107628 2 10.7536 6.66704 44.682
107629 2 10.3306 0.847367 42.6952
107630 2 10.0097 4.94153 42.7445
107631 2 10.1556 8.80537 42.5796
109568 2 23.4387 26.224 39.1184
107633 2 11.8869 2.84869 41.7251
107634 2 11.6238 6.96776 42.0099
19687 1 19.7804 22.2035 23.9029
107636 2 8.24006 2.85878 43.5925
107637 2 8.14703 7.01604 43.9692
109508 2 13.6867 26.4544 38.9982
107639 2 9.13857 2.99997 40.8629
107640 2 8.82468 6.94297 41.06
109567 2 23.7616 22.4805 38.9352
107642 2 24.6732 2.99543 36.2025
107643 2 24.5872 6.85766 36.1937
107644 2 25.5264 1.18091 38.1182
107645 2 25.1998 4.93583 37.9835
107646 2 25.1907 8.81123 38.0258
109565 2 25.0322 28.4138 38.0905
107648 2 23.6426 3.08118 38.9746
107649 2 23.6603 6.82406 38.9629
109564 2 25.1755 24.4743 38.3593
107651 2 27.5733 2.96589 37.1296
107652 2 27.2266 6.6455 37.2396
107686 2 20.9758 -0.930941 44.6761
107654 2 26.5214 3.32526 39.8018
107655 2 26.4956 6.73816 39.7004
107656 2 26.0217 1.23143 44.7482
107657 2 25.778 5.01192 44.748
107658 2 25.8115 8.85312 44.777
109562 2 24.4507 26.4288 36.5062
107660 2 25.2461 3.1679 42.9299
107661 2 25.1715 6.79365 42.8306
107662 2 26.6681 1.36833 41.9359
107663 2 26.8241 4.927 41.9063
107664 2 26.4544 8.78404 41.78
107665 2 23.0884 1.1799 43.8273
107666 2 22.8743 4.97058 43.7057
107667 2 23.0569 8.64481 43.9374
107668 2 24.0606 1.11174 41.1102
107669 2 23.7801 4.88624 41.1708
107670 2 23.894 9.03262 41.0429
107671 2 19.7318 1.20507 36.3113
107672 2 19.7447 5.05647 36.2153
107673 2 19.5335 8.86135 36.4839
109561 2 24.4874 22.405 35.9556
107675 2 20.2885 3.0188 38.133
107676 2 20.0133 6.96031 38.3111
107677 2 18.8557 1.14095 39.1515
107678 2 18.7003 4.94476 38.8231
107679 2 18.5463 8.94578 39.0734
107680 2 22.5926 1.16745 37.2794
107681 2 22.5006 5.01644 37.2776
107682 2 22.251 8.89134 37.3418
107683 2 21.6827 1.09924 39.9195
107684 2 21.6223 4.97583 39.9681
107685 2 21.4695 9.00211 39.9181
109559 2 8.98276 25.9307 40.9285
107687 2 20.8391 3.08762 44.7926
107688 2 20.7959 7.09903 44.5473
107689 2 20.0445 0.763522 42.7745
107690 2 20.2887 5.01754 42.8064
107691 2 20.035 8.83893 42.7833
109558 2 9.13232 22.1375 41.1553
107693 2 21.554 2.93542 42.1744
107694 2 21.8447 6.84909 41.843
109528 2 14.1454 24.623 40.9457
107696 2 17.9578 2.82368 43.8318
107697 2 18.0421 7.04284 43.6999
109556 2 8.05943 26.2671 43.4524
107699 2 19.0481 3.14502 41.1251
107700 2 18.817 6.73965 40.8122
109555 2 8.26405 22.4922 43.8836
107702 2 34.5159 2.9217 36.3812
107703 2 34.6773 7.06885 36.4936
107704 2 35.3051 0.923532 37.8792
107705 2 35.251 4.9209 38.1195
107706 2 35.2487 8.83428 38.441
109522 2 16.6312 24.4474 41.8056
107708 2 33.6505 2.84499 38.8657
107709 2 33.5967 6.803 39.1563
109526 2 13.0056 28.3141 43.9437
107707 2 33.6053 -0.948491 38.8204
18447 1 5.1036 8.69817 23.8934
109525 2 13.1028 24.6754 43.7426
107714 2 36.7338 3.18046 39.8536
107715 2 36.744 6.69378 39.6381
107716 2 35.9992 1.14277 44.6105
107717 2 35.9094 4.91443 44.6071
107718 2 36.0051 8.69551 44.7446
109520 2 15.2705 26.3876 42.7665
107720 2 35.5705 2.9891 42.8977
107721 2 35.1452 7.01323 43.0191
107722 2 37.0834 1.10143 41.8512
107723 2 36.5852 5.14685 42.0176
107724 2 36.7342 8.79155 41.8725
107725 2 33.2431 1.27992 43.5246
107726 2 33.1177 4.97366 43.6539
107727 2 33.1171 8.85538 43.7058
107728 2 34.0843 1.08449 41.1234
107729 2 33.9245 4.76121 41.2012
107730 2 33.8865 8.6391 41.0827
107731 2 29.7445 1.10367 36.4012
107732 2 29.4849 5.09265 36.306
107733 2 29.404 8.91765 36.277
109553 2 11.9079 26.1356 41.9444
107735 2 30.2938 3.07978 37.9704
107736 2 30.3277 6.8831 38.001
107737 2 28.7379 1.06175 39.0694
107738 2 28.8441 4.88066 39.0194
107739 2 28.6499 8.83228 38.7156
107740 2 32.2907 0.982177 37.2609
107741 2 32.329 5.00777 37.3302
107742 2 32.3274 8.77634 37.2581
107743 2 31.8054 0.988526 39.8359
107744 2 31.6344 5.10617 39.9304
107745 2 31.34 8.90576 39.677
109507 2 13.7059 22.4977 38.9902
107747 2 30.9427 3.04528 44.5522
107748 2 30.8672 6.76571 44.5364
107749 2 30.2952 1.00903 42.7592
107750 2 30.1998 4.79832 42.9848
107751 2 30.036 8.85126 42.6267
109552 2 12.0871 22.5923 41.9429
107753 2 31.9743 3.00516 41.7273
107754 2 31.7427 6.90379 41.9112
109550 2 10.378 28.2589 42.6721
107756 2 28.1214 2.99842 43.6771
107757 2 28.2352 6.94232 43.7347
109523 2 16.6664 28.304 42.0097
107759 2 28.8721 3.06551 41.091
107760 2 29.0329 7.10526 40.7887
108481 2 4.60329 10.7644 36.0472
108482 2 4.69182 14.5807 36.2657
108483 2 4.70031 18.35 36.2025
108484 2 5.28208 12.608 37.9724
108485 2 5.34002 16.4972 38.0465
108486 2 5.2284 20.3821 38.2057
108487 2 3.71284 10.657 38.9374
108488 2 3.61811 14.5487 39.2241
108489 2 3.73657 18.3387 39.1169
108490 2 7.38839 10.674 37.2053
108491 2 7.35479 14.4797 37.4319
108492 2 7.5483 18.2566 37.1792
108493 2 6.46398 10.5509 39.6987
108494 2 6.66546 14.3378 39.8752
108495 2 6.58197 18.5552 39.7699
108496 2 6.04077 12.6005 44.6051
108497 2 5.62852 16.4667 44.754
108498 2 5.92163 20.269 44.624
108499 2 5.26391 10.6803 42.9482
108500 2 5.13594 14.7449 42.7049
108501 2 5.23903 18.3587 42.8439
108502 2 6.73106 12.4702 41.8119
108503 2 6.68571 16.451 41.9125
108504 2 6.86207 20.3263 41.9454
108505 2 3.2491 12.6588 43.7265
108506 2 3.0101 16.5299 43.547
108507 2 3.09757 20.3781 43.8761
108508 2 4.04393 12.5487 41.0774
108509 2 3.74824 16.6515 41.0825
108510 2 3.82696 20.2687 41.1884
108511 2 -0.0907311 12.688 36.314
108512 2 -0.235617 16.569 36.0691
108513 2 -0.245617 20.4748 36.2095
108514 2 0.432379 10.7134 37.9787
108515 2 0.320797 14.6316 37.9401
108516 2 0.603542 18.4197 38.0541
108517 2 -1.16067 12.525 38.8035
108518 2 -1.25253 16.611 38.9074
108519 2 -0.986455 20.4349 38.9929
108520 2 2.662 12.7154 37.0735
108521 2 2.49603 16.5333 37.2259
108522 2 2.49833 20.7223 36.951
108523 2 1.69208 12.5977 39.852
108524 2 1.46303 16.5412 39.8815
108525 2 1.61776 20.3462 39.7943
108526 2 1.21467 10.814 44.5237
108527 2 0.93303 14.6274 44.8065
108528 2 1.02367 18.5496 44.6462
108529 2 0.276732 12.5621 42.4724
108530 2 0.316175 16.5217 42.8323
108531 2 0.37326 20.36 42.7498
108532 2 1.72921 10.391 41.8774
108533 2 1.76427 14.4145 41.8662
108534 2 1.87975 18.4077 41.8483
46270 2 37.1007 -0.809901 46.7756
36868 1 5.72574 -0.643202 38.0421
107575 2 -1.83935 -0.874363 43.5995
108538 2 -0.984881 10.6511 40.871
108539 2 -0.812289 14.6045 40.8978
108540 2 -1.15003 18.5451 41.0004
108541 2 14.6782 10.6668 36.3784
108542 2 14.8191 14.609 36.3671
108543 2 14.7592 18.6332 36.3355
108544 2 15.2095 12.7113 37.988
108545 2 15.5333 16.5389 38.1968
108546 2 15.1859 20.6766 37.8364
108547 2 13.7687 10.5274 39.0181
108548 2 13.6443 14.6562 38.8297
108549 2 14.1116 18.7477 39.2269
108550 2 17.336 10.8234 37.3667
108551 2 17.4425 14.7905 37.1625
108552 2 17.5409 18.7054 36.9337
108553 2 16.3368 10.9422 39.6363
108554 2 16.4162 14.645 39.9839
108555 2 16.7156 18.8806 39.6367
108556 2 15.6241 12.6365 44.6102
108557 2 16.1198 16.5777 44.7666
108558 2 15.9829 20.4954 44.8856
108559 2 15.2679 10.7221 42.8617
108560 2 15.2976 14.6459 42.8679
108561 2 15.31 18.4914 42.8261
108562 2 16.4943 12.7518 42.003
108563 2 16.8273 16.6288 41.852
108564 2 16.7751 20.5037 42.3591
108565 2 12.7799 12.5655 43.6078
108566 2 13.0962 16.5661 43.7576
108567 2 13.0458 20.3964 43.8873
108568 2 13.7172 12.4871 41.2369
108569 2 14.2264 16.5683 41.0007
108570 2 14.0043 20.7148 41.2215
108571 2 9.59362 12.8285 36.2597
108572 2 9.68259 16.7108 36.4918
108573 2 9.80749 20.2945 36.1136
108574 2 10.295 10.8022 38.2098
108575 2 10.411 14.7095 37.9696
108576 2 10.1582 18.4379 37.9769
108577 2 8.71478 12.6559 38.9759
108578 2 8.9803 16.4457 38.7978
108579 2 9.06622 20.2688 38.8921
108580 2 12.5879 12.5124 37.045
108581 2 12.4181 16.6815 37.0159
108582 2 12.3041 20.1772 36.9477
108583 2 11.3605 12.9178 39.8271
108584 2 11.8836 16.9777 39.663
108585 2 11.793 20.3851 39.9498
108586 2 10.6449 10.7835 44.6587
108587 2 10.7418 14.6766 44.5025
108588 2 10.7889 18.469 44.8121
108589 2 10.0059 12.7008 42.729
108590 2 10.4752 16.5868 42.9139
108591 2 10.5619 20.4433 42.8731
108592 2 11.516 10.6263 41.7346
108593 2 11.6982 14.7068 41.8393
108594 2 11.7413 18.2882 41.8557
108595 2 8.17728 10.4841 43.8088
108596 2 8.09383 14.7196 43.6988
108597 2 8.06678 18.3914 43.7657
108598 2 8.51255 10.6689 41.0885
108599 2 8.97647 14.6047 41.0612
108600 2 8.79231 18.0722 41.1308
108601 2 24.519 10.9308 36.1206
108602 2 24.7498 14.7979 36.2167
108603 2 24.482 18.373 36.1508
108604 2 25.2757 12.7453 38.129
108605 2 25.0024 16.6335 38.1645
108606 2 25.268 20.4438 37.9701
108607 2 23.5503 10.6678 38.7925
108608 2 23.3717 14.5211 39.2431
108609 2 23.5881 18.6488 38.9766
108610 2 27.4034 10.7157 37.1566
108611 2 27.4357 14.7491 37.4886
108612 2 27.4369 18.435 37.0312
108613 2 26.4268 10.5871 39.6522
108614 2 26.5211 14.7755 39.881
108615 2 26.6246 19.026 39.711
108616 2 25.6943 12.6704 44.567
108617 2 26.0716 16.6514 44.6549
108618 2 25.9656 20.4466 44.6824
108619 2 24.9534 10.8142 42.9807
108620 2 25.3548 14.4909 42.8022
108621 2 25.2115 18.5201 42.7095
108622 2 26.6686 12.6071 41.7717
108623 2 26.9519 16.4657 41.9504
108624 2 26.6245 20.6275 41.9922
108625 2 23.089 13.0097 43.7821
108626 2 23.0852 16.3716 43.674
108627 2 22.8772 20.4657 43.9782
108628 2 23.825 12.6457 41.0304
108629 2 23.9368 16.2559 41.1461
108630 2 23.9671 20.4554 41.3017
108631 2 19.6779 12.9307 36.069
108632 2 19.6189 16.5805 36.3133
108633 2 19.6556 20.53 36.2879
108634 2 19.8839 10.9945 38.1385
108635 2 20.2673 14.6785 38.088
108636 2 20.3801 18.4341 38.0567
108637 2 18.6085 12.7249 38.8321
108638 2 18.6805 16.5105 39.0829
108639 2 18.9363 20.4455 39.0229
108640 2 22.2579 12.6486 37.1538
108641 2 22.2974 16.7106 36.8635
108642 2 22.4969 20.5872 37.4196
108643 2 21.2841 12.4363 39.8514
108644 2 21.8078 16.665 39.781
108645 2 21.5726 20.8536 39.7839
108646 2 21.0277 10.7305 44.7945
108647 2 20.5394 14.6145 44.471
108648 2 20.931 18.4034 44.756
108649 2 20.3299 12.7974 42.7977
108650 2 20.2576 16.4829 42.6889
108651 2 19.9753 20.4976 43.0016
108652 2 22.0637 10.8612 41.8209
108653 2 21.7641 14.6638 42.0129
108654 2 21.7614 18.5962 41.7444
108655 2 17.9222 10.9569 43.701
108656 2 17.9038 14.6304 43.8096
108657 2 17.9032 18.337 43.7739
108658 2 18.8176 11.1682 40.9727
108659 2 18.8426 14.2887 40.9908
108660 2 18.8851 18.8016 41.1443
108661 2 34.6716 10.7358 36.137
108662 2 34.5349 14.4819 36.176
108663 2 34.5389 18.5267 36.3778
108664 2 35.0906 12.6034 38.0384
108665 2 35.0403 16.6284 38.1648
108666 2 34.9944 20.2959 38.2527
108667 2 33.7292 10.6197 39.0962
108668 2 33.7205 14.6743 39.0739
108669 2 33.379 18.4446 38.8613
108670 2 37.1641 10.9449 37.1507
18537 1 20.0473 6.74091 23.6998
78859 2 25.772 22.6273 23.6442
108673 2 36.7505 10.5628 39.706
108674 2 36.3871 14.6655 40.0146
108675 2 36.4493 18.5985 40.0588
108676 2 35.5752 12.4726 44.8755
108677 2 35.8772 16.5161 44.6463
108678 2 35.9625 20.4782 44.363
108679 2 35.0306 10.8258 42.7639
108680 2 35.0336 14.543 42.805
108681 2 35.2246 18.4837 42.8305
108682 2 36.5723 12.6129 41.7765
108683 2 36.6722 16.6682 41.9066
108684 2 36.6864 20.4978 41.7002
108685 2 32.9556 12.4803 43.8781
108686 2 33.0399 16.7563 43.7901
108687 2 33.0733 20.3495 43.7883
108688 2 33.8875 12.7786 40.9852
108689 2 33.9292 16.6162 40.9062
108690 2 33.748 20.434 41.0708
108691 2 29.6016 12.7865 36.351
108692 2 29.6754 16.6027 36.3977
108693 2 29.4321 20.5363 36.3162
108694 2 30.2215 10.9306 38.0922
108695 2 30.3335 14.6595 38.1628
108696 2 29.9367 18.4186 37.891
108697 2 28.826 12.7466 39.1485
108698 2 28.4488 16.7007 38.9667
108699 2 28.5936 20.6591 38.9544
108700 2 32.4955 12.4008 37.3808
108701 2 32.351 16.57 37.2925
108702 2 32.1295 20.4451 37.2052
108703 2 31.5977 12.7981 40.0275
108704 2 31.2087 16.6003 39.9866
108705 2 31.2772 20.4642 39.9159
108706 2 30.7813 10.7291 44.5273
108707 2 30.8246 14.6246 44.5519
108708 2 30.9449 18.7102 44.754
108709 2 30.0847 12.7372 42.587
108710 2 30.2539 16.6545 42.9638
108711 2 29.9541 20.3751 42.9412
108712 2 31.6937 10.7609 41.7659
108713 2 31.7244 14.923 42.0782
108714 2 31.404 18.414 41.8555
108715 2 27.8628 10.5858 43.8159
108716 2 27.8395 14.7627 43.6037
108717 2 27.9954 18.5358 43.6995
108718 2 28.9757 10.5127 40.8961
108719 2 28.9434 14.6594 41.383
108720 2 28.8659 18.8172 41.1917
109441 2 4.81402 22.3485 36.1918
109442 2 4.71057 26.1661 36.2581
109444 2 5.3083 24.1563 38.0025
109445 2 5.3739 28.2039 38.1868
109447 2 3.97169 22.3194 39.0679
109448 2 3.68575 26.2798 39.116
109450 2 7.27973 22.2471 37.3533
109451 2 7.54871 26.3684 37.363
109453 2 6.57225 22.3719 40.0501
109454 2 6.48109 26.2045 39.7687
109456 2 5.91508 24.3153 44.4037
109457 2 5.88158 28.133 44.4832
109459 2 5.25203 22.3496 42.8824
109460 2 5.4454 26.2489 42.6879
109462 2 6.65207 24.1774 42.0532
109463 2 6.58621 28.3078 41.792
109465 2 3.13383 24.2129 44.0054
109466 2 3.10737 28.2155 43.7642
109468 2 4.09249 24.0592 41.0426
109469 2 3.97657 27.7694 41.078
109471 2 -0.241253 24.423 36.2121
109472 2 -0.0808577 28.3921 36.0634
109474 2 0.388768 22.476 37.8191
109475 2 0.350088 26.338 37.7978
109477 2 -1.11502 24.2444 38.7705
109478 2 -1.19876 28.1426 38.8839
109480 2 2.64122 24.4338 37.0054
109481 2 2.54006 28.1734 37.3326
109483 2 1.52864 24.377 39.842
109484 2 1.65128 28.3273 40.0723
109486 2 0.73284 22.3245 44.7668
109487 2 0.899749 26.2966 44.8553
109489 2 0.38434 24.2548 43.0012
109490 2 0.302196 28.0937 43.0531
109492 2 1.91505 22.2433 42.0234
109493 2 1.89402 26.1053 42.0779
18554 1 35.0021 5.17558 23.8671
19149 1 29.9729 18.2322 23.8057
109498 2 -1.10648 22.2666 41.089
109499 2 -0.987074 26.4319 41.0807
109501 2 14.6596 22.3561 36.2052
109502 2 14.5542 26.2459 36.257
109504 2 15.3811 24.5234 37.7054
109505 2 15.0728 28.4371 37.9803
46081 2 4.37156 -0.694383 45.6551
76915 2 8.60641 -0.679809 24.9331
107587 2 13.8323 -0.821811 38.9357
77900 2 25.5813 14.7914 23.9926
27658 1 6.70103 -0.969903 35.0729
37003 1 30.0128 -0.825865 42.6386
92266 2 11.3905 -0.859902 34.8288
36904 1 15.6055 -0.814784 38.0652
36940 1 25.6752 -0.75635 38.2359
92338 2 19.6352 -1.01284 31.3253
36952 1 26.9522 -0.695667 41.8099
78739 2 5.78244 22.1852 23.9673
27745 1 18.9378 -0.788202 29.6837
27772 1 37.4058 -0.56751 32.2256
19705 1 34.9565 24.2423 23.7349
38151 1 28.3973 30.3353 39.1046
36955 1 19.2557 -0.929302 36.0364
36997 1 28.4951 -0.756375 39.2416
46210 2 27.2564 -0.863049 46.6484
18478 1 16.922 -0.875488 25.7758
78861 2 25.9563 30.1745 23.865
107674 2 20.1154 -0.760544 37.9674
28890 1 27.2711 30.2065 32.1845
28926 1 37.301 29.7442 32.496
19704 1 36.106 30.3935 25.4408
27694 1 16.7696 -0.703827 35.1511
109581 2 25.3611 30.2288 42.9568
18550 1 36.9482 -0.904294 25.7452
107746 2 31.0253 -0.939319 44.5019
76966 2 21.1855 -0.86624 25.4782
27700 1 17.7882 -0.825627 32.2577
1173 1 -1.18403 30.2418 45.5521
38142 1 36.845 30.2855 41.7818
92335 2 18.4784 -0.647354 34.202
27703 1 9.65843 -0.775524 26.4643
107695 2 18.1725 -0.917507 43.3702
78897 2 18.5764 29.7036 24.7882
107572 2 1.89197 -0.906059 41.5335
92254 2 10.4575 -0.837505 28.2745
107539 2 5.49341 -0.837573 42.8593
94254 2 21.9496 30.1031 32.2109
18499 1 10.0304 -0.997408 23.5649
78768 2 1.26968 30.1782 25.6422
107641 2 24.7233 -0.645761 36.2373
92353 2 36.5172 -0.826736 30.4843
94320 2 29.0777 30.3598 31.5485
78741 2 5.82608 30.0063 23.7693
28905 1 20.2044 30.1969 33.2331
27736 1 27.6405 -0.969424 32.5139
28821 1 -0.481685 30.1996 26.5162
19617 1 0.435762 30.0062 23.6129
28812 1 6.71436 30.2712 35.3744
109449 2 3.9103 30.2463 39.0977
94248 2 20.9167 30.1576 35.2278
48192 2 37.1201 30.2165 46.4528
48063 2 14.3403 30.2451 45.8822
77035 2 28.5262 -0.939516 25.1998
28848 1 16.6145 30.219 35.1072
48012 2 7.24218 30.395 46.5351
38157 1 29.7903 30.3735 42.7862
94203 2 24.7237 30.0764 26.7175
1281 1 28.8408 30.2891 45.6358
109623 2 34.5731 30.1471 36.2295
109575 2 26.5484 30.1539 39.8537
28869 1 10.1251 30.2191 33.1305
28893 1 19.3825 30.1406 26.5086
94197 2 8.17916 30.4698 34.1209
94161 2 15.4469 30.1499 33.2427
109500 2 -0.843821 30.1073 41.1374
94275 2 36.4728 30.0827 30.6578
94128 2 1.40491 30.0401 35.096
28878 1 25.7446 30.0446 28.5324
109521 2 14.7921 30.3259 43.0138
109563 2 24.3943 30.2351 36.0276
38130 1 35.4619 30.0655 38.1684
38070 1 16.8634 30.1915 41.7268
28920 1 36.296 30.1111 35.251
38079 1 8.36726 30.1558 39.009
78888 2 21.1959 29.8235 25.4906
109635 2 36.3461 30.1556 39.8442
109443 2 4.77009 30.2057 36.3168
38028 1 6.18684 30.1686 44.6898
48183 2 34.3448 30.1894 45.82
109596 2 20.0185 30.2284 38.0118
94221 2 25.2202 30.2133 33.1051
38022 1 5.85577 30.0886 38.0141
94236 2 20.7063 30.1373 28.5732
94281 2 35.1872 30.2361 33.4509
109569 2 23.6037 30.1005 38.8571
109488 2 1.01921 30.0938 44.6129
38049 1 0.0200013 30.1454 42.8473
19689 1 19.9717 30.1111 23.6899
94296 2 30.3515 30.1913 28.6851
94269 2 33.7581 30.1066 29.5379
28827 1 -1.37109 30.2229 29.6417
94116 2 0.468886 30.2049 28.3629
78921 2 35.2614 30.0612 23.7549
94209 2 23.9086 29.9884 29.6005
109608 2 20.7714 30.2148 44.5043
28884 1 26.3083 30.2024 35.0756
28833 1 0.237098 30.0995 33.1609
38037 1 -0.897075 30.2378 36.0718
28806 1 6.0876 30.2191 28.4489
94140 2 -0.49302 30.278 31.532
109494 2 1.95883 30.1214 41.8996
94263 2 34.5869 30.2805 26.8043
78801 2 15.5726 30.0914 23.6502
48003 2 4.44652 30.0295 45.691
109452 2 7.68472 30.0631 37.1487
28899 1 18.8155 30.0032 29.7076
19632 1 16.7693 30.3418 25.5258
94194 2 12.2369 30.1557 32.2088
94089 2 3.85786 30.1331 29.5395
94212 2 27.5376 30.0594 27.3851
94176 2 10.4447 30.2317 28.4918
28935 1 28.3858 30.1354 29.5973
94260 2 19.1965 30.0351 31.4223
94083 2 4.98632 30.121 26.6922
78777 2 -1.43857 29.9951 24.9086
94134 2 2.09704 30.2408 32.2093
94101 2 5.39136 30.1846 33.1082
109548 2 10.7303 30.2486 44.5136
94188 2 11.2383 30.2253 34.92
94155 2 16.9445 30.1884 30.1344
109515 2 16.57 30.1622 39.7152
109461 2 5.15468 30.2877 42.7815
109641 2 35.0109 30.282 42.7481
109614 2 21.5785 30.0847 41.8357
38136 1 36.2769 30.1459 44.6329
48123 2 24.1496 30.0842 45.5873
109668 2 30.7051 30.3408 44.7116
38085 1 9.84972 30.1864 42.5185
94152 2 17.5146 30.0067 27.3466
19596 1 6.89443 30.0614 25.5797
109632 2 37.4446 30.2091 37.081
38145 1 28.7846 30.127 36.0258
19725 1 30.0733 30.2076 23.57
38043 1 -1.60384 30.2493 39.1247
78948 2 31.5062 30.2981 25.6168
48072 2 17.0042 30.2118 46.6632
109503 2 14.1679 30.3234 36.2418
38115 1 18.2691 30.1219 39.0603
27709 1 8.84334 -0.642731 29.6618
27652 1 6.26149 -0.687443 28.5911
107734 2 30.3076 -0.849349 38.2381
107692 2 21.6899 -0.866451 41.6521
92212 2 2.06991 -0.969506 32.191
27775 1 29.2555 -0.925476 26.9219
107755 2 27.9901 -0.707452 43.619
76906 2 11.7291 -0.993578 25.8026
92341 2 34.7444 -0.811461 26.6704
107650 2 27.6245 -0.771376 37.073
27787 1 30.1271 -0.79036 33.1301
92272 2 12.4428 -1.00493 32.5523
92179 2 5.4912 -1.06932 33.0338
107701 2 34.6911 -0.915279 36.2169
92392 2 32.0671 -0.865511 32.5538
92314 2 20.748 -0.744056 28.5596
92230 2 17.917 -0.631585 27.6859
107533 2 6.9705 -0.27394 39.4299
18514 1 26.7622 -0.913768 25.797
107626 2 10.6622 -0.936303 44.7627
36883 1 -0.546097 -1.07539 36.1513
78889 2 20.3277 24.2952 23.8194
76969 2 20.6748 1.29655 24.0407
46146 2 15.0185 8.74644 47.2492
617 1 15.2579 14.7769 47.4417
48094 2 10.0682 22.4564 47.4921
48215 2 29.6897 26.2381 47.4535
47164 2 25.1607 12.5125 47.3478
48095 2 10.0387 26.3232 47.2381
48185 2 34.7354 28.0505 47.4331
46116 2 0.0125611 6.91111 47.5873
64377 2 -1.19302 41.9119 14.5054
1161 1 4.2469 32.2642 0.441946
81838 2 28.4889 57.5663 22.1527
1167 1 5.73069 32.255 3.96516
1752 1 1.3724 43.7062 -0.219484
66295 2 -1.12788 57.6067 15.0104
49017 2 -1.00959 41.9943 5.62272
1182 1 2.2197 31.9333 6.16185
81832 2 31.0527 57.4092 22.0283
1188 1 2.99331 32.1996 3.19813
81823 2 32.7147 59.3491 20.2007
1197 1 14.2961 32.1574 0.50998
2398 1 21.3744 47.5489 -0.251318
1203 1 15.8827 32.2533 4.37981
80700 2 -1.31423 53.6816 22.1317
49015 2 -0.954488 34.3319 5.1921
81820 2 32.9031 59.7048 17.7256
1218 1 12.4278 32.2721 6.4529
81817 2 29.907 59.4753 20.3811
1224 1 13.0476 32.3646 3.00944
49976 2 -1.09841 49.7167 5.16605
1233 1 24.403 32.0608 0.488444
2308 1 6.40479 45.8142 -0.436353
1239 1 25.7825 32.1928 4.02354
19647 1 9.462 30.3163 20.6004
2330 1 -0.585569 49.6727 0.550194
81814 2 30.4819 57.4126 18.7037
1254 1 22.3572 32.0545 6.22408
81811 2 30.0313 59.844 16.8558
1260 1 23.0745 32.0278 3.26292
49016 2 -0.937012 38.1808 5.19738
1269 1 34.1084 32.1957 0.651726
64376 2 -1.46666 37.688 14.6006
1275 1 35.6338 32.1445 4.32184
81808 2 33.353 59.5338 22.7639
63423 2 15.2222 30.2622 7.25971
81802 2 36.3182 59.4447 21.892
1290 1 31.9034 32.0995 6.25897
49084 2 25.9813 35.9977 -0.339513
1296 1 32.7795 32.1025 3.25616
49145 2 35.6513 39.9821 -0.381074
79739 2 -1.00357 38.0132 22.1608
78792 2 17.7571 30.0428 17.6207
1735 1 4.19542 35.9679 0.357124
1736 1 4.26219 39.8565 0.721419
1737 1 4.29458 43.8179 0.27664
1738 1 7.24632 34.0935 6.53316
1739 1 6.94981 37.9209 6.50849
1740 1 7.15358 41.8854 6.11371
1741 1 5.66648 36.1066 4.41658
1742 1 5.5985 39.7414 4.32274
1743 1 5.69799 43.915 4.09482
1744 1 7.98347 34.4225 3.21373
1745 1 8.04997 38.1592 3.28851
1746 1 7.74684 41.9275 3.45074
50045 2 26.1511 51.7195 -0.372219
79873 2 37.4951 33.9271 19.8834
64375 2 -1.09273 33.9695 14.8879
1753 1 -0.949166 33.8409 0.396237
1754 1 -0.89243 37.9551 0.51474
1755 1 -0.673371 41.742 0.495203
1756 1 2.02366 35.7367 6.2507
1757 1 2.19995 39.6768 6.50193
1758 1 2.31391 43.6924 6.26622
1759 1 0.878543 33.9933 4.18093
1760 1 0.968892 37.959 4.05559
1761 1 1.07098 41.7392 4.31054
1762 1 3.03436 36.0212 3.17848
1763 1 2.96905 40.0137 2.86207
1764 1 2.86957 43.8891 3.14725
2884 1 6.51776 57.5228 -0.365786
65337 2 -1.21623 53.59 14.7763
49975 2 -1.09112 45.8882 5.18595
1771 1 14.2004 36.0371 0.716865
1772 1 14.2759 39.908 0.748248
1773 1 14.319 43.8918 0.830394
1774 1 17.2817 34.1615 6.42477
1775 1 17.2567 38.0287 6.43939
1776 1 16.9531 41.7661 6.53221
1777 1 15.704 36.0926 4.58218
1778 1 16.0967 40.0041 4.11088
1779 1 15.9228 43.88 4.39934
1780 1 17.8709 34.0724 3.30859
1781 1 18.0186 37.9866 3.24759
1782 1 17.8267 42.0993 3.22291
50935 2 -1.04062 57.3761 5.14308
49977 2 -0.928691 53.7501 5.29877
80831 2 37.7397 50.2394 17.8396
1789 1 9.1817 34.0692 0.640314
1790 1 8.98678 37.9418 0.460882
1791 1 9.07807 41.5418 0.593246
1792 1 12.0398 35.9704 6.29311
1793 1 12.1341 39.9424 6.23203
1794 1 11.9494 43.7986 6.0318
1795 1 10.6699 34.1029 4.14509
1796 1 10.927 37.9661 4.18939
1797 1 10.5517 41.9991 4.13636
1798 1 13.1085 35.9395 3.3875
1799 1 13.1509 39.9593 3.52485
1800 1 13.1352 43.8983 3.3811
65336 2 -1.27574 49.5428 14.766
49086 2 26.19 43.7273 -0.461545
10497 1 29.584 30.2783 7.25972
1807 1 24.2114 36.0665 0.838211
1808 1 24.1264 39.8433 0.836422
1809 1 24.2716 43.6702 0.839526
1810 1 26.9251 34.0172 6.23749
1811 1 26.9802 38.2015 6.38606
1812 1 26.9575 42.0152 6.34944
1813 1 25.5948 36.0854 4.30574
1814 1 25.7661 40.043 4.21405
1815 1 25.5256 43.8711 4.34724
1816 1 27.8472 34.1745 3.58757
1817 1 27.8613 37.9554 3.45609
1818 1 27.907 41.9254 3.59576
79870 2 37.507 34.0362 17.3449
19662 1 26.1083 30.3065 18.5525
2416 1 36.5531 45.8872 -0.423574
1825 1 19.3935 33.9993 0.551105
1826 1 19.288 37.8336 0.520963
1827 1 19.2159 41.7703 0.828391
1828 1 22.1032 36.0349 6.19944
1829 1 21.9884 40.0106 6.36068
1830 1 22.0378 44.1236 6.43351
1831 1 20.8613 33.8642 4.10687
1832 1 20.7421 38.1481 4.26268
1833 1 20.3705 42.1217 4.36936
1834 1 22.7503 36.1427 3.3569
1835 1 22.7313 40.3235 3.62025
1836 1 22.7201 43.9504 3.6138
64511 2 37.8478 37.6253 8.43432
2381 1 26.368 49.5165 -0.322098
48066 2 16.0053 32.2202 -0.542882
1843 1 33.9705 36.0824 0.709799
1844 1 34.0616 39.8811 0.561331
1845 1 34.2022 43.6117 0.567641
1846 1 37.1271 34.1849 6.18842
1847 1 36.9539 37.962 6.46346
1848 1 36.9778 41.9681 6.12527
1849 1 35.8103 36.0542 4.07368
1850 1 35.5471 40.0681 4.3906
1851 1 36.0787 43.9731 4.39379
1852 1 37.9085 33.7697 2.93752
1853 1 37.7448 38.085 3.2417
1854 1 38.1508 41.7708 3.48859
48108 2 11.9606 30.3125 6.20216
2310 1 6.58383 53.4763 -0.182403
51094 2 31.0875 57.5066 -0.581353
1861 1 29.1721 34.2597 0.616675
1862 1 29.3466 38.2729 0.901947
1863 1 29.0778 41.8776 0.847063
1864 1 32.0173 36.1599 6.47944
1865 1 32.2178 40.2877 6.4487
1866 1 31.8781 44.0551 6.49603
1867 1 30.6991 34.0528 4.34683
1868 1 30.6105 38.1087 4.52859
1869 1 30.7863 42.0605 4.27175
1870 1 32.7555 36.0422 3.50261
1871 1 32.6825 39.8841 3.387
1872 1 33.1281 43.8489 3.37915
78729 2 4.91506 30.341 20.4419
2992 1 36.4782 57.552 -0.258343
50074 2 20.9129 45.5786 -0.284584
2311 1 4.3243 47.8795 0.1908
2312 1 4.216 51.7039 0.678744
2313 1 4.4515 55.515 0.759326
2314 1 7.13341 45.8047 6.32741
2315 1 7.01842 49.6324 6.2369
2316 1 7.13497 53.4483 6.1807
2317 1 5.52771 47.7167 3.97581
2318 1 5.57774 51.6744 4.25517
2319 1 5.81736 55.5348 4.37195
2320 1 7.70613 45.8583 3.10208
2321 1 7.85569 49.7909 3.02278
2322 1 7.90405 53.5903 3.31495
1840 1 36.1345 34.2134 -0.267677
80699 2 -1.26827 49.438 22.2789
2326 1 1.46367 47.5573 -0.525266
2329 1 -0.899208 45.9896 0.680178
11546 1 -1.00702 49.7055 10.1764
2331 1 -0.547881 53.5786 0.398535
2332 1 2.28952 47.5907 6.05388
2333 1 2.34145 51.5578 6.30837
2334 1 2.41448 55.4159 6.24415
2335 1 0.680361 45.705 3.90594
2336 1 0.779228 49.521 4.25479
2337 1 0.846929 53.4681 4.30403
2338 1 3.01596 47.7799 2.8598
2339 1 2.93594 51.5624 3.30248
2340 1 3.11771 55.405 3.36165
49025 2 16.193 40.1353 -0.42147
2345 1 16.6449 49.7406 -0.0669751
1212 1 11.5403 32.3466 -0.292833
2347 1 14.159 47.6843 0.687779
2348 1 14.3478 51.5281 0.806021
2349 1 14.2988 55.3318 0.666646
2350 1 17.2993 45.8015 6.28058
2351 1 17.3379 49.5443 6.15812
2352 1 17.128 53.4713 6.29214
2353 1 15.7479 47.79 4.28444
2354 1 15.6164 51.597 4.32812
2355 1 15.5104 55.4494 4.34523
2356 1 17.9142 45.8881 3.24875
2357 1 18.1034 49.7609 3.39102
2358 1 17.805 53.714 3.12697
10488 1 36.8627 30.4554 15.6599
81658 2 -1.35916 57.4908 22.0517
1822 1 21.6515 36.0743 -0.297155
2365 1 9.29401 45.8622 0.60783
2366 1 9.30961 49.7248 0.621
2367 1 9.10567 53.903 0.581296
2368 1 12.2506 47.7828 6.13697
2369 1 12.0964 51.852 6.2184
2370 1 12.2249 55.6159 6.43271
2371 1 10.6755 45.8217 4.35018
2372 1 10.9257 49.8033 4.28955
2373 1 10.6709 53.6708 4.11001
2374 1 12.8182 47.6615 3.34155
2375 1 12.9798 51.9471 3.30699
2376 1 12.8056 55.6996 3.27337
1732 1 6.62176 33.9971 -0.330166
2399 1 21.5147 51.5627 -0.355951
78954 2 31.378 30.1914 21.8482
2383 1 24.1924 47.7754 0.617718
2384 1 24.3253 51.7108 0.642197
2385 1 24.1719 55.5314 0.589235
2386 1 27.0408 45.7849 6.39102
2387 1 27.1516 49.5358 6.41438
2388 1 27.1419 53.5762 6.14512
2389 1 25.3932 47.814 4.42725
2390 1 25.9068 51.5426 4.14898
2391 1 25.5926 55.4865 4.33051
2392 1 27.8104 45.6626 3.30852
2393 1 27.8058 49.5578 3.43418
2394 1 28.0854 53.7802 3.43362
49954 2 1.2538 45.6532 -0.605505
48966 2 6.01207 43.7468 -0.692123
48075 2 17.4626 30.3899 1.56728
2401 1 19.1327 45.6854 0.887522
2402 1 19.5031 49.791 0.704325
2403 1 19.2563 53.6376 0.617008
2404 1 22.1915 47.78 6.57763
2405 1 22.2736 51.7673 6.54714
2406 1 22.2538 55.8185 6.2574
2407 1 20.6154 45.8675 4.15314
2408 1 20.6873 49.6713 4.16637
2409 1 20.6665 53.702 4.59051
2410 1 22.7471 47.8829 3.15884
2411 1 22.8381 51.749 3.42186
2412 1 22.6967 55.4946 3.13951
2363 1 11.5631 51.7054 -0.281798
65335 2 -1.26491 45.8683 14.75
1734 1 6.34559 41.9271 -0.365868
2419 1 34.1384 47.456 0.93744
2420 1 34.1102 51.6579 0.974229
2421 1 34.2292 55.5537 0.616144
2422 1 37.225 45.9477 6.4087
2423 1 37.3585 49.6978 6.24122
2424 1 37.0661 53.4291 6.34745
2425 1 35.4153 47.7713 4.50828
2426 1 35.747 51.4969 4.11476
2427 1 35.4762 55.3405 4.36143
2428 1 37.8578 45.8893 3.4374
2429 1 37.9069 49.5908 3.47698
2430 1 37.9168 53.5724 3.43443
78855 2 27.5253 30.3924 20.0739
2974 1 21.5294 59.2866 -0.2932
49055 2 11.0512 37.8028 -0.241016
2437 1 29.053 45.9075 0.566691
2438 1 29.1004 49.5566 0.811455
2439 1 29.4535 53.5035 0.746566
2440 1 32.1663 47.7823 6.44155
2441 1 32.152 51.5725 6.3813
2442 1 32.1201 55.4352 6.43237
2443 1 30.5469 46.0243 4.07736
2444 1 30.832 49.679 4.185
2445 1 31.0421 53.6165 4.27628
2446 1 32.6757 47.7579 3.25173
2447 1 32.6001 51.5525 3.23961
2448 1 32.6199 55.6755 3.06558
79789 2 10.4838 35.9404 23.2491
1248 1 21.7157 32.0581 -0.240704
2887 1 4.41523 59.6183 0.741045
2890 1 6.95016 57.3698 6.43577
50944 2 16.3476 59.5522 -0.356929
2893 1 6.08928 59.3083 4.31568
2896 1 8.15282 57.4634 3.03057
10970 1 -1.04336 37.7382 10.1818
1858 1 31.4186 36.0612 -0.415401
2905 1 -0.52195 57.4259 0.753918
1842 1 36.4661 41.8374 -0.175749
2908 1 2.43611 59.2415 6.21953
2911 1 0.853875 57.3089 4.24517
81793 2 37.5925 57.3541 20.1726
2914 1 3.14896 59.1565 3.39159
49176 2 30.9759 41.9256 -0.150272
1805 1 26.3921 37.8468 -0.122141
2923 1 14.2396 59.3749 0.619864
2926 1 16.9791 57.473 6.15192
1787 1 11.5992 39.7759 -0.270066
2929 1 16.025 59.3481 4.1286
2932 1 18.1303 57.5268 3.25741
81790 2 37.7324 57.5099 17.7234
63420 2 -0.392909 30.4358 12.0868
2941 1 9.28925 57.6864 0.338076
2920 1 16.5728 57.5797 -0.304452
2944 1 12.1781 59.359 6.2103
2947 1 10.7784 57.4907 4.27333
49116 2 21.2383 41.9493 -0.537073
2950 1 13.1629 59.3547 3.63007
19713 1 29.1883 30.1353 16.5009
63597 2 28.6451 30.2596 14.6626
2959 1 24.2531 59.2829 0.84422
2962 1 27.238 57.4317 6.42227
2362 1 11.5397 47.7143 -0.196815
2965 1 25.4267 59.1736 4.47988
2968 1 27.947 57.5131 3.40225
49085 2 25.9052 39.8525 -0.435099
48964 2 5.92918 35.9899 -0.653624
2977 1 19.2555 57.4711 0.782861
2344 1 16.3959 45.8905 -0.381978
2980 1 22.0979 59.4346 6.49838
2983 1 20.5806 57.4588 4.25792
63456 2 10.6043 30.1435 9.01654
2986 1 22.9246 59.3004 3.24782
1841 1 36.419 38.0581 -0.342522
81787 2 35.0205 57.5005 20.8432
2995 1 34.2855 59.2796 0.886188
2998 1 37.082 57.3874 6.37815
81784 2 35.4068 59.3641 18.7538
3001 1 35.8335 59.3244 4.52509
3004 1 37.8386 57.3853 3.27434
2327 1 1.58088 51.5167 -0.290687
2364 1 11.5596 55.5984 -0.383719
3013 1 29.1657 57.4481 0.527531
50974 2 11.2769 57.4525 -0.547749
3016 1 31.937 59.5777 6.1093
3019 1 30.3623 57.3707 4.27527
81781 2 34.9834 57.597 16.9078
3022 1 32.687 59.2828 3.3824
10371 1 4.7997 31.9844 6.91981
80758 2 8.51418 46.0483 22.5155
10377 1 3.82308 31.8773 10.1075
81778 2 18.6821 57.7262 22.4348
10383 1 5.21096 32.1053 13.5535
80754 2 11.4792 53.7298 21.794
80753 2 11.3389 49.8486 21.9233
10392 1 0.879139 32.0441 8.89628
79823 2 26.1303 40.1286 22.2437
10398 1 1.93998 32.117 15.7024
81772 2 21.3914 57.5721 22.1021
10404 1 2.26135 32.1261 12.6441
10407 1 14.9638 32.2225 7.28829
49146 2 36.0857 43.6502 -0.566874
10413 1 14.2877 32.0518 10.1925
78795 2 17.4932 30.1517 20.2276
10419 1 15.4258 31.8596 13.8011
80752 2 11.1002 45.9861 21.6133
81763 2 22.8303 59.2291 19.932
10428 1 11.194 32.1579 9.22086
1769 1 16.4634 38.1576 -0.110189
10434 1 11.6791 32.0113 15.3558
81760 2 22.6506 59.8129 17.4598
10440 1 12.7149 31.7476 12.771
10443 1 24.895 32.2035 6.80009
81757 2 20.1941 59.3326 20.5
10449 1 24.339 32.2702 10.5306
80745 2 12.7423 55.8168 20.0009
10455 1 25.392 32.3764 14.1226
1806 1 26.4194 41.6671 -0.237631
81754 2 20.4997 57.3472 18.8638
10464 1 21.6159 32.0104 9.17435
80744 2 12.7352 51.791 20.1688
10470 1 21.8207 32.217 15.8832
81751 2 19.901 59.5762 16.8491
10476 1 22.7501 32.1578 13.1429
10479 1 34.6751 32.1393 7.19365
81748 2 23.4848 59.5469 22.2169
10485 1 33.8738 32.3951 10.5136
81742 2 26.102 59.2469 21.8699
10491 1 35.2216 32.2168 13.9493
1221 1 10.7981 30.3769 4.28192
49056 2 11.076 41.8796 -0.296274
10500 1 31.2161 32.1306 9.41728
1824 1 21.5106 43.7921 -0.209397
10506 1 31.6347 32.1274 15.9857
10395 1 -1.03975 30.2439 10.3245
10512 1 32.4875 32.1599 13.1141
10945 1 4.5961 35.8125 7.15905
10946 1 4.81621 39.7282 7.27577
10947 1 4.81315 43.8843 7.06588
10948 1 6.04702 33.8059 9.21738
10949 1 6.08202 37.7189 9.26109
10950 1 6.01957 41.6773 9.09432
10951 1 3.86368 35.784 9.96012
10952 1 4.1109 39.8842 10.1415
10953 1 4.1003 43.881 10.2377
10954 1 7.13414 33.8847 15.5307
10955 1 6.99278 37.9693 15.4999
10956 1 7.17678 41.7178 15.8667
10957 1 5.44998 35.9287 13.3873
10958 1 5.7628 40.0093 13.6551
10959 1 5.49676 43.7343 13.7805
10960 1 7.5107 33.9085 12.6613
10961 1 7.72023 37.7218 12.8067
10962 1 7.7469 41.8346 12.4893
10963 1 -0.203865 33.8728 7.07423
10964 1 -0.237379 37.9167 7.09541
10965 1 -0.235656 41.8508 7.27204
10966 1 1.18788 35.9809 9.00673
10967 1 1.2421 39.8877 9.27595
10968 1 1.18444 43.8377 9.18549
10969 1 -1.06094 34.122 9.84411
50135 2 30.9826 49.6194 -0.758502
10971 1 -1.09043 41.7404 10.0096
10972 1 2.0013 35.9352 15.558
10973 1 1.98842 40.0172 15.6331
10974 1 2.07868 43.8623 15.7958
10975 1 0.464475 34.0879 13.5272
10976 1 0.437478 37.8536 13.6009
10977 1 0.63022 41.7013 13.5585
10978 1 2.50911 35.7978 12.4776
10979 1 2.94067 39.8523 12.8303
10980 1 2.61268 43.7453 12.7113
10981 1 14.7489 35.9262 7.03573
10982 1 14.6348 39.9201 7.10136
10983 1 14.7418 43.822 7.31435
10984 1 16.1387 34.162 9.37497
10985 1 16.0684 37.9502 9.13739
10986 1 16.0106 41.8709 9.17269
10987 1 13.8222 36.0249 10.0131
10988 1 13.862 39.8638 9.89654
10989 1 13.8381 44.0563 10.1707
10990 1 16.915 33.9097 15.5467
10991 1 16.8033 38.0901 15.7281
10992 1 16.7313 41.9646 15.5011
10993 1 15.3547 35.9007 13.7831
10994 1 15.4686 39.7851 13.7861
10995 1 15.4368 43.7552 13.6292
10996 1 17.6994 33.9475 12.7168
10997 1 17.4766 37.8096 12.6466
10998 1 17.7565 41.8497 12.8383
10999 1 9.82447 34.0019 7.1378
11000 1 9.62179 37.9252 7.21803
11001 1 9.74181 42.1321 6.96751
11002 1 11.1483 35.8729 9.15926
11003 1 11.2107 39.8479 9.10652
11004 1 10.8035 43.8126 9.14864
11005 1 8.84894 33.7549 10.1986
11006 1 8.97753 37.7952 10.1002
11007 1 8.94058 41.638 9.90897
11008 1 12.0275 35.8205 15.7124
11009 1 11.9525 39.7237 15.4264
11010 1 11.7711 43.9127 15.6537
11011 1 10.4786 34.1015 13.4885
11012 1 10.5181 37.9643 13.7316
11013 1 10.2917 41.7804 13.5428
11014 1 12.4715 36.075 12.6116
11015 1 12.7366 39.8555 12.5245
11016 1 12.6133 43.6316 12.8085
11017 1 24.6312 36.0874 7.15715
11018 1 24.7953 39.9628 7.41883
11019 1 24.7414 43.8517 7.29611
11020 1 26.1215 34.1747 9.18146
11021 1 25.9969 38.1706 8.94827
11022 1 26.1334 42.011 9.22095
11023 1 24.0277 36.2046 10.1212
11024 1 24.1097 39.9814 10.2266
11025 1 23.8736 43.87 10.23
11026 1 26.6527 34.3478 15.7649
11027 1 26.8307 38.0453 15.4999
11028 1 26.7783 41.8394 16.0317
11029 1 25.2492 36.2787 13.8839
11030 1 25.4249 39.8708 13.5764
11031 1 25.5312 43.6376 13.6965
11032 1 27.5127 34.2723 13.0094
11033 1 27.6282 37.9214 12.5115
11034 1 27.6206 41.6693 12.863
11035 1 19.8681 34.1199 7.16856
11036 1 19.4604 38.0541 7.24474
11037 1 19.7652 41.9003 7.34476
11038 1 21.1293 36.2606 9.01864
11039 1 21.0292 39.9667 9.36813
11040 1 21.3121 43.8744 9.36121
11041 1 18.9175 34.1784 10.007
11042 1 18.7436 38.0933 10.273
11043 1 18.6593 41.9826 10.0919
11044 1 21.9569 36.1654 15.734
11045 1 21.6669 39.9611 15.9173
11046 1 22.1149 43.6678 15.7836
11047 1 20.4751 34.099 13.843
11048 1 20.0792 38.1471 13.7095
11049 1 20.5919 41.8815 13.5969
11050 1 22.5059 36.0234 12.7694
11051 1 22.6177 39.8803 12.7181
11052 1 22.5374 43.883 12.7199
11053 1 34.6115 35.9827 7.1543
11054 1 34.5799 40.2548 7.45344
11055 1 34.7322 43.8726 7.07726
11056 1 35.9697 34.0922 9.22354
11057 1 36.0216 37.7881 9.32341
11058 1 35.9285 41.9318 9.28798
11059 1 33.6417 35.9392 10.3445
11060 1 33.7598 39.9898 10.2512
11061 1 33.718 43.9188 9.87647
11062 1 36.5514 34.3202 15.6411
11063 1 36.7634 38.1338 15.5459
11064 1 36.9527 41.9955 15.8573
11065 1 35.3533 36.1314 13.516
11066 1 35.4489 40.0337 13.8034
11067 1 35.2356 43.8073 13.5008
11068 1 37.6041 34.1795 12.7725
11069 1 37.4622 38.1882 12.6236
11070 1 37.7716 42.0106 12.8409
11071 1 29.5531 34.1861 7.32576
11072 1 29.5901 37.9778 7.34894
11073 1 29.6029 42.0068 7.36326
11074 1 30.9783 36.1104 9.30862
11075 1 30.8202 40.0389 8.97526
11076 1 31.1804 43.9651 9.22666
11077 1 29.0628 34.077 10.5661
11078 1 28.8063 38.2616 10.2647
11079 1 28.7747 42.1298 10.5879
11080 1 31.5146 36.1291 15.962
11081 1 31.8651 39.9481 15.6817
11082 1 32.013 43.934 15.5658
11083 1 30.5268 34.1512 14.0055
11084 1 30.2325 38.1195 13.8145
11085 1 30.643 42.0385 13.9985
11086 1 32.408 35.9692 13.0239
11087 1 32.4452 39.9115 12.6631
11088 1 32.6186 43.9092 12.7996
11521 1 4.72926 47.7075 6.99939
11522 1 4.78274 51.6135 7.05425
11523 1 4.92552 55.4208 7.31144
11524 1 6.05086 45.6915 9.12353
11525 1 6.31109 49.5433 9.25291
11526 1 6.0692 53.3589 9.27937
11527 1 3.91019 47.5703 10.0782
11528 1 4.27598 51.2919 10.3669
11529 1 3.91686 55.3993 10.0644
11530 1 6.99992 45.5618 15.8715
11531 1 6.67721 49.9073 15.7865
11532 1 7.11951 53.8032 15.8003
11533 1 5.61377 47.4342 13.9047
11534 1 5.47922 51.4616 13.873
11535 1 5.37156 55.4656 13.9003
11536 1 7.70785 45.5722 12.8172
11537 1 7.55047 49.6278 12.8099
11538 1 7.63193 53.458 12.6393
11539 1 -0.308728 45.7692 6.94243
11540 1 -0.102028 49.7292 6.96271
11541 1 -0.288234 53.6685 7.19932
11542 1 1.1146 47.6857 9.25213
11543 1 1.27393 51.5058 9.17075
11544 1 1.45792 55.2959 9.01408
11545 1 -0.728368 45.9071 10.1309
2417 1 36.2801 49.735 0.0382908
11547 1 -1.01628 53.5124 10.2345
11548 1 1.97255 47.7255 15.5574
11549 1 2.21924 51.5874 15.7732
11550 1 1.62186 55.4052 15.5801
11551 1 0.475213 45.5238 13.8766
11552 1 0.586083 49.644 13.688
11553 1 0.577252 53.4274 13.646
11554 1 2.82802 47.7075 12.7423
11555 1 2.65131 51.5887 12.7849
11556 1 2.71152 55.4038 12.6336
11557 1 14.4841 47.8578 7.12269
11558 1 14.7625 51.4094 7.02978
11559 1 15.1736 55.4339 7.11571
11560 1 16.3483 45.9742 9.09227
11561 1 16.2166 49.5362 9.03691
11562 1 15.9878 53.498 9.1813
11563 1 13.7355 47.7923 9.8631
11564 1 13.9408 51.7454 9.93398
11565 1 13.7432 55.8638 9.87613
11566 1 17.0085 45.8779 15.5539
11567 1 16.7959 49.7141 15.3992
11568 1 16.9222 53.5087 15.6277
11569 1 15.2671 47.6868 13.4643
11570 1 15.3316 51.6203 13.5808
11571 1 15.2139 55.6616 13.5608
11572 1 17.6379 45.9265 12.545
11573 1 17.5493 49.7706 12.6604
11574 1 17.4221 53.6531 12.9378
11575 1 9.76653 45.8591 7.10016
11576 1 9.84077 49.6843 6.91527
11577 1 9.62166 53.6017 7.12529
11578 1 11.0977 47.6574 9.11187
11579 1 11.1922 51.4901 9.18347
11580 1 10.939 55.5022 9.11178
11581 1 8.9075 45.772 10.0888
11582 1 8.79438 49.6925 10.0584
11583 1 8.9109 53.6306 10.0048
11584 1 11.9364 47.566 15.5553
11585 1 11.8819 51.4659 15.7506
11586 1 11.692 55.3902 15.6245
11587 1 10.3572 45.5765 13.643
11588 1 10.3309 49.5318 13.4699
11589 1 10.4959 53.4434 13.3516
11590 1 12.3833 47.6517 12.7147
11591 1 12.6829 51.5938 12.8119
11592 1 12.5218 55.6878 12.6658
11593 1 24.7751 47.8297 7.29838
11594 1 24.6427 51.6896 7.16064
11595 1 24.8644 55.6617 7.02416
11596 1 26.2222 45.9725 9.44045
11597 1 25.9139 49.6427 9.24282
11598 1 26.2214 53.7308 8.95429
11599 1 23.5572 47.8342 10.221
11600 1 23.9065 51.8775 10.0598
11601 1 24.1507 55.5574 10.1304
11602 1 26.9022 45.6526 15.7975
11603 1 26.9253 49.6633 15.6327
11604 1 26.7967 53.7467 15.5825
11605 1 25.7755 47.7297 13.4603
11606 1 25.5781 51.7641 13.5078
11607 1 25.2315 55.6702 13.7763
11608 1 27.5314 45.6966 13.1164
11609 1 27.5846 49.6946 12.4476
11610 1 27.8142 53.7248 12.7942
11611 1 19.728 45.8328 7.21192
11612 1 19.9604 49.7063 7.25173
11613 1 19.6736 53.716 7.01712
11614 1 20.8781 47.7275 9.38818
11615 1 21.1298 51.7245 9.13227
11616 1 21.3851 55.4522 9.2347
11617 1 18.7697 45.6135 10.0906
11618 1 18.8845 49.6417 10.3537
11619 1 18.9484 53.6639 10.2559
11620 1 21.6907 47.8165 15.5715
11621 1 21.7616 51.7046 15.6463
11622 1 21.9494 55.5693 15.9746
11623 1 20.3795 45.7456 13.6171
11624 1 20.3967 49.7159 13.7118
11625 1 20.3783 53.6606 13.5972
11626 1 22.2894 47.6534 12.9478
11627 1 22.6487 51.6861 12.8558
11628 1 22.6895 55.4398 12.6809
11629 1 34.7826 47.8502 7.26099
11630 1 34.6996 51.5277 7.03444
11631 1 34.7039 55.4396 7.16231
11632 1 35.7099 45.809 9.2864
11633 1 36.1886 49.6409 9.40792
11634 1 36.0473 53.3265 9.32228
11635 1 33.7224 47.9465 9.933
11636 1 33.9623 51.6347 10.2892
11637 1 34.2093 55.6899 10.4023
11638 1 36.7455 45.5925 15.6723
11639 1 36.7578 49.5893 16.1795
11640 1 36.7178 53.6849 15.9444
11641 1 35.2692 47.8675 13.8485
11642 1 35.7147 51.6826 13.8576
11643 1 35.3967 55.5673 14.0019
11644 1 37.427 45.8935 12.8371
11645 1 37.6651 49.6426 13.0378
11646 1 37.7151 53.5568 12.9721
11647 1 29.7199 45.8829 7.35068
11648 1 29.8987 49.7139 7.07527
11649 1 29.6814 53.6642 7.07656
11650 1 30.7777 47.7848 9.23828
11651 1 31.1331 51.8716 9.33214
11652 1 31.3137 55.6133 9.31183
11653 1 28.9068 45.8668 10.4395
11654 1 28.7358 50.0619 10.0001
11655 1 29.0128 53.7936 10.317
11656 1 31.5182 48.0055 15.7857
11657 1 31.7858 51.7061 15.6863
11658 1 31.7355 55.5957 15.883
11659 1 30.3295 45.9321 13.8554
11660 1 30.4613 49.8935 13.3875
11661 1 30.7463 53.7587 13.5654
11662 1 32.4891 47.5997 12.4529
11663 1 32.8803 51.6637 12.8985
11664 1 32.76 55.7396 13.0255
12097 1 4.75379 59.3758 7.25291
12100 1 6.14069 57.2563 9.26752
81733 2 27.7872 57.8103 20.117
12103 1 4.07163 59.256 10.3987
12106 1 7.00521 57.5621 15.6476
2382 1 26.7273 53.5156 -0.0481769
12109 1 5.51727 59.7926 13.7035
12112 1 7.43491 57.4398 12.7771
2434 1 31.3731 47.7565 -0.229752
12115 1 0.0522332 57.3851 7.29371
1284 1 31.4002 32.1138 -0.308138
12118 1 1.29082 59.3132 9.22685
12121 1 -0.75945 57.3875 10.0948
81730 2 27.8335 57.6517 17.7516
12124 1 2.14578 59.3777 15.8763
12127 1 0.477401 57.3527 13.8235
49925 2 6.24088 51.5458 -0.607613
12130 1 2.71876 59.4313 12.8546
12133 1 14.6681 59.3365 7.0807
12136 1 16.3535 57.5926 9.05782
81727 2 25.1013 57.2799 20.5507
12139 1 13.7588 59.4503 9.95202
12142 1 16.8449 57.5663 15.7794
81724 2 25.7245 59.2706 18.6164
12145 1 15.272 59.7855 13.5762
12148 1 17.4276 57.3778 12.6861
1788 1 11.5627 43.8643 -0.109632
12151 1 9.6743 57.3819 7.03724
80743 2 12.731 47.6995 19.9291
12154 1 10.925 59.452 8.99526
12157 1 8.81545 57.4874 10.2129
2418 1 36.4049 53.6843 -0.389029
12160 1 11.8224 59.1801 15.693
12163 1 10.3561 57.4275 13.7256
81721 2 25.0749 57.664 16.9276
12166 1 12.7334 59.4774 12.5406
12169 1 24.7839 59.444 7.16626
12172 1 26.1618 57.6039 9.15191
81718 2 8.51809 57.4439 22.1621
12175 1 24.059 59.5931 9.94101
12178 1 26.8711 57.3994 15.9384
49984 2 16.0857 47.9211 -0.56433
12181 1 25.7995 59.3594 13.4185
12184 1 27.6973 57.6299 12.6676
78912 2 37.5479 30.1987 17.3658
12187 1 19.7521 57.5089 6.92368
80742 2 12.8299 55.5667 17.2816
12190 1 21.1171 59.4683 9.46212
12193 1 18.9453 57.3847 10.0983
81712 2 10.9861 57.3494 21.9669
12196 1 21.8076 59.4737 15.8089
12199 1 20.248 57.5741 13.5942
2938 1 11.672 59.4042 -0.397462
12202 1 22.4408 59.4172 12.7017
12205 1 34.5466 59.3294 7.04096
12208 1 36.3476 57.5443 8.94099
81703 2 12.5273 59.406 20.085
12211 1 34.0891 59.6876 10.3264
12214 1 36.7714 57.6258 15.9729
2309 1 6.59889 49.7253 -0.47656
12217 1 35.4451 59.426 13.8579
12220 1 37.4574 57.5278 12.5402
81700 2 12.8819 59.0792 17.4263
12223 1 29.6305 57.3997 6.98047
81697 2 10.0394 59.1662 20.2576
12226 1 30.8782 59.4263 9.0974
12229 1 28.9541 57.5694 10.1923
1860 1 31.0955 43.8509 0.0263153
12232 1 31.994 59.6867 15.7441
12235 1 30.52 57.6209 13.9142
3010 1 31.5519 59.5462 -0.148342
12238 1 32.6579 59.56 12.7538
19587 1 4.62122 32.0893 16.4661
80741 2 12.8379 51.6254 17.5399
19593 1 4.3269 32.2292 20.499
50104 2 35.9173 47.8369 -0.367829
81694 2 10.8596 57.3074 18.7561
19608 1 1.29378 32.162 18.2214
81691 2 9.88608 59.3485 16.7731
19620 1 1.87327 32.2104 21.9442
19623 1 14.5714 31.9861 16.6864
81688 2 13.6162 59.5826 22.4108
19629 1 14.4392 32.1226 20.6575
81682 2 16.265 59.5207 21.7764
81673 2 17.8096 57.6982 20.193
19644 1 11.3334 31.8989 18.3938
81670 2 17.8423 57.6429 17.4236
19656 1 11.8784 32.1068 21.5082
19659 1 24.4907 32.3937 16.7526
80740 2 12.7687 47.5119 17.4482
19665 1 24.4466 32.1018 20.6793
49115 2 21.1672 37.9744 -0.293538
81667 2 15.0104 57.6282 20.5811
19680 1 21.2019 32.0477 18.7139
81664 2 15.8881 59.5554 18.8731
19692 1 21.5911 32.0689 21.7556
19695 1 34.2499 32.0397 16.9716
80739 2 10.1614 55.3891 20.2865
19701 1 34.5005 32.1301 20.7549
50015 2 11.1777 49.5815 -0.456429
1287 1 29.1359 30.3761 0.67729
19716 1 30.919 32.2226 18.685
81661 2 15.1887 57.4081 16.7504
19728 1 31.7488 32.1923 21.6205
20161 1 4.79373 36.0413 16.4292
20162 1 4.7278 39.8791 16.601
20163 1 4.71844 43.7497 16.7998
20164 1 6.19315 34.1365 18.393
20165 1 6.44028 37.816 18.6412
20166 1 6.45396 41.7305 18.6656
20167 1 4.46053 36.1644 20.4626
20168 1 4.60255 40.0437 20.3832
20169 1 4.56153 43.9284 20.5172
20176 1 6.8297 33.9892 21.3804
20177 1 6.68792 37.9562 21.7684
20178 1 6.82135 41.9609 21.3381
20179 1 -0.54862 34.141 16.7254
20180 1 -0.5402 38.0655 16.3413
20181 1 -0.464009 41.9715 16.284
20182 1 1.3542 36.1026 18.4639
20183 1 1.41665 40.0614 18.4706
20184 1 1.19437 43.8603 18.6435
20185 1 -0.276716 33.9322 20.7568
20186 1 -0.205166 38.0264 20.3971
20187 1 -0.131034 41.7933 20.2575
20194 1 1.63606 36.1772 21.6693
20195 1 1.71701 39.883 21.7226
20196 1 1.97358 43.8659 21.7067
20197 1 14.8279 35.9796 16.6908
20198 1 14.7109 39.9851 16.5995
20199 1 14.5192 44.1633 16.6666
20200 1 16.3759 34.2303 18.5633
20201 1 16.1792 38.0103 18.9071
20202 1 16.3587 41.7332 18.5481
20203 1 14.4766 36.1225 20.6544
20204 1 14.6718 40.0427 20.6495
20205 1 14.5863 43.8713 20.5482
20212 1 16.7181 34.0414 21.6895
20213 1 16.8922 38.0226 21.6556
20214 1 16.6989 41.9008 21.8462
20215 1 9.52958 34.0691 16.5546
20216 1 9.55498 37.9888 16.6716
20217 1 9.76681 41.8863 16.9443
20218 1 11.1167 35.7411 18.6286
20219 1 11.2444 39.8839 18.4458
20220 1 11.273 43.9195 18.7433
20221 1 9.40228 34.0696 20.6393
20222 1 9.45819 37.9866 20.4864
20223 1 9.84374 42.0209 20.5299
20230 1 11.8543 36.068 21.7358
20231 1 11.8328 39.8349 21.7515
20232 1 11.6435 44.0505 21.5075
20233 1 24.396 36.2341 16.7027
20234 1 24.6227 39.9964 16.6654
20235 1 24.5534 43.9324 16.6381
20236 1 25.9073 34.4141 18.7938
20237 1 26.1369 38.1671 18.6497
20238 1 26.3995 42.0245 18.8835
20239 1 24.6436 36.1092 20.664
20240 1 24.38 40.0262 20.3662
20241 1 24.5175 43.9561 20.5348
20248 1 26.2262 34.206 21.9256
20249 1 26.5411 38.1985 22.0829
20250 1 26.9329 42.139 22.0013
20251 1 19.6024 34.1452 16.6765
20252 1 19.6737 38.1826 16.9368
20253 1 19.441 41.9055 16.5903
20254 1 21.2113 35.8611 18.9616
20255 1 21.2929 39.9411 18.6847
20256 1 21.1379 43.7992 18.5531
20257 1 19.6744 34.1537 20.9003
20258 1 19.4786 38.2035 20.9366
20259 1 19.6525 42.0195 20.4712
20266 1 21.6624 35.863 21.8225
20267 1 21.6513 40.0332 21.9749
20268 1 21.8347 43.8745 21.586
20269 1 34.1841 36.221 16.6589
20270 1 34.5356 39.9152 16.8621
20271 1 34.6194 43.944 16.9683
20272 1 35.9172 34.2325 18.4965
20273 1 36.2888 38.0842 18.6293
20274 1 36.1113 42.0726 18.8329
20275 1 34.178 35.9671 20.7266
20276 1 34.5193 40.0908 20.6889
20277 1 34.5804 44.2075 20.5279
20284 1 36.4939 34.1375 21.7477
20285 1 36.5428 38.1935 21.8582
20286 1 36.5749 41.9946 22.0718
20287 1 29.1184 34.1778 17.0355
20288 1 29.4114 38.2311 16.9972
20289 1 29.441 41.9989 16.6689
20290 1 30.8591 36.2048 18.7479
20291 1 31.2959 39.9258 18.8844
20292 1 31.3257 43.7545 18.6833
20293 1 29.1607 34.1088 20.6815
20294 1 29.2593 38.0838 20.8861
20295 1 29.79 41.8786 20.7376
20302 1 30.8988 36.0111 21.6306
20303 1 31.6393 39.9874 21.8556
20304 1 31.9902 44.0146 21.7775
20737 1 4.72238 47.6181 16.5177
20738 1 4.8714 51.5614 17.0071
20739 1 4.58993 55.527 16.92
20740 1 6.38234 45.9017 18.5589
20741 1 6.29983 49.7494 18.5471
20742 1 6.32983 53.5032 18.6717
20743 1 4.73118 47.9154 20.6526
20744 1 4.44592 51.6008 20.5721
20745 1 4.61189 55.7259 20.6821
20752 1 6.80347 45.7134 21.7604
20753 1 6.90601 49.9663 21.9136
20754 1 6.42767 53.7071 21.8415
20755 1 -0.506776 45.767 16.6401
20756 1 -0.561763 49.4918 16.7195
20757 1 -0.472783 53.3832 16.7743
20758 1 1.58307 47.551 18.6364
20759 1 1.20207 51.4747 18.4858
20760 1 1.29846 55.3361 18.7103
20761 1 -0.251323 45.707 20.3365
20762 1 -0.383406 49.6469 20.6183
20763 1 -0.583712 53.5357 20.4618
20770 1 1.72657 47.788 21.5153
20771 1 1.80177 51.6033 21.5894
20772 1 1.86625 55.5077 21.5748
20773 1 14.6023 47.9105 16.5255
20774 1 14.4708 51.6336 16.545
20775 1 14.481 55.6051 16.5303
20776 1 16.3753 45.9048 18.5459
20777 1 16.3402 49.5534 18.7239
20778 1 16.1692 53.3279 18.559
20779 1 14.4893 47.7029 20.491
20780 1 14.9389 51.6867 20.5994
20781 1 14.5062 55.7871 20.4297
20788 1 16.9084 45.7102 21.7085
20789 1 16.8576 49.6878 21.8164
20790 1 16.4607 53.721 21.6105
20791 1 9.62282 45.8369 16.7335
20792 1 9.33085 49.5435 16.4891
20793 1 9.61486 53.2601 16.7571
20794 1 11.3974 47.7624 18.4685
20795 1 11.3635 51.5478 18.7927
20796 1 11.3485 55.3585 18.5014
20797 1 9.63277 46.0713 20.4605
20798 1 9.34363 49.8282 20.517
20799 1 9.4084 53.6385 20.5635
20806 1 11.7927 48.1213 21.8183
20807 1 12.0063 51.8332 21.8636
20808 1 11.7931 55.7067 21.915
20809 1 24.2982 47.8746 16.4222
20810 1 24.6252 51.8219 16.4897
20811 1 24.5926 55.566 16.8138
20812 1 26.2012 45.9594 18.7414
20813 1 26.3562 49.9255 18.4812
20814 1 26.2986 53.6668 18.6661
20815 1 24.609 47.9603 20.4807
20816 1 24.5238 51.7532 20.3277
20817 1 24.7065 55.5124 20.695
20824 1 26.6818 45.9485 21.8686
20825 1 26.7668 49.6409 21.8331
20826 1 26.7052 53.478 22.0975
20827 1 19.7934 45.7533 16.767
20828 1 19.1809 49.6713 16.4687
20829 1 19.4925 53.6148 16.6034
20830 1 21.2633 47.7723 18.5795
20831 1 21.1506 51.6343 18.5208
20832 1 21.3832 55.627 18.6946
20833 1 19.7327 45.8853 20.5035
20834 1 19.6084 49.8854 20.408
20835 1 19.6097 53.5383 20.8427
20842 1 21.7048 48.0499 21.6507
20843 1 21.9187 51.6506 21.6319
20844 1 21.7518 55.6237 21.8707
20845 1 34.4311 47.8457 16.9419
20846 1 34.5847 51.7402 16.8586
20847 1 34.41 55.7556 16.6819
20848 1 36.2634 46.4064 18.7169
20849 1 36.2384 50.1095 19.0048
20850 1 36.1984 53.8211 18.7166
20851 1 34.393 47.9952 20.9197
20852 1 34.3874 51.8347 20.7944
20853 1 34.4362 55.7166 20.4981
20860 1 36.8847 45.827 22.1053
20861 1 37.017 49.8184 22.0648
20862 1 36.9251 53.6968 21.957
20863 1 29.6035 45.7937 16.9804
20864 1 29.5649 50.0619 16.1981
20865 1 29.2601 53.5701 16.4219
20866 1 31.2194 47.8643 18.8759
20867 1 31.1796 51.4875 18.7986
20868 1 31.1826 55.4767 18.7949
20869 1 29.3873 45.7089 20.5013
20870 1 29.4095 49.7366 20.5033
20871 1 29.4672 53.7396 20.5084
20878 1 31.6885 47.6884 21.8573
20879 1 31.7893 51.6937 21.861
20880 1 31.7684 55.481 21.9592
21313 1 4.75559 59.5338 16.6849
21316 1 6.55723 57.5867 18.5386
80738 2 10.0752 51.7808 20.4044
21319 1 4.85747 59.3989 20.5762
21328 1 6.70625 57.3195 21.7655
50016 2 11.1665 53.6772 -0.264372
21331 1 -0.251997 57.5202 16.7055
1750 1 1.37254 35.8986 -0.167931
21334 1 1.60717 59.1585 18.7185
21337 1 -0.439949 57.4666 20.327
2400 1 21.4235 55.5808 -0.452611
21346 1 1.91893 59.4442 21.4876
21349 1 14.4756 59.4694 16.4376
21352 1 16.4838 57.6007 18.9066
80737 2 10.0538 48.016 20.4637
21355 1 14.3323 59.5468 20.6089
21364 1 16.8286 57.6222 21.6723
81652 2 1.33104 57.4809 21.3427
21367 1 9.59246 57.5868 16.6147
63495 2 26.9648 30.2079 11.003
21370 1 11.3895 59.185 18.5972
21373 1 9.51787 57.301 20.4914
81643 2 3.09054 59.1954 19.7577
21382 1 11.596 59.3904 22.0791
21385 1 24.2945 59.5079 16.5955
21388 1 26.2132 57.4661 18.7004
2346 1 16.5817 53.4267 -0.36374
21391 1 24.6474 59.3606 20.5547
21400 1 26.7627 57.4514 21.8539
50076 2 21.0656 53.723 -0.658875
21403 1 19.6675 57.5556 16.7636
81640 2 3.08231 59.7696 17.3422
21406 1 21.3047 59.4365 18.8767
21409 1 19.7424 57.407 20.7482
81637 2 0.200412 59.5906 20.2795
21418 1 21.7474 59.4298 21.9856
21421 1 34.6196 59.4877 16.6279
21424 1 36.1179 57.4556 18.7923
50105 2 35.8731 51.4695 -0.58309
21427 1 34.5011 59.3521 20.5554
21436 1 36.7821 57.502 22.0388
63408 2 1.34842 30.2738 15.6253
21439 1 29.5862 57.7521 16.717
49024 2 16.0408 36.1881 -0.389043
21442 1 31.2303 59.6625 18.6801
21445 1 29.5744 57.4488 20.4569
50136 2 31.1443 53.5063 -0.688411
21454 1 31.8974 59.5095 21.8333
48081 2 16.4053 30.3524 4.59516
2902 1 1.77291 59.2811 -0.0910046
10494 1 37.3319 30.3938 12.6077
48018 2 6.78962 32.2324 6.13849
81634 2 0.773199 57.2226 18.6726
48024 2 7.71958 32.2686 3.07489
48027 2 3.85003 31.9359 5.11928
48030 2 4.73272 32.3992 2.33765
81631 2 0.335363 59.3867 17.065
48039 2 -0.680732 32.0839 0.246297
48045 2 2.54941 32.2415 1.23702
81628 2 3.79353 59.4958 22.1444
48051 2 1.12455 32.0688 4.28683
80736 2 10.8008 53.5271 18.7328
49175 2 30.8492 38.1501 -0.371087
2328 1 1.78888 55.3457 -0.572344
63528 2 21.2056 30.2593 15.7169
81622 2 6.48613 59.5706 21.7413
80735 2 11.0086 49.6469 18.9556
48078 2 16.6603 32.0371 6.33833
2956 1 26.3946 57.5152 -0.142593
48084 2 17.8649 32.3262 3.61648
48087 2 14.0902 32.3153 5.28188
48090 2 15.0266 32.3221 2.73288
80734 2 10.4967 45.8781 18.6826
48099 2 9.92919 32.1423 0.484905
48105 2 12.3315 32.5451 1.39637
81613 2 7.74498 57.2756 19.9962
48111 2 10.9484 32.3157 4.54791
81610 2 7.96949 57.5925 17.3952
81607 2 5.29582 57.4288 20.2292
1176 1 1.24295 32.145 -0.461854
51064 2 36.2178 59.6452 -0.654616
81604 2 6.34103 59.5127 18.3226
81601 2 5.02366 57.5685 17.0316
48138 2 26.8174 32.0578 6.12452
80880 2 28.7313 53.3983 22.4344
48144 2 27.6341 32.2047 3.20131
48147 2 23.9676 31.943 5.08029
48150 2 24.9713 32.0529 2.45409
80879 2 28.6031 49.9182 22.277
48159 2 19.7943 32.1624 0.718171
48165 2 22.6377 32.1059 1.28503
80878 2 28.7112 45.8244 22.2436
48171 2 21.0721 31.9566 4.35361
80733 2 10.1106 55.4731 16.8737
19719 1 29.3583 30.301 20.7778
80874 2 31.1226 53.6352 21.6652
1200 1 17.3743 30.2371 6.32582
80732 2 10.1085 51.3669 17.0266
49054 2 11.1077 34.1787 -0.198203
48198 2 36.3951 32.0848 5.95052
80873 2 31.6491 49.6427 22.2132
48204 2 37.4138 32.1284 3.57626
48207 2 33.6764 31.9823 5.3617
48210 2 34.5926 32.2033 2.68851
80872 2 31.5104 45.9284 22.0013
48219 2 29.4287 32.1048 0.306549
48225 2 32.2923 32.2028 1.38766
1786 1 11.5841 36.1094 -0.384232
48231 2 30.7104 32.1433 4.54151
1251 1 19.3666 30.2058 0.571895
10446 1 25.8589 30.268 9.30726
80865 2 32.7187 55.7505 20.0605
49985 2 16.089 51.6191 -0.387974
51004 2 25.8611 59.3917 -0.515089
48114 2 12.5249 30.525 3.36166
48967 2 4.63863 33.9863 0.192039
48968 2 4.74086 37.6931 0.670882
48969 2 4.65392 41.8504 0.360707
48973 2 7.3886 34.1574 1.33607
48974 2 7.35059 38.2739 1.50404
48975 2 7.47836 41.5084 1.278
48976 2 6.50883 36.0565 6.11438
48977 2 6.60208 39.9143 6.26592
48978 2 6.75542 43.8127 6.13577
48979 2 6.23463 34.2407 4.47085
48980 2 5.84501 37.887 4.60454
48981 2 5.94563 41.7993 4.46387
48982 2 7.43533 36.2296 3.32447
48983 2 7.59265 39.9402 3.49178
48984 2 7.6242 43.8279 3.33478
48985 2 3.86082 35.9897 5.14754
48986 2 3.79371 40.0281 5.62869
48987 2 4.00359 43.901 5.23579
48988 2 4.6993 36.035 2.59374
48989 2 4.89705 39.7079 2.52337
48990 2 5.02898 43.8865 2.49537
1770 1 16.5337 41.9071 -0.154332
50046 2 26.3383 55.5809 -0.323033
1823 1 21.3097 40.002 -0.33951
48997 2 -0.39683 35.9605 0.537454
48998 2 -0.357903 39.8933 0.264308
48999 2 -0.146457 43.7904 0.758463
49003 2 2.42865 35.9326 1.27984
49004 2 2.43048 39.7865 1.19714
49005 2 2.57908 43.8824 1.22854
49006 2 1.74526 33.8428 6.12511
49007 2 1.67029 37.8661 5.95977
49008 2 1.85646 41.7147 6.0502
49009 2 1.01923 35.9708 4.15381
49010 2 1.38227 39.8292 4.35094
49011 2 1.24982 43.76 4.16244
49012 2 2.62948 33.9783 3.1949
49013 2 2.6333 37.8443 3.16658
49014 2 2.69942 41.9634 3.33441
10452 1 26.4642 30.3931 15.7652
48186 2 35.9441 32.1221 -0.5539
48129 2 24.5504 30.0966 0.398207
49018 2 -0.194441 33.8371 2.60071
49019 2 0.0937498 38.1415 2.54793
49020 2 -0.0590834 41.8647 2.83769
51008 2 24.5722 61.3932 0.66019
80762 2 24.9994 49.92 16.6435
1859 1 31.378 40.0345 0.0104076
49027 2 14.5312 34.141 0.764232
49028 2 14.4008 38.0302 0.667265
49029 2 14.7879 41.931 0.711374
49033 2 17.3973 33.9894 1.35993
49034 2 17.401 38.1418 1.49675
49035 2 17.3707 41.762 1.40415
49036 2 16.921 36.198 6.3469
49037 2 16.8072 39.8873 6.1554
49038 2 16.7164 43.9643 6.06935
49039 2 16.2349 34.1305 4.62345
49040 2 16.1196 38.0037 4.36108
49041 2 16.2375 41.9406 4.67677
49042 2 17.8589 36.1653 3.61863
49043 2 17.7534 40.024 3.44866
49044 2 17.7377 44.0383 3.57409
49045 2 13.9847 35.7378 5.25637
49046 2 13.8135 40.1396 5.2311
49047 2 13.7433 43.8653 5.4082
49048 2 14.8553 36.0832 2.58915
49049 2 14.8938 40.065 2.69266
49050 2 14.7727 43.9224 2.7054
49026 2 16.1968 43.8814 -0.562628
50014 2 11.1355 45.684 -0.422739
48240 2 29.6634 30.2631 2.61124
49057 2 9.36378 36.091 0.705631
49058 2 9.75046 39.7297 0.565354
49059 2 9.87641 43.8358 0.366432
49063 2 12.4121 35.9482 1.38284
49064 2 12.5894 39.742 1.61568
49065 2 12.4715 43.808 1.43573
49066 2 11.7159 34.0426 6.15989
49067 2 11.7137 37.8757 6.15111
49068 2 11.8646 41.9246 6.22602
49069 2 11.0035 36.0449 4.47776
49070 2 11.3303 39.7402 4.47452
49071 2 10.9965 43.9172 4.23079
49072 2 12.4567 34.1565 3.4931
49073 2 12.7537 37.9204 3.732
49074 2 12.5478 41.9556 3.50163
49075 2 9.00189 33.9743 5.18111
49076 2 8.62027 37.6353 5.15398
49077 2 8.89828 41.9217 5.19103
49078 2 9.7801 34.3112 2.44121
49079 2 9.72741 37.9916 2.61905
49080 2 9.65536 41.9551 2.44666
19674 1 26.756 30.2487 21.9955
63576 2 30.8789 30.3091 9.3122
1804 1 26.4418 34.1066 -0.129686
49087 2 24.459 34.0199 0.24646
49088 2 24.5292 38.0959 0.728197
49089 2 24.5196 41.7015 0.740622
49093 2 27.4557 34.046 1.31849
49094 2 27.5337 38.1411 1.59339
49095 2 27.3398 41.9211 1.42153
49096 2 26.448 35.9816 6.11603
49097 2 26.4946 40.056 6.29814
49098 2 26.9722 43.8619 6.42847
49099 2 25.8687 34.1937 4.37469
49100 2 25.9651 38.1146 4.67734
49101 2 25.9786 41.8629 4.55858
49102 2 27.2721 36.0453 3.39401
49103 2 27.6054 39.8529 3.73998
49104 2 27.4161 43.8242 3.21792
49105 2 23.8334 36.0924 5.33137
49106 2 23.8002 40.0445 5.69546
49107 2 23.7425 43.8496 5.4386
49108 2 24.8252 35.9824 2.51326
49109 2 24.6943 39.9527 2.70197
49110 2 24.6838 43.9444 2.71414
2380 1 26.2495 45.6179 -0.0619322
1768 1 16.2592 34.145 -0.236984
21338 1 -0.280518 61.385 20.4008
49117 2 19.4557 35.8612 0.738034
49118 2 19.6894 39.8606 0.561192
49119 2 19.3643 43.666 0.66947
49123 2 22.4047 35.9123 1.46838
49124 2 22.3551 40.2679 1.20083
49125 2 22.2505 43.8609 1.43515
49126 2 21.6898 34.1252 6.23685
49127 2 21.6423 38.0836 6.34777
49128 2 21.3918 42.1041 6.27642
49129 2 21.3169 35.9203 4.38302
49130 2 21.056 40.1438 4.55726
49131 2 20.8329 44.0017 4.39711
49132 2 22.714 33.8462 3.57152
49133 2 22.4957 38.0811 3.38593
49134 2 22.3751 42.1088 3.55579
49135 2 19.1568 34.0787 5.34993
49136 2 18.878 38.3434 5.44101
49137 2 18.8182 41.9386 5.56614
49138 2 19.7968 34.0821 2.71679
49139 2 19.8484 38.0755 2.55981
49140 2 19.627 41.5775 2.77821
63432 2 18.2233 30.3164 8.16612
19605 1 -0.540924 30.2018 16.6609
78756 2 0.576485 30.3137 18.7006
49147 2 34.3749 34.0458 0.756289
49148 2 34.228 37.9754 0.626666
49149 2 34.6263 41.6614 0.856227
49153 2 37.3582 33.8578 0.956056
49154 2 37.2363 38.4132 1.28732
49155 2 37.3761 41.7155 1.47557
49156 2 36.7717 36.1 6.13425
49157 2 36.4456 40.0717 6.27703
49158 2 36.7611 43.9668 6.3408
49159 2 36.0438 34.1706 4.23572
49160 2 35.9847 38.0691 4.35603
49161 2 36.0974 41.9877 4.37546
49162 2 37.5289 36.0122 3.13503
49163 2 37.4792 40.01 3.85655
49164 2 37.6739 43.8176 3.47138
49165 2 33.8802 36.084 5.49058
49166 2 33.8023 40.0742 5.30519
49167 2 33.9365 43.75 5.34793
49168 2 34.535 36.2778 2.80353
49169 2 34.5086 39.9983 2.76255
49170 2 34.7488 43.7959 2.64674
78843 2 24.7547 30.4506 16.8904
19710 1 36.3291 30.1913 21.8541
1733 1 6.56886 37.747 -0.407976
49177 2 29.3637 36.1126 0.490192
49178 2 29.4014 40.1208 0.363312
49179 2 29.4238 43.9961 0.773911
49183 2 32.2846 35.9739 1.64212
49184 2 31.9389 40.042 1.83073
49185 2 32.4574 43.9394 1.44961
49186 2 31.5482 34.0685 6.31569
49187 2 31.6982 37.9509 6.37225
49188 2 31.8057 42.1654 6.30664
49189 2 31.0537 36.257 4.68644
49190 2 31.1605 40.1011 4.48551
49191 2 31.0792 44.0673 4.42028
49192 2 32.4075 34.0738 3.77814
49193 2 32.4229 38.0191 3.48519
49194 2 32.6793 42.0723 3.62558
49195 2 28.7073 34.4381 5.30894
49196 2 28.828 38.1007 5.3734
49197 2 28.7338 41.9516 5.34767
49198 2 29.5848 34.1583 2.4713
49199 2 29.7831 37.734 2.84313
49200 2 29.668 41.8743 2.66118
10461 1 19.9436 30.2365 7.25811
50993 2 12.7138 61.3994 3.40646
78960 2 28.5221 30.3404 22.6256
49927 2 4.72328 45.6361 0.382556
49928 2 5.02462 49.5605 0.339721
49929 2 4.3438 53.5034 0.407524
49933 2 7.48201 45.4273 1.06139
49934 2 7.54157 49.6567 1.22707
49935 2 7.39278 53.3298 1.49264
49936 2 6.69628 47.7036 6.15097
49937 2 6.64379 51.5824 6.13193
49938 2 7.0568 55.5038 6.26732
49939 2 6.09535 45.8106 4.39273
49940 2 5.80808 49.4588 4.24204
49941 2 6.3202 53.5864 4.50972
49942 2 7.56727 47.8758 3.45561
49943 2 7.45779 51.573 3.42377
49944 2 7.57762 55.5607 3.45479
49945 2 3.93472 47.5529 5.10774
49946 2 3.94735 51.3854 5.27312
49947 2 4.06733 55.3099 5.27029
49948 2 4.84392 47.7565 2.39665
49949 2 4.79522 51.4252 2.43238
49950 2 5.03349 55.0855 2.60646
63501 2 25.5465 30.3075 13.9175
51053 2 22.3389 61.4229 3.44972
63543 2 34.7216 30.1797 7.27134
49957 2 -0.290412 47.7299 0.221026
49958 2 -0.45333 51.488 0.514712
49959 2 0.00795221 55.3807 0.204426
49963 2 2.54618 47.7148 1.10472
49964 2 2.36438 51.7314 1.50639
49965 2 2.72625 55.4737 1.34499
49966 2 1.7585 45.7103 6.19799
49967 2 1.89981 49.5145 6.16503
49968 2 1.67596 53.5318 6.24797
49969 2 1.0477 47.465 4.26613
49970 2 1.0715 51.5674 4.33643
49971 2 1.276 55.3204 4.46391
49972 2 2.81551 45.6936 3.19256
49973 2 2.59643 49.6025 3.34801
49974 2 2.63419 53.5111 3.52132
51068 2 34.6551 61.2342 0.801365
21410 1 19.3658 61.4063 20.5778
2897 1 8.11981 61.26 3.43892
49978 2 -0.0524076 45.9877 2.26903
49979 2 -0.232192 49.6462 2.65255
49980 2 -0.263812 53.5078 2.59017
80761 2 25.1059 45.8822 16.9081
81608 2 5.34759 61.3262 20.2288
21365 1 16.9558 61.3022 21.9502
49987 2 14.6642 45.8331 0.33292
49988 2 14.5266 49.6854 0.77167
49989 2 14.4518 53.5233 0.49469
49993 2 17.1797 45.7762 1.38608
49994 2 17.5151 49.937 1.46239
49995 2 17.3772 53.5573 1.32595
49996 2 16.9847 47.6506 6.09944
49997 2 16.7349 51.4703 6.08898
49998 2 16.8825 55.5036 6.29138
49999 2 16.0881 45.9174 4.14798
50000 2 16.0346 49.624 4.10028
50001 2 16.056 53.5726 4.38412
50002 2 17.7379 47.8208 3.38435
50003 2 17.5473 51.8119 3.51713
50004 2 17.4801 55.4633 3.49475
50005 2 13.9074 47.7798 5.15262
50006 2 13.8171 51.6696 5.35206
50007 2 13.8588 55.5159 5.33714
50008 2 14.7593 47.8751 2.56856
50009 2 14.8828 51.6858 2.5028
50010 2 14.8294 55.445 2.63873
12158 1 9.24581 61.2953 9.89171
3020 1 30.6712 61.3572 4.19711
81635 2 0.741324 61.41 18.6317
50017 2 9.554 47.7151 0.0840878
50018 2 9.69822 51.5645 0.264369
50019 2 9.53876 55.6772 0.171208
50023 2 12.4714 47.5488 1.40401
50024 2 12.4021 51.7055 1.34099
50025 2 12.5048 55.6121 1.31162
50026 2 11.5564 45.7809 6.30421
50027 2 11.6764 49.9619 6.4082
50028 2 11.7886 53.7627 6.05543
50029 2 10.941 47.841 4.37252
50030 2 11.0122 51.7945 4.18448
50031 2 11.0867 55.6747 4.51935
50032 2 12.6045 45.8813 3.59602
50033 2 12.5345 49.7443 3.56368
50034 2 12.5691 53.5861 3.48771
50035 2 8.94523 46.1885 5.20562
50036 2 8.85727 49.7619 5.3523
50037 2 9.00897 53.585 5.05345
50038 2 9.59735 45.8154 2.53814
50039 2 9.73439 49.6218 2.65214
50040 2 9.65251 53.6041 2.424
66242 2 5.34798 61.3904 7.19242
51074 2 37.2506 61.4197 1.44411
51014 2 27.4827 61.1456 1.60996
50047 2 24.306 45.668 0.324904
50048 2 24.6566 49.7588 0.453438
50049 2 24.7589 53.6149 0.3508
50053 2 27.153 45.6733 1.57516
50054 2 27.2044 49.6518 1.38414
50055 2 27.6432 53.5998 1.49702
50056 2 26.4581 47.6429 6.07384
50057 2 26.9035 51.5624 6.19829
50058 2 26.7315 55.7568 6.11376
50059 2 25.9153 45.7758 4.41949
50060 2 26.0879 49.6935 4.41133
50061 2 26.0884 53.6748 4.48399
50062 2 27.5032 47.6875 3.52899
50063 2 27.5719 51.7783 3.44061
50064 2 27.3132 55.5712 3.28297
50065 2 23.7437 47.6659 5.40935
50066 2 23.8302 51.5791 5.28607
50067 2 23.8271 55.6609 5.18652
50068 2 24.5307 47.6013 2.64296
50069 2 24.8279 51.4753 2.65849
50070 2 24.4909 55.4458 2.5529
51035 2 21.1015 61.1739 -0.525171
66311 2 17.9748 61.4514 8.23495
2927 1 16.982 61.1764 6.2364
50077 2 19.7396 48.0127 0.745883
50078 2 19.8631 51.6574 0.532504
50079 2 19.5446 55.4315 0.286701
50083 2 22.4677 47.8488 1.36619
50084 2 22.4336 51.7004 1.3915
50085 2 22.3498 55.6305 1.28898
50086 2 21.5763 45.9563 6.14967
50087 2 21.7924 49.8597 6.53422
50088 2 21.6911 53.6657 6.23511
50089 2 21.1801 47.7602 4.39092
50090 2 20.8909 51.4743 4.49593
50091 2 21.0918 55.6327 4.37771
50092 2 22.5171 45.8344 3.46437
50093 2 22.6688 49.8807 3.58634
50094 2 22.6576 53.6523 3.49097
50095 2 18.9486 45.7415 5.31182
50096 2 19.0413 49.6674 5.09335
50097 2 18.8653 53.6605 5.29897
50098 2 19.9282 45.9231 2.527
50099 2 19.8744 50.008 2.58455
50100 2 19.698 53.8699 2.70352
79899 2 30.1668 43.7646 20.4254
2921 1 16.2957 61.3298 -0.0323467
79898 2 30.1725 40.0033 20.5962
50107 2 34.4491 45.6589 0.720547
50108 2 34.402 49.7964 0.909839
50109 2 34.6357 53.6361 0.760577
50113 2 37.3546 45.6456 1.43897
50114 2 37.1748 49.703 1.59086
50115 2 37.2629 53.6455 1.12896
50116 2 36.6271 47.7857 6.20029
50117 2 36.6389 51.5024 6.03136
50118 2 36.6039 55.4602 6.31071
50119 2 35.8396 45.891 4.75942
50120 2 36.0323 49.651 4.61574
50121 2 36.0523 53.4603 4.50114
50122 2 37.4972 47.8637 3.40384
50123 2 37.4824 51.6945 3.31704
50124 2 37.259 55.5562 3.32415
50125 2 33.8011 47.8761 5.34427
50126 2 33.8077 51.4537 5.20123
50127 2 33.8976 55.541 5.53606
50128 2 34.6165 47.5935 2.84012
50129 2 34.8099 51.6077 2.59799
50130 2 34.4452 55.7521 2.72199
2957 1 26.209 61.2918 0.0598129
79897 2 29.4629 35.9841 20.2843
80760 2 8.85547 54.0842 22.3142
50137 2 29.4249 47.759 0.322096
50138 2 29.3719 51.5781 0.369802
50139 2 29.7798 55.5783 0.460448
50143 2 32.2912 47.7071 1.41901
50144 2 32.1285 51.563 1.36582
50145 2 32.4145 55.3751 1.25096
50146 2 31.7945 45.9522 6.444
50147 2 31.7972 49.6721 6.05189
50148 2 32.0558 53.5632 6.16555
50149 2 30.9727 47.8066 4.77317
50150 2 31.0916 51.5726 4.5235
50151 2 30.7908 55.6179 4.46383
50152 2 32.6185 45.8963 3.68012
50153 2 32.7698 49.6748 3.31708
50154 2 32.5077 53.5995 3.36338
50155 2 28.6211 45.8844 5.25344
50156 2 28.778 49.6955 5.25955
50157 2 28.961 53.8389 5.27387
50158 2 29.655 46.0785 2.61798
50159 2 29.7436 49.7232 2.58373
50160 2 29.9061 53.7242 2.71617
51047 2 21.5245 61.3726 6.32318
50887 2 4.87601 57.662 0.760813
80864 2 32.6413 51.9403 20.0138
50893 2 7.62307 57.2417 1.26965
80863 2 32.5264 48.1186 20.1424
50896 2 6.71601 59.487 6.3004
50899 2 6.04759 57.6231 4.30921
80862 2 32.6467 55.6092 17.5558
50902 2 7.84784 59.3438 3.37747
50905 2 3.99386 59.1884 5.31468
50908 2 5.0871 59.5635 2.72915
79896 2 30.9099 41.8764 19.0344
80731 2 9.70766 47.6739 16.7007
50917 2 -0.078892 59.1492 0.704172
50923 2 2.55194 59.3494 1.57166
50926 2 1.94854 57.253 6.01036
80730 2 13.7814 55.5716 22.241
50929 2 0.98668 59.1932 4.49409
50932 2 2.69477 57.3956 3.50736
80729 2 13.8221 51.8241 22.5388
2984 1 20.7677 61.3499 4.40046
80861 2 32.4977 51.4852 17.3875
50938 2 -0.137779 57.2624 2.71665
80860 2 32.5903 47.4704 17.4426
79913 2 31.2615 38.0391 22.0558
50947 2 14.6757 57.6352 0.531053
80859 2 29.5727 55.5808 20.4706
50953 2 17.3964 57.2858 1.42114
81713 2 11.1809 61.2064 21.951
50956 2 16.7285 59.3452 6.15818
50959 2 16.3091 57.5149 4.35367
80728 2 13.5977 47.8158 22.2716
50962 2 17.7456 59.4238 3.19089
50965 2 14.0577 59.3847 5.35187
50968 2 14.7465 59.2763 2.52155
80646 2 5.84437 55.6846 18.5255
80645 2 5.51581 51.6452 18.7212
50977 2 9.66605 59.6658 0.583264
50983 2 12.4804 59.2573 1.25371
50986 2 11.7083 57.5511 6.3891
80644 2 5.63994 47.6754 18.7018
50989 2 10.9819 59.374 4.39192
50992 2 12.7326 57.487 3.51612
80858 2 30.1976 51.559 20.7707
50995 2 8.76873 57.4076 5.41258
80857 2 30.0114 47.8274 20.6638
50998 2 10.0101 57.4124 2.42167
80856 2 30.1171 53.2912 18.753
80654 2 7.68727 49.6842 20.1721
51007 2 24.4099 57.3976 0.505596
79895 2 30.4188 38.2286 18.6461
51013 2 27.263 57.5338 1.46321
80653 2 7.57255 45.8614 20.106
51016 2 26.5653 59.3621 6.1299
51019 2 25.8025 57.3918 4.51572
80855 2 30.4474 49.5977 18.5004
51022 2 27.4525 59.317 3.56387
51025 2 23.6002 59.5198 5.32668
51028 2 24.6337 59.4616 2.78551
79894 2 30.1525 34.1817 18.683
80854 2 30.5987 45.7462 18.5976
51037 2 19.6799 59.2573 0.736979
51043 2 22.3033 59.2654 1.36952
51046 2 21.676 57.509 6.03735
80652 2 7.99415 53.5684 17.5007
51049 2 21.1237 59.249 4.29563
51052 2 22.348 57.3051 3.26955
80853 2 30.0287 55.4649 17.0143
51055 2 18.9285 57.5866 5.20552
80852 2 29.742 51.754 16.4362
51058 2 19.8612 57.0335 2.52167
80851 2 29.8628 47.8164 16.7854
80759 2 8.64141 49.9326 22.4252
51067 2 34.891 57.5683 0.862026
80850 2 33.5402 55.397 22.4222
51073 2 37.4267 57.7306 1.48612
80849 2 33.6649 51.7172 22.529
51076 2 36.9392 59.1978 6.20629
51079 2 36.165 57.4517 4.41713
80848 2 33.4789 47.8439 22.6082
51082 2 37.5614 59.4089 3.52642
51085 2 33.7959 59.0082 5.3231
51088 2 34.5469 59.2474 2.85767
21446 1 29.6012 61.507 20.8381
80844 2 36.358 55.4594 22.3209
51097 2 29.859 59.518 0.568588
51103 2 32.5593 59.8009 1.43287
51106 2 31.4662 57.4704 6.41686
80843 2 36.5978 51.6729 22.236
51109 2 30.8265 59.3327 4.37061
51112 2 32.1467 57.412 3.03054
80842 2 36.3381 47.9249 22.3435
51115 2 28.6731 57.5564 5.26508
80835 2 37.7127 53.5491 20.1838
51118 2 29.6201 57.2099 2.40287
80643 2 5.11463 53.6718 17.1207
80834 2 37.8138 49.792 20.3603
63366 2 5.78014 32.071 8.87756
80724 2 16.3313 55.6933 21.9648
80651 2 7.75476 49.673 17.63
80669 2 3.45479 51.7451 22.4277
63378 2 6.43229 32.0577 15.5627
80833 2 37.5843 46.1107 20.0761
63384 2 7.02204 31.964 12.7725
63387 2 3.56206 32.1408 14.581
63390 2 4.22385 31.8431 11.9738
63393 2 0.171032 31.9108 7.18063
80723 2 16.5205 51.5733 21.9184
63399 2 -0.560234 32.082 10.0476
63402 2 2.84764 31.6007 7.88634
63405 2 2.08786 32.0764 10.7835
80832 2 37.7703 53.7204 17.5219
63411 2 0.712841 32.1295 13.8692
79912 2 30.9668 34.059 22.0555
80668 2 3.62986 47.7043 22.3614
79905 2 32.8636 43.7442 20.045
80830 2 37.5207 46.3334 17.3137
63426 2 16.1138 32.2027 9.29748
80650 2 7.80421 45.9282 17.5165
80664 2 6.2717 55.5308 22.0459
80829 2 35.1695 53.7285 20.5676
63438 2 16.6228 32.0936 15.8262
80722 2 16.2471 47.8371 21.8576
63444 2 17.5079 31.9443 12.9998
63447 2 13.7093 32.0293 14.7059
63450 2 14.799 32.0564 11.9072
63453 2 10.2376 32.1312 7.44693
80828 2 35.1033 49.9575 20.9423
63459 2 9.30315 32.0676 10.0889
63462 2 12.9501 32.2418 8.34994
63465 2 12.3938 32.0703 10.7341
80827 2 34.9523 45.9776 20.8129
63471 2 10.9503 32.052 13.5168
80826 2 35.3651 55.6927 18.7872
79904 2 32.749 39.9325 20.1865
80825 2 35.4777 51.828 18.9821
80824 2 35.3372 48.118 18.9674
63486 2 25.7013 32.1624 9.15785
80823 2 34.7423 53.8 16.9217
80692 2 1.36028 45.7507 21.8501
80685 2 2.84144 55.2716 19.8035
63498 2 26.3322 32.2804 16.03
80715 2 17.6069 53.3372 20.1726
63504 2 27.225 32.4058 12.9857
63507 2 23.6569 32.3492 15.0355
63510 2 24.4299 32.0514 12.4003
63513 2 20.4096 32.1433 7.13349
80822 2 34.944 49.7564 17.179
63519 2 19.4958 32.0238 9.77375
63522 2 23.2115 32.0679 7.88364
63525 2 22.4112 32.3354 10.879
80821 2 34.805 45.8606 16.9652
63531 2 20.9502 32.1654 14.0106
80714 2 17.6576 49.8605 19.9827
80713 2 17.817 46.0858 19.9068
80820 2 18.651 53.7215 22.6429
80712 2 17.7911 53.4184 17.6212
63546 2 35.8463 32.082 9.17486
80819 2 18.6481 49.4308 22.1701
80684 2 2.49404 51.8443 20.0291
80648 2 4.72244 49.8676 20.3907
63558 2 36.3208 32.1806 15.8661
80818 2 18.7116 45.652 22.2303
63564 2 37.0698 32.0977 12.7889
63567 2 33.4385 32.2992 15.072
63570 2 34.3874 32.2001 12.2026
63573 2 30.0758 31.9684 7.29335
80814 2 21.2286 53.5064 21.9816
63579 2 29.2923 32.2922 10.0378
63582 2 32.8209 32.3564 8.125
63585 2 31.9709 32.1663 11.0423
80813 2 21.0227 49.8365 21.8883
63591 2 30.7858 32.0954 14.0938
80663 2 6.38262 51.7224 21.8063
80812 2 21.1089 46.0861 21.8353
80805 2 22.7784 55.7259 19.9692
64321 2 4.87876 33.936 7.30343
64322 2 5.05422 37.8266 7.37191
64323 2 5.19138 42.0587 7.41741
64324 2 5.65779 35.7467 8.88743
64325 2 5.84728 39.7831 9.15244
64326 2 5.68268 43.7917 9.01565
64327 2 4.33049 33.7897 10.0178
64328 2 4.40493 37.5257 10.2922
64329 2 4.34619 41.7855 9.9067
64330 2 8.04645 33.8128 8.31205
64331 2 8.03757 37.9649 8.25485
64332 2 8.15444 41.567 7.78617
64333 2 6.97724 33.9427 10.9006
64334 2 7.23392 37.7961 10.8983
64335 2 7.03508 41.7273 10.9139
64336 2 6.35654 36.0633 15.1464
64337 2 6.70548 39.8645 15.7596
64338 2 6.48584 43.7573 15.8344
64339 2 5.88278 34.0229 13.8164
64340 2 5.77372 38.0334 13.3382
64341 2 6.19974 41.8923 13.963
64342 2 7.41318 36.0208 12.8087
64343 2 7.45214 39.8539 12.9432
64344 2 7.39572 43.8248 12.9607
64345 2 3.74689 36.0332 14.575
64346 2 3.9095 39.967 14.895
64347 2 3.62379 43.4358 14.8816
64348 2 4.39147 35.3871 11.9404
64349 2 4.5703 40.1028 12.058
64350 2 4.47714 43.7997 12.1734
64351 2 0.115389 35.9934 7.07665
64352 2 0.293136 39.8357 7.31801
64353 2 0.0206761 43.7946 7.10039
64354 2 0.669727 33.9554 8.82233
64355 2 0.66127 37.8607 9.01969
64356 2 0.841598 41.8771 8.94991
64357 2 -0.652865 35.8615 9.97064
64358 2 -0.50454 39.8798 9.83517
64359 2 -0.644462 43.628 9.78142
64360 2 2.87642 35.8784 8.20019
64361 2 3.1627 39.6875 8.33128
64362 2 2.96486 43.8183 7.95954
64363 2 2.00534 35.6495 10.7171
64364 2 2.33421 39.8395 10.8352
64365 2 2.22543 43.5836 10.6768
64366 2 1.37333 34.0922 15.5557
64367 2 1.43901 38.1825 15.6796
64368 2 1.37953 41.9828 15.5165
64369 2 0.718408 36.0048 13.9295
64370 2 0.758751 39.7934 13.7844
64371 2 0.807455 43.6927 13.4184
64372 2 2.27367 33.8568 12.7911
64373 2 2.40229 37.7582 12.7878
64374 2 2.29312 41.6207 12.7343
79903 2 32.1854 36.2306 20.0873
79893 2 30.0371 43.8231 17.0065
50960 2 16.0251 61.3576 4.25768
64378 2 -0.477681 34.0764 12.0467
64379 2 -0.410864 37.9054 11.9917
64380 2 -0.377814 41.607 11.8873
64381 2 15.2573 34.0651 7.12505
64382 2 14.783 38.0973 7.26062
64383 2 15.0066 41.9797 7.32452
64384 2 15.7099 36.0202 8.92244
64385 2 15.7973 39.839 9.12719
64386 2 15.7533 43.8213 8.98679
64387 2 14.3597 34.0846 10.0249
64388 2 13.9695 38.0041 9.69545
64389 2 14.246 41.7819 10.0949
64390 2 18.0746 34.3175 8.20478
64391 2 17.9484 37.8461 8.2603
64392 2 17.79 41.91 8.47683
64393 2 17.0457 34.2189 10.9716
64394 2 16.6849 37.6627 10.9551
64395 2 17.0246 41.8469 11.0451
64396 2 16.717 35.9254 15.7075
64397 2 16.5776 40.0928 15.6005
64398 2 16.2067 43.9946 15.4367
64399 2 15.7041 34.0608 13.6834
64400 2 15.7267 37.9362 13.8191
64401 2 15.7636 41.9052 13.7973
64402 2 17.5686 35.9969 13.1444
64403 2 17.2557 39.6555 13.0041
64404 2 17.1156 43.8253 12.8515
64405 2 13.8621 35.8291 15.0108
64406 2 13.6645 39.6603 14.6489
64407 2 13.4591 43.9269 14.5568
64408 2 14.3691 36.1043 12.1687
64409 2 14.4449 39.608 11.9038
64410 2 14.5425 43.5309 11.8443
64411 2 10.2136 36.0307 7.15088
64412 2 10.3024 39.6299 7.1301
64413 2 10.1017 43.862 7.32772
64414 2 10.5355 34.062 8.97557
64415 2 10.6609 37.871 9.0293
64416 2 10.8951 41.7873 8.85992
64417 2 9.07543 35.9671 9.91991
64418 2 9.43781 39.856 9.99732
64419 2 9.05307 43.8217 9.8164
64420 2 13.0808 35.7352 7.97259
64421 2 12.9519 40.2092 8.04013
64422 2 12.9752 43.772 8.10609
64423 2 11.9433 35.9876 10.7306
64424 2 12.1596 40.0399 10.7328
64425 2 12.1626 43.9063 10.6717
64426 2 11.6153 34.1384 15.7153
64427 2 11.33 37.8103 15.4349
64428 2 11.7875 41.7535 15.5346
64429 2 10.9038 36.0213 14.0847
64430 2 11.0151 39.7646 13.6632
64431 2 10.4791 43.7184 13.7704
64432 2 12.44 34.2536 13.014
64433 2 12.2678 37.9558 12.5669
64434 2 12.1881 41.817 12.9483
64435 2 8.80146 33.9386 14.4963
64436 2 8.59131 37.654 14.7525
64437 2 8.75585 41.8822 14.8062
64438 2 9.48244 34.3569 12.0878
64439 2 9.54298 37.6709 11.9949
64440 2 9.65058 41.8926 11.819
64441 2 25.0596 34.0513 7.43937
64442 2 24.9675 37.9985 7.21236
64443 2 25.2401 41.966 7.4596
64444 2 25.7906 36.1663 9.06044
64445 2 25.895 40.0481 9.29005
64446 2 25.6143 44.1307 8.91392
64447 2 24.4857 34.1059 10.3368
64448 2 24.3068 38.1702 10.1679
64449 2 24.4061 42.1029 10.2628
64450 2 27.6753 34.2865 7.99313
64451 2 27.7469 38.2621 8.01348
64452 2 27.8349 41.8869 8.24579
64453 2 27.2392 34.4923 10.8121
64454 2 27.0835 38.0466 10.7816
64455 2 27.0446 42.0814 11.0901
64456 2 26.518 36.2285 15.813
64457 2 26.4731 40.0365 15.4772
64458 2 26.4793 43.6797 15.7317
64459 2 25.6948 34.1684 13.9307
64460 2 25.8477 38.0077 13.5647
64461 2 26.0038 41.8662 13.9007
64462 2 26.9904 36.0509 12.989
64463 2 27.3323 39.7314 12.8877
64464 2 27.3309 43.9146 13.1817
64465 2 23.6152 36.3219 14.5939
64466 2 23.7926 39.963 14.7459
64467 2 23.7341 43.8731 14.7762
64468 2 24.1482 36.3074 11.8932
64469 2 24.4816 40.1905 12.1128
64470 2 24.5005 44.0896 11.9947
64471 2 20.0796 36.1826 7.08764
64472 2 20.1488 39.9877 7.17632
64473 2 19.9979 43.9573 7.4707
64474 2 20.6717 34.3331 9.06471
64475 2 20.6329 38.0493 9.19351
64476 2 20.6447 42.0795 9.20732
64477 2 19.0378 36.176 10.3617
64478 2 18.9953 39.9909 9.61412
64479 2 19.0841 43.7674 10.3202
64480 2 22.9474 36.0462 8.21902
64481 2 22.9922 40.1237 8.42821
64482 2 22.9392 43.8816 8.26191
64483 2 21.9233 36.2328 10.6527
64484 2 22.1967 40.0367 10.9017
64485 2 22.0721 43.8577 11.02
64486 2 21.4699 34.1696 15.7027
64487 2 21.2866 38.0546 15.5141
64488 2 21.3963 41.8641 15.6546
64489 2 20.7663 36.0845 13.7913
64490 2 20.6211 40.0244 14.062
64491 2 20.7575 43.8401 13.872
64492 2 22.381 34.2461 13.1628
64493 2 22.0405 37.955 12.7786
64494 2 22.4192 41.8824 12.9621
64495 2 18.8173 33.7916 14.8461
64496 2 18.4911 37.9651 14.8131
64497 2 18.5501 42.0023 14.6468
64498 2 19.4889 33.8313 12.1659
64499 2 19.2444 38.3666 11.9698
64500 2 19.7086 41.7397 11.9603
64501 2 35.194 34.1187 7.30853
64502 2 35.113 38.1036 7.48598
64503 2 35.2676 42.002 7.30865
64504 2 35.8001 35.9211 9.01013
64505 2 35.7369 39.9952 9.04582
64506 2 35.7863 43.9907 9.10197
64507 2 33.9152 33.9877 10.0532
64508 2 33.8754 38.1013 10.0854
64509 2 34.0601 41.8834 9.69933
64510 2 38.0023 33.8726 8.09585
79918 2 28.4492 34.0963 22.4359
64512 2 37.8952 41.8155 8.10881
64513 2 37.0771 34.2344 10.9392
64514 2 36.9438 38.0459 10.901
64515 2 37.0877 42.0704 10.892
64516 2 36.5713 36.2836 15.4844
64517 2 36.1972 39.9943 15.7595
64518 2 36.6305 43.7991 15.8852
64519 2 35.5243 34.2444 13.858
64520 2 35.5772 38.0928 13.872
64521 2 35.907 41.8892 13.9
64522 2 37.2068 36.0485 12.7345
64523 2 37.2084 40.0604 12.8083
64524 2 37.2761 43.8745 12.8866
64525 2 33.5912 36.2662 14.7919
64526 2 33.554 39.9629 15.0406
64527 2 33.7357 44.063 14.637
64528 2 34.1777 36.162 12.1357
64529 2 34.171 40.0322 12.1729
64530 2 34.4774 43.9577 11.9253
64531 2 30.1041 36.0537 7.27444
64532 2 30.1578 40.143 7.11882
64533 2 29.9885 44.0173 7.44892
64534 2 30.582 34.1228 9.17627
64535 2 30.5156 38.035 9.18492
64536 2 30.7227 41.9524 9.20825
64537 2 29.1674 36.1563 10.232
64538 2 29.096 40.1509 10.115
64539 2 29.0563 44.07 10.195
64540 2 32.8892 35.8819 8.26477
64541 2 32.7521 39.8534 8.25526
64542 2 33.0877 43.9473 8.21952
64543 2 31.9019 35.9274 11.0352
64544 2 31.8796 40.1712 10.844
64545 2 32.123 43.9929 10.9088
64546 2 31.2425 33.9947 15.799
64547 2 31.0454 38.1181 15.7698
64548 2 31.8596 42.0265 15.6944
64549 2 30.7025 36.1273 13.9203
64550 2 30.7243 40.1577 13.9055
64551 2 30.6485 44.0711 13.8343
64552 2 32.1521 34.0099 13.2354
64553 2 32.1812 38.1132 13.0062
64554 2 32.1952 42.0287 12.9912
64555 2 28.4581 34.2338 14.8685
64556 2 28.4889 38.1294 14.6538
64557 2 28.4558 41.9624 14.8797
64558 2 29.3247 34.1189 12.2829
64559 2 29.5201 38.1056 12.1183
64560 2 29.4506 41.9542 12.2843
65281 2 5.13832 45.9173 7.24714
65282 2 5.13258 49.6567 7.22018
65283 2 5.35541 53.4864 7.01522
65284 2 5.71948 47.71 8.71342
65285 2 5.73236 51.4456 8.878
65286 2 5.82018 55.3368 9.63083
65287 2 4.2478 45.8218 9.77309
65288 2 4.16975 49.4929 10.0192
65289 2 4.34952 53.2491 9.79619
65290 2 8.09502 45.7324 7.98209
65291 2 7.96281 49.7684 8.0781
65292 2 7.85449 53.5593 8.27052
65293 2 7.0602 45.8557 10.6691
65294 2 6.9963 49.9173 11.0779
65295 2 7.33435 52.8702 10.7561
65296 2 6.4682 47.6166 15.9283
65297 2 6.49352 51.7723 15.6604
65298 2 6.4069 55.6067 15.8255
65299 2 5.69389 45.6217 14.009
65300 2 5.87523 49.6028 13.8834
65301 2 5.80297 53.5826 14.1099
65302 2 7.35302 47.5602 13.2033
65303 2 7.41251 51.7231 13.1117
65304 2 7.06967 55.548 12.8551
65305 2 3.5508 47.7392 14.5752
65306 2 3.72629 51.7769 14.721
65307 2 3.54069 55.3706 14.9267
65308 2 4.66136 47.7169 11.7643
65309 2 4.55402 51.4574 12.1479
65310 2 4.45057 55.6402 12.2302
65311 2 0.301789 47.7523 7.05103
65312 2 0.348486 51.423 7.25426
65313 2 0.616701 55.581 7.25066
65314 2 0.653543 45.8972 8.825
65315 2 0.961477 49.5698 9.07793
65316 2 0.751524 53.4158 9.10414
65317 2 -0.66289 47.8652 10.1697
65318 2 -0.649534 51.5339 10.0096
65319 2 -0.679886 55.4537 9.87058
65320 2 2.81796 47.7962 8.24399
65321 2 3.01989 51.6549 8.11239
65322 2 3.24254 55.0689 8.15501
65323 2 2.19106 47.3926 10.8947
65324 2 2.24445 51.5369 10.6907
65325 2 1.98363 55.2988 10.9326
65326 2 1.65365 45.6662 15.4164
65327 2 1.70941 49.6752 15.4012
65328 2 1.58945 53.3435 15.6397
65329 2 0.778525 47.7491 13.7545
65330 2 0.990799 51.5435 13.6236
65331 2 0.765019 55.3345 13.7636
65332 2 2.62617 45.7047 12.8979
65333 2 2.66625 49.5823 12.9682
65334 2 2.50125 53.413 13.1141
80642 2 4.92046 49.5976 17.1005
79902 2 32.9057 44.0664 17.6102
79901 2 32.6296 40.0404 17.5639
65338 2 -0.0442236 45.6872 11.9794
65339 2 -0.524048 49.5177 12.1438
65340 2 -0.190226 53.5553 12.0149
65341 2 15.1013 45.9759 7.15768
65342 2 15.4284 49.6291 7.29095
65343 2 15.2206 53.4474 7.21325
65344 2 15.6421 47.7035 9.44123
65345 2 15.7578 51.7152 9.10616
65346 2 15.7403 55.5095 9.27925
65347 2 14.0747 45.7811 9.8796
65348 2 14.2351 49.6799 9.68136
65349 2 14.2456 53.6059 9.88695
65350 2 18.1739 45.7731 8.25436
65351 2 17.9189 49.6968 8.1772
65352 2 17.9426 53.5061 7.98149
65353 2 16.9923 45.6728 10.8081
65354 2 17.0097 49.8689 10.8615
65355 2 17.1578 53.4892 10.8381
65356 2 16.4091 47.8239 15.491
65357 2 16.2467 51.6509 15.5155
65358 2 16.4551 55.5753 15.6288
65359 2 15.8079 45.8878 13.3934
65360 2 15.6386 49.5908 13.5513
65361 2 15.5381 53.6405 14.0053
65362 2 17.3953 47.7325 12.8131
65363 2 17.2274 51.6824 12.9327
65364 2 17.3748 55.6325 13.0307
65365 2 13.7444 47.4229 14.596
65366 2 13.5153 51.68 14.5733
65367 2 13.5494 55.5212 14.5948
65368 2 14.2231 47.4612 11.9253
65369 2 14.4251 51.3988 11.9764
65370 2 14.2817 55.4676 11.9904
65371 2 10.33 47.7978 7.20018
65372 2 10.3413 51.6889 7.30914
65373 2 10.0199 55.5429 7.05919
65374 2 10.7113 45.8422 9.04057
65375 2 10.7853 49.7168 8.92177
65376 2 10.8359 53.5612 9.09082
65377 2 9.02005 47.743 9.83406
65378 2 9.41659 51.4362 10.0654
65379 2 9.01106 55.4671 9.84169
65380 2 12.8132 47.7139 8.02501
65381 2 13.0287 51.6851 8.19192
65382 2 13.0799 55.2943 8.01077
65383 2 12.097 47.7124 10.782
65384 2 12.1123 51.769 10.7909
65385 2 12.0005 55.6072 10.7091
65386 2 11.19 45.7187 15.5031
65387 2 11.2941 49.6741 15.7313
65388 2 11.4363 53.4941 15.8607
65389 2 10.5809 47.5629 13.8456
65390 2 10.9586 51.5662 13.875
65391 2 10.8995 55.3438 13.7777
65392 2 12.0308 45.7699 12.7528
65393 2 12.0677 49.5812 12.6451
65394 2 12.3757 53.4731 13.0117
65395 2 8.5095 45.7103 14.7361
65396 2 8.73499 49.7254 14.7108
65397 2 8.68105 53.4072 14.8896
65398 2 9.51025 45.7127 11.8608
65399 2 9.38143 49.3543 12.0852
65400 2 9.36847 53.843 12.0522
65401 2 25.1573 45.7968 7.4215
65402 2 25.1465 49.6564 7.31849
65403 2 25.3711 53.5741 7.17474
65404 2 25.9812 47.7624 8.83853
65405 2 25.7521 51.7341 9.05957
65406 2 25.8184 55.653 8.76014
65407 2 24.2925 46.0654 10.0277
65408 2 24.1096 49.7781 9.88199
65409 2 24.402 53.5942 9.64893
65410 2 28.0631 46.0381 8.27864
65411 2 28.1525 49.9269 8.17375
65412 2 27.955 53.6073 7.8874
65413 2 26.9467 45.8365 10.9482
65414 2 26.8966 49.9759 10.7633
65415 2 27.1743 53.6008 10.4862
65416 2 26.3522 47.8543 15.5977
65417 2 26.538 51.9574 15.5738
65418 2 26.453 55.7654 15.4145
65419 2 25.8122 45.6332 14.2068
65420 2 26.0256 49.7904 13.7992
65421 2 25.7367 53.7258 13.8752
65422 2 27.4276 47.6958 12.6916
65423 2 27.1539 51.885 12.7472
65424 2 27.5253 55.5186 12.7995
65425 2 23.4263 47.532 14.7657
65426 2 23.5232 51.8575 14.7784
65427 2 23.5568 55.4729 14.7703
65428 2 24.2855 47.758 12.3783
65429 2 24.3781 51.6154 12.0655
65430 2 24.6267 55.6595 11.9307
65431 2 20.1407 47.7244 7.53145
65432 2 20.2888 51.8792 7.23313
65433 2 20.474 55.7221 7.36854
65434 2 20.6814 45.8253 9.22129
65435 2 20.69 49.6411 9.27139
65436 2 20.9187 53.7266 9.03604
65437 2 19.0707 47.7254 10.0979
65438 2 19.3931 51.6802 9.9187
65439 2 19.0639 55.4779 10.1245
65440 2 22.8276 47.7602 8.41632
65441 2 23.0617 51.8663 8.29667
65442 2 23.117 55.3859 7.88842
65443 2 21.7413 47.8122 11.0695
65444 2 22.2054 51.9786 10.7984
65445 2 22.1937 55.4924 10.8423
65446 2 21.6714 45.5243 15.6876
65447 2 21.4575 49.6254 15.5607
65448 2 21.4003 53.69 15.7284
65449 2 20.5124 47.7617 13.9126
65450 2 20.5801 51.6807 13.8693
65451 2 20.7055 55.5859 13.956
65452 2 22.2665 45.8544 12.8467
65453 2 22.4047 49.7467 12.9877
65454 2 22.2351 53.7245 12.7821
65455 2 18.6793 45.5041 14.65
65456 2 18.4349 49.6922 14.4249
65457 2 18.7868 53.7747 14.7411
65458 2 19.5426 45.8259 11.9807
65459 2 19.4417 49.8117 12.0293
65460 2 19.5342 53.6154 12.0093
65461 2 35.1972 46.0159 7.50958
65462 2 34.9976 49.7011 7.39538
65463 2 35.1774 53.4077 7.53681
65464 2 35.5683 47.804 9.15048
65465 2 35.5739 51.5441 8.93449
65466 2 35.7583 55.3615 9.26232
65467 2 33.9804 45.7897 10.0297
65468 2 33.9877 49.8467 10.0607
65469 2 34.3585 53.6231 10.0954
65470 2 38.0002 45.8089 8.21331
65471 2 37.789 49.3822 8.06182
65472 2 38.0882 53.5626 8.25619
65473 2 37.1363 46.1693 10.8112
65474 2 37.185 49.9359 11.0039
65475 2 37.1772 53.4723 10.8355
65476 2 36.2163 47.8335 15.6925
65477 2 36.258 51.8149 15.8651
65478 2 36.473 55.7477 15.8192
65479 2 35.7546 45.7954 13.8926
65480 2 35.8398 49.596 13.9476
65481 2 35.7426 53.6978 14.0022
65482 2 37.1743 47.9645 13.0153
65483 2 37.4009 51.674 13.0806
65484 2 37.474 55.2893 13.1324
65485 2 33.5951 48.0487 15.0152
65486 2 33.6135 51.4059 15.0435
65487 2 33.6489 55.6088 14.8071
65488 2 34.2174 47.6056 12.3549
65489 2 34.7013 51.6319 12.1574
65490 2 34.5184 55.5711 12.2201
65491 2 29.8109 47.8219 7.33764
65492 2 30.0338 51.7342 7.16707
65493 2 30.0207 55.3923 7.22805
65494 2 30.7853 45.9599 9.24165
65495 2 30.6501 50.0099 9.31611
65496 2 30.8437 53.7371 8.89334
65497 2 29.1451 47.8691 9.97212
65498 2 29.2611 51.9212 10.2076
65499 2 29.375 55.6115 9.83252
65500 2 32.8557 47.6124 8.17017
65501 2 32.928 51.7784 8.03583
65502 2 33.206 55.3708 8.1395
65503 2 31.8398 48.0824 10.8356
65504 2 32.2816 51.9097 11.0423
65505 2 32.3402 55.4423 10.9043
65506 2 31.3265 45.8932 15.6525
65507 2 31.4488 49.8196 15.6319
65508 2 31.4074 53.7744 15.7619
65509 2 30.9162 47.9656 13.8343
65510 2 30.6775 51.8019 13.6409
65511 2 30.8786 55.6071 13.6996
65512 2 32.1095 45.8186 12.6149
65513 2 32.1934 50.0088 12.8777
65514 2 32.568 53.4732 13.2252
65515 2 28.554 45.9715 14.9799
65516 2 28.6664 49.584 14.4475
65517 2 28.6089 54.0202 14.675
65518 2 29.2472 46.1492 12.4019
65519 2 29.3566 49.9308 11.7936
65520 2 29.7501 54.0823 11.9779
66241 2 5.17037 57.435 7.33189
80804 2 22.6352 51.9616 19.8379
66244 2 5.93563 59.1015 9.08131
66247 2 4.36277 57.3956 9.9626
80803 2 22.7088 47.8993 20.0536
66250 2 7.88226 57.3219 8.16247
80802 2 22.7346 55.6104 17.5113
66253 2 7.07889 57.6257 10.8158
80801 2 22.7753 51.5159 17.2157
66256 2 6.49671 59.5401 15.6686
66259 2 6.02364 57.6456 13.9111
80800 2 22.7304 47.7676 17.4337
66262 2 7.39137 59.335 12.6584
66265 2 3.86065 59.5718 14.8507
66268 2 4.70473 59.6993 12.0393
66271 2 0.576667 59.3368 7.43468
66274 2 1.10364 57.2767 9.22604
80674 2 0.566291 45.7895 18.3673
66277 2 -0.839268 59.2582 9.7762
66280 2 3.19251 59.5847 8.39649
66283 2 2.1957 59.6445 11.0651
66286 2 1.51573 57.5311 15.824
80683 2 2.93844 47.2432 20.1088
66289 2 0.700513 59.3288 13.654
66292 2 2.27115 57.3877 13.0235
80649 2 4.87251 53.8003 20.5829
80641 2 4.91412 45.6073 16.7378
80799 2 20.0108 55.4815 20.5333
66298 2 -0.34327 57.3996 12.1286
79920 2 28.6473 42.3128 22.4824
66301 2 15.2023 57.4191 7.13205
80798 2 20.1529 51.7676 20.5344
66304 2 15.8629 59.4388 8.70453
66307 2 14.2391 57.6737 9.65578
80797 2 20.0491 48.0097 20.0982
66310 2 18.0717 57.5944 8.1305
80662 2 5.93846 47.7266 21.9438
66313 2 17.1154 57.6116 10.7583
80796 2 20.7456 53.7377 18.8704
66316 2 16.2301 59.6041 15.6276
66319 2 15.9073 57.4696 13.979
80682 2 2.80439 55.6331 17.5446
66322 2 17.0651 59.5857 12.9629
66325 2 13.6608 59.4107 14.7657
66328 2 14.541 59.351 11.957
66331 2 9.87032 59.5369 7.10936
66334 2 10.7427 57.5096 9.07834
80795 2 20.713 49.7787 18.5742
66337 2 9.03713 59.3066 9.98644
66340 2 12.9008 59.3332 8.0324
66343 2 12.1678 59.3899 10.7003
66346 2 11.4901 57.406 15.3384
80794 2 20.7528 45.7903 18.7519
66349 2 10.6789 59.4303 13.856
66352 2 12.2263 57.4916 12.7436
80673 2 0.0275301 55.4021 16.8204
66355 2 8.71371 57.3872 14.6691
80672 2 0.110078 51.5512 16.8602
66358 2 9.33245 57.2043 12.1489
80793 2 19.9635 55.6898 16.8099
66361 2 25.0819 57.6409 6.99593
80792 2 19.9419 51.8412 16.7899
66364 2 25.8938 59.6092 9.02809
66367 2 24.2439 57.5432 9.82183
80791 2 19.9537 47.5799 16.8755
66370 2 27.9792 57.902 8.18477
80681 2 2.87923 51.4932 17.3486
66373 2 27.1465 57.4319 10.8344
80671 2 -0.254559 47.6692 16.7278
66376 2 26.2853 59.4864 15.3411
66379 2 25.7695 57.5079 13.7014
80670 2 3.46436 55.88 22.3682
66382 2 27.7505 59.5721 12.8976
66385 2 23.5832 59.5059 14.7958
66388 2 24.328 59.3211 12.2276
66391 2 19.9892 59.3086 7.43065
66394 2 20.736 57.5791 9.35201
80790 2 23.6366 55.3252 22.426
66397 2 19.3227 59.6167 10.0839
66400 2 22.9851 59.5391 8.32369
66403 2 22.1068 59.6784 10.8975
66406 2 21.4678 57.5598 15.9683
80789 2 23.5212 51.603 22.3343
66409 2 20.7838 59.3984 13.7237
66412 2 22.3526 57.5291 12.8552
80680 2 2.90893 47.9382 17.2406
66415 2 18.6962 57.9523 14.6485
80655 2 7.71594 53.4976 19.9809
66418 2 19.1826 57.434 12.0466
80679 2 0.108771 55.3617 20.4323
66421 2 35.0943 57.5788 7.14128
80788 2 23.7008 48.0131 22.3694
66424 2 35.6501 59.4876 8.96797
66427 2 34.253 57.4072 9.96172
80678 2 -0.0366119 51.6359 20.2027
66430 2 38.0334 57.3584 8.07848
80784 2 26.1135 55.4101 21.9264
66433 2 36.8897 57.4814 10.7742
80677 2 0.186468 47.7442 20.1371
66436 2 36.4598 59.6514 15.7213
66439 2 35.8449 57.511 14.0857
80783 2 26.3617 51.5263 21.5528
66442 2 37.2842 59.3046 13.0721
66445 2 33.5761 59.5176 14.7503
66448 2 34.7626 59.5542 11.9463
66451 2 30.094 59.5947 7.11009
66454 2 30.9473 57.4015 9.08629
80711 2 17.6358 49.7996 17.3516
66457 2 28.9976 59.5406 9.8648
66460 2 32.8627 59.2874 7.80155
66463 2 32.1394 59.7403 10.8139
66466 2 31.8192 57.575 15.5983
80710 2 17.9012 45.6759 17.3777
66469 2 30.8204 59.5764 13.7945
66472 2 32.4502 57.7654 13.2743
80709 2 14.9371 53.6332 20.3535
66475 2 28.7755 57.5361 14.9398
79900 2 32.6453 36.1077 17.5937
66478 2 29.5732 57.399 12.0572
80647 2 5.00937 45.7509 20.3833
81833 2 31.5461 61.4485 21.9777
78726 2 5.49403 32.1049 18.5181
80708 2 15.1781 49.5526 20.4547
80782 2 26.3183 47.8259 21.8757
80775 2 27.6085 53.5681 20.0614
78744 2 6.75487 32.2211 22.0506
78750 2 3.77272 32.3619 22.3612
78753 2 0.0254695 32.1434 16.7783
80707 2 15.2441 45.9249 20.5637
78759 2 -0.0804401 32.259 21.0895
78762 2 2.96846 32.4429 17.3779
78765 2 2.60643 32.1416 19.9154
80706 2 15.3407 55.7829 18.8359
80774 2 27.5182 49.4238 20.0705
80705 2 15.4574 51.5281 18.6463
78786 2 15.4401 32.4455 18.8269
80704 2 15.7171 47.8105 18.561
80773 2 27.6594 45.9119 20.1062
80772 2 27.7119 53.9543 17.4412
78804 2 16.1041 32.1089 22.0587
78810 2 13.3929 32.528 22.3849
78813 2 9.68125 32.1649 16.6983
80771 2 27.7252 50.1695 17.4124
78819 2 9.8614 32.1904 20.1439
78822 2 12.7432 32.1259 17.102
78825 2 12.8218 31.85 19.8576
80770 2 27.8622 45.9034 17.7804
80698 2 -1.31205 45.8853 22.2605
80703 2 14.9477 53.6626 16.8712
78846 2 25.484 32.0806 18.8142
80769 2 25.2494 53.5093 20.5004
80768 2 25.0752 49.7173 20.57
80676 2 0.464646 53.4865 18.6923
78864 2 25.934 32.0757 21.8991
78870 2 23.3625 31.8739 22.5298
78873 2 19.9329 32.1603 16.6843
80702 2 14.6762 49.6978 16.4414
78879 2 19.7011 32.0139 20.6066
78882 2 22.8968 32.1971 17.6486
78885 2 22.5197 32.4591 20.0526
80675 2 0.928275 49.4266 18.613
80767 2 25.1816 45.8589 20.4746
80766 2 25.4721 55.472 18.5385
78906 2 35.2393 32.3324 18.7224
80765 2 25.7556 51.7797 18.4529
80694 2 1.14088 53.6537 21.8038
80693 2 1.6216 49.6519 21.6591
78924 2 36.5572 32.1069 22.0035
78930 2 33.3436 31.7528 22.4429
78933 2 29.7471 32.0687 16.856
80701 2 15.3278 45.8053 16.7994
78939 2 29.7128 32.2052 20.3917
78942 2 32.4046 31.8574 17.5359
78945 2 32.676 32.6311 20.0329
80764 2 25.5949 47.7785 18.585
80763 2 25.0141 53.6257 16.953
79681 2 4.9888 34.2091 16.7266
79682 2 5.06359 37.8948 16.9038
79683 2 5.33405 41.8677 17.0728
79684 2 6.20815 36.0536 18.551
79685 2 5.76196 39.7817 18.5503
79686 2 5.86567 43.6024 18.5805
79687 2 5.15203 33.9525 20.2719
79688 2 5.02123 37.9209 20.2204
79689 2 4.95824 41.9089 20.1676
79690 2 7.76279 33.9142 17.2518
79691 2 7.75018 37.8711 17.1373
79692 2 7.94682 41.6875 17.5816
79693 2 7.84925 34.288 19.7132
79694 2 7.82593 37.9089 19.8684
79695 2 7.92864 41.8384 19.898
79702 2 6.25884 36.0327 21.7098
79703 2 6.46379 40.004 21.7673
79704 2 6.28023 43.7557 21.9275
79708 2 3.59947 35.967 22.1226
79709 2 3.72737 39.7069 22.0156
79710 2 3.67739 44.0707 22.4229
79711 2 0.100035 36.3637 16.7654
79712 2 -0.0263496 40.0564 16.6975
79713 2 0.0587336 43.9165 16.4737
79714 2 0.501622 34.1844 18.8067
79715 2 0.608029 38.1372 18.5937
79716 2 0.592159 42.0265 18.3915
79717 2 0.109436 36.1223 20.5643
79718 2 0.242558 39.9082 20.3799
79719 2 -0.116267 43.939 20.1357
79720 2 2.72745 36.0238 17.3473
79721 2 3.09905 40.4297 17.4599
79722 2 2.66946 43.4151 17.4169
79723 2 2.67798 36.2719 19.8816
79724 2 2.79915 39.9668 19.8984
79725 2 2.64014 43.8316 19.8983
79732 2 1.46365 34.0105 22.0242
79733 2 1.55492 38.039 21.7791
79734 2 1.38182 41.9678 21.8268
79738 2 -1.336 33.9991 22.5189
50939 2 0.16692 61.3217 2.73086
79740 2 -1.13713 41.8295 22.3924
79741 2 15.3615 33.971 16.7704
79742 2 14.996 38.0232 16.8823
79743 2 14.9889 42.0718 17.017
79744 2 15.4951 36.03 18.683
79745 2 15.4887 40.0231 18.6278
79746 2 15.5127 44.0527 18.6906
79747 2 15.0086 34.1724 20.684
79748 2 14.6735 37.9482 20.4589
79749 2 15.1814 42.0251 20.217
79750 2 17.9809 34.0293 17.4342
79751 2 17.6558 38.365 17.4318
79752 2 17.6387 41.9838 17.3012
79753 2 17.5536 34.0936 20.0822
79754 2 17.7597 37.8767 19.9498
79755 2 17.5861 42.0213 20.0395
79762 2 16.1284 36.1994 22.0234
79763 2 16.2903 39.8772 21.8302
79764 2 16.4704 43.7908 21.8916
79768 2 13.6859 36.2736 22.3746
79769 2 13.6341 40.1535 22.3172
79770 2 13.7141 43.9828 22.1692
79771 2 9.85175 35.904 16.6946
79772 2 9.97391 39.8811 16.7901
79773 2 9.94925 43.7651 16.7055
79774 2 11.0543 33.8324 18.4062
79775 2 10.5811 37.9917 18.6175
79776 2 10.7908 41.9121 18.7364
79777 2 9.83725 35.8941 20.3264
79778 2 10.1724 39.8893 20.362
79779 2 9.82193 43.945 20.2205
79780 2 12.9059 35.7364 17.3599
79781 2 12.7745 39.8433 17.5031
79782 2 12.7957 44.2835 17.2423
79783 2 12.7148 36.0892 19.9014
79784 2 12.7239 39.9953 20.1025
79785 2 12.7895 44.1186 19.6617
79792 2 11.3494 34.0212 21.695
79793 2 11.4292 37.9686 21.8385
79794 2 11.3237 41.9497 21.5591
79798 2 8.42574 34.2165 22.3538
79799 2 8.55676 37.8095 22.1147
79800 2 8.73162 42.2171 22.0626
79801 2 24.9199 34.2891 16.9491
79802 2 24.9979 38.0721 16.7434
79803 2 24.8132 42.0502 16.7407
79804 2 25.0808 36.2576 18.8389
79805 2 25.5754 40.1131 18.4963
79806 2 25.3756 43.7075 18.4987
79807 2 24.9065 34.119 20.4309
79808 2 25.0908 38.3682 20.728
79809 2 24.7666 42.0686 20.2083
79810 2 27.3277 34.109 17.779
79811 2 27.6174 38.3744 17.3357
79812 2 27.8656 41.9502 17.6468
79813 2 27.3877 34.232 20.3256
79814 2 27.6313 37.9963 19.9302
79815 2 27.6986 41.8061 20.2829
79822 2 26.2064 36.2102 21.925
79914 2 31.3006 42.2405 22.2263
79824 2 26.0471 43.9901 21.9184
79828 2 23.6086 36.4047 22.1829
79829 2 23.4628 40.1416 22.4101
79830 2 23.5395 43.9257 22.2331
79831 2 19.755 36.2067 16.8621
79832 2 19.779 40.0001 16.8313
79833 2 19.9911 43.8639 16.8859
79834 2 20.7884 34.0139 18.7854
79835 2 20.5117 38.0204 18.5734
79836 2 20.6198 41.856 18.5742
79837 2 19.8549 36.1245 20.768
79838 2 19.9868 40.0097 20.4922
79839 2 19.8499 43.8032 20.2143
79840 2 22.5675 36.3876 17.5601
79841 2 22.8045 39.7673 17.4059
79842 2 22.6751 43.6895 17.5096
79843 2 22.7217 35.5922 20.0637
79844 2 22.5795 40.2431 20.0236
79845 2 22.7659 44.1096 19.9127
79852 2 21.2627 34.0033 22.2891
79853 2 21.2975 38.3039 22.1476
79854 2 21.0483 42.1578 21.8262
79858 2 18.471 33.8153 22.4478
79859 2 18.5352 37.8948 22.596
79860 2 18.7038 41.881 22.2578
79861 2 34.8067 34.0911 16.805
79862 2 34.8506 38.0408 16.9718
79863 2 35.1083 41.9466 17.0189
79864 2 35.3294 36.1309 18.5882
79865 2 35.4619 40.039 18.8804
79866 2 35.8267 43.993 18.7542
79867 2 35.0536 34.0817 20.3914
79868 2 35.0062 38.0343 20.6249
79869 2 35.0283 41.978 20.7464
79919 2 28.3962 38.2892 22.5496
79871 2 37.6291 38.3969 17.3659
79872 2 37.5988 41.8088 17.6589
2993 1 36.387 61.3763 -0.0810288
79874 2 37.7435 37.8883 19.9964
79875 2 37.5608 42.0921 20.328
79882 2 36.1782 36.068 21.8378
79883 2 36.2971 40.0792 22.1213
79884 2 36.462 43.9841 22.2401
79888 2 33.402 35.6165 22.5109
79889 2 33.6488 40.3607 22.5137
79890 2 33.7617 43.7786 22.5577
79891 2 29.5238 36.1069 16.7774
79892 2 30.264 40.155 16.7957
66347 2 11.4258 61.3535 15.5763
66353 2 12.4539 61.3259 12.8272
12149 1 17.7208 61.5041 12.9686
81719 2 8.72449 61.3835 22.3408
81662 2 14.808 61.3538 16.9462
81671 2 17.5158 61.3655 17.4337
66314 2 16.9006 61.2107 11.0202
21332 1 -0.278338 61.3292 16.9183
81674 2 17.743 61.1843 19.9993
51020 2 25.8886 61.4811 4.24441
12194 1 18.7011 61.3297 10.3057
81755 2 20.6447 61.3735 18.7709
12101 1 6.30737 61.0427 9.06802
12230 1 28.7878 61.4707 10.0707
21437 1 36.9594 61.2204 22.0516
12128 1 0.624163 61.3691 13.813
81722 2 25.0078 61.4288 17.0845
12116 1 -0.14264 61.3571 7.39958
21425 1 36.1665 61.284 18.8351
50936 2 -0.983433 61.1893 5.37619
81653 2 1.71022 61.3958 21.5817
81695 2 10.5306 61.3818 18.7785
66413 2 22.385 61.345 13.2866
2999 1 37.0728 61.3061 6.21754
81794 2 37.7172 61.3341 20.1523
2912 1 0.851094 61.1395 4.45592
81668 2 14.8964 61.4305 20.4508
12209 1 36.2095 61.498 9.04756
50894 2 7.59455 61.3064 1.31271
50915 2 1.41222 61.3488 -0.267575
81773 2 21.3719 61.3793 22.0375
21374 1 9.62433 61.132 20.4455
2969 1 27.8337 61.253 3.3931
51113 2 32.5514 61.2706 3.69467
66431 2 37.9268 61.0726 8.01199
66299 2 -0.305535 61.1987 12.2094
2891 1 7.30566 61.169 6.34087
12113 1 7.76088 61.3234 12.5922
12188 1 19.6165 61.2874 7.24392
66254 2 7.1339 61.4687 10.7672
3005 1 37.9563 61.2503 3.22474
51059 2 19.8681 61.0579 2.73336
66359 2 9.51281 61.0066 11.9785
12200 1 20.6549 61.2668 13.8169
81791 2 37.6688 61.1954 17.4596
66302 2 15.2195 61.2559 7.2795
50933 2 2.70105 61.2714 3.57397
66422 2 35.2031 61.2498 7.03537
2963 1 26.9685 61.3979 6.15423
51056 2 18.981 61.1075 5.43481
66320 2 15.5887 61.6016 13.9516
48174 2 22.7361 29.9537 3.52885
48021 2 6.01084 30.3411 4.20865
48168 2 21.9106 30.216 6.24427
78909 2 34.7008 30.0975 20.7006
1170 1 8.0407 30.2782 3.15872
48141 2 26.0611 30.1662 4.45379
19698 1 35.7562 30.2966 18.826
78735 2 7.58339 30.481 20.0946
63600 2 29.4414 30.2498 12.1926
80659 2 5.60809 45.9122 23.6539
48126 2 26.1268 32.0108 -0.388849
50106 2 36.1619 55.7387 -0.434723
79729 2 0.838324 36.2213 23.4241
48996 2 1.0928 41.7946 -0.323924
49926 2 6.26363 55.3297 -0.288116
49955 2 1.23783 49.6489 -0.454504
50075 2 21.2791 49.7993 -0.162335
79701 2 5.76435 41.9467 23.4448
50134 2 31.1828 45.8404 0.0631648
81649 2 0.742603 59.5072 23.384
79791 2 10.4028 44.0951 23.3276
81619 2 5.63027 57.5566 23.4958
49986 2 15.9377 55.4509 -0.487921
79851 2 20.5766 44.0061 23.4807
1155 1 4.06 32.1366 45.6191
80695 2 -1.43396 45.6129 24.6632
1191 1 14.0467 32.3021 45.6335
51070 2 37.2492 57.6819 46.5002
1227 1 23.9336 32.1327 45.6473
112558 2 28.9364 57.6644 41.1296
1263 1 33.7482 32.1274 45.7806
112555 2 28.2567 57.6384 43.7313
1729 1 4.16509 35.9218 45.321
1730 1 3.94357 40.0089 45.5569
1731 1 4.03206 43.8355 45.209
1747 1 -1.00891 34.0168 45.333
1748 1 -1.04499 37.7543 45.5043
1749 1 -0.894347 41.7557 45.419
1765 1 13.987 36.0529 45.6068
1766 1 14.0679 39.9853 45.7817
1767 1 13.9408 43.7316 45.7437
1783 1 9.15484 34.1555 45.6604
1784 1 8.90228 38.075 45.5766
1785 1 8.97246 41.9952 45.6202
1801 1 23.9525 35.8384 45.4896
1802 1 23.8624 39.735 45.5445
1803 1 23.7266 43.5966 45.7121
1819 1 18.747 34.1687 45.5995
1820 1 18.7146 37.94 45.6696
1821 1 18.8945 41.8215 45.594
1837 1 33.7976 36.1882 45.5558
1838 1 33.8555 40.0154 45.647
1839 1 33.8741 43.7842 45.7255
1855 1 28.7349 34.3159 45.6012
1856 1 28.8443 38.007 45.7314
1857 1 28.9018 41.9344 45.9942
2305 1 4.01618 47.783 45.2062
2306 1 4.04932 51.6705 45.2584
2307 1 4.1034 55.4528 45.5142
2323 1 -1.00515 45.6341 45.6316
2324 1 -1.00395 49.839 45.4482
2325 1 -0.874273 53.5802 45.3823
2341 1 13.8469 47.6807 45.5113
2342 1 13.9022 51.6664 45.5885
2343 1 14.0579 55.6222 45.4704
2359 1 9.04891 45.6591 45.3827
2360 1 9.05916 49.7826 45.638
2361 1 8.8819 53.5099 45.4518
2377 1 23.9061 47.506 45.5182
2378 1 23.9562 51.6722 45.814
2379 1 23.9903 55.5046 45.615
2395 1 18.9689 45.6689 45.6433
2396 1 18.775 49.7414 45.5496
2397 1 18.8973 53.5683 45.5423
2413 1 33.7286 47.7287 45.6335
2414 1 33.96 51.5668 45.7067
2415 1 33.9317 55.7691 45.8455
2431 1 28.7452 45.6725 45.6291
2432 1 28.6989 49.6539 45.3638
2433 1 28.8806 53.5445 45.6083
2881 1 4.17879 59.5772 45.4999
2899 1 -0.74594 57.5251 45.5576
112552 2 31.733 57.4344 41.981
2917 1 13.874 59.6264 45.3145
2935 1 9.21263 57.806 45.6954
50975 2 9.82887 61.51 47.3241
2953 1 24.044 59.2856 45.6029
2971 1 18.8035 57.6219 45.5048
112549 2 30.2214 59.6413 42.9213
2989 1 33.7345 59.4887 45.6464
3007 1 28.9467 57.6651 45.6309
20768 1 0.192033 49.5764 23.4259
79735 2 -1.1474 33.9501 25.0421
29500 1 37.1681 33.6998 32.1988
19614 1 1.8251 31.8884 25.4886
20192 1 0.0898291 38.0077 23.5882
50112 2 36.8633 53.2932 46.5366
95095 2 -1.78163 33.956 34.1146
19650 1 11.4291 32.1411 25.2362
110455 2 -1.89051 34.2733 43.6879
48132 2 27.0116 30.4443 46.6032
112375 2 -1.91891 57.4564 43.8022
19686 1 21.8146 31.9182 25.7207
111584 2 31.4605 51.8028 39.9247
96190 2 37.8246 45.9312 27.7012
79819 2 25.4444 33.853 23.6775
19722 1 31.5382 32.0765 25.6766
111583 2 31.5673 47.9097 39.8317
20170 1 6.79251 34.1152 25.6496
20171 1 6.83647 38.1239 25.5813
20172 1 6.45494 41.9267 25.2044
28929 1 29.264 30.3506 26.7256
96057 2 -1.44517 53.8165 34.2414
96056 2 -1.47522 49.7395 34.0267
20188 1 1.87402 36.0671 25.6823
20189 1 1.96395 39.7657 25.4308
20190 1 2.03123 43.8014 25.6527
49150 2 37.2349 33.855 46.3409
111416 2 -2.0468 49.5249 43.6741
110592 2 37.3735 41.559 37.3707
20206 1 16.7137 34.3325 25.6702
20207 1 16.7039 38.0564 25.6646
20208 1 16.9553 41.8587 25.9675
95096 2 -1.88625 37.8051 34.4303
110590 2 37.2248 34.0205 37.0577
81655 2 -1.25397 57.6334 24.8259
20224 1 11.8299 36.003 25.9147
20225 1 11.5117 39.9734 25.0551
20226 1 11.9804 43.9583 25.7681
20175 1 5.01642 44.0793 23.6987
109476 2 0.270812 30.2363 38.0892
79849 2 20.6069 36.0419 23.9752
20242 1 26.5816 34.1545 25.8787
20243 1 26.5006 38.0802 25.7406
20244 1 26.6729 41.8945 25.536
111582 2 32.3995 55.5133 37.1159
20767 1 0.150563 45.7297 23.4107
20857 1 34.9987 47.7151 23.9371
20260 1 21.7211 35.7431 25.7658
20261 1 21.6611 40.0476 25.6413
20262 1 21.6479 43.8547 25.2574
20247 1 25.017 43.8652 23.854
20875 1 29.8754 45.9147 23.9781
80697 2 -1.48488 53.94 24.9435
20278 1 36.7446 34.1317 25.7858
20279 1 36.5555 38.1997 25.5819
20280 1 36.7867 41.9403 25.8556
96055 2 -1.60887 45.8819 34.2243
111581 2 32.3041 51.8233 37.165
80780 2 25.699 49.7862 23.5281
20296 1 31.6022 36.1987 25.9437
20297 1 31.3491 39.9375 25.6127
20298 1 31.5743 43.9627 25.685
97150 2 37.5508 57.554 27.77
20803 1 9.97905 45.8326 23.7855
97015 2 -1.69187 57.553 34.0567
20746 1 6.6953 45.6742 25.7642
20747 1 6.82722 49.8722 26.1439
20748 1 6.74169 53.5569 25.5069
110457 2 -1.83796 41.9081 43.771
95097 2 -1.70813 41.5845 34.3083
95232 2 37.826 42.1606 27.6453
20764 1 1.91759 47.6738 25.7994
20765 1 1.59513 51.8236 25.3729
20766 1 1.74896 55.8882 25.7861
111415 2 -1.94052 45.8235 43.6938
79736 2 -1.33878 37.8196 24.7868
79910 2 30.6151 40.0623 23.762
20782 1 16.6122 45.6412 25.3661
20783 1 16.6416 49.744 25.6217
20784 1 17.1078 53.4027 25.9576
29402 1 -1.39949 37.8032 29.3543
80841 2 35.7819 53.5628 23.8921
80871 2 30.2899 55.4442 23.7869
20800 1 11.6941 47.6661 25.3877
20801 1 11.6426 51.6496 25.5249
20802 1 11.7618 55.6161 25.9022
79821 2 25.4133 41.9311 23.9683
79737 2 -1.47573 41.6286 24.8706
111580 2 32.2733 47.9253 37.1039
20818 1 26.4647 45.7043 25.5913
20819 1 26.5732 49.6816 25.3932
20820 1 26.6646 53.7332 25.8574
110456 2 -1.76865 37.8648 43.6981
111550 2 37.3957 45.9689 37.2132
80870 2 30.6238 51.6997 23.8499
20836 1 21.532 47.5709 25.4351
20837 1 21.6036 51.4913 25.4288
20838 1 21.7348 55.4709 26.1551
94308 2 31.077 30.1914 35.2825
80696 2 -1.28938 49.3758 24.7697
81739 2 25.7066 57.3872 23.7679
20854 1 36.9439 45.7457 25.7805
20855 1 36.6165 49.497 25.6037
20856 1 36.8186 53.3826 26.0211
112510 2 37.3157 57.5606 37.182
79731 2 0.727135 43.7756 23.6356
1209 1 8.86935 30.3263 45.5582
20872 1 31.6856 47.7085 26.1678
20873 1 31.6507 51.639 25.6381
20874 1 31.7703 55.6033 25.8964
80869 2 30.5497 47.6695 23.5742
94092 2 7.70554 30.3397 27.4653
111417 2 -1.66702 53.5884 43.5617
21322 1 6.73753 57.4059 25.9023
112546 2 30.7182 57.4909 44.5965
79730 2 0.845844 40.0113 23.6865
21340 1 2.03163 59.3112 25.9365
96191 2 37.7459 49.4851 27.9049
112543 2 31.6694 59.4977 39.7369
21358 1 16.9215 57.6383 25.8775
112540 2 32.5237 59.345 37.1394
109557 2 7.95111 30.3881 43.6565
21376 1 11.8358 59.2446 25.8334
20281 1 34.8273 35.9039 23.6794
112537 2 28.7897 59.5163 38.9521
21394 1 26.517 57.5927 25.585
20859 1 35.1644 55.6885 23.8668
80751 2 10.9143 55.5949 23.5915
21412 1 21.7289 59.3847 25.6987
78951 2 30.5901 32.4245 23.9168
112534 2 30.1693 57.5568 37.9359
21430 1 36.5508 57.3141 25.9752
20210 1 15.0511 39.9531 23.8037
94257 2 18.4302 30.321 34.2303
21448 1 31.7949 59.4393 25.679
95231 2 37.5612 38.0133 27.725
79909 2 30.2746 36.1582 23.579
28803 1 4.5493 32.0328 26.8075
112531 2 29.3385 59.5099 36.17
28809 1 3.6375 31.9384 29.718
112528 2 33.9375 59.2854 40.9115
28815 1 5.232 32.0417 33.2062
112525 2 32.8741 59.3508 43.8422
78771 2 0.874629 31.8871 23.6218
28824 1 1.01078 31.9965 28.5305
19671 1 24.9395 32.0789 23.9002
28830 1 1.53179 32.038 35.2748
28842 1 15.8553 30.3207 28.4588
28836 1 2.33144 32.2838 32.3464
28839 1 14.3927 32.0789 26.7449
112522 2 36.4899 59.3649 41.9064
28845 1 13.5309 32.1614 29.4796
112519 2 35.1355 57.3172 42.9347
28851 1 15.0996 32.1511 33.0261
112516 2 35.5966 59.3403 44.5636
20787 1 15.2383 55.6902 23.8381
28860 1 10.9334 32.2414 28.7065
20209 1 14.9947 36.0715 23.7665
28866 1 11.505 32.0911 35.2558
80691 2 0.662023 55.7887 23.5264
28872 1 12.268 32.2047 32.141
28875 1 24.2206 31.9839 26.7628
112513 2 36.2305 57.2567 39.7376
28881 1 23.6762 32.1826 29.6541
20193 1 0.108044 41.9053 23.6524
28887 1 25.163 32.0955 33.3442
111579 2 28.8972 55.4792 39.357
78957 2 28.539 30.3805 24.9766
28896 1 20.6553 32.2378 28.8621
112507 2 33.5531 57.4088 38.9336
28902 1 21.6193 32.0115 35.3022
20246 1 24.8551 39.8958 23.704
28908 1 22.4365 32.3766 32.3789
28911 1 34.2718 32.1293 26.6667
112504 2 35.1892 59.3151 38.0233
28917 1 33.1967 32.2066 29.5736
20282 1 35.0281 39.7849 23.7082
28923 1 34.9222 32.0362 33.0546
109629 2 33.4342 30.0982 38.9589
20263 1 19.9809 33.8371 23.9623
28932 1 30.4899 32.1597 28.7732
94200 2 9.13494 30.2263 31.6166
28938 1 31.6759 32.1255 35.3265
111578 2 28.5172 51.5603 38.8825
28944 1 32.3378 32.0882 32.3627
29377 1 4.55775 35.9477 26.4362
29378 1 4.48203 39.7364 26.5743
29379 1 4.4323 43.6391 26.4827
29380 1 6.06997 33.8984 28.8596
29381 1 5.99788 37.9718 28.6058
29382 1 6.06902 41.7595 28.4627
29383 1 3.93932 35.9727 29.4901
29384 1 3.77294 39.7597 29.6712
29385 1 3.75232 43.5897 29.4414
29386 1 6.31649 34.1136 35.1609
29387 1 6.6759 37.8495 35.4004
29388 1 6.51578 41.7219 35.2112
29389 1 5.13772 35.9434 33.1782
29390 1 5.30397 39.7584 33.154
29391 1 5.51881 43.8177 33.1398
29392 1 7.49866 34.2003 32.3073
29393 1 7.38905 37.9372 32.4697
29394 1 7.11436 41.625 32.0194
29395 1 -0.46259 34.2187 26.6974
29396 1 -0.421413 38.1812 26.6282
29397 1 -0.463838 41.8823 26.6748
29398 1 1.07669 35.9553 28.4482
29399 1 0.987908 39.8548 28.5133
29400 1 1.03163 43.7356 28.6219
29401 1 -1.32281 34.1131 29.5125
20876 1 30.1484 49.8338 23.7539
29403 1 -1.16022 41.8471 29.3277
29404 1 1.72235 35.8681 35.1736
29405 1 1.65802 39.8561 35.1876
29406 1 1.5989 43.6536 35.0463
29407 1 0.150777 34.005 33.2544
29408 1 0.486369 37.7988 32.9415
29409 1 -0.0236496 41.5529 33.2915
29410 1 2.51979 36.046 31.9317
29411 1 2.39615 40.1118 32.0999
29412 1 2.56331 43.5469 32.208
29413 1 14.4881 36.1254 26.6927
29414 1 14.2585 39.9727 26.9073
29415 1 14.4677 43.7544 26.7158
29416 1 15.9286 34.1499 28.9336
29417 1 15.824 38.0885 28.6722
29418 1 15.7069 41.9414 28.8585
29419 1 13.9637 35.9197 29.9438
29420 1 13.5272 39.9422 29.7406
29421 1 13.5559 43.9506 29.6252
29422 1 16.6521 34.0421 35.1555
29423 1 16.6824 38.0581 35.1943
29424 1 16.4967 41.8299 35.3403
29425 1 15.2955 36.0008 33.3361
29426 1 15.0598 39.7534 33.3386
29427 1 14.7845 43.6352 33.3099
29428 1 17.4072 34.1605 32.4753
29429 1 17.4729 37.9101 32.3086
29430 1 17.2247 41.9017 32.4801
29431 1 9.73835 34.3681 26.7609
29432 1 9.32162 38.2848 26.5386
29433 1 9.40917 42.1421 26.441
29434 1 11.0172 36.297 28.7541
29435 1 10.951 39.8985 28.607
29436 1 10.6131 43.8259 28.6157
29437 1 8.8463 34.1815 29.3508
29438 1 8.59653 38.1555 29.7683
29439 1 8.57037 41.6878 29.4045
29440 1 11.577 36.0257 35.3339
29441 1 11.6847 40.1325 35.386
29442 1 11.5654 43.629 35.2572
29443 1 10.0581 34.1216 33.045
29444 1 10.202 37.9871 33.4553
29445 1 9.98699 41.9118 32.925
29446 1 12.1711 36.1771 32.2823
29447 1 12.1145 39.8914 32.3385
29448 1 12.162 43.9498 32.189
29449 1 24.3508 36.0011 26.6161
29450 1 24.4061 39.9354 26.5154
29451 1 24.4439 43.8999 26.9364
29452 1 25.8809 34.1404 28.7805
29453 1 25.7813 38.0157 28.4867
29454 1 25.8399 41.8888 28.5081
29455 1 23.7982 35.9917 29.7959
29456 1 23.7351 39.8137 29.6866
29457 1 23.5248 43.6062 29.3706
29458 1 26.5045 34.0028 35.31
29459 1 26.5899 38.0508 35.1058
29460 1 26.5723 41.9418 35.0226
29461 1 25.4442 35.9826 33.3862
29462 1 24.9928 39.8772 33.1889
29463 1 25.1394 43.6753 32.8828
29464 1 27.3535 33.9008 32.5372
29465 1 27.4529 37.9958 32.4407
29466 1 27.249 41.7509 32.3092
29467 1 19.2786 34.1696 26.7676
29468 1 19.4539 37.7907 26.7711
29469 1 19.5772 41.7748 26.737
29470 1 21.0625 35.8471 28.5964
29471 1 20.9644 39.7669 28.7461
29472 1 20.9663 43.8805 28.6122
29473 1 18.4727 34.1416 29.7584
29474 1 18.6283 37.9794 29.485
29475 1 18.6559 41.8994 29.7335
29476 1 21.5812 35.9363 35.0299
29477 1 21.5904 39.8092 35.3708
29478 1 21.4367 43.8824 35.0979
29479 1 20.1013 34.0014 33.2685
29480 1 19.9281 37.9101 33.0908
29481 1 20.0937 41.6797 33.2254
29482 1 22.4072 36.1129 32.3491
29483 1 22.3977 40.0244 32.4262
29484 1 22.1523 43.8681 32.2826
29485 1 34.4224 36.1958 26.6181
29486 1 34.2664 40.1187 26.8684
29487 1 34.1621 44.1403 26.9747
29488 1 35.5196 34.0984 28.6793
29489 1 35.8221 38.0391 28.9302
29490 1 35.8799 41.9849 28.7184
29491 1 33.5333 36.2036 29.6038
29492 1 33.6767 40.205 29.7386
29493 1 33.7854 43.8986 29.8458
29494 1 36.3982 34.111 35.3238
29495 1 36.3978 38.0735 35.2344
29496 1 36.4325 41.9573 35.1827
29497 1 35.1199 35.8933 33.2102
29498 1 34.9775 39.9013 33.2424
29499 1 35.2131 43.9977 33.326
80809 2 20.6428 47.6631 23.7568
29501 1 37.3345 38.0769 32.5412
29502 1 37.4376 41.906 32.2157
29503 1 29.4732 34.3767 26.7478
29504 1 29.3881 37.9436 26.6159
29505 1 29.2515 41.923 26.7712
29506 1 30.814 36.1095 28.8766
29507 1 30.9847 40.1313 29.0708
29508 1 30.9003 43.8123 28.9111
29509 1 28.6025 34.1571 29.8018
29510 1 28.7451 38.1876 29.7529
29511 1 28.4171 41.9396 29.5967
29512 1 31.6447 36.0804 35.2285
29513 1 31.3454 39.9538 35.5435
29514 1 31.4538 43.7993 35.3583
29515 1 29.9662 33.9069 33.481
29516 1 30.2088 37.9771 33.2938
29517 1 30.0667 41.7878 33.1328
29518 1 32.4525 35.6939 32.2524
29519 1 32.2838 39.8152 32.4367
29520 1 32.307 43.942 32.7028
29953 1 4.52803 47.6469 26.8628
29954 1 4.38643 51.742 26.8026
29955 1 4.46555 55.3427 26.5882
29956 1 5.67284 45.6557 28.9949
29957 1 5.70316 49.5196 28.7074
29958 1 5.95556 53.7806 28.8276
29959 1 3.54372 47.7527 29.7372
29960 1 3.56416 51.4857 29.5005
29961 1 3.66401 55.2543 29.7224
29962 1 6.51055 45.7994 35.1794
29963 1 6.72883 49.5143 35.2527
29964 1 6.9663 53.3679 35.2029
29965 1 5.05898 47.8347 33.0967
29966 1 5.34452 51.788 33.1128
29967 1 5.1892 55.4643 33.1235
29968 1 7.38103 45.7344 32.1695
29969 1 7.33933 49.4759 32.2466
29970 1 7.73944 53.3097 32.355
29971 1 -0.626717 45.8019 26.221
29972 1 -0.081301 49.5495 26.5161
29973 1 -0.385511 53.7703 26.5989
29974 1 1.03511 47.6829 28.5046
29975 1 0.913693 51.4273 28.2398
29976 1 1.02164 55.6513 28.7518
29977 1 -1.21689 45.8012 29.6183
29978 1 -1.1107 49.6786 29.4402
29979 1 -1.04509 53.4709 29.3859
29980 1 1.4929 47.5662 34.9663
29981 1 1.77272 51.6153 35.0628
29982 1 1.68687 55.4169 35.1516
29983 1 0.429645 45.6061 33.0871
29984 1 0.361092 49.6315 33.0361
29985 1 0.411991 53.4796 32.9597
29986 1 2.24636 47.3992 32.447
29987 1 2.62041 51.2828 32.0917
29988 1 2.53976 55.5717 32.287
29989 1 14.5078 47.7162 26.6444
29990 1 14.1778 51.7955 26.7759
29991 1 14.6173 55.6618 26.7613
29992 1 16.0051 45.7935 28.5521
29993 1 15.7929 49.7166 28.4401
29994 1 15.7439 53.5436 28.6809
29995 1 13.6372 47.6479 29.4675
29996 1 14.1782 51.386 29.9169
29997 1 13.6738 55.608 29.6558
29998 1 16.5114 45.6875 35.2314
29999 1 16.4832 49.4813 35.1045
30000 1 16.6497 53.4517 35.2196
30001 1 15.0662 47.5354 33.1134
30002 1 15.3947 51.4898 33.5921
30003 1 14.9945 55.4543 33.4107
30004 1 17.0242 45.7104 32.3087
30005 1 17.3348 49.6168 31.9748
30006 1 17.3819 53.5741 32.436
30007 1 9.21748 45.8392 26.7719
30008 1 9.70633 49.6151 26.6979
30009 1 9.54852 53.4626 26.8206
30010 1 11.0039 47.7456 28.7169
30011 1 10.8098 51.6341 28.8921
30012 1 10.8602 55.5422 28.4326
30013 1 8.5195 45.6771 29.6318
30014 1 8.55238 49.3701 29.515
30015 1 8.71544 53.546 29.6527
30016 1 11.7318 47.5227 35.2993
30017 1 11.5651 51.5561 35.3889
30018 1 11.6293 55.7282 35.2316
30019 1 10.1441 45.6695 33.1621
30020 1 10.1818 49.5867 33.1189
30021 1 10.5109 53.5105 33.2424
30022 1 12.4246 47.5767 32.1151
30023 1 12.4746 51.5377 32.3821
30024 1 12.5019 55.7493 32.1311
30025 1 24.4209 47.7111 26.6367
30026 1 24.4388 51.5323 26.7916
30027 1 24.6497 55.4582 26.8109
30028 1 25.7966 45.7068 28.6271
30029 1 25.91 49.4642 28.5882
30030 1 25.8616 53.3584 28.9971
30031 1 23.6601 47.6194 29.6339
30032 1 23.6414 51.6066 29.6338
30033 1 23.7866 55.5282 29.6968
30034 1 26.4252 45.8165 35.1331
30035 1 26.3949 49.7321 35.1914
30036 1 26.4914 53.7069 35.175
30037 1 25.0729 47.6123 33.1592
30038 1 25.142 51.5425 33.2567
30039 1 25.3528 55.6212 33.1263
30040 1 27.2793 45.6364 32.3509
30041 1 27.4732 49.6996 32.3588
30042 1 27.5188 53.4561 32.4908
30043 1 19.2506 45.6847 26.9354
30044 1 19.4049 49.424 26.6595
30045 1 19.605 53.654 26.7933
30046 1 20.9476 47.6061 28.6153
30047 1 20.8268 51.5732 28.8482
30048 1 20.5528 55.5841 29.1607
30049 1 18.5314 45.6843 29.8399
30050 1 18.5722 49.4508 29.517
30051 1 18.4198 53.1405 29.5892
30052 1 21.2974 47.8463 35.3348
30053 1 21.7039 51.585 35.515
30054 1 21.5296 55.5253 35.4638
30055 1 19.8664 45.7622 33.2519
30056 1 20.061 49.6259 33.3984
30057 1 20.3196 53.5238 32.9694
30058 1 22.0925 47.7116 32.2678
30059 1 22.4596 51.4073 32.2727
30060 1 22.5751 55.5454 32.2001
30061 1 34.6363 47.6069 26.7988
30062 1 34.352 51.4145 26.7712
30063 1 34.3522 55.545 26.9141
30064 1 36.347 45.6469 28.6373
30065 1 35.9169 49.6063 28.7365
30066 1 35.7449 53.4575 28.9623
30067 1 33.7102 47.5316 29.7522
30068 1 33.5503 51.315 29.7738
30069 1 33.5475 55.4445 29.8258
30070 1 36.3583 45.8078 35.5374
30071 1 36.6764 49.8075 35.0971
30072 1 36.3048 53.7756 35.2764
30073 1 35.2306 47.7828 33.5059
30074 1 35.0386 51.767 33.1161
30075 1 35.2647 55.6967 33.261
30076 1 37.4722 45.8919 32.4181
30077 1 37.4442 49.6456 32.4947
30078 1 37.2129 53.6217 32.5274
30079 1 29.1791 45.5435 26.8668
30080 1 29.3593 49.5583 26.6461
30081 1 29.3984 53.5655 26.6756
30082 1 30.8783 47.6778 28.7549
30083 1 30.7009 51.6065 28.9583
30084 1 30.6734 55.4353 28.6432
30085 1 28.371 45.7513 29.9424
30086 1 28.6411 49.453 29.6167
30087 1 28.6479 53.5191 29.4686
30088 1 31.6476 47.7206 35.3541
30089 1 31.1123 51.5517 35.5213
30090 1 31.4394 55.591 35.4734
30091 1 29.8656 45.8371 33.3486
30092 1 30.1682 49.5534 33.174
30093 1 30.0448 53.4415 33.3094
30094 1 32.5279 47.5669 32.2824
30095 1 32.4346 51.6386 32.3902
30096 1 32.3951 55.3096 32.6443
30529 1 4.68587 59.3469 26.5521
30532 1 5.81128 57.4027 28.9534
112501 2 34.5896 57.367 36.0898
30535 1 3.96528 59.2799 29.7135
30538 1 6.46646 57.3072 35.3676
49144 2 34.8902 36.088 47.6077
30541 1 5.15883 59.3882 33.3518
30544 1 7.42593 57.6539 32.3915
109620 2 18.709 30.2899 41.1873
30547 1 -0.581318 57.5417 26.7314
21397 1 24.8896 59.6857 23.6583
30550 1 1.10508 59.4734 28.8729
30553 1 -1.02127 57.4539 29.6341
111577 2 28.5685 47.8313 38.9213
30556 1 1.70822 59.469 35.2931
30559 1 0.219426 57.4015 33.1435
112498 2 18.9629 57.3753 41.1815
30562 1 2.53201 59.2669 32.3303
30565 1 14.6016 59.3354 26.7532
30568 1 16.0077 57.5369 28.9605
20785 1 14.9813 47.6477 23.6771
30571 1 13.8826 59.4074 29.6888
30574 1 16.6095 57.4398 35.1775
111576 2 30.1176 53.7036 38.0234
30577 1 15.3214 59.424 33.3361
30580 1 17.4917 57.4613 32.5577
20804 1 9.92691 49.9036 24.0879
30583 1 9.33934 57.4743 26.9613
112495 2 17.9699 57.2685 43.768
30586 1 10.9545 59.462 28.7727
30589 1 8.84768 57.3737 29.7123
81799 2 35.8841 57.565 23.8911
30592 1 11.6426 59.4407 35.4387
30595 1 10.1818 57.4671 33.2892
112492 2 22.2046 57.4024 42.1498
30598 1 12.4151 59.4358 32.3455
30601 1 24.3404 59.3981 26.5608
30604 1 25.6967 57.4953 28.8311
2436 1 30.3494 55.4394 47.5157
30607 1 23.8735 59.5122 29.8271
30610 1 26.4407 57.6012 35.3173
112489 2 20.175 59.4128 42.6644
30613 1 25.3734 59.754 33.4289
30616 1 27.4107 57.4384 32.3753
112486 2 21.0772 57.552 44.7091
30619 1 19.2677 57.6775 26.8935
109509 2 13.7423 30.3256 39.0253
30622 1 20.6726 59.4908 28.9036
30625 1 18.7374 57.5157 29.9361
111575 2 29.9752 49.7521 37.8868
30628 1 21.714 59.3829 35.1665
30631 1 20.2853 57.267 33.3157
111574 2 30.0743 45.8178 37.9726
30634 1 22.5533 59.6026 32.4164
30637 1 34.5751 59.5235 27.1112
30640 1 35.86 57.5636 28.7762
112483 2 21.6497 59.3717 40.1192
30643 1 33.6459 59.2894 29.6459
30646 1 36.6289 57.5386 35.0825
112480 2 22.4024 59.7144 37.0613
30649 1 35.1043 59.4082 33.1831
30652 1 37.2708 57.337 32.3099
20750 1 5.05914 51.5821 23.5484
30655 1 29.057 57.4685 26.6725
112477 2 19.0901 59.5923 38.923
30658 1 30.9095 59.3785 28.921
30661 1 28.7627 57.5031 29.6863
79820 2 25.5316 38.1258 23.7901
30664 1 31.4362 59.7371 35.4236
30667 1 30.1562 57.5167 33.2
28863 1 8.74255 30.3043 29.7108
30670 1 32.2312 59.3334 32.58
38019 1 4.11582 31.995 36.1022
20283 1 35.074 43.9869 23.8687
38025 1 3.45355 32.0594 39.0031
112474 2 20.3373 57.7178 38.3317
38031 1 4.73916 32.1024 42.759
79759 2 15.6832 34.3299 23.9205
112471 2 19.3136 59.4846 35.873
38040 1 0.621574 32.1734 38.2532
112468 2 23.9327 59.659 41.0251
38046 1 1.37014 32.0571 44.5843
20840 1 19.8348 49.6743 23.721
38052 1 2.22506 31.9055 41.6028
38055 1 14.1869 32.0163 36.0271
20858 1 35.1413 51.8629 23.7643
38061 1 13.5107 32.3453 38.8993
80811 2 20.5556 55.6362 23.6178
38067 1 14.9567 32.1134 42.5208
112465 2 23.1352 59.6328 43.897
112462 2 26.8901 59.4512 42.0601
38076 1 10.6423 32.2528 38.0701
21433 1 35.0065 59.324 24.0435
38082 1 11.3589 32.1614 44.6963
80720 2 15.8513 49.7231 23.5891
38088 1 11.9998 32.3037 41.5251
38091 1 24.1092 31.963 36.163
112459 2 24.9429 57.6184 42.6046
38097 1 23.4464 32.1766 39.3266
79760 2 15.8619 38.24 23.8893
38103 1 24.6691 31.9363 42.8121
112456 2 25.8862 59.6318 44.6905
79699 2 5.77402 34.1772 23.722
38112 1 20.7427 32.1677 38.1924
38064 1 16.0412 30.2182 44.8452
38118 1 21.2508 32.1608 44.6106
21325 1 5.13097 59.4217 23.6592
38124 1 22.0697 31.9979 41.8577
38127 1 34.3342 32.0562 36.2466
50044 2 24.9279 47.6143 47.4725
38133 1 33.2924 32.3147 39.111
20839 1 19.8382 45.6795 23.6433
38139 1 35.0337 32.2601 42.7696
112453 2 26.7457 57.563 39.6976
49956 2 0.248396 53.5732 47.3313
38148 1 30.5145 32.2855 38.206
20211 1 15.2236 43.7876 23.6662
38154 1 31.0906 32.2617 44.8794
81709 2 10.6778 59.1911 23.6946
38160 1 32.1982 32.3207 41.7703
38593 1 4.3785 36.1634 35.9856
38594 1 4.31149 39.949 35.9481
38595 1 4.23166 43.7749 35.9739
38596 1 5.58003 34.1244 38.2202
38597 1 5.35666 37.8595 37.9894
38598 1 5.71907 41.8879 38.1647
38599 1 3.52944 35.9579 38.9936
38600 1 3.52912 39.89 38.8839
38601 1 3.33826 43.7948 39.0438
38602 1 6.37669 33.9962 44.7655
38603 1 6.14251 38.2401 44.595
38604 1 6.36061 41.9035 44.5529
38605 1 4.76148 35.8246 42.8862
38606 1 4.93324 39.8904 42.5945
38607 1 5.05933 43.8732 42.4807
38608 1 7.10591 33.9486 41.9112
38609 1 6.94884 37.7815 41.9298
38610 1 7.35598 41.6996 41.8395
38611 1 -0.592071 34.121 36.0564
38612 1 -0.788863 37.9789 36.0117
38613 1 -0.798243 41.8683 35.9872
38614 1 0.919213 35.9944 37.9219
38615 1 0.704084 39.7963 37.9315
38616 1 0.696728 43.7873 38.0202
38617 1 -1.48875 34.032 39.0428
38618 1 -1.26168 37.83 39.1674
38619 1 -1.37284 42.0723 39.155
38620 1 1.33131 35.7773 44.6156
38621 1 1.31542 39.7273 44.5678
38622 1 1.26647 43.7216 44.8365
38623 1 0.0328522 33.8465 42.474
38624 1 -0.151928 38.0322 42.8219
38625 1 0.113511 41.9039 42.6235
38626 1 2.11133 36.1512 41.4344
38627 1 2.08721 39.8689 41.6507
38628 1 2.07873 43.6999 41.7591
38629 1 14.2538 35.9213 36.1295
38630 1 14.1263 39.8033 36.1385
38631 1 14.2003 43.7462 36.1653
38632 1 15.7694 34.0847 37.9874
38633 1 15.6717 38.0195 38.069
38634 1 15.6257 41.8643 38.1497
38635 1 13.6042 36.072 39.2199
38636 1 13.44 39.9266 39.3054
38637 1 13.2606 43.9392 39.0276
38638 1 16.3392 34.0202 44.9759
38639 1 16.3324 38.0005 44.7837
38640 1 16.1587 42.1527 44.7735
38641 1 14.8804 35.8766 42.7541
38642 1 14.836 40.0849 43.0588
38643 1 14.8256 43.8838 42.6497
38644 1 17.1131 34.0637 41.8031
38645 1 16.9442 37.8473 41.7841
38646 1 16.9894 41.6737 41.7618
38647 1 8.89855 34.0267 36.1114
38648 1 9.19983 37.7549 36.0851
38649 1 9.20046 41.9059 36.3361
38650 1 10.5949 36.0153 38.3698
38651 1 10.4598 39.7086 38.2342
38652 1 10.6026 43.8002 38.0754
38653 1 8.43733 34.0625 39.2574
38654 1 8.0029 37.7804 39.1835
38655 1 8.57928 41.6459 39.3608
38656 1 11.5392 35.8784 44.8968
38657 1 11.4066 39.7896 44.8573
38658 1 11.3614 43.8071 44.4279
38659 1 9.76634 34.2678 42.7887
38660 1 10.1449 37.9902 42.6402
38661 1 9.85531 41.8753 42.7509
38662 1 12.0993 35.9908 42.08
38663 1 11.7986 39.8876 41.728
38664 1 11.9093 43.7682 41.6705
38665 1 24.1554 35.9914 36.2935
38666 1 24.2231 39.9054 36.1623
38667 1 24.1209 43.7257 35.878
38668 1 25.5905 34.0455 38.2367
38669 1 25.6444 38.0495 38.225
38670 1 25.9127 41.8119 37.9185
38671 1 23.4227 35.9984 38.8749
38672 1 23.4426 40.0912 39.1292
38673 1 23.3055 43.8405 39.3724
38674 1 26.1484 34.0774 44.6654
38675 1 26.335 37.9282 44.6962
38676 1 26.3851 42.0583 44.9721
38677 1 24.8284 36.2234 42.4168
38678 1 25.0723 40.1237 42.6776
38679 1 24.519 43.9304 42.6571
38680 1 27.2014 34.0943 41.7516
38681 1 26.9978 37.8603 42.0083
38682 1 26.9758 41.9791 41.5773
38683 1 19.3598 34.0649 36.3833
38684 1 19.3283 37.9669 36.2488
38685 1 19.0279 41.6092 36.1989
38686 1 20.561 36.013 38.3363
38687 1 20.7233 39.8057 38.0969
38688 1 20.8398 43.8101 38.0875
38689 1 18.357 33.9901 39.1034
38690 1 18.3373 38.0453 39.2347
38691 1 18.4291 41.7954 39.2367
38692 1 21.2622 35.8687 44.7307
38693 1 21.3607 39.9527 44.6094
38694 1 21.3013 43.9843 44.484
38695 1 19.9825 34.1282 42.7473
38696 1 19.7837 38.0625 42.8
38697 1 19.9228 41.8232 42.6974
38698 1 22.0803 36.0895 41.8406
38699 1 22.2254 39.8668 41.5874
38700 1 21.7962 43.7995 41.7706
38701 1 34.046 35.9964 36.1119
38702 1 33.9539 39.7124 36.1347
38703 1 33.9482 43.6449 36.447
38704 1 35.4342 34.1268 38.2861
38705 1 35.5986 37.9848 38.1805
38706 1 35.4963 41.8273 38.1825
38707 1 33.3815 36.1511 39.0673
38708 1 33.1535 39.9739 39.1142
38709 1 33.122 43.7455 39.1644
38710 1 36.2199 34.2122 44.8197
38711 1 36.2592 37.9794 44.7512
38712 1 36.1684 41.7539 44.6546
38713 1 34.7598 36.022 42.8356
38714 1 34.8972 40.0114 42.4784
38715 1 34.7163 43.7283 42.6208
38716 1 37.2211 34.1128 41.755
38717 1 36.8991 37.8805 41.8774
38718 1 36.9475 41.7901 41.8128
38719 1 29.2273 34.1729 36.2489
38720 1 29.1603 38.1841 36.1706
38721 1 29.1409 41.8667 36.0446
38722 1 30.4997 36.1479 38.2987
38723 1 30.4647 40.1192 38.2774
38724 1 30.3144 43.9337 37.9753
38725 1 28.3847 34.1349 39.1243
38726 1 28.2879 38.2297 39.1493
38727 1 28.2817 41.9586 39.1575
38728 1 31.1459 35.9581 44.821
38729 1 31.1746 39.8975 44.9917
38730 1 31.3832 43.8756 44.9276
38731 1 29.8369 33.925 42.6979
38732 1 29.7205 37.9732 42.5777
38733 1 29.5974 41.877 42.8048
38734 1 31.9399 35.9802 41.6229
38735 1 31.9386 40.1039 42.2484
38736 1 31.8534 43.9388 41.6567
39169 1 3.96536 47.6039 36.0872
39170 1 4.16968 51.4707 35.8204
39171 1 4.2168 55.3019 36.119
39172 1 5.69855 45.9295 38.0112
39173 1 5.65281 49.5901 37.9954
39174 1 5.63401 53.3795 38.0206
39175 1 3.42283 47.4812 39.0219
39176 1 3.35727 51.5017 38.8211
39177 1 3.27109 55.3489 39.0784
39178 1 6.55891 45.7112 44.6934
39179 1 6.4179 49.8604 44.6437
39180 1 6.24614 53.6195 44.6842
39181 1 5.2641 47.9174 42.6241
39182 1 5.16266 51.7454 42.4707
39183 1 4.7296 55.5749 42.6971
39184 1 7.1591 45.8762 41.5781
39185 1 7.14444 49.9486 41.7376
39186 1 7.25681 53.7248 41.8722
39187 1 -0.797861 45.8376 36.1697
39188 1 -0.54354 49.5693 35.8419
39189 1 -0.816507 53.4596 35.9799
39190 1 0.81762 47.5834 38.1157
39191 1 0.321598 51.5451 38.0053
39192 1 0.731504 55.2713 37.8969
39193 1 -1.61126 45.8801 39.1768
39194 1 -1.68393 49.6164 39.0399
39195 1 -1.22349 53.6882 39.2277
39196 1 1.16154 47.7973 44.4901
39197 1 1.50583 51.6426 44.6115
39198 1 1.39596 55.5156 44.7027
39199 1 0.34597 46.0145 42.5158
39200 1 -0.143016 49.7791 42.5127
39201 1 0.157821 53.6766 42.5744
39202 1 2.521 48.1452 41.6494
39203 1 1.93171 51.7917 41.5347
39204 1 1.96273 55.6092 41.591
39205 1 14.3349 47.6395 36.2824
39206 1 14.3539 51.5996 36.1363
39207 1 14.1871 55.2843 36.1974
39208 1 15.7162 45.74 38.0567
39209 1 15.8798 49.6059 38.1121
39210 1 15.6927 53.5583 38.3522
39211 1 13.5295 47.7882 38.9095
39212 1 13.4382 51.4847 38.8149
39213 1 13.4744 55.5983 39.053
39214 1 16.441 45.8256 44.8274
39215 1 16.0627 49.6222 44.7322
39216 1 16.4655 53.4492 44.8181
39217 1 14.8896 47.5869 42.6424
39218 1 15.1056 51.7234 42.5933
39219 1 14.7647 55.4807 42.7472
39220 1 17.0962 45.8415 41.6095
39221 1 16.8074 49.6377 41.5521
39222 1 17.2251 53.9176 41.6867
39223 1 9.12028 45.8346 35.8822
39224 1 9.27119 49.8398 36.0872
39225 1 9.35911 53.7172 36.1768
39226 1 10.4068 47.7982 38.1925
39227 1 10.7047 51.5585 38.0572
39228 1 10.5412 55.4999 38.0172
39229 1 8.42518 45.8162 39.0904
39230 1 8.3196 49.9884 39.3717
39231 1 8.22946 53.6679 39.1806
39232 1 11.2661 47.773 44.5341
39233 1 11.4132 51.6547 44.8468
39234 1 11.1846 55.5996 44.8886
39235 1 9.88302 45.769 42.7396
39236 1 10.028 49.5633 42.8678
39237 1 10.264 53.5164 42.6056
39238 1 12.3712 47.642 41.5885
39239 1 12.3095 51.4926 41.8885
39240 1 12.0903 55.7727 41.6875
39241 1 23.987 47.5958 36.3697
39242 1 24.1414 51.6198 36.3348
39243 1 24.4962 55.6924 35.9868
39244 1 25.5075 45.6348 38.09
39245 1 25.6924 49.3608 38.1398
39246 1 25.5262 53.6698 37.9388
39247 1 23.1376 47.7015 39.056
39248 1 23.4879 51.9088 39.2689
39249 1 23.3351 55.7868 39.0678
39250 1 26.1198 45.5919 44.8444
39251 1 26.1102 49.5642 44.6389
39252 1 26.1377 53.7184 44.7604
39253 1 24.5137 47.543 42.683
39254 1 24.8431 51.7568 42.8261
39255 1 24.7027 55.7105 42.787
39256 1 26.8749 45.8302 41.7117
39257 1 26.8374 49.8272 41.7096
39258 1 26.8113 53.8252 41.514
39259 1 19.2025 45.6863 36.0976
39260 1 19.357 49.6972 36.4239
39261 1 19.1023 53.804 36.0212
39262 1 20.5606 47.6286 38.0527
39263 1 20.3945 51.7936 38.4998
39264 1 20.7032 55.6254 38.2233
39265 1 18.2824 45.5673 39.1596
39266 1 18.4611 49.609 39.0653
39267 1 18.6214 53.8398 39.1877
39268 1 21.1341 47.761 44.9549
39269 1 21.2938 51.759 44.8495
39270 1 21.2554 55.4494 44.9808
39271 1 19.6031 45.6023 42.7327
39272 1 19.6877 49.5798 42.6291
39273 1 19.9608 53.8793 42.7054
39274 1 21.8711 47.4668 41.78
39275 1 21.9179 51.4954 41.9487
39276 1 22.1876 55.3351 41.7961
39277 1 34.1854 47.8828 36.4349
39278 1 34.0573 51.6341 35.7856
39279 1 34.0087 55.4215 36.072
39280 1 35.4663 45.7634 38.3169
39281 1 35.427 49.7788 38.2176
39282 1 35.4166 53.5466 38.0877
39283 1 33.2011 47.7397 39.1368
39284 1 33.2776 51.786 39.0583
39285 1 33.1962 55.6537 39.2651
39286 1 36.1646 45.5741 44.8354
39287 1 36.0307 49.6131 44.8471
39288 1 36.003 53.5074 44.7966
39289 1 34.9022 47.7298 42.6184
39290 1 34.6008 51.6838 42.6123
39291 1 34.4999 55.452 42.786
39292 1 36.8768 45.7084 41.9483
39293 1 36.8873 49.6809 41.8038
39294 1 37.0348 53.387 41.8259
39295 1 29.2404 45.8662 36.0627
39296 1 29.1196 49.5488 36.1011
39297 1 29.0275 53.6255 36.2024
39298 1 30.3364 47.7351 38.2462
39299 1 30.4698 51.7718 38.2301
39300 1 30.3367 55.5984 38.2682
39301 1 28.1044 45.8404 39.3488
39302 1 28.1722 49.6704 39.0156
39303 1 28.2124 53.559 39.04
39304 1 31.0949 47.5368 44.8199
39305 1 31.0871 51.6799 44.5862
39306 1 31.2366 55.6982 44.6734
39307 1 29.6941 45.7588 42.7832
39308 1 29.6796 49.5611 42.5352
39309 1 29.7323 53.6247 42.8401
39310 1 32.1082 47.8349 41.9532
39311 1 31.9656 51.6059 41.9042
39312 1 31.8506 55.4839 41.7246
39745 1 4.2488 59.318 36.1792
39748 1 5.46529 57.3953 38.0251
80839 2 35.7201 45.819 23.8153
39751 1 3.44264 59.3752 39.1226
39754 1 6.39269 57.4029 44.7319
112450 2 27.2578 57.943 37.2302
39757 1 4.94937 59.3912 42.6666
39760 1 7.0802 57.4468 41.5544
109674 2 31.652 30.5335 41.9219
39763 1 -0.519114 57.3065 36.1237
80810 2 20.6908 51.6155 23.6303
39766 1 0.759094 59.3069 38.1213
39769 1 -1.59401 57.5114 39.1777
80660 2 5.88818 49.8477 23.7548
39772 1 1.52181 59.4544 44.8491
39775 1 0.211956 57.5937 42.5376
112447 2 23.8705 57.5396 38.9561
39778 1 2.41065 59.5275 41.7169
39781 1 14.3818 59.3583 36.048
39784 1 15.9164 57.4472 38.2473
111573 2 29.305 55.5118 36.2401
39787 1 13.5733 59.3735 38.9816
39790 1 16.1561 57.5389 44.7259
80779 2 25.4928 45.9953 23.8103
39793 1 15.1173 59.5501 42.4717
39796 1 17.2713 57.5718 42.043
79881 2 35.8377 41.9945 23.8638
39799 1 9.25808 57.5046 35.981
20823 1 24.8347 55.351 23.8992
39802 1 10.8752 59.3449 38.179
39805 1 8.44993 57.4112 39.0043
111478 2 8.96682 45.6942 40.9748
39808 1 11.2334 59.354 44.6343
39811 1 9.84531 57.4325 42.6123
112444 2 25.55 59.5801 37.8825
39814 1 12.131 59.7221 41.7013
39817 1 24.2119 59.6705 36.1321
39820 1 25.693 57.5336 38.2123
112441 2 24.557 57.6441 36.2122
39823 1 23.7403 59.6338 39.0382
39826 1 26.2658 57.4862 44.6364
111572 2 29.3194 51.559 36.3709
39829 1 24.8647 59.4935 42.8408
39832 1 27.0354 57.4828 41.7693
111477 2 8.05592 53.5317 43.8204
39835 1 19.2732 57.632 36.2672
20805 1 9.99323 53.7808 23.8206
39838 1 20.9973 59.5477 38.418
39841 1 18.6729 57.5263 39.1559
112438 2 8.80976 57.0524 41.0574
39844 1 21.3779 59.5478 44.7933
39847 1 20.4797 57.5661 42.7064
112435 2 8.22921 57.4704 43.9748
39850 1 22.2445 59.7366 41.9025
39853 1 34.2862 59.3703 36.1239
39856 1 35.5657 57.3822 38.0498
20227 1 9.83678 34.1461 23.5969
39859 1 33.5058 59.4399 39.0785
39862 1 36.2602 57.4962 44.7621
38073 1 9.23414 30.2205 35.8867
39865 1 34.6472 59.2329 42.68
39868 1 36.8832 57.1801 41.6442
80781 2 25.5964 53.5895 23.7812
39871 1 29.0328 57.6985 36.3053
111571 2 29.6441 47.7413 36.2379
39874 1 30.6975 59.4855 37.8677
39877 1 28.6653 57.7486 39.1604
111570 2 33.7614 55.3711 40.9902
39880 1 31.2459 59.5173 44.8146
39883 1 30.0439 57.6916 42.5596
112432 2 11.7593 57.534 41.7404
39886 1 32.0053 59.5843 41.5383
112429 2 10.1621 59.4329 42.6608
112426 2 10.8842 57.3858 44.705
48033 2 -0.613815 32.1396 45.6307
48042 2 2.16468 32.0679 46.4122
20841 1 20.0709 53.7392 23.7681
112423 2 11.663 59.762 39.6983
48093 2 9.23915 32.2575 45.7378
48102 2 12.1857 32.2573 46.6349
112420 2 12.656 59.6421 37.1335
79790 2 10.5589 39.8633 23.3209
48153 2 19.3833 32.2513 45.7783
48162 2 22.1534 32.0759 46.6024
78891 2 20.214 31.9662 23.8236
112417 2 8.93643 59.3707 39.1168
48213 2 29.2214 32.0367 45.4545
48222 2 32.0801 32.1128 46.6275
48961 2 4.54842 33.9745 45.8864
48962 2 4.38086 38.0597 45.7028
48963 2 4.16719 42.0061 45.489
48970 2 7.25349 33.9083 46.6735
48971 2 7.07333 37.958 46.4466
48972 2 7.30553 41.8523 46.6015
48991 2 -0.398137 35.9609 45.4476
48992 2 -0.727595 39.8194 45.4462
48993 2 -0.655759 43.9384 45.4799
49000 2 2.33623 35.9074 46.4876
49001 2 2.19937 40.0557 46.3491
49002 2 2.17647 44.0154 46.4964
49021 2 14.2482 34.0335 46.0386
49022 2 14.2448 37.9948 45.4674
49023 2 14.2106 41.8339 45.7885
49030 2 17.2322 34.0907 46.8217
49031 2 17.0918 38.2935 46.8029
49032 2 17.1777 41.8041 46.6497
49051 2 9.21628 36.1433 45.7838
49052 2 9.58707 39.9458 45.8849
49053 2 9.30436 43.9356 45.4308
49060 2 12.3433 36.1096 46.6797
49061 2 12.1706 39.7282 46.7178
49062 2 12.1288 44.1007 46.7325
49081 2 24.1197 34.0572 45.517
49082 2 24.4532 37.943 45.9277
49083 2 24.3524 41.6805 45.7451
49090 2 26.8751 34.4498 46.6164
49091 2 26.9425 37.9107 46.7749
49092 2 27.0677 41.9089 46.6896
49111 2 19.3538 35.9993 45.8205
49112 2 19.2058 39.8227 45.6076
49113 2 19.5315 43.7296 45.5434
49120 2 22.117 35.9888 46.541
49121 2 22.1893 39.8942 46.4407
49122 2 22.1416 43.5331 46.7992
49141 2 34.1875 34.1996 45.4972
49142 2 34.1794 38.0223 45.8812
49143 2 34.5321 41.7002 45.8687
80719 2 15.7997 45.8572 23.3553
49151 2 36.9778 37.9691 46.547
49152 2 37.0933 42.0723 46.6971
49171 2 29.1784 36.0926 45.677
49172 2 29.1866 39.9588 45.7119
49173 2 29.4358 43.9632 46.0354
49180 2 32.0707 36.0762 46.7654
49181 2 31.9333 39.8679 46.7851
49182 2 31.986 43.6384 46.8618
49921 2 4.60182 45.8865 45.4407
49922 2 4.41911 49.5638 45.1968
49923 2 4.3472 53.4692 45.4481
49930 2 7.12196 45.5693 46.3216
49931 2 7.50541 50.0469 46.5686
49932 2 7.13718 53.561 46.6359
49951 2 -0.507032 47.5863 45.6324
49952 2 -0.628165 51.6159 45.3551
49953 2 -0.520099 55.5015 45.5873
49960 2 2.28657 47.8205 46.4602
49961 2 2.14263 51.5715 46.5313
49962 2 2.40017 55.3635 46.5258
49981 2 14.2845 45.7954 45.6797
49982 2 14.2549 49.6273 45.6307
49983 2 14.6552 53.6442 45.8711
49990 2 17.1476 45.8261 46.6058
49991 2 16.9395 49.7334 46.721
49992 2 17.3939 53.5676 46.7178
50011 2 9.35118 48.038 45.2818
50012 2 9.46506 51.8054 45.8097
50013 2 9.37308 55.4322 45.7608
50020 2 12.1545 47.7888 46.6393
50021 2 12.4016 51.7763 46.7647
50022 2 12.1846 55.56 46.5474
50041 2 24.3903 45.6483 45.7612
50042 2 24.1689 49.6032 45.7566
50043 2 24.5685 53.6361 45.5583
50050 2 27.0172 45.8728 46.8547
50051 2 26.9063 49.6005 46.3886
50052 2 27.2618 53.5913 46.753
50071 2 19.1884 47.8133 45.9828
50072 2 19.1187 51.7102 45.8818
50073 2 19.3213 55.5918 45.6668
50080 2 22.029 47.7777 46.639
50081 2 22.2679 51.5384 46.8021
50082 2 22.2146 55.4305 46.7903
50101 2 34.2858 45.8078 45.8148
50102 2 33.7709 49.6685 45.8379
50103 2 34.2307 53.7615 45.8097
50110 2 37.1504 45.7805 46.7991
50111 2 36.7551 49.7904 46.5707
109560 2 8.97456 30.4031 40.8894
50131 2 29.1361 47.59 45.7883
50132 2 29.1539 51.6014 45.4606
50133 2 29.3859 55.6551 45.658
50140 2 31.814 47.5495 46.6853
50141 2 32.02 51.7752 46.4661
50142 2 32.1426 55.7944 46.4059
50881 2 4.32188 57.596 45.926
111569 2 33.8134 51.7644 40.9272
50890 2 7.2757 57.6568 46.5697
111476 2 8.27895 49.7533 43.7699
50911 2 -0.550981 59.4266 45.686
50920 2 2.37881 59.4861 46.4522
50941 2 14.3928 57.5389 45.4708
94137 2 -1.41025 30.1751 34.1273
50950 2 17.1337 57.5125 46.5705
111475 2 8.11884 45.8986 43.6281
50971 2 9.18695 59.5737 45.337
50980 2 12.2548 59.2182 46.455
51001 2 24.2524 57.4584 45.5592
19599 1 5.22336 32.2307 23.6712
51010 2 27.0928 57.5301 46.8036
94149 2 13.9616 30.2074 29.3966
51031 2 19.4357 59.3793 45.6266
51040 2 22.2735 59.445 46.62
51061 2 34.565 57.6106 45.5586
111568 2 33.8126 47.9059 41.0785
20245 1 24.8424 36.0338 23.4834
111567 2 32.7131 55.4507 43.6472
51091 2 29.3385 59.6625 45.7599
51100 2 32.1517 59.2532 46.7874
78738 2 6.49254 32.4463 25.4149
111566 2 32.7953 51.6468 43.582
78747 2 3.95247 31.8676 25.124
112414 2 10.3083 57.4647 37.9382
38094 1 25.614 30.1837 38.2934
28941 1 30.0427 30.1997 33.1417
78798 2 16.1978 32.1815 25.5216
111565 2 32.9291 47.5892 43.8129
78807 2 13.2812 32.267 24.9675
111474 2 11.9053 53.5245 41.9072
111473 2 11.9426 49.5593 41.884
112411 2 9.50001 59.381 36.1809
78858 2 26.2581 32.1287 25.8051
112408 2 13.8791 59.7791 40.8102
78867 2 23.4306 32.0846 24.9321
112405 2 13.207 59.5498 43.5324
20299 1 29.8239 34.1679 23.8367
20751 1 4.79785 55.7418 23.6856
78918 2 36.0484 32.3209 25.7815
111564 2 36.5855 55.4154 41.8338
78927 2 33.2857 32.2104 25.0779
111472 2 11.9307 45.8899 41.6843
21343 1 0.0680392 57.7391 23.4617
79879 2 35.6785 34.1029 23.6752
79696 2 6.40464 36.1784 25.3054
79697 2 6.52869 39.8817 25.2042
79698 2 6.41528 43.8107 25.703
94272 2 37.6468 30.4641 28.1036
19707 1 34.7998 32.0435 23.6644
79761 2 15.6207 41.811 23.4012
79705 2 3.53443 36.1195 24.7904
79706 2 3.84483 40.3023 24.7921
79707 2 3.55635 43.7368 24.7288
79726 2 1.46708 34.1367 25.2826
79727 2 1.758 37.9852 25.3402
79728 2 1.29834 41.9748 25.4268
20877 1 29.882 53.7453 23.9592
28854 1 17.5005 30.3386 32.4482
109497 2 -1.74202 30.5304 43.6922
80750 2 10.6119 51.9596 23.8163
20821 1 24.9639 47.9232 23.7434
80721 2 15.7926 53.7471 23.6204
79756 2 16.3144 36.2366 25.3813
79757 2 16.0481 40.0981 25.4127
79758 2 16.4654 43.6157 25.4632
81829 2 30.5576 59.3244 23.7996
109680 2 28.7307 30.2535 40.998
78828 2 11.2504 30.0248 25.308
79765 2 13.5249 35.9829 25.0149
79766 2 13.319 39.9184 24.9206
79767 2 13.5659 44.0205 24.9167
79786 2 11.3836 34.2553 25.5381
79787 2 11.3356 38.069 25.3437
79788 2 11.3717 42.0888 25.4012
111486 2 25.04 55.5441 37.8951
20749 1 5.15192 47.8089 23.8473
20229 1 10.1179 42.1611 23.5384
79795 2 8.6495 34.5679 24.954
79796 2 8.52391 37.9153 24.8223
79797 2 8.56986 42.1605 24.7423
79816 2 26.1932 36.1144 25.5524
79817 2 26.2003 40.0181 25.4715
79818 2 26.2058 43.9499 25.3407
94215 2 26.6034 29.9428 30.2876
111471 2 10.0367 55.5272 42.9631
19635 1 14.8609 32.3573 23.752
79825 2 23.4609 36.289 24.9229
79826 2 23.3068 39.495 24.7809
79827 2 23.6136 44.1333 25.013
79846 2 21.2976 34.0535 25.8167
79847 2 21.0997 37.9424 25.6056
79848 2 21.4224 41.8749 25.3784
20264 1 20.1093 37.818 23.7379
112475 2 20.4845 61.3212 38.0923
80690 2 1.00905 51.648 23.6146
79855 2 18.4263 34.1718 24.92
79856 2 18.5099 38.1339 24.9706
79857 2 18.8054 42.0552 24.9393
79876 2 36.1199 36.0775 25.5079
79877 2 36.0905 40.2145 25.6925
79878 2 36.4273 43.9687 25.4626
21361 1 15.0757 59.5083 23.7877
20191 1 0.340874 34.0179 23.7218
112547 2 30.9845 61.6041 44.8095
79885 2 33.5197 36.3817 24.9366
79886 2 33.3573 39.9126 25.3163
79887 2 33.5007 44.066 25.1688
79906 2 31.1224 34.3515 25.59
79907 2 31.0144 37.9169 25.438
79908 2 31.384 41.9232 25.7411
80661 2 5.6957 53.5334 23.6436
111485 2 25.0309 51.7382 38.1503
111460 2 12.7025 47.8563 37.0974
79915 2 28.287 34.1492 25.0832
79916 2 28.3493 37.7797 24.9261
79917 2 28.5689 42.2461 25.0093
80656 2 6.27793 47.9235 25.7276
80657 2 6.15029 51.6171 25.4737
80658 2 6.34813 55.5208 25.3253
111453 2 9.50538 55.6114 36.0283
111459 2 9.1072 55.6027 39.1432
111468 2 11.0295 53.6234 44.7126
80665 2 3.66806 47.8139 24.933
80666 2 3.69796 51.7218 25.0446
80667 2 3.34515 55.5163 24.8145
80686 2 1.32362 45.7741 25.3143
80687 2 1.41943 49.5694 25.4066
80688 2 1.52086 53.6452 25.8128
111467 2 11.3365 49.7098 44.8663
111452 2 9.49221 51.5922 36.2507
111458 2 8.83377 51.8206 39.0485
112379 2 -0.853202 61.3717 41.1957
109554 2 11.89 30.3572 41.8535
19653 1 10.1209 30.339 23.6377
80716 2 16.4542 47.7165 25.3072
80717 2 16.4369 51.684 25.6752
80718 2 16.5143 55.7788 25.5267
111451 2 9.46443 47.7384 36.2454
111466 2 10.8818 45.65 44.3967
111450 2 13.8645 55.9693 41.0818
80725 2 13.5181 47.6749 25.05
80726 2 13.5278 51.7474 24.9056
80727 2 13.5733 55.61 25.1612
80746 2 11.11 45.7729 25.3915
80747 2 11.485 49.7782 25.3947
80748 2 11.2927 53.5914 25.6842
20769 1 0.232997 53.8221 23.8282
111465 2 11.7804 55.4789 39.6022
111484 2 25.006 47.6194 38.098
80755 2 8.35735 45.932 24.8214
80756 2 8.39946 49.7789 25.1863
80757 2 8.47628 53.7205 25.03
80776 2 26.2762 47.807 25.6136
80777 2 26.2059 51.6216 25.6463
80778 2 26.3703 55.6435 25.8211
21451 1 30.0211 57.5736 23.7788
111483 2 24.6759 53.6387 36.0671
111449 2 13.9698 51.7433 41.1829
80785 2 23.485 47.6064 24.8919
80786 2 23.4624 51.7509 25.0244
80787 2 23.4493 55.4051 25.2042
80806 2 21.4001 45.6678 25.7266
80807 2 21.4668 49.5977 25.2324
80808 2 21.5541 53.5047 25.805
111457 2 8.88643 47.7419 39.0609
111470 2 10.3773 51.4783 42.5848
111448 2 14.015 47.5472 40.8097
80815 2 18.5294 45.5699 24.9421
80816 2 18.4383 49.7497 24.8021
80817 2 18.7528 53.6063 25.0081
80836 2 36.5712 47.5748 25.7738
80837 2 36.4077 51.5231 25.8846
80838 2 36.1432 55.3951 25.8793
20265 1 20.0556 41.9567 23.5304
111447 2 12.8503 55.6214 43.7487
111464 2 11.6603 51.5948 39.7126
80845 2 33.5902 47.5036 25.2767
80846 2 33.6086 51.8288 24.9794
80847 2 33.5833 55.4455 25.0225
80866 2 31.3347 45.8208 25.9429
80867 2 31.2353 49.7648 25.7781
80868 2 31.4464 53.5694 25.7308
20786 1 15.1082 51.6765 23.8555
30662 1 28.7252 61.1895 29.7318
80840 2 35.4038 49.719 24.0615
80875 2 28.183 45.8687 24.8317
80876 2 28.4254 49.4533 24.9209
80877 2 28.3886 53.4078 25.1066
81616 2 6.46186 59.2823 25.3669
111446 2 13.3152 51.5701 43.7231
111563 2 36.4183 51.6279 41.7892
81625 2 3.69541 59.323 24.854
81646 2 1.4177 57.6047 25.5288
112402 2 16.8121 59.5882 41.7486
112415 2 10.3578 61.3891 37.8029
111442 2 16.6774 47.7229 41.7692
111482 2 24.5206 49.4111 36.1579
81676 2 16.1803 59.6371 25.7181
111441 2 15.3897 53.5293 42.9799
111462 2 12.4043 55.4189 37.078
81685 2 13.6008 59.6315 24.9927
81706 2 11.1825 57.4422 25.5502
112399 2 15.1979 57.5558 43.071
111461 2 12.6084 51.5527 37.0123
81715 2 8.4841 57.4106 25.2615
112396 2 15.9502 59.6064 44.4708
81736 2 26.0147 59.6662 25.6245
38058 1 15.4823 30.1944 38.1983
81620 2 5.79434 61.3861 23.7675
81745 2 23.3929 59.5411 24.9365
81766 2 21.3656 57.4843 25.5289
112393 2 16.7981 57.692 39.8366
111469 2 10.2038 47.8529 42.8722
81775 2 18.5373 57.6003 24.9787
111535 2 18.1906 45.8168 43.7376
81796 2 36.3804 59.505 25.7545
112328 2 4.04892 61.2611 38.8039
21379 1 9.97583 57.2716 23.7434
81805 2 33.5727 59.2409 25.2075
81826 2 31.1765 57.4618 25.6258
111445 2 13.2267 47.7335 43.5579
97067 2 10.8799 61.2875 35.0175
81835 2 28.4278 57.3393 24.9958
111444 2 16.6448 55.6482 41.877
111456 2 10.5659 53.3876 37.8644
94086 2 5.51829 32.042 28.5882
112390 2 17.4957 57.4497 37.3142
111488 2 23.62 49.5835 39.2117
111487 2 23.5777 45.8223 38.8154
94098 2 6.20507 32.0557 35.0442
111463 2 11.6661 47.88 39.4796
94104 2 6.87922 32.2938 32.2516
94107 2 3.3072 31.9097 34.1368
94110 2 4.14331 32.2526 31.5089
94113 2 0.23895 32.1837 26.6476
111481 2 24.6798 45.6593 36.0955
94119 2 -0.890296 31.893 29.3572
94122 2 2.74714 32.1764 27.5861
94125 2 1.90621 31.9221 30.2598
111562 2 36.8063 47.6281 42.2895
94131 2 0.415824 32.1328 33.4757
111492 2 27.3448 53.5556 37.3258
111534 2 21.7116 53.5423 41.9982
112387 2 13.8623 57.4714 38.9501
112384 2 15.4625 59.1856 37.8605
94146 2 15.3573 32.228 28.6495
112381 2 14.3467 57.5148 35.9783
111533 2 21.3399 49.7598 41.9282
111521 2 22.4048 51.4567 37.2371
94158 2 16.2037 32.1581 35.2136
111561 2 35.0307 53.6329 43.0079
94164 2 17.1551 32.0634 32.5365
94167 2 13.2123 32.2836 34.0951
94170 2 14.2022 32.1209 31.3064
94173 2 9.93246 32.2532 26.7028
111532 2 21.8602 45.7077 42.0614
94179 2 9.04452 32.2895 29.3119
94182 2 12.66 32.2344 27.7481
94185 2 11.6458 32.0596 30.3092
111520 2 22.1865 47.9662 37.2114
94191 2 10.5521 32.0982 33.2779
111491 2 27.2476 49.4489 37.1663
111480 2 8.92209 53.5753 41.208
112378 2 -0.978799 57.4949 41.0022
111560 2 35.1795 49.662 42.963
94206 2 25.5173 32.202 28.7447
111559 2 35.0797 45.8216 43.0113
111496 2 25.6724 47.6203 44.4619
111531 2 20.4207 55.6294 42.8102
94218 2 25.9811 32.1563 35.2224
111443 2 16.8957 51.6303 42.0022
94224 2 26.9234 32.1681 32.448
94227 2 23.4867 31.9472 34.248
94230 2 24.3167 32.3243 31.5579
94233 2 19.7514 32.047 26.6075
111558 2 35.6328 55.4147 44.7728
94239 2 18.8718 32.1467 29.3294
94242 2 22.4997 31.9274 27.6803
94245 2 21.9525 32.3952 30.3316
111530 2 20.2518 51.9118 42.9521
94251 2 20.5887 32.1282 33.2277
111529 2 20.2191 47.6324 42.9616
111519 2 18.7527 55.6426 38.9686
111518 2 18.7078 51.6843 39.3464
112372 2 2.02336 57.4171 41.9572
94266 2 35.2032 32.2197 28.6015
112369 2 0.357158 59.472 42.9643
111528 2 21.1554 53.7751 44.6176
111517 2 18.7804 47.7917 38.873
94278 2 36.0643 32.1694 35.2591
112366 2 1.0957 57.4298 44.6684
94284 2 36.9388 31.7925 32.3901
94287 2 33.4238 32.008 34.2239
94290 2 34.0762 31.986 31.4689
94293 2 29.6133 32.2765 26.8179
111495 2 26.5338 53.7169 39.697
94299 2 28.8319 32.0308 29.4156
94302 2 32.459 32.3068 27.5771
94305 2 31.5017 31.9865 30.504
111557 2 35.6405 51.5947 44.6091
94311 2 30.4109 32.1396 33.4294
111556 2 35.664 47.6622 44.8159
112363 2 1.62381 59.3964 39.8666
112360 2 2.49478 59.4942 37.0774
95041 2 4.92759 34.0179 26.5374
95042 2 4.99963 37.9517 26.6068
95043 2 4.98843 41.71 26.6087
95044 2 5.52025 35.9423 28.323
95045 2 5.39125 39.8532 28.3922
95046 2 5.59279 43.6582 28.5433
95047 2 4.13378 33.9072 29.3163
95048 2 3.99158 37.8931 29.4442
95049 2 4.1161 41.739 29.4823
95050 2 7.72805 34.2542 27.7497
95051 2 7.61835 38.2295 27.4134
95052 2 7.60413 41.9595 27.2996
95053 2 6.95548 34.2125 30.3322
95054 2 6.87125 38.0387 30.2477
95055 2 6.58235 41.5612 30.1861
95056 2 6.13641 35.8581 35.1556
95057 2 6.2137 39.736 35.0118
95058 2 6.31453 43.7047 34.9793
95059 2 5.545 34.0699 33.0651
95060 2 5.49413 37.8596 33.1026
95061 2 5.66719 41.7587 33.2752
95062 2 7.15512 36.1116 32.6504
95063 2 7.06666 39.8923 32.5787
95064 2 7.18178 43.7358 32.3405
95065 2 3.31404 35.9923 34.0778
95066 2 3.24076 39.9823 34.151
95067 2 3.38384 43.4692 34.1038
95068 2 4.36876 35.8286 31.2441
95069 2 4.25643 40.0682 31.4014
95070 2 4.44679 43.5806 31.4291
95071 2 -0.0655967 36.1352 26.6759
95072 2 0.131923 39.9653 26.6226
95073 2 0.00623955 43.8642 26.5096
95074 2 0.628025 34.1346 28.6917
95075 2 0.61104 38.0577 28.3669
95076 2 0.753685 41.8381 28.2875
95077 2 -1.23 36.137 29.628
95078 2 -0.678336 39.9079 29.276
95079 2 -0.721864 43.6325 29.4706
95080 2 2.84805 35.8067 27.3941
95081 2 2.9113 39.6509 27.461
95082 2 2.7563 43.7686 27.3817
95083 2 2.10761 36.3399 30.0101
95084 2 1.81462 40.2206 30.0787
95085 2 1.97473 43.7962 30.1246
95086 2 1.16587 33.9873 35.0729
95087 2 1.5379 37.9874 34.9983
95088 2 1.15399 41.7871 35.1266
95089 2 0.615057 36.0199 33.3481
95090 2 0.424253 39.7097 33.1611
95091 2 0.761289 43.5542 33.2498
95092 2 2.07442 34.1414 32.3655
95093 2 2.14811 37.9174 32.4266
95094 2 1.86944 41.812 32.0225
111440 2 15.2697 49.6842 42.9133
111439 2 15.5046 45.8246 42.8098
20822 1 24.8952 51.6736 23.814
95098 2 -0.855494 34.0516 31.3291
95099 2 -0.814478 37.8772 31.333
95100 2 -0.965937 41.6644 31.5712
95101 2 14.8422 34.2721 26.6346
95102 2 14.9685 38.0074 26.5822
95103 2 14.9909 41.9516 26.965
95104 2 15.5474 36.015 28.6091
95105 2 15.6119 39.9502 28.5109
95106 2 15.4847 43.8425 28.3564
95107 2 13.7979 34.1835 29.4189
95108 2 14.078 38.0013 29.5114
95109 2 14.0934 42.0204 29.5926
95110 2 17.5021 34.2185 27.5478
95111 2 17.5743 38.2389 27.3573
95112 2 17.6409 41.8652 27.6441
95113 2 16.8217 34.0792 30.6487
95114 2 16.7589 38.0775 30.1271
95115 2 16.9096 42.1766 30.3409
95116 2 16.1583 35.8765 35.0209
95117 2 16.4138 39.9464 35.1266
95118 2 16.1957 43.7176 35.0285
95119 2 15.6052 34.0416 33.3915
95120 2 15.639 37.9429 33.3064
95121 2 15.2352 41.7711 33.333
95122 2 17.0597 36.0139 32.2987
95123 2 16.8494 39.9643 32.4148
95124 2 16.6099 43.8651 32.2406
95125 2 13.3065 36.0737 34.4855
95126 2 13.1894 40.1325 34.2549
95127 2 13.179 43.6338 34.3723
95128 2 14.5293 35.9112 31.5743
95129 2 14.1224 39.7491 31.6778
95130 2 14.0431 43.8866 31.5778
95131 2 9.86345 36.2002 26.6741
95132 2 10.011 39.9802 26.3421
95133 2 9.86177 43.8652 26.7774
95134 2 10.7436 34.1247 28.5001
95135 2 10.5204 38.0932 28.3351
95136 2 10.2852 41.7144 28.3817
95137 2 8.93094 36.3137 29.3885
95138 2 9.06272 39.9563 29.5803
95139 2 8.54464 43.5239 29.2056
95140 2 12.6367 36.126 27.6737
95141 2 12.6906 39.7885 27.7904
95142 2 12.3688 43.6273 27.5539
95143 2 12.0505 36.3722 30.2864
95144 2 11.5161 39.7624 30.3186
95145 2 11.6273 44.0189 30.2846
95146 2 11.1154 33.9281 34.9102
95147 2 11.2695 38.0578 35.1918
95148 2 11.1395 41.9058 35.4465
95149 2 10.2711 35.9401 33.3396
95150 2 10.4921 40.113 33.5362
95151 2 10.2764 43.7387 33.4707
95152 2 12.1126 34.085 32.2814
95153 2 12.0663 38.0467 32.3729
95154 2 11.8028 41.9016 32.4006
95155 2 8.21185 34.0902 34.2876
95156 2 8.55455 37.8056 34.2213
95157 2 8.3951 41.8227 34.3063
95158 2 9.32518 34.389 31.4423
95159 2 9.1129 37.8757 31.5278
95160 2 9.04366 41.8729 31.47
95161 2 24.8291 34.0475 26.848
95162 2 24.9602 37.9448 26.7308
95163 2 24.9107 41.9603 26.4241
95164 2 25.5556 36.2308 28.4866
95165 2 25.5691 39.8709 28.3862
95166 2 25.697 43.7196 28.4729
95167 2 24.1316 34.1185 29.5888
95168 2 23.8582 38.0018 29.3381
95169 2 23.743 41.802 29.2372
95170 2 27.5846 33.9875 27.8109
95171 2 27.4858 38.0236 27.303
95172 2 27.6017 42.0764 27.5452
95173 2 26.7569 34.0225 30.3857
95174 2 26.937 38.1395 30.0253
95175 2 26.6564 41.9069 30.2989
95176 2 26.0749 35.9935 35.2352
95177 2 26.2141 40.068 35.2597
95178 2 26.2403 43.911 34.8289
95179 2 25.3777 34.0521 33.632
95180 2 25.4325 37.9939 33.3037
95181 2 25.4363 41.9117 33.3558
95182 2 26.9209 36.1612 32.3793
95183 2 27.1366 39.8763 32.5725
95184 2 26.9737 43.7346 32.45
95185 2 23.4399 36.2013 34.3115
95186 2 23.2281 39.8525 34.2456
95187 2 23.4959 43.9937 34.0331
95188 2 24.2903 36.1832 31.5673
95189 2 24.3342 39.6646 31.5516
95190 2 24.2203 43.6083 31.4011
95191 2 20.0084 35.874 26.7944
95192 2 19.9736 39.794 26.4985
95193 2 19.8319 43.61 26.6976
95194 2 20.5426 34.0722 28.7538
95195 2 20.6031 37.8627 28.4935
95196 2 20.4835 41.7442 28.4948
95197 2 19.0354 36.1076 29.4564
95198 2 18.9128 39.849 29.2194
95199 2 18.9019 43.7753 29.3966
95200 2 22.8671 35.6933 27.823
95201 2 22.4878 40.0325 27.4489
95202 2 22.5568 43.6197 27.5301
95203 2 22.0459 35.9065 30.3601
95204 2 21.9024 40.006 30.6393
95205 2 21.6012 43.7749 30.4089
95206 2 21.034 33.8699 35.0289
95207 2 20.773 37.8873 35.0263
95208 2 21.2207 41.718 35.1704
95209 2 20.48 35.8887 33.2665
95210 2 20.5037 39.8096 33.245
95211 2 20.3879 43.7347 33.3939
95212 2 22.1589 34.1809 32.6445
95213 2 22.0577 37.9074 32.3896
95214 2 21.9444 41.8618 32.5004
95215 2 18.3043 34.012 34.2245
95216 2 18.0239 37.9025 34.1459
95217 2 18.3786 41.9058 34.1725
95218 2 19.3518 33.9059 31.6116
95219 2 19.3374 38.1062 31.3495
95220 2 19.1129 41.7576 31.6556
95221 2 34.6181 34.2712 26.9431
95222 2 34.883 38.0376 26.802
95223 2 34.8555 42.1566 26.9841
95224 2 35.7275 36.1727 28.3864
95225 2 35.3238 40.098 28.5044
95226 2 35.2651 44.0317 28.6508
95227 2 33.8107 33.981 29.529
95228 2 33.9158 38.0279 29.212
95229 2 34.1344 41.9906 29.5958
95230 2 37.6343 34.089 27.6651
20301 1 30.0787 42.1152 24.0104
81680 2 15.921 61.2074 23.81
95233 2 36.682 34.0756 30.4133
95234 2 36.7595 38.2306 30.5254
95235 2 36.6118 41.8191 30.5081
95236 2 36.0607 36.0564 35.2553
95237 2 35.8259 39.8768 35.2056
95238 2 36.2045 43.7825 35.6063
95239 2 35.374 34.0367 33.4723
95240 2 35.2401 37.8029 33.2449
95241 2 35.4041 41.9941 33.5224
95242 2 37.0339 36.124 32.5864
95243 2 36.8865 39.8917 32.6597
95244 2 37.0083 43.8137 32.6165
95245 2 33.4038 35.7024 34.2628
95246 2 33.0897 39.8633 34.3706
95247 2 33.428 43.5826 34.5769
95248 2 34.3922 35.7506 31.3265
95249 2 34.1618 39.9472 31.5685
95250 2 34.0367 44.0439 31.8417
95251 2 29.8209 36.1715 26.8641
95252 2 29.416 39.9748 26.5196
95253 2 30.0768 43.9839 27.1028
95254 2 30.7454 34.1847 28.7469
95255 2 30.475 38.2757 28.5747
95256 2 30.5232 41.9252 28.3696
95257 2 28.9399 36.0871 29.4292
95258 2 29.0607 40.1094 29.5348
95259 2 28.9387 43.8721 29.5034
95260 2 32.5658 36.2973 27.6461
95261 2 32.6506 40.0372 27.934
95262 2 32.5411 44.0383 27.8304
95263 2 31.6653 36.0059 30.3418
95264 2 31.9383 39.9457 30.5775
95265 2 31.9216 43.7126 30.7283
95266 2 31.3498 34.0331 35.0238
95267 2 31.0524 37.8609 35.0899
95268 2 31.2181 41.9563 35.3612
95269 2 30.5767 35.788 33.6271
95270 2 30.3706 39.9238 33.3629
95271 2 30.3486 43.8811 33.5087
95272 2 31.8605 33.9707 32.44
95273 2 32.0335 37.963 32.7293
95274 2 31.9605 41.9298 32.7879
95275 2 28.3273 33.9324 34.4424
95276 2 28.3663 37.7772 34.3481
95277 2 28.3783 41.7495 34.0951
95278 2 29.119 33.9535 31.6963
95279 2 29.1914 37.8926 31.6543
95280 2 29.1705 41.924 31.6108
96001 2 4.56736 45.7204 26.4312
96002 2 4.87198 49.555 26.6146
96003 2 5.08624 53.5873 26.8292
96004 2 5.48048 47.5076 28.7336
96005 2 5.40015 51.6244 28.5053
96006 2 5.54923 55.4793 28.5673
96007 2 3.78836 45.4672 29.1689
96008 2 3.82529 49.4396 29.2871
96009 2 3.94405 53.3673 29.374
96010 2 7.5346 45.8566 27.771
96011 2 7.61906 49.6422 27.9623
96012 2 7.43642 53.6747 27.4562
96013 2 6.78358 45.7662 30.3899
96014 2 6.60691 49.6508 30.4383
96015 2 6.87243 53.5517 30.3594
96016 2 6.39814 47.6692 35.2199
96017 2 6.15331 51.446 35.0086
96018 2 6.09223 55.1828 35.4448
96019 2 5.57731 45.664 33.3128
96020 2 5.60474 49.6493 33.2562
96021 2 5.77017 53.5197 33.5962
96022 2 7.05048 47.6707 32.4578
96023 2 7.31334 51.5405 32.5516
96024 2 7.14326 55.37 32.228
96025 2 3.31872 47.4141 34.1269
96026 2 3.5084 51.6828 33.9512
96027 2 3.40923 55.6954 34.1608
96028 2 4.04429 47.8508 31.45
96029 2 4.39028 51.6712 31.3721
96030 2 4.41965 55.5088 31.5438
96031 2 0.0498401 47.6336 26.5338
96032 2 -0.197476 51.497 26.3164
96033 2 -0.111334 55.7014 27.1423
96034 2 0.538921 45.7617 28.3543
96035 2 0.761667 49.5384 28.4188
96036 2 0.542224 53.6695 28.4056
96037 2 -0.950117 47.7276 29.3024
96038 2 -0.632662 51.6281 29.2427
96039 2 -0.880471 55.4654 29.4473
96040 2 2.75558 47.622 27.7927
96041 2 2.74757 51.7119 27.649
96042 2 2.78178 55.661 27.4698
96043 2 1.64985 47.5818 30.3255
96044 2 1.86881 51.4486 30.3068
96045 2 1.81601 55.4015 30.5292
96046 2 1.25874 45.5733 34.8912
96047 2 1.28846 49.385 34.9464
96048 2 1.33349 53.3813 35.1129
96049 2 0.497517 47.524 33.1925
96050 2 0.740347 51.454 33.1532
96051 2 0.575259 55.5317 33.0934
96052 2 2.41675 45.5408 32.4035
96053 2 2.2665 49.5566 32.4538
96054 2 2.22298 53.4152 32.4717
111438 2 15.8003 55.5497 44.9846
111455 2 10.294 49.7847 38.0272
97019 2 -0.406244 61.1977 31.4725
96058 2 -0.701932 45.5965 31.4825
96059 2 -0.674535 49.7969 31.509
96060 2 -0.570545 53.3582 31.3709
96061 2 14.7807 45.748 26.8845
96062 2 14.6745 49.867 26.6386
96063 2 15.0706 53.5194 26.8276
96064 2 15.538 47.6453 28.4537
96065 2 15.6673 51.7015 28.5874
96066 2 15.4325 55.5618 28.92
96067 2 14.0423 45.7866 29.488
96068 2 13.9877 49.5797 29.2207
96069 2 14.12 53.5963 29.4495
96070 2 17.5499 45.9514 27.4835
96071 2 17.5646 49.2542 27.4723
96072 2 17.833 53.6854 27.7057
96073 2 16.7217 45.8486 30.2581
96074 2 16.8083 49.4945 30.2411
96075 2 16.8515 53.4392 30.5447
96076 2 16.3658 47.7072 35.3134
96077 2 16.424 51.5183 35.2511
96078 2 16.1943 55.5219 35.1379
96079 2 15.4711 45.536 33.4578
96080 2 15.3481 49.4714 33.4124
96081 2 15.6231 53.4764 33.4655
96082 2 16.9377 47.6777 32.1484
96083 2 17.2795 51.5598 32.4057
96084 2 17.1176 55.4653 32.7865
96085 2 13.4511 47.7039 34.4252
96086 2 13.2517 51.6088 34.2409
96087 2 13.203 55.4034 34.2382
96088 2 14.1691 47.478 31.3846
96089 2 14.2998 51.3178 31.6844
96090 2 14.3932 55.6958 31.5105
96091 2 9.73466 47.7168 26.6628
96092 2 9.68325 51.6859 26.7312
96093 2 9.9349 55.6333 26.714
96094 2 10.573 45.7537 28.2557
96095 2 10.5526 49.5999 28.695
96096 2 10.4335 53.6369 28.4809
96097 2 8.58952 47.6151 29.3181
96098 2 8.79552 51.6151 29.59
96099 2 9.03002 55.5481 29.307
96100 2 12.7095 47.5601 27.397
96101 2 12.4592 51.7486 27.5786
96102 2 12.8141 55.7119 27.5545
96103 2 11.7112 47.7929 30.3565
96104 2 12.2616 51.3812 30.3057
96105 2 11.8118 55.6084 30.3111
96106 2 11.0914 45.6545 35.0693
96107 2 11.1807 49.5539 35.0386
96108 2 11.3261 53.5862 35.0328
96109 2 10.616 47.5238 33.3443
96110 2 10.6234 51.4229 33.1553
96111 2 10.6366 55.5033 33.2384
96112 2 12.1767 45.6939 32.566
96113 2 12.0118 49.5249 32.3524
96114 2 12.0239 53.2774 32.2708
96115 2 8.2707 45.6372 34.0081
96116 2 8.44191 49.5902 34.1421
96117 2 8.69811 53.5254 34.2838
96118 2 9.16243 45.7227 31.5454
96119 2 9.19805 49.4868 31.555
96120 2 9.33427 53.5624 31.528
96121 2 24.8892 45.6598 26.6455
96122 2 24.8318 49.5679 26.535
96123 2 24.7591 53.4497 26.9617
96124 2 25.3628 47.5736 28.5517
96125 2 25.3801 51.5312 28.6212
96126 2 25.5652 55.6123 28.688
96127 2 23.7966 45.8094 29.1803
96128 2 24.0221 49.584 29.3169
96129 2 24.0295 53.64 29.4807
96130 2 27.3593 45.7512 27.7444
96131 2 27.5911 49.3571 27.5837
96132 2 27.5498 53.715 27.7543
96133 2 26.4391 45.4046 30.3825
96134 2 26.9907 49.9216 30.3628
96135 2 26.7962 53.4579 30.5945
96136 2 26.0058 47.7994 35.1173
96137 2 26.123 51.5832 35.6491
96138 2 26.257 55.5426 35.2501
96139 2 25.3223 45.6833 33.3443
96140 2 25.2924 49.6645 33.3269
96141 2 25.5546 53.6616 33.1953
96142 2 26.7681 47.6287 32.2352
96143 2 27.042 51.4768 32.5729
96144 2 27.0518 55.4812 32.3914
96145 2 23.0493 47.6006 34.3308
96146 2 23.4762 51.3565 34.4487
96147 2 23.5713 55.374 34.3166
96148 2 23.9435 47.4001 31.8189
96149 2 24.2547 51.2655 31.6381
96150 2 24.4595 55.7245 31.4683
96151 2 19.9216 47.5333 26.4841
96152 2 20.0318 51.1355 26.7956
96153 2 19.8923 55.6787 27.1452
96154 2 20.5449 45.6905 28.379
96155 2 20.4619 49.5054 28.6596
96156 2 20.3495 53.4964 28.6696
96157 2 18.8404 47.4134 29.3908
96158 2 18.9749 51.3708 29.2977
96159 2 18.9257 55.3729 29.8786
96160 2 22.7221 47.6725 27.6322
96161 2 22.5754 51.2158 27.8893
96162 2 22.7658 55.4498 27.7183
96163 2 21.8341 47.8721 30.2864
96164 2 21.4884 51.5362 30.5472
96165 2 21.7581 55.653 30.4598
96166 2 20.9374 45.5429 35.3319
96167 2 21.1296 49.643 35.2161
96168 2 21.3577 53.5193 35.0533
96169 2 20.4759 47.6781 33.2706
96170 2 20.549 51.6232 33.1871
96171 2 20.4603 55.4242 33.585
96172 2 21.7425 45.7206 32.4102
96173 2 22.3042 49.5919 32.6457
96174 2 22.2969 53.6104 32.4879
96175 2 18.1708 45.6452 34.2496
96176 2 18.3826 49.7447 34.2228
96177 2 18.4843 53.577 34.1538
96178 2 19.1365 45.654 31.5386
96179 2 19.0932 49.5254 31.3064
96180 2 19.1955 53.4498 31.5973
96181 2 35.0862 45.7944 26.8255
96182 2 34.8748 49.4248 26.8007
96183 2 34.9152 53.4129 26.8649
96184 2 35.4749 47.6595 28.6473
96185 2 35.3319 51.4321 28.4932
96186 2 35.2604 55.3406 28.7769
96187 2 33.9121 45.6825 29.6488
96188 2 34.211 49.5403 29.7146
96189 2 33.918 53.4511 29.615
38109 1 19.1379 30.2495 36.1037
112367 2 0.881395 61.1584 44.7717
112496 2 18.149 61.4646 43.4758
96193 2 36.8959 45.8271 30.3915
96194 2 37.083 49.689 30.3822
96195 2 36.5977 53.4215 30.6079
96196 2 35.9791 48.0155 35.4346
96197 2 35.9553 51.7245 34.9902
96198 2 36.1024 55.6197 35.2513
96199 2 35.6429 45.8693 33.3717
96200 2 35.4169 49.6759 33.3669
96201 2 35.2623 53.7616 33.3586
96202 2 37.0183 47.6948 32.4616
96203 2 36.8948 51.5826 32.4845
96204 2 37.2093 55.5608 32.6695
96205 2 33.5198 47.6945 34.4236
96206 2 33.2016 51.5917 34.2995
96207 2 33.3497 55.3751 34.4121
96208 2 34.288 47.7304 31.5932
96209 2 34.1826 51.2461 31.4681
96210 2 34.0353 55.5561 31.6824
96211 2 29.9885 47.6678 26.8594
96212 2 29.95 51.856 26.9282
96213 2 29.6844 55.353 26.6944
96214 2 30.2888 45.7067 28.8916
96215 2 30.5615 49.6215 28.5197
96216 2 30.6516 53.5321 28.7774
96217 2 28.8082 47.618 29.3514
96218 2 28.9641 51.5419 29.4381
96219 2 28.8423 55.6785 29.3123
96220 2 32.703 47.6586 27.7565
96221 2 32.6393 51.3602 27.7037
96222 2 32.515 55.4234 27.8507
96223 2 31.8528 47.6375 30.606
96224 2 31.6737 51.4546 30.4488
96225 2 31.7628 55.8641 30.3086
96226 2 31.0336 45.7225 35.2256
96227 2 31.09 49.654 35.2391
96228 2 31.1483 53.5513 35.0979
96229 2 30.4493 47.7489 33.5436
96230 2 30.4048 51.5236 33.3398
96231 2 30.3074 55.4469 33.3354
96232 2 31.9247 45.7858 32.5429
96233 2 31.9338 49.5148 32.6763
96234 2 32.265 53.4135 32.7061
96235 2 28.3054 45.8842 34.2752
96236 2 28.2175 49.4708 34.2799
96237 2 28.3563 53.4858 34.3652
96238 2 29.1171 46.0892 31.583
96239 2 29.2941 49.5615 31.4285
96240 2 29.0959 53.6811 31.6551
96961 2 4.91138 57.2789 26.9191
112357 2 -0.971321 59.3053 39.2038
96964 2 5.81798 59.2516 28.4643
96967 2 3.89304 57.507 29.5006
111555 2 36.5791 53.6649 39.6337
96970 2 7.53953 57.3345 27.712
111494 2 26.4605 49.603 39.8237
96973 2 6.87474 57.6128 30.3334
111490 2 27.2491 45.7593 37.0775
96976 2 6.07678 59.4791 35.2087
96979 2 5.51967 57.3507 33.4898
111554 2 36.3341 49.7292 39.8865
96982 2 6.94234 59.4762 32.1876
96985 2 3.27664 59.1596 34.3044
96988 2 4.37078 59.5193 31.5244
96991 2 0.276855 59.3182 26.7296
96994 2 0.687428 57.72 28.8022
111527 2 20.612 49.889 44.439
96997 2 -0.720943 59.536 29.4067
97000 2 2.82743 59.3086 27.8181
97003 2 1.88372 59.4036 30.6534
97006 2 1.05485 57.4509 35.1248
111553 2 36.3274 45.6249 40.0708
97009 2 0.658519 59.3831 33.546
97012 2 1.97334 57.4191 32.4533
112354 2 0.345818 57.4609 37.9875
39770 1 -1.32979 61.2938 39.2026
111516 2 20.2472 53.7132 38.0917
97018 2 -0.865981 58.0465 31.5327
112351 2 -0.194044 59.4307 36.4118
97021 2 14.9955 57.6017 27.0014
112348 2 4.33638 59.3496 40.9019
97024 2 15.7679 59.516 28.6026
97027 2 13.8763 57.3641 29.5914
111552 2 37.3947 53.6409 37.0042
97030 2 17.5786 57.5283 27.7577
112345 2 3.26418 59.5995 43.7925
97033 2 16.9256 57.5353 30.5852
111551 2 37.3285 49.8162 36.9072
97036 2 16.1287 59.4846 35.2113
97039 2 15.3784 57.5752 33.4436
97148 2 34.0559 61.2689 29.7143
97042 2 17.0378 59.4484 32.3863
97045 2 13.235 59.4033 34.1881
97048 2 14.3613 59.6243 31.5595
97051 2 9.93594 59.4952 26.9085
97054 2 10.7578 57.4291 28.6685
111549 2 33.7602 53.6242 38.8021
97057 2 8.99279 59.2857 29.234
97060 2 12.7749 59.3676 27.6506
97063 2 12.0696 59.6034 30.2774
97066 2 11.4054 57.5269 35.2836
112342 2 7.19307 59.3031 41.7456
97069 2 10.466 59.3521 33.3339
97072 2 11.8895 57.4663 32.2847
111493 2 26.1556 45.6678 39.7926
97075 2 8.39261 57.3247 34.1796
111505 2 22.8035 47.4915 43.7666
97078 2 9.20988 57.607 31.618
111515 2 20.1465 49.8954 38.1167
97081 2 24.8074 57.439 26.9086
111548 2 33.6317 49.8156 38.8379
97084 2 25.6892 59.4372 28.6865
97087 2 23.9771 57.4694 29.4477
112339 2 5.30488 57.5397 42.7358
97090 2 27.7331 57.8175 27.7696
112336 2 6.05775 59.3851 44.7374
97093 2 26.8723 57.4614 30.6411
111504 2 26.6077 55.6057 41.6462
97096 2 26.2365 59.5667 35.2741
97099 2 25.5507 57.5546 33.2879
111547 2 33.7838 45.9788 39.014
97102 2 27.273 59.6802 32.6283
97105 2 23.3986 59.4011 34.2468
97108 2 24.3323 59.5178 31.5269
97111 2 19.6197 59.4861 26.7324
97114 2 20.4432 57.7011 28.5491
111546 2 34.9537 55.5201 38.0621
97117 2 18.6259 59.3364 29.6223
97120 2 22.3951 59.5496 27.4764
97123 2 22.1066 59.5497 30.4086
97126 2 21.5762 57.444 35.3669
111489 2 23.7232 53.6529 39.1791
97129 2 20.6283 59.4256 33.3072
97132 2 22.1797 57.3843 32.4604
112333 2 6.71472 57.2597 39.5466
97135 2 18.3925 57.3715 34.2913
112330 2 7.58387 57.321 37.042
97138 2 19.3179 57.4183 31.5968
111479 2 8.84111 49.9392 41.0266
97141 2 34.7981 57.6198 26.9687
111514 2 20.3409 45.7534 38.0622
97144 2 35.7747 59.3592 28.8167
97147 2 33.9316 57.2521 29.4548
111526 2 20.7961 45.857 44.6703
78837 2 8.50605 30.3717 24.6901
111513 2 19.5245 55.7511 36.2409
97153 2 36.7694 57.3955 30.4867
112327 2 3.70756 57.2745 38.8188
97156 2 36.0921 59.4556 35.1927
97159 2 35.5492 57.6422 33.2966
111512 2 19.9216 51.8164 36.5324
97162 2 36.8652 59.5569 32.5692
97165 2 33.3164 59.2732 34.2011
97168 2 34.0853 59.4981 31.7108
97171 2 29.5389 59.3135 26.6776
97174 2 30.3026 57.5677 28.3976
111545 2 35.1242 51.7223 37.8217
97177 2 29.1233 59.343 29.6712
97180 2 32.6004 59.5052 27.9291
97183 2 31.8458 59.1775 30.4327
97186 2 30.9513 57.6073 35.1175
112324 2 5.28542 59.2153 38.0133
97189 2 30.4296 59.7485 33.551
97192 2 32.0008 57.2951 32.8053
111544 2 35.1651 47.8608 38.0113
97195 2 28.1903 57.45 34.3302
112321 2 4.47945 57.3931 36.1404
97198 2 29.3167 57.569 31.4481
111600 2 28.479 53.5668 41.1699
111511 2 19.4501 47.7594 35.9199
109446 2 5.25542 32.173 37.9053
111543 2 34.4889 53.5605 36.0835
111525 2 21.4794 55.5029 39.9991
111503 2 26.4157 51.746 41.7413
109458 2 5.97094 32.1233 44.7265
111599 2 28.7358 49.7823 40.8823
109464 2 6.59313 32.1633 41.6255
109467 2 2.9562 32.253 43.6113
109470 2 3.97886 32.1602 41.0312
109473 2 -0.322708 31.9862 36.0265
111598 2 28.7024 45.4801 41.0322
109479 2 -1.21943 32.0449 38.9933
109482 2 2.39488 32.2735 37.0561
109485 2 1.45626 31.9432 39.8812
111597 2 27.9732 53.4471 43.806
109491 2 0.343184 32.1317 42.7846
111500 2 25.0665 49.6069 42.6716
111510 2 23.9687 55.2903 41.1266
111524 2 21.6583 51.7046 39.9843
111542 2 34.0957 49.6544 36.242
109506 2 15.2947 31.9858 37.6996
111509 2 23.7759 51.8329 41.2833
111596 2 27.7517 49.6952 43.4461
111595 2 27.9918 45.6689 43.8969
109518 2 15.7904 32.1271 44.8143
111541 2 34.7093 45.6753 36.4786
109524 2 16.8223 32.0878 42.1221
109527 2 13.1219 32.218 44.0526
109530 2 13.9932 32.2345 40.9641
109533 2 9.36656 32.288 36.3006
111540 2 18.9782 54.1512 41.1175
109539 2 8.821 32.2291 38.9621
109542 2 12.5077 32.3655 37.043
109545 2 11.4586 32.1478 39.7834
111594 2 31.5047 53.5465 41.8621
109551 2 10.3122 32.2425 43.0758
111508 2 23.6392 47.5694 41.0416
111507 2 23.051 55.3154 43.8393
111506 2 23.2641 51.4459 44.0328
111539 2 18.7167 49.5453 41.107
109566 2 24.9979 32.0103 38.2895
111538 2 18.9802 45.882 40.9837
111593 2 31.678 49.7266 42.236
111537 2 17.9742 53.3403 43.6747
109578 2 25.6907 32.0866 44.5849
111592 2 31.4448 45.8218 41.8711
109584 2 26.5818 32.1156 41.9671
109587 2 23.0634 31.9325 43.8477
109590 2 23.941 31.879 41.122
109593 2 19.6379 32.0733 36.3885
111591 2 30.1143 55.5341 42.8784
109599 2 18.7658 32.1761 39.0501
109602 2 22.4128 32.0674 37.248
109605 2 21.5366 31.8411 39.9415
111502 2 26.4227 47.6573 41.7819
109611 2 20.3124 32.0816 42.877
111523 2 21.3718 47.7763 39.9077
111590 2 30.1703 51.4346 42.8898
111499 2 24.9782 45.6602 43.0675
111501 2 25.219 53.597 42.8525
109626 2 35.1111 32.1351 38.0625
111589 2 30.0045 47.7785 42.8398
111588 2 30.7074 53.6927 44.5924
111522 2 22.5964 55.4135 36.9997
109638 2 35.6815 31.9531 44.741
111587 2 30.8145 49.7587 44.5224
109644 2 36.7869 32.1568 41.983
109647 2 32.8575 32.1336 44.0047
109650 2 34.0941 32.2948 41.0352
109653 2 29.6733 32.3357 36.3333
111586 2 30.7538 45.7996 44.8227
109659 2 28.7911 32.2002 39.0817
109662 2 32.4045 32.052 37.0422
109665 2 31.5565 32.7207 39.548
111536 2 17.8838 49.7643 43.7924
109671 2 30.2074 32.1749 42.8685
111498 2 25.863 55.5975 44.6205
111585 2 31.4922 55.2568 39.772
111497 2 26.0326 51.588 44.6567
110401 2 4.42205 34.0944 36.1537
110402 2 4.69572 38.2119 36.112
110403 2 4.37187 41.9343 36.0615
110404 2 5.19819 35.9854 37.9285
110405 2 5.3285 40.039 37.7999
110406 2 5.08186 43.8085 37.6214
110407 2 3.64719 33.9861 38.9678
110408 2 3.70587 38.0375 38.7318
110409 2 3.80266 41.8213 39.0607
110410 2 7.16153 34.2077 36.9985
110411 2 7.45606 37.8656 37.3184
110412 2 7.60491 41.8804 37.2162
110413 2 6.59111 34.2563 39.7219
110414 2 6.32303 38.0348 39.8393
110415 2 6.78108 41.791 39.8901
110416 2 5.97654 36.0941 44.61
110417 2 5.76359 40.041 44.604
110418 2 5.86343 43.7768 44.4664
110419 2 5.27021 34.0043 42.776
110420 2 5.09855 37.9532 42.6416
110421 2 5.21456 41.7271 42.7679
110422 2 6.79193 35.9793 41.9575
110423 2 6.78053 39.7869 41.8428
110424 2 6.82654 43.5785 41.6553
110425 2 2.89145 35.8625 43.6779
110426 2 3.15187 39.8057 43.5447
110427 2 3.09658 43.8495 43.5406
110428 2 3.99151 36.2568 40.8527
110429 2 3.90819 39.548 40.9214
110430 2 3.83687 43.7209 40.9583
110431 2 -0.105546 36.0485 36.0052
110432 2 -0.206623 39.9426 36.0683
110433 2 -0.488211 43.7388 36.1759
110434 2 0.299114 34.0387 38.0096
110435 2 0.593392 37.9059 37.853
110436 2 0.370271 42.1067 37.8135
110437 2 -1.04306 36.0235 38.9063
110438 2 -1.04521 39.7876 38.9071
110439 2 -0.851011 43.921 39.36
110440 2 2.60406 35.8478 36.9564
110441 2 2.41878 39.8515 36.9025
110442 2 2.4302 43.6694 37.0604
110443 2 1.63988 35.9008 39.7102
110444 2 1.57981 39.7531 39.6309
110445 2 1.65618 43.8221 39.6171
110446 2 1.0684 33.89 44.6092
110447 2 0.781892 37.9344 44.4391
110448 2 0.935456 41.819 44.4433
110449 2 0.23585 36.1431 42.9161
110450 2 0.38771 39.7346 42.853
110451 2 0.20171 43.9215 42.7062
110452 2 1.67573 34.0798 41.8264
110453 2 1.82889 37.9768 41.8728
110454 2 1.8993 41.6845 41.85
51011 2 26.8374 61.538 46.8151
28857 1 9.56135 30.3057 26.3614
111454 2 10.4103 45.8452 37.9576
110458 2 -1.06611 33.9672 41.0474
110459 2 -0.85512 38.2128 41.1107
110460 2 -0.87609 41.5358 41.0548
110461 2 14.5938 33.9355 36.1936
110462 2 14.8387 37.9781 36.0734
110463 2 14.6199 41.7611 36.1901
110464 2 15.4384 35.9266 37.8014
110465 2 15.3174 39.7442 37.9389
110466 2 15.283 43.6575 38.0979
110467 2 13.6868 34.1961 38.8081
110468 2 13.8695 37.9362 39.1884
110469 2 13.7388 41.6999 38.9839
110470 2 17.5299 34.2596 37.1496
110471 2 17.5564 37.8855 37.1659
110472 2 17.3085 41.844 37.2255
110473 2 16.7117 34.2008 40.0118
110474 2 16.57 37.8646 39.8263
110475 2 16.6673 41.4475 39.7473
110476 2 15.9234 36.0075 44.5977
110477 2 16.0711 40.105 44.7001
110478 2 15.6201 43.9291 44.4017
110479 2 14.9818 33.9616 43.0474
110480 2 15.1733 37.9345 42.8569
110481 2 15.2139 41.7993 42.8418
110482 2 16.894 35.9308 42.1201
110483 2 16.652 39.7903 41.8719
110484 2 16.6378 43.8355 41.9241
110485 2 13.2132 36.1747 43.8374
110486 2 13.1281 39.9672 43.8971
110487 2 13.1169 43.9406 43.7272
110488 2 14.0398 36.0128 41.1137
110489 2 13.8143 39.8226 41.3048
110490 2 13.9221 44.1066 40.9237
110491 2 9.62062 35.8742 36.2995
110492 2 9.76654 39.9357 36.3969
110493 2 9.7964 43.8021 36.1
110494 2 10.5184 34.1744 38.1556
110495 2 10.1961 37.7675 37.8546
110496 2 10.1992 41.8011 38.2322
110497 2 8.6638 35.9863 38.9208
110498 2 8.7116 39.7658 39.0364
110499 2 8.75711 43.8381 38.796
110500 2 12.4821 36.0685 37.038
110501 2 12.3375 39.9282 37.237
110502 2 12.5791 43.6971 37.144
110503 2 11.4616 35.8028 40.1227
110504 2 11.6288 39.7324 39.8754
110505 2 11.5106 43.792 39.8735
110506 2 11.1705 34.1387 44.7371
110507 2 10.8646 37.9249 44.8108
110508 2 10.59 41.8997 44.6371
110509 2 10.2093 35.9358 43.2398
110510 2 10.1246 39.8254 42.9636
110511 2 9.96667 43.8232 42.5725
110512 2 11.8727 34.075 42.1125
110513 2 12.0548 37.94 42.1213
110514 2 11.8236 42.08 42.0739
110515 2 8.30418 34.2981 44.0282
110516 2 7.79593 37.9598 43.7874
110517 2 8.06828 41.4937 43.6798
110518 2 9.00738 33.9462 41.0492
110519 2 9.03324 37.4707 41.0771
110520 2 9.10702 41.3509 41.0751
110521 2 24.6338 34.1359 36.1042
110522 2 24.8466 37.9511 36.2194
110523 2 24.5743 41.8312 36.1736
110524 2 25.3209 35.9386 37.8883
110525 2 25.4906 39.9879 38.0807
110526 2 25.0261 43.544 38.2258
110527 2 23.6072 34.1347 38.8214
110528 2 23.9343 37.9459 38.9498
110529 2 23.3558 41.9557 39.0332
110530 2 27.4433 34.1313 37.1911
110531 2 27.3836 37.9519 37.0461
110532 2 27.4589 41.8934 36.9723
110533 2 26.639 34.0376 39.9701
110534 2 26.3673 37.9167 40.0318
110535 2 26.4891 41.8932 39.7011
110536 2 25.7109 35.9684 44.559
110537 2 25.8665 39.804 44.595
110538 2 25.5236 43.7249 44.7325
110539 2 25.1918 34.1543 42.9379
110540 2 25.2859 38.0566 42.8494
110541 2 25.2455 42.1189 42.8362
110542 2 26.7287 36.0101 41.65
110543 2 26.6262 40.1939 41.9737
110544 2 26.4576 43.8445 41.8161
110545 2 22.8359 35.9227 43.6627
110546 2 23.124 39.9712 43.791
110547 2 23.0472 43.8135 43.8817
110548 2 23.8405 36.0741 40.8964
110549 2 24.1412 39.9743 41.0676
110550 2 23.797 44.1229 41.034
110551 2 19.8681 35.9691 36.4549
110552 2 19.4079 39.8516 35.9667
110553 2 19.675 43.6131 36.2022
110554 2 20.1824 34.167 38.0498
110555 2 20.4346 37.8653 38.0586
110556 2 20.1713 41.8274 37.8473
110557 2 18.7973 36.2207 39.1446
110558 2 18.8379 40.0073 38.9015
110559 2 18.8009 43.8533 39.2012
110560 2 22.3175 36.0695 37.0256
110561 2 22.4714 39.9972 37.2089
110562 2 22.4596 43.9334 36.9297
110563 2 21.6769 36.0215 39.8379
110564 2 21.5504 39.927 39.7935
110565 2 21.4041 43.8655 39.9214
110566 2 20.8945 34.1026 44.6886
110567 2 20.8619 37.8947 44.4483
110568 2 20.7857 41.6641 44.751
110569 2 20.1254 36.0118 42.5705
110570 2 20.3454 39.9347 42.7838
110571 2 20.1998 43.8021 42.8445
110572 2 21.7337 33.949 42.3175
110573 2 21.7288 37.843 42.0342
110574 2 22.0167 41.7136 41.8987
110575 2 17.9454 33.9619 43.8691
110576 2 18.0701 37.7233 43.7384
110577 2 18.1685 42.0266 43.7482
110578 2 18.9101 33.8688 41.0903
110579 2 18.7989 37.8917 41.1021
110580 2 18.7639 42.1269 41.1805
110581 2 34.4497 33.9391 36.4141
110582 2 34.4893 37.9731 36.293
110583 2 34.4314 41.7945 36.4526
110584 2 35.19 36.0718 37.9896
110585 2 35.1541 39.8891 38.1589
110586 2 34.9485 43.8502 38.1597
110587 2 33.5916 34.0785 38.633
110588 2 33.5316 37.8725 38.9278
110589 2 33.2522 41.9537 38.9003
39785 1 16.028 61.1916 38.0133
110591 2 37.1528 37.7746 37.196
81800 2 35.6164 61.4311 23.829
110593 2 36.4076 34.2133 39.6961
110594 2 36.3844 38.0998 39.7413
110595 2 36.1839 41.89 40.012
110596 2 35.6155 36.0924 44.6504
110597 2 35.7514 39.7868 44.403
110598 2 35.6842 43.7389 44.624
110599 2 35.0186 34.1186 43.0496
110600 2 35.0475 38.0485 43.0462
110601 2 34.9159 41.832 42.8173
110602 2 36.7899 35.9362 41.969
110603 2 36.6017 39.84 41.8993
110604 2 36.5533 43.8431 42.1337
110605 2 33.0842 36.2495 43.8105
110606 2 33.0323 39.8184 43.9211
110607 2 32.9497 43.7195 43.8139
110608 2 33.8759 36.0341 41.1731
110609 2 33.6446 39.9635 41.1161
110610 2 33.7113 43.8902 41.112
110611 2 29.5718 36.3124 36.4615
110612 2 29.4339 40.1175 36.3862
110613 2 29.4634 43.7285 36.1665
110614 2 30.3319 34.222 38.0294
110615 2 30.2193 37.9689 38.3851
110616 2 30.278 41.9313 37.8538
110617 2 28.7768 36.1674 38.9616
110618 2 28.6215 40.0157 38.9128
110619 2 28.4531 43.8266 38.6388
110620 2 32.3378 36.1222 37.212
110621 2 32.0755 39.6987 37.3897
110622 2 32.1517 43.967 37.1273
110623 2 31.5117 35.672 39.9151
110624 2 31.4648 40.0383 39.9306
110625 2 31.2303 44.0398 39.8586
110626 2 30.6573 34.1881 44.5703
110627 2 30.5947 37.9578 44.9066
110628 2 30.815 42.0375 44.838
110629 2 30.1959 35.9449 42.7802
110630 2 29.9618 40.0606 43.0655
110631 2 30.2002 43.9181 42.895
110632 2 31.7251 34.0699 42.2414
110633 2 31.4741 38.0379 41.7473
110634 2 31.3881 41.9436 41.9447
110635 2 28.0212 33.9863 43.9152
110636 2 28.0968 38.0185 43.804
110637 2 27.9054 42.23 43.9826
110638 2 29.0161 34.212 40.9635
110639 2 28.7814 37.962 41.0069
110640 2 28.7665 41.8706 41.0735
111361 2 4.62867 45.9066 35.9564
111362 2 4.68475 49.6868 35.9011
111363 2 4.50911 53.3909 36.0216
111364 2 5.13967 47.7106 37.8569
111365 2 5.14226 51.6522 37.7155
111366 2 5.08459 55.3233 38.0295
111367 2 4.0214 45.6467 38.9374
111368 2 3.8702 49.589 38.9027
111369 2 3.44214 53.4056 38.703
111370 2 7.59064 45.6399 36.8716
111371 2 7.53097 49.6546 37.0966
111372 2 7.45336 53.7081 37.0301
111373 2 6.68222 45.9937 39.7694
111374 2 6.4082 49.8613 39.9998
111375 2 6.35532 53.4101 39.7804
111376 2 6.01594 47.7998 44.6365
111377 2 5.77177 51.5932 44.5018
111378 2 6.02754 55.614 44.5838
111379 2 5.52752 45.755 42.5319
111380 2 5.53615 49.6654 42.7428
111381 2 5.25284 53.7805 42.876
111382 2 7.21138 47.771 41.7478
111383 2 6.93342 51.7376 41.7627
111384 2 6.70504 55.6318 41.9201
111385 2 3.09063 47.7466 43.3383
111386 2 3.15224 51.9336 43.5145
111387 2 3.23679 55.511 43.6764
111388 2 4.37779 47.5185 41.0152
111389 2 4.04693 51.7369 40.7851
111390 2 4.06938 55.5189 40.9039
111391 2 -0.38917 47.6654 36.1019
111392 2 -0.424773 51.4632 35.9088
111393 2 -0.232402 55.4191 36.2965
111394 2 0.466549 45.7523 37.9332
111395 2 0.246333 49.4826 38.0355
111396 2 0.321436 53.5473 37.7884
111397 2 -1.11185 47.5187 38.9468
111398 2 -1.27995 51.5546 39.0681
111399 2 -1.04076 55.4196 38.8322
111400 2 2.36417 47.6781 37.0578
111401 2 2.438 51.5594 36.8479
111402 2 2.53175 55.5457 36.8803
111403 2 1.68327 47.6515 39.975
111404 2 1.37209 51.5614 39.5327
111405 2 1.4905 55.6065 39.7266
111406 2 1.06334 45.615 44.2756
111407 2 1.0489 49.8506 44.4447
111408 2 1.12531 53.7886 44.4032
111409 2 0.39046 48.0082 42.6639
111410 2 0.226704 51.6692 42.7259
111411 2 0.249459 55.6739 42.6343
111412 2 1.90064 45.5438 41.7454
111413 2 2.15115 49.9912 41.8315
111414 2 1.9461 53.695 41.7265
21431 1 36.7398 61.4429 25.9827
111437 2 15.7528 51.5611 44.6487
79880 2 35.4168 37.9196 23.6692
111418 2 -0.965164 45.993 41.1447
111419 2 -0.866156 49.7463 40.793
111420 2 -0.854374 53.5688 40.9896
111421 2 14.6872 45.6468 35.9577
111422 2 14.7079 49.7286 36.1465
111423 2 14.668 53.5584 36.158
111424 2 15.2883 47.7476 38.0465
111425 2 15.4997 51.637 37.8466
111426 2 15.172 55.5374 37.9262
111427 2 13.7786 45.6165 38.8665
111428 2 14.009 49.6902 38.907
111429 2 13.8973 53.4169 38.9806
111430 2 17.4866 45.3856 37.1668
111431 2 17.4945 49.5263 37.0515
111432 2 17.6392 53.7837 37.2087
111433 2 16.5515 45.8012 39.8163
111434 2 16.5382 49.884 39.7411
111435 2 16.7193 53.6675 39.7354
111436 2 15.9489 47.7077 44.6538
39806 1 8.53641 61.4371 39.0745
79911 2 30.5373 44.0368 23.871
81679 2 15.6505 57.5562 23.617
81647 2 1.58403 61.164 25.4649
97094 2 26.8735 61.3271 30.4603
30596 1 10.1247 61.2229 33.2213
80749 2 10.8715 47.8656 23.6549
21415 1 19.9437 57.5059 23.8301
96968 2 4.00759 61.2324 29.2803
97076 2 8.38018 61.2432 34.1914
21344 1 0.188906 61.3813 23.6862
81769 2 20.7883 59.6455 23.9993
30647 1 36.3156 61.3241 35.4142
96971 2 7.81129 61.1386 27.5933
51062 2 34.0813 61.3324 45.5132
39800 1 9.17341 61.4531 35.9818
30554 1 -1.21442 61.4072 29.8081
97175 2 30.259 61.1045 28.5935
96962 2 4.89539 61.1709 26.5225
30569 1 16.0493 61.3123 28.7561
21380 1 10.0957 61.4123 23.9382
81707 2 11.2488 61.201 25.502
39776 1 0.0413665 61.4013 42.9496
79850 2 20.7394 40.1437 23.6892
97013 2 2.4687 61.118 32.6404
30590 1 8.68126 61.2156 29.7115
30533 1 6.00731 61.1615 28.5518
30560 1 0.338873 61.2203 33.2352
112322 2 4.68235 61.4071 35.9532
96995 2 0.380964 61.3003 28.5537
96974 2 6.91787 61.2532 30.2084
2900 1 -1.03928 61.1648 46.0001
50942 2 14.4217 61.3967 45.9703
39761 1 7.07826 61.4259 41.7034
97079 2 9.29347 61.3551 31.4804
96980 2 5.57798 61.2733 33.5331
30656 1 29.5278 61.4372 26.56
81716 2 8.69142 61.2063 24.9971
97142 2 34.7946 61.4874 27.0721
112373 2 1.78716 61.4239 41.9828
30545 1 7.50395 61.2755 32.2844
39764 1 -0.710654 61.3605 36.2718
112355 2 0.419256 61.4535 37.9722
21323 1 6.95952 61.1422 25.7323
30632 1 20.2327 61.3455 33.1615
39863 1 36.0754 61.411 44.6328
30539 1 6.64608 61.2195 35.2806
51071 2 37.0571 61.423 46.4754
30548 1 -0.486516 61.2966 26.6833
97160 2 35.5455 61.4551 33.5497
97082 2 24.5469 61.3818 27.0001
97031 2 17.7694 61.2103 27.8697
97193 2 31.9305 61.2275 32.4568
50891 2 7.11486 61.4583 46.6727
112499 2 18.9264 61.3848 41.0328
97073 2 11.8318 61.2329 32.1877
112388 2 13.9207 61.4464 38.8434
30626 1 18.6801 61.2224 29.6283
39812 1 9.90654 61.3541 42.6087
112331 2 7.46376 61.0741 37.1481
97127 2 21.2619 61.5713 34.8392
81776 2 18.6044 61.3892 25.1017
112442 2 24.9143 61.5455 36.4928
39842 1 18.5035 61.2694 38.8542
2972 1 19.0188 61.2871 45.3633
30581 1 17.4025 61.4206 32.1895
39833 1 27.193 61.3564 41.9408
112340 2 5.27869 61.3419 43.1392
81656 2 -1.39337 61.1737 24.8014
39869 1 37.05 61.2659 42.1869
112334 2 6.72865 61.1462 39.7348
39749 1 5.77667 61.2583 38.1311
112436 2 8.21674 61.3556 43.5976
112520 2 35.0896 61.2231 42.8886
21359 1 16.9747 61.3606 25.8038
28818 1 7.13536 30.3727 32.1844
109656 2 30.2479 30.4081 38.0367
38100 1 26.2997 30.1536 44.8601
109617 2 17.9761 30.3896 43.8205
94317 2 28.3084 30.4927 34.0608
109677 2 27.932 30.3752 43.6836
94143 2 14.8225 30.1924 26.6639
1245 1 18.7052 30.2852 45.7157
38121 1 19.4991 30.3647 42.7793
19668 1 26.9067 30.4049 25.5033
109512 2 17.1925 30.5653 37.0281
109455 2 6.64224 30.1886 39.7621
109572 2 27.2966 30.3326 37.3223
94314 2 31.9728 30.1904 32.6501
38034 1 7.08269 30.3013 41.8079
109536 2 10.0492 30.3119 38.0915
94095 2 6.76289 30.4754 30.2132
38106 1 27.063 30.2392 41.7402
28914 1 35.7856 30.4169 28.8357
20300 1 29.8709 38.0281 23.8519
49174 2 29.831 34.3142 47.2363
49924 2 5.1526 47.744 47.0755
80689 2 0.836102 47.8468 23.5236
48995 2 0.0667536 37.6327 47.4191
49114 2 20.0897 34.1719 47.5433
2435 1 30.3358 51.4481 47.328
78831 2 10.4987 32.3166 23.5838
48994 2 -0.220478 34.0192 47.1949
79700 2 5.87499 37.9104 23.4791
20228 1 10.1145 37.7828 23.7732
50914 2 0.231122 57.4716 47.2812
1751 1 0.33634 39.7821 47.1746
48006 2 5.08229 32.0535 47.4003
20173 1 5.24755 35.9919 23.7392
48965 2 5.01819 39.9228 47.1526
20174 1 5.03725 40.1279 23.4759
50884 2 5.11622 59.6276 47.4278
51034 2 19.8063 57.5357 47.435
48096 2 10.2316 30.4522 47.2588
52857 2 -0.95433 88.9129 5.24323
2888 1 4.31395 63.364 0.720148
2889 1 4.21197 67.0573 0.817936
2892 1 7.24202 64.9946 6.4256
2894 1 5.885 63.205 4.16121
2895 1 6.03232 67.3026 4.21578
2898 1 7.91642 65.2436 3.32348
66297 2 -1.44618 65.1755 14.8427
51897 2 -1.02232 76.9689 5.4089
2907 1 -0.700957 65.5036 0.685273
2909 1 2.49289 63.5546 6.34719
2910 1 2.32979 67.3488 6.34112
2913 1 1.00145 65.1794 4.38366
2915 1 3.11102 62.948 3.51192
2916 1 3.17559 67.4112 3.31763
52804 2 6.06278 82.565 -0.49683
2924 1 14.3929 63.3547 0.805208
2925 1 14.5594 67.2893 0.704719
2928 1 17.0744 65.2174 6.31237
2930 1 15.7006 63.24 4.414
2931 1 15.6844 67.0933 4.13233
2934 1 17.902 65.3811 3.41602
82754 2 37.7474 73.3343 20.2112
51896 2 -0.959935 72.9931 5.28003
2943 1 9.3136 65.2315 0.690167
2945 1 12.2161 63.1991 6.30249
2946 1 12.1955 67.2181 6.35589
2949 1 10.7811 65.3789 4.08238
2951 1 13.0447 63.3291 3.39219
2952 1 13.0314 67.2434 3.34923
82618 2 -1.25419 69.5749 22.6586
2960 1 24.0381 63.4467 0.487501
2961 1 23.968 67.2255 0.540915
2964 1 27.1992 65.329 6.2792
2966 1 25.6845 63.3168 4.28805
2967 1 25.6469 67.1756 4.01577
2970 1 27.7855 65.2911 3.40187
3516 1 11.7527 78.894 -0.402854
50937 2 -0.900541 65.3243 5.45175
2979 1 19.4187 64.9814 0.680832
2981 1 21.9952 63.2251 6.32723
2982 1 22.2961 67.0672 6.4078
2985 1 20.7886 65.2792 4.17807
2987 1 22.7763 63.209 3.1527
2988 1 22.854 66.9963 3.323
50886 2 6.26332 67.0818 -0.672791
2996 1 33.8924 63.2217 0.842522
2997 1 34.2699 67.0375 0.725471
3000 1 37.1909 65.1854 6.21991
3002 1 35.729 63.2681 4.08667
3003 1 35.8586 67.1121 4.13396
3006 1 38.0039 65.1432 3.44875
52024 2 35.9437 71.0635 -0.445623
2903 1 1.53362 63.2175 -0.0591921
3015 1 29.0147 65.2658 0.575241
3017 1 32.0863 63.3801 6.02067
3018 1 31.9238 67.287 6.38733
3021 1 30.5927 65.2681 4.18386
3023 1 32.8077 63.3775 3.26315
3024 1 32.9433 67.2342 3.1509
81660 2 -1.228 65.3926 22.2346
52925 2 25.9975 86.6655 -0.535997
52855 2 -1.08924 80.8935 5.39236
3463 1 4.16784 70.9394 0.881708
3464 1 4.42601 75.0566 0.754224
3465 1 4.35666 78.8279 0.876589
3466 1 7.24473 69.1765 6.27577
3467 1 7.41826 73.2775 6.43567
3468 1 7.22839 76.9416 6.35573
3469 1 6.01605 71.1322 4.32144
3470 1 5.78949 75.0147 4.16544
3471 1 5.98814 78.8712 4.20086
3472 1 8.0831 69.3537 3.31055
3473 1 7.93772 73.1087 3.36855
3474 1 8.29578 76.8936 3.13574
52896 2 11.4785 88.5431 -0.571147
2948 1 10.757 61.3345 4.27373
68216 2 -1.19793 84.8499 14.7901
3481 1 -0.502453 69.197 1.01096
3482 1 -0.0756606 73.0837 0.755536
3483 1 -0.312299 77.2306 0.931771
3484 1 2.18276 71.3715 6.32343
3485 1 2.31028 75.2845 6.40684
3486 1 2.26849 79.039 6.29813
3487 1 0.935631 69.2115 4.51328
3488 1 1.04815 73.1257 4.55482
3489 1 0.76762 77.0231 4.61832
3490 1 3.20426 71.0758 3.29636
3491 1 2.90607 75.0406 3.30872
3492 1 3.12548 78.8362 3.39888
66248 2 4.40815 61.2029 10.1087
68350 2 38.1489 80.8267 8.00577
13275 1 -0.684038 88.5037 10.3663
3499 1 14.5495 71.154 0.777012
3500 1 14.5983 74.8263 0.369816
3501 1 14.4456 78.4102 0.402552
3502 1 17.0406 69.0052 6.37979
3503 1 17.3788 73.0046 6.40649
3504 1 17.4411 76.8397 6.34222
3505 1 15.7449 71.0662 4.37251
3506 1 15.929 75.1728 4.33815
3507 1 15.95 78.8885 4.15269
3508 1 17.5435 69.0872 3.51705
3509 1 17.9752 73.0165 3.5237
3510 1 17.9397 76.7703 3.225
3568 1 36.4459 69.1889 -0.167838
51964 2 26.1296 71.1916 -0.379474
13274 1 -0.811815 84.7902 10.0805
3517 1 9.33646 69.5412 0.802179
3518 1 9.27066 73.3335 0.861687
3519 1 9.37329 77.2847 0.458419
3520 1 12.3311 71.4261 6.18459
3521 1 12.3424 75.2186 6.52951
3522 1 12.3502 78.9037 6.39728
3523 1 10.7879 69.1778 4.36763
3524 1 10.8625 72.9754 4.02392
3525 1 11.0621 76.9089 4.12401
3526 1 13.1512 70.9677 3.27621
3527 1 12.9574 74.9076 2.97859
3528 1 12.9994 79.0193 3.11902
4146 1 36.378 88.8161 -0.363649
4092 1 11.4703 90.4087 -0.185557
83578 2 -1.2344 80.7959 22.6349
3535 1 24.4806 71.4427 0.844088
3536 1 24.5245 75.171 0.669467
3537 1 24.3325 79.0676 0.580232
3538 1 27.2806 69.05 6.25492
3539 1 27.12 73.0793 6.29961
3540 1 27.2176 77.1767 6.39364
3541 1 25.7872 71.154 4.45233
3542 1 26.0503 75.0613 4.27203
3543 1 25.8063 78.9405 4.1341
3544 1 27.9542 69.1989 3.22247
3545 1 27.9949 72.9795 3.25619
3546 1 27.9917 76.8797 3.51712
67257 2 -1.09769 76.9424 14.9806
51994 2 21.153 69.1813 -0.567023
68215 2 -1.25261 80.9116 14.978
3553 1 19.365 69.0633 1.03239
3554 1 19.3364 72.772 0.768029
3555 1 19.2726 76.8139 0.572782
3556 1 22.2659 70.9379 6.38029
3557 1 22.2296 74.768 6.35783
3558 1 22.259 78.9539 6.30881
3559 1 20.8835 69.0559 4.34626
3560 1 20.8829 73.1168 4.25279
3561 1 20.9537 77.0287 4.28643
3562 1 23.0095 70.939 3.08177
3563 1 23.0436 74.7606 3.17835
3564 1 22.8036 79.0922 3.3743
2886 1 6.41057 65.2457 -0.245457
51874 2 1.36332 69.055 -0.455724
4109 1 26.7356 84.755 -0.427716
3571 1 34.2176 70.9651 0.763949
3572 1 34.2463 75.1034 0.689379
3573 1 34.2978 78.8946 0.544185
3574 1 37.1224 69.1207 6.39198
3575 1 37.177 73.0368 6.31141
3576 1 37.1415 76.8577 6.56063
3577 1 35.7191 71.0804 4.27888
3578 1 35.602 74.911 4.18503
3579 1 35.6612 78.9048 4.05518
3580 1 37.8545 68.9682 3.28044
3581 1 37.8348 72.9053 3.33725
3582 1 37.771 76.881 3.54504
51006 2 25.8623 67.2495 -0.300832
52856 2 -0.98827 84.7645 5.16567
4110 1 26.3662 88.5896 -0.276418
3589 1 29.036 69.33 0.632473
3590 1 29.2408 73.2203 0.630406
3591 1 29.3581 76.9625 0.907494
3592 1 32.2187 70.9342 6.06801
3593 1 32.2487 74.9637 6.21852
3594 1 32.2458 78.9308 6.03706
3595 1 30.7088 69.0791 4.08526
3596 1 30.7857 73.0976 4.3474
3597 1 30.8932 77.027 4.37906
3598 1 32.7307 71.1106 3.31297
3599 1 32.7233 75.0751 3.61701
3600 1 32.8161 79.0162 3.20822
52895 2 11.4446 84.8091 -0.30184
3498 1 16.6542 76.8644 -0.35112
51966 2 26.3265 79.0312 -0.613599
4039 1 4.18007 82.7418 0.697638
4040 1 4.58177 86.6754 0.804563
4041 1 4.39519 90.6029 0.622242
4042 1 7.2437 81.0476 6.60597
4043 1 7.13607 84.9493 6.16171
4044 1 7.46325 88.5961 6.30743
4045 1 6.02098 82.8636 4.35362
4046 1 5.92472 86.8607 4.46287
4047 1 5.80668 90.5869 4.25331
4048 1 8.09071 80.8845 3.63177
4049 1 8.21782 84.8959 3.47065
4050 1 8.07639 88.7663 3.34777
66275 2 1.00479 61.3557 9.02877
67255 2 -1.41562 69.178 14.8766
51904 2 16.4071 71.0337 -0.225075
4057 1 -0.759404 80.8914 0.823349
4058 1 -0.594318 84.8586 0.603162
4059 1 -0.585796 88.6054 0.551167
4060 1 2.38468 82.8376 6.21111
4061 1 2.36207 86.7309 6.3147
4062 1 2.36939 90.642 6.17813
4063 1 0.819557 80.9348 4.29859
4064 1 0.878429 84.6844 4.19263
4065 1 1.00733 88.5319 4.2148
4066 1 3.26108 82.6684 3.248
4067 1 3.15907 86.3631 3.18843
4068 1 3.02146 90.5289 3.35343
3478 1 1.62317 71.0086 -0.285829
81614 2 7.90563 61.4381 19.8393
51846 2 6.45493 78.7747 -0.279225
4075 1 14.5002 82.7728 0.637277
4076 1 14.4316 86.7225 0.666922
4077 1 14.0645 90.4167 0.631978
4078 1 17.242 80.693 6.35245
4079 1 17.0272 84.7539 6.57495
4080 1 17.3368 88.472 6.40049
4081 1 15.9745 82.9482 4.36583
4082 1 15.8619 86.8306 4.13551
4083 1 15.9096 90.4673 4.38731
4084 1 17.9512 81.0904 3.39903
4085 1 18.2191 84.8382 3.26687
4086 1 18.1671 88.7815 3.18627
12699 1 -0.325788 77.128 10.4644
51965 2 26.0542 75.2158 -0.440561
4055 1 1.58664 86.615 -0.307054
4093 1 9.64137 81.0901 0.864848
4094 1 9.46181 84.8569 0.51219
4095 1 9.26177 88.6636 0.534347
4096 1 12.2813 82.6255 6.30745
4097 1 12.2655 86.7062 6.38257
4098 1 12.4012 90.7014 6.48038
4099 1 10.8861 80.671 4.3462
4100 1 10.9692 84.8418 4.25897
4101 1 11.0583 88.5583 4.26214
4102 1 13.2099 82.8908 3.329
4103 1 13.1814 86.7752 3.16342
4104 1 13.2734 90.7423 3.82267
4054 1 1.49693 82.7052 -0.127653
51934 2 10.907 69.2479 -0.133144
3514 1 11.749 71.026 -0.379962
4111 1 24.3801 82.7632 0.696524
4112 1 24.2361 86.5334 0.779169
4113 1 24.3686 90.6789 0.985739
4114 1 27.1552 80.9378 6.36978
4115 1 27.204 84.7388 6.08081
4116 1 27.1814 88.5317 6.46634
4117 1 25.7546 82.8019 4.20572
4118 1 25.7935 86.5713 4.29407
4119 1 25.7324 90.6163 4.43138
4120 1 27.9263 80.871 3.21996
4121 1 27.9911 84.8209 3.33393
4122 1 27.9418 88.5814 3.4331
4108 1 26.7016 80.8774 -0.341122
2922 1 16.7877 65.2966 -0.116502
52806 2 6.53322 90.6195 -0.228454
4129 1 19.6147 80.9778 1.0029
4130 1 19.3115 84.9443 0.745173
4131 1 19.2502 88.972 0.71971
4132 1 22.3662 83.0443 6.53252
4133 1 22.333 86.5767 6.38844
4134 1 22.0439 90.4698 6.25646
4135 1 20.7515 81.0011 4.38097
4136 1 20.8236 84.6584 4.12854
4137 1 20.7538 88.537 4.25572
4138 1 23.1491 82.7854 3.17459
4139 1 23.1426 86.742 3.26995
4140 1 23.1658 90.45 3.3453
3570 1 36.5822 76.8112 -0.189571
4128 1 21.6607 90.6045 -0.169706
51895 2 -0.937304 69.1306 5.35316
4147 1 34.3484 82.8708 0.834467
4148 1 34.2002 86.8812 0.555501
4149 1 34.2752 90.6349 0.714704
4150 1 37.1326 80.8424 6.41054
4151 1 37.0146 84.7277 6.27232
4152 1 36.948 88.6735 6.27685
4153 1 35.6469 82.8856 4.334
4154 1 35.6836 86.678 4.30858
4155 1 35.7486 90.6239 4.24737
4156 1 37.8861 80.9051 3.27563
4157 1 38.1238 84.8085 3.45816
4158 1 37.8224 88.7168 3.39059
3479 1 1.7318 75.1581 -0.274049
67256 2 -1.07093 73.3567 14.8595
50946 2 16.1617 67.1693 -0.344956
4165 1 29.4376 80.9434 0.753746
4166 1 29.2838 85.072 0.874605
4167 1 29.3366 88.7359 0.77825
4168 1 32.0092 82.8747 6.32242
4169 1 32.211 86.7377 6.1752
4170 1 32.2163 90.5893 6.28041
4171 1 30.8917 80.9576 4.29743
4172 1 30.8938 84.988 4.21455
4173 1 30.6882 88.7212 4.42185
4174 1 32.9614 82.9395 3.45315
4175 1 32.9988 86.9738 3.20755
4176 1 33.03 90.635 3.23905
12098 1 4.6954 63.2963 7.16011
12099 1 5.09605 67.216 7.22037
12102 1 6.27098 65.1282 9.54297
12104 1 4.20104 63.1822 10.3364
12105 1 4.03774 67.2455 10.023
12108 1 7.13683 65.4458 15.8397
12110 1 5.5821 63.6214 13.8456
12111 1 5.38895 67.2714 13.8261
12114 1 7.89139 65.2323 12.7022
12117 1 -0.120779 65.0663 7.41193
12119 1 1.45738 63.3656 9.21053
12120 1 1.0032 67.3417 9.33285
12123 1 -1.06127 65.1048 10.1054
12125 1 1.92233 63.311 15.937
12126 1 2.03344 67.208 15.6427
12129 1 0.418286 65.3744 13.8285
12131 1 2.67271 63.5948 12.801
12132 1 2.61848 67.1564 12.7033
12134 1 14.7053 63.1588 7.16063
12135 1 14.8482 67.0685 7.14076
12138 1 16.2756 65.2074 9.4023
12140 1 13.9366 63.1222 10.3894
12141 1 13.8779 66.9972 9.8063
12144 1 17.1793 65.0631 15.6317
12146 1 15.1411 63.5951 13.8106
12147 1 15.5374 67.2643 13.8527
12150 1 17.8388 65.2355 12.5401
12153 1 9.88434 65.3556 7.15761
12155 1 11.2493 63.4273 9.02894
12156 1 11.3197 67.1831 8.96578
12159 1 9.04844 65.2315 10.0471
12161 1 11.9937 63.5616 15.7
12162 1 11.8384 67.3299 15.5628
12165 1 10.5552 65.1963 13.697
12167 1 12.6364 63.1788 12.9846
12168 1 12.8299 67.2405 12.515
12170 1 24.6987 63.3153 6.99761
12171 1 24.8598 66.9805 7.08304
12174 1 26.2712 65.179 9.19255
12176 1 23.9571 63.421 10.2838
12177 1 24.2404 67.3941 10.3588
12180 1 27.0571 65.4275 15.8185
12182 1 25.4205 63.4502 13.7529
12183 1 25.7306 67.5094 14.1144
12186 1 27.7187 65.2802 13.0169
12189 1 19.7983 65.1835 7.25887
12191 1 21.2103 63.1954 9.29697
12192 1 21.4055 66.8827 8.81642
12195 1 19.0572 65.4637 10.2039
12197 1 21.7201 63.3555 16.0224
12198 1 22.2114 67.146 15.7739
12201 1 20.4224 65.3143 13.7724
12203 1 22.3879 63.1367 12.8351
12204 1 22.6941 67.0762 12.6188
12206 1 34.7841 63.4028 6.98404
12207 1 34.7257 67.2052 6.89994
12210 1 36.3791 65.2843 9.02139
12212 1 33.718 63.4651 9.92729
12213 1 34.0449 67.2742 10.0767
12216 1 36.9072 65.2481 15.8217
12218 1 35.451 63.4893 13.9768
12219 1 35.2338 67.2195 13.8918
12222 1 37.6403 65.2389 12.707
12225 1 29.8815 65.4734 7.02494
12227 1 30.9366 63.3268 8.92456
12228 1 31.0846 67.147 9.3503
12231 1 28.9366 65.3012 10.0842
12233 1 31.9482 63.3427 15.8515
12234 1 31.833 67.3673 15.9471
12237 1 30.5759 65.3558 13.8863
12239 1 32.6888 63.2908 12.6574
12240 1 32.7777 67.4465 12.8032
12673 1 4.7689 71.1895 7.05956
12674 1 4.85187 74.8327 7.0417
12675 1 5.02932 79.0921 7.07849
12676 1 6.39918 69.1598 9.27062
12677 1 6.35725 73.3092 9.24861
12678 1 6.3689 77.1368 9.0597
12679 1 4.19229 71.0671 10.1488
12680 1 4.16162 75.2665 10.2651
12681 1 4.38681 79.2607 10.6016
12682 1 6.9599 69.2559 15.8121
12683 1 7.33287 73.1184 15.8492
12684 1 7.09626 77.0644 15.9073
12685 1 5.52318 71.1357 13.8308
12686 1 5.83974 75.0262 13.7345
12687 1 5.79933 79.017 13.9766
12688 1 7.43507 69.0958 12.6372
12689 1 7.80057 72.9385 12.7299
12690 1 7.87505 77.0344 12.8429
12691 1 -0.179322 69.0538 7.33503
12692 1 0.00165285 73.0384 7.24756
12693 1 -0.162917 76.9403 7.31596
12694 1 1.38921 71.2781 9.33541
12695 1 1.51046 75.1597 9.03613
12696 1 1.38548 79.2266 8.93008
3533 1 26.5265 73.1572 -0.361262
12698 1 -0.735646 73.498 10.1642
3497 1 16.6852 72.9339 -0.217496
12700 1 1.91952 71.1092 15.7781
12701 1 2.31441 74.7563 15.8416
12702 1 1.8355 78.78 16.0705
12703 1 0.493082 69.2564 13.8793
12704 1 0.972126 73.0866 13.5928
12705 1 0.848887 76.7652 13.9431
12706 1 3.02565 71.0125 12.8955
12707 1 3.02472 74.9489 12.749
12708 1 2.83592 78.9898 13.2352
12709 1 14.9527 71.1449 7.16913
12710 1 14.8909 74.9912 7.32879
12711 1 15.0102 78.9117 7.28454
12712 1 16.3692 69.0727 9.24492
12713 1 16.3481 73.0347 9.39501
12714 1 16.2771 76.8993 9.42006
12715 1 14.0198 70.8633 10.0496
12716 1 14.1915 74.859 10.1139
12717 1 14.1278 78.9561 10.2876
12718 1 16.954 69.2241 15.7616
12719 1 16.6889 73.1566 15.8616
12720 1 16.8456 77.0792 15.9678
12721 1 15.7528 71.107 13.7399
12722 1 15.7112 75.2828 13.7781
12723 1 15.3908 79.115 13.7952
12724 1 17.9477 69.0296 12.7273
12725 1 17.7705 73.254 12.9465
12726 1 17.6781 77.3221 12.8827
12727 1 9.87464 69.3998 7.01162
12728 1 9.90159 73.2599 7.09725
12729 1 9.88442 77.0449 7.11216
12730 1 11.4523 71.0874 9.08055
12731 1 11.345 75.0451 9.21603
12732 1 11.4834 78.9615 9.23366
12733 1 9.12379 69.052 9.92925
12734 1 9.1216 72.8977 10.19
12735 1 9.36989 76.861 10.4404
12736 1 11.8977 71.0677 15.7281
12737 1 11.7854 74.9715 15.9673
12738 1 11.9434 78.8162 15.9036
12739 1 10.377 69.2069 13.7781
12740 1 10.6358 73.2029 13.6622
12741 1 10.7738 76.9928 13.9221
12742 1 12.7895 70.8791 12.5584
12743 1 12.8397 75.0535 12.81
12744 1 12.8004 78.9142 12.8171
12745 1 24.9394 71.0478 7.21678
12746 1 24.7745 75.0947 7.08546
12747 1 24.7929 79.0373 7.31537
12748 1 26.1742 69.2962 9.13136
12749 1 26.2691 73.1851 8.89954
12750 1 26.3081 77.142 9.33507
12751 1 23.9515 71.2582 10.2121
12752 1 24.1015 75.0706 10.2748
12753 1 23.846 79.1156 10.3245
12754 1 26.8954 69.268 15.6351
12755 1 26.8876 73.2744 15.8955
12756 1 27.0207 77.0801 16.0326
12757 1 25.5869 71.4592 13.6559
12758 1 25.5018 75.2079 13.6924
12759 1 25.3623 79.0056 13.8058
12760 1 27.8475 69.2509 12.994
12761 1 27.5916 73.1981 12.584
12762 1 27.9186 77.1859 12.8373
12763 1 19.6813 69.1602 7.19735
12764 1 19.8182 73.0388 7.22619
12765 1 19.8326 76.8785 7.16329
12766 1 21.2759 71.0985 9.26405
12767 1 21.3593 75.0585 9.20169
12768 1 21.3954 78.8289 9.34471
12769 1 19.3681 69.2067 10.212
12770 1 18.9807 73.2053 10.2803
12771 1 19.0464 77.145 10.1429
12772 1 22.1913 71.067 15.5222
12773 1 21.9224 75.0149 15.6025
12774 1 21.406 79.0004 15.9681
12775 1 20.624 69.2327 13.8286
12776 1 20.6021 73.0624 13.7066
12777 1 20.5128 76.8429 13.9018
12778 1 22.6898 71.0808 12.9179
12779 1 22.6521 75.0787 12.9971
12780 1 22.4807 79.0879 13.0262
12781 1 34.4986 71.2369 7.1665
12782 1 34.8019 74.8945 7.40167
12783 1 34.7556 79.0325 7.28641
12784 1 36.1748 69.1564 8.8636
12785 1 36.1604 73.0037 9.31521
12786 1 36.2006 77.0261 9.20333
12787 1 33.9436 71.0014 10.2379
12788 1 33.8126 75.0677 10.255
12789 1 33.6987 78.78 9.91183
12790 1 36.8455 69.0511 15.8706
12791 1 36.8263 72.9404 15.5529
12792 1 36.8484 76.9787 15.5943
12793 1 35.2693 70.9509 14.0432
12794 1 35.6604 75.1789 13.7856
12795 1 35.2851 78.7328 13.5155
12796 1 37.2694 69.01 12.4844
12797 1 37.4627 72.851 12.9507
12798 1 37.645 76.7487 12.9222
12799 1 29.8095 69.2895 7.14154
12800 1 29.9605 73.2538 6.92112
12801 1 29.8736 76.8382 7.0617
12802 1 31.1822 71.3012 9.20326
12803 1 31.231 74.9749 9.29413
12804 1 31.0786 78.8378 8.8615
12805 1 29.1309 69.155 10.1579
12806 1 28.7693 73.0346 9.99054
12807 1 29.1269 76.9759 10.0107
12808 1 31.9608 71.4194 15.8638
12809 1 31.8741 75.2001 15.7389
12810 1 32.0943 78.99 15.7324
12811 1 30.5688 69.2614 13.6965
12812 1 30.3964 73.2216 13.7001
12813 1 30.7452 77.1645 13.8306
12814 1 32.6705 71.1555 12.713
12815 1 32.7894 75.0879 12.9344
12816 1 32.5903 78.8766 12.702
13249 1 4.88664 82.9835 7.34909
13250 1 4.79341 86.7337 7.22542
13251 1 4.84032 90.7051 7.33806
13252 1 6.43038 80.7652 9.15194
13253 1 6.50868 84.774 9.2396
13254 1 6.482 88.7055 9.13843
13255 1 4.13203 82.931 10.1735
13256 1 3.93222 86.8367 10.2136
13257 1 4.32053 90.7193 10.2452
13258 1 7.04555 80.9747 16.0067
13259 1 7.02592 84.9222 15.6138
13260 1 6.62896 88.83 16.0697
13261 1 5.68825 82.8223 13.8235
13262 1 5.47901 86.8427 13.8488
13263 1 5.51448 90.6443 13.7289
13264 1 7.68828 80.8832 12.7248
13265 1 7.73679 84.8796 12.7529
13266 1 7.76471 88.6294 12.7325
13267 1 -0.152726 81.1387 7.01917
13268 1 0.0778252 84.9237 7.12474
13269 1 -0.234083 88.7367 7.13909
13270 1 1.39115 82.9337 9.22798
13271 1 1.36302 86.8123 9.14709
13272 1 1.43918 90.6031 9.18661
13273 1 -0.832046 80.9294 10.397
3588 1 31.467 78.9652 -0.196766
3550 1 21.7623 71.1976 -0.317567
13276 1 1.84921 82.7888 15.9479
13277 1 2.06614 86.8515 16.04
13278 1 1.97979 90.8503 15.9332
13279 1 0.460578 80.9079 14.0412
13280 1 0.489375 84.9511 13.6739
13281 1 0.549319 88.5902 13.9589
13282 1 2.88582 83.0204 12.9418
13283 1 2.74942 87.0223 12.7808
13284 1 2.62303 90.7771 12.7096
13285 1 14.8278 82.7257 6.94012
13286 1 14.852 86.6698 7.00458
13287 1 15.1332 90.4932 7.33718
13288 1 16.331 80.8616 9.2559
13289 1 16.3654 84.6806 9.40336
13290 1 16.4467 88.5146 9.02095
13291 1 13.8855 82.9066 10.1246
13292 1 14.0883 86.8319 10.1489
13293 1 14.0452 90.5001 10.2517
13294 1 16.934 80.9152 15.6932
13295 1 16.8507 84.616 15.7638
13296 1 16.7984 88.398 15.8437
13297 1 15.4035 83.0038 13.6062
13298 1 15.5254 86.6331 13.9068
13299 1 15.4953 90.8299 13.994
13300 1 17.7772 81.0316 12.9939
13301 1 17.9738 84.8313 12.8866
13302 1 17.4398 88.4529 12.813
13303 1 9.89182 80.7798 7.45249
13304 1 9.81099 84.4698 6.93294
13305 1 10.1146 88.5895 7.38982
13306 1 11.1917 82.8825 9.12419
13307 1 11.0894 86.5846 9.21533
13308 1 11.0703 90.5537 9.4164
13309 1 9.20426 80.6834 10.4453
13310 1 8.97886 84.6352 10.3137
13311 1 9.00219 88.4829 10.0404
13312 1 11.8165 82.8329 15.7527
13313 1 11.8167 86.6738 15.8849
13314 1 11.8729 90.6672 15.7267
13315 1 10.737 80.8711 13.9965
13316 1 10.6275 84.7936 13.7985
13317 1 10.5254 88.6082 13.7113
13318 1 12.8106 82.6278 12.6546
13319 1 12.7581 86.782 12.7061
13320 1 12.7803 90.6939 13.2069
13321 1 24.8793 82.858 7.31561
13322 1 24.8952 86.8066 7.2164
13323 1 24.7456 90.5634 7.337
13324 1 26.2399 80.9465 9.28765
13325 1 26.0879 84.793 9.29529
13326 1 26.2644 88.7428 9.18649
13327 1 24.398 82.7532 10.2442
13328 1 24.1115 86.7439 10.1974
13329 1 24.0007 90.4838 10.3605
13330 1 26.975 80.9535 16.1116
13331 1 26.9403 84.8915 15.5777
13332 1 26.8857 88.8038 15.5629
13333 1 25.4785 82.6112 13.9259
13334 1 25.6917 86.7332 13.567
13335 1 25.497 90.8137 13.9234
13336 1 27.7072 80.8691 12.8327
13337 1 27.7794 84.6484 12.6361
13338 1 27.6365 88.9555 12.7113
13339 1 19.9331 80.5801 7.19079
13340 1 19.7598 84.7407 6.91448
13341 1 19.8368 88.6462 7.16586
13342 1 21.5172 82.8657 8.96701
13343 1 21.2073 86.7672 9.39467
13344 1 21.2974 90.5308 9.30195
13345 1 18.9125 80.9857 10.3389
13346 1 19.1805 84.6359 10.1923
13347 1 18.9806 88.6755 10.4496
13348 1 22.1006 82.7121 15.7024
13349 1 22.0663 86.7634 15.9357
13350 1 21.7762 90.64 15.9695
13351 1 20.4717 80.9846 13.7792
13352 1 20.3509 84.8891 13.9107
13353 1 20.1678 88.6179 14.0578
13354 1 22.5909 82.931 12.5504
13355 1 22.6737 86.8698 12.7535
13356 1 22.7198 90.4822 12.8894
13357 1 34.8111 82.9492 7.04724
13358 1 34.7201 86.7499 7.35033
13359 1 34.703 90.6268 7.26321
13360 1 36.0775 80.9277 9.08218
13361 1 36.0783 84.736 9.18339
13362 1 36.3113 88.7345 9.2104
13363 1 33.9963 82.5699 10.2107
13364 1 33.8012 86.7982 9.92076
13365 1 33.9694 90.5251 10.3425
13366 1 36.6836 80.747 15.6201
13367 1 36.89 84.6989 15.5491
13368 1 36.8133 88.8043 15.7702
13369 1 35.3766 82.6261 13.7247
13370 1 35.4949 86.8346 13.6868
13371 1 35.3692 90.8126 13.7556
13372 1 37.298 80.9392 12.8299
13373 1 37.7791 84.6054 12.6447
13374 1 37.4882 88.696 12.9305
13375 1 29.5626 81.0108 7.12953
13376 1 29.6709 84.9092 7.03456
13377 1 29.7843 88.7066 7.50434
13378 1 31.2954 82.8166 9.19686
13379 1 31.0982 86.7747 9.33157
13380 1 31.068 90.7369 9.30088
13381 1 28.8786 80.8048 10.0736
13382 1 29.2459 84.9229 10.0511
13383 1 28.9219 88.7077 10.2386
13384 1 31.9399 82.9408 15.7952
13385 1 31.6564 86.817 15.922
13386 1 31.8249 90.6589 15.6644
13387 1 30.3608 81.1008 13.9321
13388 1 30.6814 84.8882 13.9063
13389 1 30.2569 88.8285 13.8905
13390 1 32.6317 82.8677 12.8719
13391 1 32.4426 86.9365 12.7614
13392 1 32.7199 90.7415 12.7329
21314 1 4.44124 63.6221 16.6876
21315 1 4.70012 67.2306 17.1168
21318 1 6.25286 65.2661 18.8873
21320 1 4.69421 63.067 20.4799
21321 1 4.81459 67.2181 20.9554
21330 1 6.98695 65.0663 21.7531
21333 1 -0.457537 65.2232 16.4842
21335 1 1.41469 63.3451 18.9238
21336 1 1.4765 67.2279 18.9692
21339 1 -0.407305 65.1835 20.4582
21347 1 2.25437 63.2918 21.764
21348 1 2.0522 67.3247 22.025
21350 1 14.5599 63.4029 16.9395
21351 1 14.8127 67.1258 16.7607
21354 1 16.3805 65.6088 18.711
21356 1 14.5761 63.2501 20.7065
21357 1 14.4834 67.3076 20.4553
21366 1 16.6881 65.526 21.8697
21369 1 9.70056 65.1577 16.9179
21371 1 11.326 63.3647 18.6348
21372 1 11.2429 67.2043 18.7182
21375 1 9.55101 65.4029 20.5202
21383 1 11.8892 63.1574 21.9572
21384 1 11.8152 67.1416 21.6392
21386 1 24.4275 63.248 16.7214
21387 1 24.6228 67.2309 16.8236
21390 1 26.2638 65.3397 18.8168
21392 1 24.7906 63.4951 20.7398
21393 1 24.6682 67.439 20.5467
21402 1 26.7746 65.3446 21.9962
21405 1 19.821 65.5503 17.2517
21407 1 21.2425 63.2195 18.9143
21408 1 21.273 67.4038 18.8022
21411 1 19.6022 65.243 20.4972
21419 1 21.7588 63.3658 21.724
21420 1 21.6369 67.4915 21.6559
21422 1 34.3905 63.4314 16.9992
21423 1 34.6775 67.429 17.2215
21426 1 36.2019 65.3655 18.7094
21428 1 34.7326 63.4275 20.5684
21429 1 34.529 67.0452 20.9626
21438 1 36.9975 65.2006 22.0809
21441 1 29.7645 65.3916 16.9602
21443 1 31.1819 63.3957 18.9507
21444 1 31.057 67.2713 18.9847
21447 1 29.4303 65.4265 20.7841
21455 1 31.8626 63.484 22.0051
21456 1 31.5534 67.3329 21.7914
21889 1 4.91566 71.1058 16.9205
21890 1 4.76128 75.0036 16.8446
21891 1 4.59951 79.1008 16.9395
21892 1 6.34163 69.0317 18.9382
21893 1 6.20618 72.9411 18.9174
21894 1 6.24826 76.8722 18.933
21895 1 4.46623 70.9567 20.6338
21896 1 4.55018 75.0946 20.6756
21897 1 4.56425 78.8154 20.5801
21904 1 7.22567 69.2923 22.1977
21905 1 7.21489 73.3766 22.3744
21906 1 6.88847 77.019 21.7892
21907 1 -0.237587 68.8886 16.8181
21908 1 -0.326152 73.1547 16.8048
21909 1 -0.245773 76.7703 16.8832
21910 1 1.63865 71.1242 18.5736
21911 1 1.25492 74.8126 18.6284
21912 1 1.47852 78.9486 19.0055
21913 1 -0.442653 69.0904 20.8854
21914 1 -0.479567 72.7909 20.735
21915 1 -0.383661 76.9154 20.7809
21922 1 1.78697 71.215 22.0907
21923 1 1.81865 75.0937 21.8651
21924 1 2.04264 78.875 22.3779
21925 1 14.6492 71.0094 16.4907
21926 1 14.338 75.0988 16.7681
21927 1 14.4704 79.1796 16.6348
21928 1 16.4273 69.3543 18.6772
21929 1 16.085 73.0323 18.7232
21930 1 16.3727 76.9256 18.6007
21931 1 14.5896 71.2558 20.5435
21932 1 14.7001 75.1972 20.897
21933 1 14.7249 78.9293 20.6089
21940 1 16.8462 69.3441 21.6709
21941 1 17.1036 73.2118 21.893
21942 1 17.0429 77.0838 21.9191
21943 1 9.64548 69.1009 16.88
21944 1 9.52435 73.3065 17.0912
21945 1 9.45923 77.0917 17.0728
21946 1 11.3986 71.1118 18.9456
21947 1 11.1353 75.1498 18.7683
21948 1 11.4688 78.8667 18.9742
21949 1 9.69442 69.0941 20.5604
21950 1 9.75102 73.1098 20.6819
21951 1 9.46255 76.9829 20.8808
21958 1 11.8008 71.1938 21.9739
21959 1 11.9634 75.2274 22.0081
21960 1 11.9377 78.8666 22.1852
21961 1 24.697 71.2918 16.6444
21962 1 24.6414 75.3297 16.6713
21963 1 24.2969 79.0387 16.6254
21964 1 26.28 69.2154 18.5875
21965 1 26.5298 73.1558 18.8359
21966 1 26.4071 76.9281 19.0437
21967 1 24.6277 71.2148 20.3829
21968 1 24.8254 75.0703 20.502
21969 1 24.678 79.0733 20.4166
21976 1 26.9376 69.3231 21.4636
21977 1 26.7802 73.1556 22.1385
21978 1 26.8923 77.0688 22.0304
21979 1 19.5615 69.2741 16.5336
21980 1 19.4456 73.0647 16.6745
21981 1 19.5699 77.0291 16.809
21982 1 21.3064 71.0463 18.6957
21983 1 21.4537 75.3474 18.8172
21984 1 21.3767 79.0852 19.0406
21985 1 19.56 69.48 20.9496
21986 1 19.5377 73.2365 20.3055
21987 1 19.7183 77.2733 20.5466
21994 1 21.7271 71.2045 22.071
21995 1 21.7444 75.0497 22.0484
21996 1 21.923 79.0204 21.779
21997 1 34.6121 71.0169 16.8996
21998 1 34.6375 75.0543 16.7081
21999 1 34.5471 78.8459 16.7115
22000 1 36.2589 69.2997 18.8785
22001 1 36.2741 73.3 18.8295
22002 1 36.5628 77.0397 18.442
22003 1 34.6255 71.3251 20.715
22004 1 34.4848 75.1325 20.5435
22005 1 34.5033 78.8718 20.4956
22012 1 36.5128 69.1237 21.927
22013 1 36.9033 73.2524 21.7857
22014 1 36.8899 77.017 21.6235
22015 1 29.5345 69.2868 16.562
22016 1 29.4628 73.1142 16.7282
22017 1 29.6188 77.2158 16.7575
22018 1 31.5706 71.2687 18.773
22019 1 31.2895 75.0586 18.5941
22020 1 31.3239 78.9416 18.8558
22021 1 29.8041 69.3271 20.6516
22022 1 29.7736 73.2261 20.5505
22023 1 29.5222 76.8676 20.7027
22030 1 31.7623 71.128 21.9462
22031 1 31.868 75.1419 22.1157
22032 1 31.8692 78.9135 22.1578
22465 1 4.74586 82.8075 16.5942
22466 1 4.75739 86.7334 16.8153
22467 1 4.65839 90.823 16.8639
22468 1 6.50319 80.8045 18.881
22469 1 6.425 84.5991 18.8369
22470 1 6.24424 88.8108 19.0444
22471 1 4.76529 82.896 20.9988
22472 1 4.78687 86.6856 20.6779
22473 1 4.83743 90.8543 20.6829
22480 1 6.9542 80.8056 21.9666
22481 1 6.7327 84.7581 21.9309
22482 1 7.0887 88.5807 21.9453
22483 1 -0.532899 80.9038 16.6255
22484 1 -0.0908575 84.714 16.8906
22485 1 -0.527696 88.5514 16.798
22486 1 1.52708 82.6712 18.7682
22487 1 1.48774 86.6464 19.0571
22488 1 1.21179 90.6094 18.7399
22489 1 -0.318738 80.684 20.7113
22490 1 -0.227791 84.574 20.9325
22491 1 -0.297038 88.562 20.511
22498 1 1.97925 82.7074 22.1248
22499 1 2.23781 86.9424 22.1431
22500 1 2.14475 90.7131 21.7757
22501 1 14.5171 82.8919 16.946
22502 1 14.5172 86.6816 16.7352
22503 1 14.7919 90.4422 16.8163
22504 1 16.2717 80.9755 18.877
22505 1 16.4525 84.6615 18.7568
22506 1 16.3595 88.5942 18.8154
22507 1 14.7037 83.0061 20.6215
22508 1 14.6988 86.498 20.6939
22509 1 14.7778 90.3329 20.8181
22516 1 16.8829 80.9067 21.7876
22517 1 17.1433 84.5875 21.9093
22518 1 16.8425 88.5121 21.8086
22519 1 9.70753 80.8024 16.9321
22520 1 9.55349 84.8113 16.7252
22521 1 9.67267 88.7137 16.4709
22522 1 11.1838 82.873 18.6972
22523 1 11.3568 86.5195 18.7268
22524 1 11.3705 90.6804 18.6943
22525 1 9.70396 80.9412 20.6074
22526 1 9.58681 84.7999 20.7554
22527 1 9.8982 88.4795 20.6284
22534 1 11.9743 82.7337 21.7051
22535 1 11.7908 86.6234 22.0927
22536 1 12.1902 90.5251 21.8722
22537 1 24.7957 82.8697 16.8676
22538 1 24.6201 86.8311 16.6874
22539 1 24.557 90.6362 16.6961
22540 1 26.298 80.9837 18.7263
22541 1 26.2487 85.1573 18.7427
22542 1 26.3321 88.8522 18.8638
22543 1 24.5082 83.1231 20.364
22544 1 24.7142 87.0926 20.8441
22545 1 24.7772 90.7252 21.0077
22552 1 26.7807 80.8863 21.9501
22553 1 26.8877 84.6606 22.0532
22554 1 26.8114 88.6692 21.9963
22555 1 19.559 81.0476 17.1276
22556 1 19.6334 84.8065 16.8692
22557 1 19.3918 88.5733 16.777
22558 1 21.3373 82.8746 18.7436
22559 1 21.5704 86.5444 18.886
22560 1 21.2137 90.7183 18.7551
22561 1 19.7998 80.984 20.9571
22562 1 19.9063 84.7679 20.854
22563 1 19.631 88.7047 20.5951
22570 1 22.2212 82.8726 21.9473
22571 1 21.7522 86.7781 21.9799
22572 1 21.8224 90.8038 21.8399
22573 1 34.5458 82.7898 16.7084
22574 1 34.4015 87.0376 16.3182
22575 1 34.4196 90.7819 16.7123
22576 1 36.2081 80.8592 18.8573
22577 1 36.1217 85.0103 18.4958
22578 1 36.3821 88.6882 19.156
22579 1 34.7431 82.9961 20.6004
22580 1 34.3279 86.5466 20.7967
22581 1 34.4877 90.5203 20.7084
22588 1 36.6759 80.8123 22.0202
22589 1 36.9522 84.7797 21.9371
22590 1 36.8317 88.8087 22.112
22591 1 29.671 80.8379 16.6828
22592 1 29.7259 84.794 17.1544
22593 1 29.5988 88.7571 16.8859
22594 1 31.3074 82.7519 18.5335
22595 1 31.2067 86.6432 18.5445
22596 1 31.3972 90.5518 18.6956
22597 1 29.5188 80.8266 20.4653
22598 1 29.5704 84.8236 21.1434
22599 1 29.4269 88.4433 20.9149
22606 1 31.9738 82.645 21.5867
22607 1 31.4758 86.5595 21.9245
22608 1 31.8254 90.4677 21.9514
4074 1 16.5657 88.7697 -0.465506
51906 2 16.2852 78.6289 -0.11227
50889 2 4.37092 65.164 0.113375
50895 2 7.52867 65.2643 1.39637
50897 2 6.71037 63.1022 6.22558
50898 2 6.95677 67.0796 5.99757
50901 2 6.31611 65.2771 4.3531
50903 2 7.74147 63.2169 3.52038
50904 2 7.84133 67.1995 3.57985
50906 2 4.17925 63.5194 5.33313
50907 2 3.91735 67.1134 5.25932
50909 2 5.20874 63.5521 2.4061
50910 2 4.98483 67.0705 2.51695
2976 1 21.2224 67.2457 -0.240046
50918 2 -0.376266 63.3336 0.489962
50919 2 -0.212238 67.2525 0.547283
50924 2 2.59282 62.9725 1.48949
50925 2 2.51662 67.0334 1.44738
50928 2 1.76826 65.1906 6.43967
50930 2 1.47322 63.1535 4.54222
50931 2 1.29651 67.3401 4.26561
50934 2 2.72563 65.1516 3.50763
51845 2 6.2131 74.8238 -0.411205
50940 2 -0.0912482 65.0434 2.58046
51995 2 21.055 73.1328 -0.351241
52955 2 21.1159 84.7652 -0.506568
50949 2 14.8708 65.3018 0.50528
50955 2 17.4326 65.2301 1.55414
50957 2 16.5944 63.2937 6.57323
50958 2 16.7784 67.003 6.2853
50961 2 15.8903 65.3079 4.30592
50963 2 17.7108 63.3894 3.68459
50964 2 17.5474 67.2571 3.46531
50966 2 13.9619 63.3138 5.32463
50967 2 13.9591 67.1613 5.37037
50969 2 14.8247 63.1321 2.5689
50970 2 14.8867 67.0364 2.40737
3569 1 36.4305 73.0029 -0.105706
50978 2 9.7766 63.5885 0.424117
50979 2 9.80554 66.9896 0.744953
50984 2 12.6505 63.3246 1.26046
50985 2 12.6983 67.6103 1.18952
50988 2 11.8987 65.2623 6.19596
50990 2 11.3697 63.1688 4.33666
50991 2 11.2733 67.1864 4.54286
50994 2 12.5688 65.402 3.3467
50997 2 9.06232 65.2288 5.21258
51000 2 9.67326 65.421 2.538
52055 2 31.045 73.0958 -0.32687
3534 1 26.6243 77.1109 -0.135984
51009 2 24.2233 65.1973 0.324904
51015 2 27.1516 65.4421 1.50479
51017 2 26.7374 63.2951 6.09528
51018 2 26.8865 67.2311 6.19957
51021 2 25.9892 65.442 4.34051
51023 2 27.4646 63.4495 3.40619
51024 2 27.6033 67.2364 3.47043
51026 2 23.719 63.0382 5.33475
51027 2 23.9967 67.0433 5.27816
51029 2 24.6233 63.6843 2.82595
51030 2 24.8001 67.0931 2.4505
52926 2 26.2738 90.4608 -0.201871
51038 2 19.4266 63.1308 0.477875
51039 2 19.5807 67.2399 0.575585
51044 2 22.4542 63.4253 1.31272
51045 2 22.2512 67.0248 1.38402
51048 2 21.5373 65.0539 6.13055
51050 2 21.0958 63.2699 4.23111
51051 2 21.2884 67.044 4.36002
51054 2 22.8071 65.0847 3.76683
51057 2 19.012 65.2853 5.25578
51060 2 19.6698 65.4771 2.59254
3012 1 31.2906 67.1831 -0.364584
3496 1 16.666 69.1404 -0.0144312
51069 2 34.3114 65.089 0.365858
51075 2 37.1203 65.1551 1.5638
51077 2 36.5719 63.411 5.89886
51078 2 36.5755 67.1797 5.97296
51081 2 35.8647 65.199 4.22812
51083 2 37.6119 63.1525 3.30471
51084 2 37.5285 67.1659 3.49673
51086 2 33.8899 63.2985 5.05618
51087 2 33.6108 67.1836 5.35962
51089 2 34.6117 63.3018 2.47953
51090 2 34.7761 67.3669 2.66433
2939 1 11.6504 63.1984 -0.240306
51098 2 29.7518 63.2613 0.53505
51099 2 29.5426 67.092 0.59935
51104 2 32.0551 63.3344 1.54902
51105 2 32.3869 67.5123 1.262
51108 2 31.6478 65.1823 6.02932
51110 2 30.833 63.2207 4.24254
51111 2 31.0841 67.1314 4.01978
51114 2 32.6319 65.2288 3.40546
51117 2 28.895 65.3034 5.43993
51120 2 29.4604 65.2343 2.57635
51036 2 21.236 65.1389 -0.334497
4037 1 6.32803 84.6923 -0.0794631
52054 2 30.9779 69.154 -0.392217
51847 2 4.70226 68.9006 0.732105
51848 2 4.54679 72.8336 0.428386
51849 2 4.53156 76.8554 0.455611
51853 2 7.52832 68.9082 1.20975
51854 2 7.55707 73.2926 1.43005
51855 2 7.43181 76.8299 1.3321
51856 2 6.83072 71.1872 6.12079
51857 2 6.99458 74.9914 6.23018
51858 2 6.73465 78.7398 6.16027
51859 2 6.27038 69.0927 4.56211
51860 2 6.17341 73.2708 4.54067
51861 2 6.1682 76.8027 4.50704
51862 2 7.69727 71.1081 3.25215
51863 2 7.76385 75.0799 3.53267
51864 2 7.83838 78.831 3.49472
51865 2 4.10791 71.4146 5.31734
51866 2 3.99561 75.0945 5.29069
51867 2 4.07581 79.0239 5.14297
51868 2 5.01994 70.897 2.61831
51869 2 4.99998 74.7323 2.466
51870 2 4.95223 78.86 2.69522
2942 1 9.33431 61.4656 0.634084
51080 2 35.7249 61.2213 4.523
4038 1 6.70125 88.7829 -0.283413
51877 2 -0.179055 71.1071 0.66623
51878 2 -0.226549 75.2069 0.40815
51879 2 0.0416891 79.116 0.52851
51883 2 2.41098 71.1335 1.61956
51884 2 2.5038 75.0818 1.36948
51885 2 2.58034 78.9841 1.44793
51886 2 1.76246 69.1731 6.34021
51887 2 2.01488 73.283 6.41804
51888 2 2.05138 77.0471 6.2462
51889 2 1.2547 71.1716 4.67735
51890 2 1.08129 75.2026 4.61
51891 2 1.24639 79.0013 4.47388
51892 2 3.0358 69.2755 3.73446
51893 2 2.87891 73.1143 3.61677
51894 2 2.80087 76.9409 3.40727
51935 2 11.2706 73.0754 -0.437787
2994 1 36.27 65.2172 -0.0578348
4162 1 31.477 82.9082 -0.313854
51898 2 -0.0762966 69.0991 2.81217
51899 2 0.1395 72.989 2.82186
51900 2 0.168693 76.867 2.89779
52025 2 35.9899 75.0322 -0.471584
50885 2 6.22072 63.1616 -0.246197
68217 2 -1.22637 88.4368 14.8321
51907 2 14.6977 69.1643 0.479703
51908 2 14.8168 73.0013 0.628574
51909 2 14.906 76.6659 0.613514
51913 2 17.3339 69.3651 1.62308
51914 2 17.5924 73.0478 1.45118
51915 2 17.5173 76.9579 1.30961
51916 2 16.6612 71.1656 6.32262
51917 2 16.8597 75.0497 6.228
51918 2 16.7407 78.7661 6.21186
51919 2 15.8382 69.109 4.48193
51920 2 16.3167 73.2491 4.71765
51921 2 16.2745 76.8858 4.55032
51922 2 17.5838 71.0957 3.56196
51923 2 17.8479 74.9665 3.33033
51924 2 17.5952 78.7104 3.33948
51925 2 13.9912 70.8069 5.43018
51926 2 14.2329 75.2674 5.52244
51927 2 13.9914 78.5899 5.56429
51928 2 15.063 71.3842 2.70143
51929 2 15.0034 75.0494 2.81929
51930 2 14.6837 78.8018 2.79756
52956 2 21.1868 88.725 -0.615669
66251 2 8.16112 61.4756 8.20779
50927 2 1.40755 61.3913 6.2161
51937 2 9.6313 71.2897 0.750165
51938 2 10.0111 74.9346 0.646211
51939 2 9.87075 78.9529 0.44781
51943 2 12.7052 70.759 1.41491
51944 2 12.7579 74.9118 1.20287
51945 2 12.5713 78.8855 1.39047
51946 2 11.9802 69.2238 5.95384
51947 2 12.0974 73.2803 6.2802
51948 2 11.7113 76.9459 6.23928
51949 2 11.2931 71.1021 4.40853
51950 2 11.3114 74.9311 4.36607
51951 2 11.1628 78.7745 4.41492
51952 2 12.711 69.0919 3.32518
51953 2 12.6532 73.0353 3.31962
51954 2 12.7929 76.9808 3.28047
51955 2 8.95188 68.9414 5.35861
51956 2 9.04738 73.1463 5.20714
51957 2 8.94579 76.8261 5.27822
51958 2 9.90893 69.1834 2.50382
51959 2 9.84611 73.0614 2.53233
51960 2 10.117 77.1713 2.4755
51005 2 25.8862 63.2909 -0.386965
4091 1 11.674 86.6975 -0.274854
4163 1 31.5631 86.8457 -0.136664
51967 2 24.4966 69.3308 0.20363
51968 2 24.5633 73.1987 0.308639
51969 2 24.9317 77.1936 0.550153
51973 2 27.1568 68.9974 1.44147
51974 2 27.48 73.1868 1.37146
51975 2 27.5528 76.9436 1.45267
51976 2 26.9923 70.8993 6.17968
51977 2 26.8727 75.143 6.11224
51978 2 26.9807 79.0719 6.24682
51979 2 26.1399 69.15 4.42103
51980 2 26.0062 73.0427 4.33582
51981 2 26.2411 76.9696 4.51936
51982 2 27.5779 71.1074 3.26947
51983 2 27.6596 74.8698 3.44722
51984 2 27.7791 78.7517 3.52495
51985 2 23.9326 70.9926 5.34848
51986 2 24.0418 75.2971 5.25441
51987 2 23.9195 79.1437 5.39733
51988 2 25.0102 71.1818 2.55919
51989 2 24.8497 75.071 2.59496
51990 2 24.8062 78.9163 2.69517
12697 1 -1.08923 69.5011 10.4776
4145 1 36.4585 84.7439 -0.11412
4127 1 21.4244 86.7144 -0.494858
51997 2 19.951 71.0282 0.625758
51998 2 19.7403 75.0853 0.701529
51999 2 19.5458 79.2453 0.240552
52003 2 22.5906 71.1919 1.41963
52004 2 22.4878 75.056 1.50115
52005 2 22.2853 79.2422 1.61428
52006 2 21.8877 69.0223 6.14715
52007 2 21.813 72.8834 6.13548
52008 2 21.5576 77.1029 6.20873
52009 2 21.2485 71.0284 4.38546
52010 2 21.358 74.8602 4.24949
52011 2 21.2255 78.923 4.54814
52012 2 22.6401 69.0914 3.50034
52013 2 22.6945 72.9459 3.48866
52014 2 22.5649 76.9241 3.60874
52015 2 18.9713 69.1344 5.39995
52016 2 19.1656 73.1236 5.13048
52017 2 19.0894 76.4067 5.31297
52018 2 19.8347 68.9661 2.70589
52019 2 19.7609 73.0578 2.76507
52020 2 19.8425 77.0379 2.739
2975 1 21.4379 63.2018 -0.36464
52836 2 1.2505 88.7737 -0.391513
51876 2 1.64384 77.1344 -0.663962
52027 2 34.5798 69.0447 0.628915
52028 2 34.5846 73.1553 0.607227
52029 2 34.5646 76.9103 0.640658
52033 2 37.2538 69.2698 1.58085
52034 2 37.1114 72.8896 1.58359
52035 2 37.3451 77.0177 1.4875
52036 2 36.8705 71.0451 6.17477
52037 2 36.7105 74.8447 6.22358
52038 2 36.8142 78.8591 6.25363
52039 2 36.0405 69.1463 4.39436
52040 2 36.0081 73.0032 4.37491
52041 2 35.8818 77.1197 4.25188
52042 2 37.4003 70.9746 3.56663
52043 2 37.53 74.94 3.62532
52044 2 37.536 78.9931 3.45654
52045 2 33.9878 71.2276 5.09605
52046 2 34.0819 75.016 5.28868
52047 2 34.0356 79.1311 5.41748
52048 2 34.8575 71.244 2.54463
52049 2 34.7963 75.0144 2.65398
52050 2 34.7181 78.8791 2.5301
3461 1 6.33121 72.9133 -0.0701708
52835 2 1.32234 84.7514 -0.340809
21368 1 10.0176 61.358 17.0375
52057 2 29.3034 71.0812 0.504433
52058 2 29.6533 75.1662 0.33859
52059 2 29.6779 78.9037 0.613717
52063 2 32.2195 70.8532 1.42931
52064 2 32.3688 74.9319 1.35931
52065 2 32.305 79.1291 1.41855
52066 2 31.712 69.1713 6.10058
52067 2 31.8006 73.0469 6.14878
52068 2 31.9632 76.7618 6.31475
52069 2 31.0505 71.1584 4.35772
52070 2 30.9397 75.0452 4.77728
52071 2 30.839 78.9327 4.25066
52072 2 32.4928 69.0456 3.44558
52073 2 32.4819 73.1533 3.54869
52074 2 32.6772 77.0097 3.44668
52075 2 28.9929 69.1412 5.2368
52076 2 28.8317 73.0314 5.24631
52077 2 28.9775 76.8731 5.32214
52078 2 29.7219 69.0859 2.47694
52079 2 29.8885 73.1786 2.5631
52080 2 29.8833 76.5622 2.61106
12107 1 7.00155 61.5682 15.5858
52056 2 31.2918 76.9765 -0.277495
52985 2 36.1977 86.7646 -0.292666
52807 2 4.72416 80.5985 0.410853
52808 2 4.46502 84.6347 0.607434
52809 2 4.7517 88.6985 0.33319
52813 2 7.69979 80.904 1.30661
52814 2 7.4532 84.6151 1.39166
52815 2 7.59319 88.5002 1.66342
52816 2 6.83255 82.8508 6.43023
52817 2 7.16409 86.869 6.31649
52818 2 6.70516 90.5436 6.2796
52819 2 6.34641 80.7868 4.48301
52820 2 6.03363 84.8046 4.2159
52821 2 6.36685 88.8295 4.48041
52822 2 8.00466 82.6895 3.68814
52823 2 7.72731 86.6604 3.64358
52824 2 7.64658 90.4935 3.23124
52825 2 4.30167 82.7738 5.22646
52826 2 4.01331 86.9081 5.1743
52827 2 4.19207 90.4578 5.22144
52828 2 4.96001 82.8905 2.62781
52829 2 4.9355 86.7412 2.77825
52830 2 4.95498 90.67 2.47736
51905 2 16.4012 74.9238 -0.438591
4164 1 31.4852 90.787 -0.214374
81782 2 35.0633 61.4567 17.1365
52837 2 -0.340568 82.7483 0.579686
52838 2 -0.109684 86.7479 0.705066
52839 2 -0.187045 90.6234 0.438896
52843 2 2.48408 82.7709 1.50937
52844 2 2.54771 86.4493 1.39601
52845 2 2.65909 90.8263 1.29218
52846 2 1.9353 81.0121 6.08255
52847 2 1.81716 84.7747 6.06841
52848 2 1.83923 88.7415 5.96735
52849 2 1.26689 82.8854 4.2435
52850 2 1.35736 86.6194 4.25696
52851 2 1.27786 90.6158 4.40258
52852 2 2.68052 80.887 3.24181
52853 2 2.87302 84.6123 3.57238
52854 2 2.57843 88.7354 3.30492
4144 1 36.4617 80.9071 -0.331481
81654 2 1.77334 65.2216 22.0297
4126 1 21.6366 82.8022 -0.30929
52858 2 -0.109135 80.8443 2.53857
52859 2 -0.152849 84.7469 2.53748
52860 2 -0.151752 88.5762 2.49637
50945 2 16.1946 63.222 -0.550956
3460 1 6.50377 68.9189 -0.4308
3532 1 26.3086 69.2137 -0.242112
52867 2 14.7637 80.8798 0.818686
52868 2 14.7255 84.8556 0.520177
52869 2 14.6627 88.7464 0.41621
52873 2 17.4777 80.7999 1.55178
52874 2 17.3417 84.8967 1.60923
52875 2 17.5479 88.8478 1.53573
52876 2 16.6227 82.6065 6.20766
52877 2 16.9716 86.5477 6.21809
52878 2 16.9892 90.4995 6.1683
52879 2 16.2242 80.6904 4.4538
52880 2 16.3537 84.5787 4.45743
52881 2 16.0424 88.5576 4.7192
52882 2 17.74 82.8387 3.55988
52883 2 18.0785 86.9065 3.48798
52884 2 17.5265 90.7564 3.60484
52885 2 13.9148 82.6375 5.26037
52886 2 14.0687 86.858 5.24235
52887 2 13.9169 90.5214 5.48513
52888 2 14.8794 82.705 2.52047
52889 2 15.0234 86.6357 2.48273
52890 2 14.8695 90.7459 2.76053
53014 2 31.342 81.0069 -0.568933
51066 2 36.1522 67.1926 -0.320968
51844 2 6.25639 71.0559 -0.181902
52897 2 9.82323 82.8189 0.619387
52898 2 9.79439 86.7159 0.573831
52899 2 9.58677 90.7002 0.488983
52903 2 12.6479 82.6829 1.37819
52904 2 12.5027 86.7202 1.41399
52905 2 12.4275 90.5596 1.33764
52906 2 11.7548 80.7296 6.37076
52907 2 11.908 84.7988 6.01913
52908 2 11.9567 88.7185 6.3705
52909 2 11.469 82.7759 4.29516
52910 2 10.9594 86.6565 4.3254
52911 2 11.3665 90.7461 4.77534
52912 2 12.8634 80.7915 3.39506
52913 2 12.809 84.7211 3.36092
52914 2 12.9496 88.7966 3.68943
52915 2 8.97729 80.7392 5.55319
52916 2 8.92814 84.5528 5.22766
52917 2 9.20107 88.453 5.2216
52918 2 9.93022 80.641 2.65103
52919 2 9.86653 84.9157 2.62507
52920 2 10.0223 88.796 2.82588
4073 1 16.5532 84.8301 -0.0409683
51996 2 21.024 77.1643 -0.421926
3586 1 31.5032 71.1548 -0.217943
52927 2 24.764 80.9122 0.604337
52928 2 24.8346 84.7781 0.767074
52929 2 24.6886 88.6579 0.603587
52933 2 27.5203 81.1538 1.27904
52934 2 27.5577 84.8522 1.35995
52935 2 27.5526 88.4322 1.31961
52936 2 26.7044 82.8891 5.96648
52937 2 26.5703 86.7341 6.23512
52938 2 26.76 90.511 6.6319
52939 2 25.9793 80.6582 4.59888
52940 2 26.1291 84.7712 4.37552
52941 2 26.182 88.6906 4.75544
52942 2 27.6458 82.8126 3.47773
52943 2 27.6363 86.6653 3.49491
52944 2 27.6787 90.4929 3.51188
52945 2 24.0113 82.7004 5.1553
52946 2 23.974 86.4952 5.43048
52947 2 23.9 90.6626 5.44831
52948 2 24.9919 82.7641 2.50118
52949 2 24.8371 86.5568 2.59732
52950 2 25.0773 90.4484 2.61138
12221 1 37.5163 61.3066 12.8338
3011 1 31.6106 63.5105 -0.376431
52894 2 11.1106 80.7879 -0.382851
52957 2 19.6476 82.7599 0.642805
52958 2 19.5246 86.6732 0.329656
52959 2 19.6489 90.7274 0.488069
52963 2 22.5855 82.649 1.25683
52964 2 22.4972 86.8134 1.19848
52965 2 22.4938 90.7349 1.56224
52966 2 21.5493 80.752 6.33257
52967 2 21.7822 84.7813 6.26558
52968 2 21.8779 88.5084 6.28767
52969 2 21.3432 82.7169 4.54875
52970 2 21.252 86.7375 4.37557
52971 2 21.2665 90.6302 4.24056
52972 2 22.664 80.7744 3.55074
52973 2 22.8224 84.7477 3.14169
52974 2 22.6977 88.6546 3.53277
52975 2 19.0078 80.7498 5.35186
52976 2 19.2905 84.8844 5.12204
52977 2 19.1299 88.7135 5.25379
52978 2 19.8423 80.7962 2.69507
52979 2 20.0533 84.7088 2.48595
52980 2 19.9209 88.5334 2.4031
66479 2 29.4698 61.3902 12.165
66308 2 14.4936 61.2922 10.0158
51119 2 29.7561 61.0996 2.53286
52987 2 34.5769 81.013 0.47278
52988 2 34.4545 84.7944 0.392559
52989 2 34.5481 88.7219 0.499638
52993 2 37.3544 80.8001 1.43449
52994 2 37.3907 84.8164 1.53439
52995 2 37.3596 88.4713 1.55226
52996 2 36.6237 82.8428 6.13989
52997 2 36.6368 86.767 6.20927
52998 2 36.7317 90.6882 6.20207
52999 2 36.1185 80.826 4.48312
53000 2 35.9522 84.6551 4.57487
53001 2 36.0525 88.7433 4.46314
53002 2 37.7717 82.8998 3.67974
53003 2 37.5694 86.6948 3.6867
53004 2 37.6191 90.624 3.50702
53005 2 33.9866 82.6157 5.31737
53006 2 33.857 86.8709 5.24844
53007 2 33.9178 90.934 5.1655
53008 2 34.8013 83.2414 2.64392
53009 2 34.8916 86.7841 2.6342
53010 2 34.8622 90.4827 2.52914
52986 2 35.7447 90.7011 -0.524064
51065 2 35.8811 63.1564 -0.232399
66374 2 27.1857 61.3267 10.903
53017 2 29.6387 82.7864 0.216588
53018 2 29.7092 86.8814 0.517068
53019 2 29.5282 90.6864 0.627432
53023 2 32.5682 83.0515 1.58342
53024 2 32.2644 87.0847 1.52885
53025 2 32.4424 90.9747 1.38027
53026 2 31.6618 80.9757 6.32017
53027 2 32.0306 84.6908 6.42218
53028 2 31.9589 88.7634 6.20687
53029 2 31.1103 83.0177 4.37794
53030 2 30.9712 86.7563 4.47935
53031 2 31.2788 90.6818 4.31077
53032 2 32.6707 80.7115 3.61782
53033 2 32.7413 84.8885 3.68036
53034 2 32.5796 88.8074 3.31665
53035 2 28.9597 80.8142 5.2254
53036 2 28.9225 84.9309 5.16623
53037 2 28.8455 88.4397 5.3369
53038 2 29.9188 80.8028 2.51838
53039 2 29.8661 84.604 2.66429
53040 2 29.8266 88.5921 2.75052
66243 2 5.38498 65.2905 7.21642
66245 2 5.93778 63.2428 9.178
66246 2 5.86907 67.3468 9.14918
66249 2 4.39099 65.3958 9.71639
66252 2 8.15422 65.3635 8.15308
66255 2 7.23975 65.5835 11.0103
66257 2 6.44403 63.4105 15.715
66258 2 6.93971 67.2954 16.0293
66261 2 5.93972 65.4731 13.9301
66263 2 7.32544 63.4655 12.736
66264 2 7.41704 67.333 12.954
66266 2 3.76977 63.4154 14.8478
66267 2 3.8981 67.3965 15.2632
66269 2 4.58886 63.69 12.2077
66270 2 4.43497 67.226 11.9984
66272 2 0.226705 63.2784 7.35687
66273 2 0.313367 67.3523 7.26592
66276 2 0.970839 65.3463 9.28123
66278 2 -0.544367 63.1611 10.1303
66279 2 -0.615891 67.6531 10.2221
66281 2 3.17229 63.14 8.29245
66282 2 3.32105 67.1471 8.22326
66284 2 2.24441 63.3092 11.0582
66285 2 2.13297 67.4457 10.7027
66288 2 1.60402 65.3749 15.753
66290 2 1.04004 63.4462 14.1775
66291 2 0.797944 67.1666 13.9996
66294 2 2.33196 65.4702 13.058
52026 2 36.03 78.924 -0.412756
66300 2 -0.451943 65.3178 12.118
66303 2 15.0348 65.0851 7.23853
66305 2 15.9577 63.1721 9.14274
66306 2 15.8691 67.2247 9.05702
66309 2 14.4069 65.1675 10.0022
66312 2 18.0727 65.2903 8.11411
66315 2 17.1624 65.635 10.8246
66317 2 16.3052 63.2846 15.8741
66318 2 16.5707 67.1038 15.5639
66321 2 15.8817 65.2961 13.9179
66323 2 17.1205 63.4321 13.0612
66324 2 17.278 67.2427 12.9102
66326 2 13.703 63.3478 14.9448
66327 2 13.7643 67.5066 14.9141
66329 2 14.311 63.4057 12.0265
66330 2 14.6267 67.2272 12.1845
66332 2 10.3168 63.4908 7.40509
66333 2 10.3666 67.522 7.02824
66336 2 11.1464 65.2936 9.16465
66338 2 9.48647 63.446 10.009
66339 2 9.34637 67.1779 9.70308
66341 2 12.9922 63.1439 8.13224
66342 2 13.0766 67.3812 8.11389
66344 2 12.1293 63.2861 10.9478
66345 2 12.1687 67.1384 10.7785
66348 2 11.5793 65.3434 15.6329
66350 2 10.7283 63.3426 14.0513
66351 2 10.7454 67.3021 13.7225
66354 2 12.282 65.3616 12.9327
66357 2 8.7466 65.1868 14.9215
66360 2 9.804 65.189 12.0667
66363 2 25.2405 65.1379 7.15664
66365 2 25.8819 63.3951 9.02312
66366 2 25.7922 67.3594 9.02582
66369 2 24.4288 65.1481 9.79015
66372 2 28.0064 65.5203 8.16981
66375 2 27.1889 65.288 11.0069
66377 2 26.2605 63.4151 15.8258
66378 2 26.8738 67.334 15.646
66381 2 25.85 65.3211 13.8018
66383 2 27.1851 63.3112 12.8865
66384 2 27.5223 67.2232 13.0941
66386 2 23.6049 63.1862 14.75
66387 2 24.0125 67.2978 14.7606
66389 2 24.382 63.3037 12.3201
66390 2 24.422 67.1088 12.2185
66392 2 20.12 63.3463 7.40535
66393 2 19.8851 67.2407 7.48833
66396 2 20.7056 65.1619 9.06872
66398 2 19.0627 63.3433 9.96005
66399 2 19.1944 67.2089 10.1412
66401 2 22.8442 63.3039 8.07547
66402 2 23.2013 66.9093 8.17208
66404 2 22.0969 63.1654 10.9853
66405 2 22.2732 67.0096 10.7033
66408 2 21.3563 65.2865 15.7976
66410 2 20.8641 63.3677 14.0279
66411 2 20.9359 67.2316 13.8934
66414 2 22.1695 65.2475 12.8853
66417 2 18.6844 65.1741 14.3788
66420 2 19.7141 65.0764 12.0335
66423 2 35.1557 65.169 6.87658
66425 2 35.6903 63.4609 8.7095
66426 2 35.8941 67.1128 8.98056
66429 2 34.3565 65.4733 9.82459
66432 2 38.2115 64.9979 8.18137
66435 2 37.0414 65.0859 10.829
66437 2 36.4628 63.4552 16.0904
66438 2 36.2115 67.2551 15.9217
66441 2 35.7254 65.3298 13.7219
66443 2 37.2367 63.3294 13.0885
66444 2 37.2269 67.2292 13.2153
66446 2 33.6107 63.4358 14.9621
66447 2 33.6091 67.2355 14.7849
66449 2 34.372 63.2032 12.0975
66450 2 34.5924 67.4451 12.0475
66452 2 30.1249 63.4241 7.02896
66453 2 30.0547 67.3819 7.12578
66456 2 30.8339 65.2028 9.07324
66458 2 29.2423 63.4098 9.91162
66459 2 29.2319 67.3138 10.0704
66461 2 32.9244 63.4464 7.85826
66462 2 32.9488 67.2461 7.95691
66464 2 32.0299 63.1212 10.6702
66465 2 32.2846 67.4371 11.0479
66468 2 31.6042 65.383 15.6732
66470 2 30.7773 63.4521 13.9171
66471 2 30.9148 67.4152 13.9764
66474 2 32.2429 65.0499 12.9555
66477 2 28.9101 65.4858 14.9773
66480 2 29.3968 65.0709 12.2296
67201 2 5.38022 69.2132 7.08967
67202 2 5.51511 73.1163 7.26728
67203 2 5.25346 76.957 7.23656
67204 2 5.904 71.0841 9.17291
67205 2 6.01496 75.1652 9.18647
67206 2 5.86111 78.8829 8.86835
67207 2 4.45082 69.2388 9.79141
67208 2 4.50367 73.0873 9.89994
67209 2 4.65168 77.0875 10.0974
67210 2 7.98334 69.1773 8.14661
67211 2 8.33161 72.8989 8.23417
67212 2 8.14095 76.9289 8.26943
67213 2 7.26784 69.4718 10.7437
67214 2 7.33291 73.0851 10.8571
67215 2 7.67073 77.0493 10.9659
67216 2 6.56138 71.3321 15.8313
67217 2 6.64123 75.1376 15.8242
67218 2 6.89045 78.9429 16.1498
67219 2 5.803 69.2609 14.1097
67220 2 6.16402 73.0709 13.9247
67221 2 6.09644 77.156 13.9632
67222 2 7.54688 71.0987 13.012
67223 2 7.76612 75.1868 13.1488
67224 2 7.6238 79.1246 13.1002
67225 2 3.82583 70.9949 14.9039
67226 2 3.89809 74.9154 14.9636
67227 2 3.91255 78.8711 15.1566
67228 2 4.82967 71.1556 11.9847
67229 2 4.8834 74.8023 12.1697
67230 2 4.65798 78.7382 12.284
67231 2 0.345564 71.2843 7.10052
67232 2 0.346475 75.0412 7.18716
67233 2 0.122343 79.2282 7.15223
67234 2 0.577651 69.4009 9.12833
67235 2 0.872341 73.248 9.05959
67236 2 1.00495 77.3227 9.11625
67237 2 -0.338269 71.317 9.91764
67238 2 -0.402144 75.3484 10.1183
67239 2 -0.229846 79.2315 10.3558
67240 2 3.15362 71.0255 8.10199
67241 2 3.31956 75.0149 8.16224
67242 2 3.00592 79.2727 7.99656
67243 2 2.39916 71.3125 10.9975
67244 2 2.3635 75.0388 10.8111
67245 2 2.64094 79.0034 10.7066
67246 2 1.66932 69.1278 15.8547
67247 2 1.60079 72.9615 15.7824
67248 2 1.73382 76.9269 15.831
67249 2 1.05547 71.0199 13.8064
67250 2 1.36785 74.9185 13.7388
67251 2 0.896768 78.9249 14.2562
67252 2 2.35289 69.1385 13.0321
67253 2 2.77587 72.9125 13.0387
67254 2 2.60566 77.0204 13.2405
2940 1 11.6435 67.2084 -0.110011
3462 1 6.36759 76.7916 -0.236336
50916 2 1.19409 65.3093 -0.449983
67258 2 -0.483558 69.475 12.2452
67259 2 -0.264979 72.9148 12.1946
67260 2 0.0895475 77.0576 12.1931
67261 2 15.2304 69.0886 7.44963
67262 2 15.3709 72.9729 7.36997
67263 2 15.3432 76.8207 7.41508
67264 2 15.9193 70.9893 8.98681
67265 2 16.0166 74.9483 9.38651
67266 2 15.8501 78.8985 9.00603
67267 2 14.2855 69.1055 9.93665
67268 2 14.6612 72.857 10.0462
67269 2 14.5257 76.8022 10.041
67270 2 18.0152 69.2085 8.17498
67271 2 18.0728 72.988 8.26969
67272 2 17.9358 76.8099 8.40802
67273 2 17.1936 69.2415 10.9757
67274 2 17.18 73.3607 11.1955
67275 2 17.0826 77.0381 11.1062
67276 2 16.4968 71.0445 15.6295
67277 2 16.3772 75.0392 15.9013
67278 2 16.5731 78.8775 15.7998
67279 2 15.9448 69.1028 13.9557
67280 2 16.0926 73.2503 13.8947
67281 2 15.983 77.1414 13.8129
67282 2 17.3278 71.112 12.8918
67283 2 17.3826 75.3837 13.1802
67284 2 17.2481 79.0866 13.1981
67285 2 13.9447 70.7103 14.9279
67286 2 13.5615 74.9399 14.9976
67287 2 13.7272 78.8224 14.8699
67288 2 14.6258 70.7799 12.331
67289 2 14.743 75.1769 12.1434
67290 2 14.673 79.2422 12.0871
67291 2 10.427 71.2647 7.19217
67292 2 10.4001 75.0958 7.3647
67293 2 10.5026 78.8181 7.55569
67294 2 10.8885 69.1567 8.99734
67295 2 11.0517 73.0871 9.26229
67296 2 11.1271 76.8676 9.30646
67297 2 9.38206 71.143 9.84181
67298 2 9.48977 75.0376 9.82528
67299 2 9.90268 78.9844 10.3334
67300 2 13.2349 71.1783 8.17148
67301 2 13.2644 75.0193 8.32035
67302 2 13.333 78.8107 8.3646
67303 2 12.3052 71.4592 10.6639
67304 2 12.4482 75.0577 10.7491
67305 2 12.3199 79.0899 10.9837
67306 2 11.4657 69.2169 15.6781
67307 2 11.4296 73.0782 15.9136
67308 2 11.7431 76.9263 16.044
67309 2 11.3952 71.1823 13.8722
67310 2 10.9793 74.9545 13.925
67311 2 10.9938 78.8543 13.9548
67312 2 12.1425 69.0871 12.6864
67313 2 12.7393 72.9956 13.0687
67314 2 12.6033 76.9727 12.9936
67315 2 8.74761 69.2647 15.0741
67316 2 8.88886 73.0386 14.6936
67317 2 8.85104 77.1491 15.0247
67318 2 9.43171 69.2486 12.2527
67319 2 9.62297 73.1861 12.0656
67320 2 9.79691 76.8996 12.2168
67321 2 25.4276 69.0344 7.10267
67322 2 25.3093 73.1812 6.96871
67323 2 25.1785 77.0131 7.12993
67324 2 25.8897 71.166 9.14119
67325 2 25.9031 75.0341 8.92184
67326 2 25.758 78.8488 9.28746
67327 2 24.387 69.3265 10.1177
67328 2 24.5093 73.0061 9.94385
67329 2 24.4176 76.8103 9.9463
67330 2 27.846 69.1387 8.12953
67331 2 28.1986 73.0299 8.18837
67332 2 28.0936 76.9201 8.1089
67333 2 27.1921 69.3376 10.6874
67334 2 27.1362 73.3452 10.7742
67335 2 27.2734 76.9981 10.8429
67336 2 26.5747 71.2371 15.731
67337 2 26.7181 75.3086 15.8551
67338 2 26.2764 78.9496 15.6802
67339 2 25.8835 69.2841 13.6259
67340 2 25.8012 73.3726 13.8747
67341 2 25.8653 77.0923 13.9573
67342 2 27.3966 71.2107 12.7871
67343 2 27.2681 75.3128 13.0021
67344 2 27.3805 79.1057 13.1016
67345 2 23.9024 71.1706 14.6389
67346 2 23.686 75.1565 14.6656
67347 2 23.2675 79.0117 15.017
67348 2 24.5248 71.3503 12.1827
67349 2 24.5684 74.8299 12.0298
67350 2 24.3592 78.9371 12.2799
67351 2 20.0753 71.0077 7.39456
67352 2 20.3969 74.894 7.30866
67353 2 20.2022 78.7771 7.22961
67354 2 21.0282 69.0927 9.17118
67355 2 20.6497 72.8034 9.14056
67356 2 20.7328 77.0571 9.00975
67357 2 19.5048 71.0777 9.99753
67358 2 19.3305 75.0629 10.0039
67359 2 19.7292 78.92 10.257
67360 2 23.0648 70.9156 8.17352
67361 2 23.0735 75.0011 7.95265
67362 2 23.1277 79.0454 8.02689
67363 2 22.1469 70.9026 10.9168
67364 2 22.2647 75.1816 10.8875
67365 2 22.2104 78.914 11.0758
67366 2 21.379 69.18 15.5299
67367 2 21.4318 73.0342 15.7835
67368 2 21.43 76.7929 15.7807
67369 2 20.5948 71.1873 13.66
67370 2 20.7228 75.003 13.6282
67371 2 20.7004 78.8537 13.9696
67372 2 22.4347 69.1729 13.0839
67373 2 22.3593 73.1721 12.8738
67374 2 22.3007 76.9961 12.9879
67375 2 18.6769 68.9977 14.7574
67376 2 18.5496 73.04 14.9248
67377 2 18.729 76.9155 14.9514
67378 2 19.8642 68.9043 12.0318
67379 2 19.5812 73.2372 12.1196
67380 2 19.3706 77.1003 12.1987
67381 2 35.0962 69.0386 7.07004
67382 2 35.167 73.0112 7.33663
67383 2 35.1627 76.8874 7.22191
67384 2 35.674 71.0155 8.85907
67385 2 35.8148 74.9129 9.18163
67386 2 35.8601 78.8245 8.97971
67387 2 34.4736 69.0869 9.80426
67388 2 34.3469 72.8662 9.92117
67389 2 34.1856 77.0239 9.9742
67390 2 38.0074 69.3546 8.29191
67391 2 38.1833 72.9438 8.28034
67392 2 38.0054 76.7161 8.34707
67393 2 36.9033 69.2018 10.5827
67394 2 36.9917 73.1829 11.0164
67395 2 37.2186 76.8922 10.789
67396 2 36.3522 71.0396 15.9168
67397 2 36.3551 75.0687 15.6046
67398 2 36.141 78.7137 15.6281
67399 2 35.694 69.1946 14.172
67400 2 35.6956 72.9893 13.8437
67401 2 35.3518 76.932 13.8864
67402 2 37.3213 71.0377 13.2723
67403 2 37.4905 74.8466 12.9232
67404 2 37.3147 78.9427 12.8862
67405 2 33.6872 70.7111 14.9815
67406 2 33.8157 75.109 14.7825
67407 2 33.5284 78.9917 14.4446
67408 2 34.5084 70.7767 12.0815
67409 2 34.4662 74.9091 12.1585
67410 2 34.4756 79.1071 11.8625
67411 2 30.4607 71.1554 7.18048
67412 2 30.1425 74.9423 7.12496
67413 2 30.2347 78.8444 6.95216
67414 2 30.7585 69.2058 9.13835
67415 2 30.6839 73.0613 9.08932
67416 2 30.9567 76.9352 8.69256
67417 2 29.4507 71.253 10.0628
67418 2 29.5091 74.9826 9.82835
67419 2 29.4553 78.9276 9.79839
67420 2 32.9824 71.0069 8.12841
67421 2 33.0285 74.7917 8.27469
67422 2 32.9742 78.9072 8.11242
67423 2 32.0995 71.3436 10.7923
67424 2 31.8798 74.9467 11.0504
67425 2 31.9137 78.8954 10.7197
67426 2 31.5629 69.4805 15.6744
67427 2 31.4776 73.1034 15.6109
67428 2 31.4038 77.2787 15.7663
67429 2 30.8541 71.2013 13.7552
67430 2 30.7189 75.1065 14.0673
67431 2 30.9662 78.9739 13.6693
67432 2 32.566 69.3117 12.945
67433 2 32.1173 73.1575 13.1955
67434 2 32.4144 76.9687 12.9997
67435 2 28.8295 69.4539 14.7097
67436 2 28.5956 73.2182 14.7674
67437 2 28.7482 77.0732 14.8521
67438 2 29.6085 69.4766 12.0909
67439 2 29.4185 73.3692 12.0899
67440 2 29.6565 76.9073 12.0647
68161 2 5.10695 80.9474 7.44242
68162 2 5.49923 84.8436 7.09824
68163 2 5.35907 88.594 7.32097
68164 2 5.93779 82.9391 9.07552
68165 2 5.7383 86.6157 9.1786
68166 2 6.07209 90.5329 9.07902
68167 2 4.61009 81.0039 10.45
68168 2 4.39232 84.6769 9.86035
68169 2 4.35992 88.8275 10.2785
68170 2 8.17612 80.5927 8.55632
68171 2 8.15334 84.8066 8.19228
68172 2 8.25514 88.7427 8.24093
68173 2 7.37526 80.6458 10.906
68174 2 7.18645 84.5357 11.0561
68175 2 7.24921 88.6311 10.865
68176 2 6.65295 83.0047 15.7027
68177 2 6.56176 86.7149 15.8375
68178 2 6.72752 90.7336 15.919
68179 2 6.08146 80.9693 13.9953
68180 2 6.06589 84.7537 13.851
68181 2 5.95065 88.7064 14.0306
68182 2 7.30585 82.8461 12.8573
68183 2 7.55781 86.8406 13.0145
68184 2 7.21367 90.7229 13.0064
68185 2 3.76592 82.5491 14.6576
68186 2 3.84872 86.6506 14.9672
68187 2 3.84622 90.7113 14.9256
68188 2 4.69697 82.946 12.1941
68189 2 4.6539 86.8382 12.0299
68190 2 4.39974 90.9859 12.0109
68191 2 0.407981 83.0272 7.36571
68192 2 0.321197 86.8867 7.48094
68193 2 0.555247 90.4668 7.08177
68194 2 1.14641 81.0696 9.17605
68195 2 0.875109 84.9298 8.93939
68196 2 0.883783 88.8411 9.01599
68197 2 -0.106721 83.0665 10.1723
68198 2 -0.42754 86.6022 10.0162
68199 2 -0.589369 90.8276 9.92669
68200 2 3.18046 83.1832 8.00977
68201 2 3.21611 86.723 8.34192
68202 2 3.19689 90.4859 8.33673
68203 2 2.42325 83.3365 10.8328
68204 2 2.26681 87.0307 11.0253
68205 2 2.38454 90.654 10.8889
68206 2 1.56991 80.8418 15.8754
68207 2 1.64866 84.8151 15.782
68208 2 1.29955 88.6362 15.8271
68209 2 1.02052 82.887 13.9557
68210 2 0.960014 86.7591 14.1092
68211 2 1.05749 90.7962 14.1666
68212 2 2.46435 80.8117 12.969
68213 2 2.63702 84.9989 13.1225
68214 2 2.2633 88.8405 13.1957
52805 2 6.12656 86.6752 -0.334992
4036 1 6.6014 80.6728 -0.154403
4090 1 11.8103 82.9501 -0.382133
68218 2 -0.321517 81.0327 12.2853
68219 2 -0.492443 84.8398 12.1156
68220 2 -0.553942 88.5355 12.1687
68221 2 15.3139 80.7431 7.22304
68222 2 15.3064 84.5935 7.39398
68223 2 15.4232 88.5788 7.35409
68224 2 15.8183 82.7592 9.1614
68225 2 15.9933 86.6203 9.02225
68226 2 16.1295 90.5527 9.03843
68227 2 14.3441 80.9118 9.87014
68228 2 14.4899 84.6678 10.0845
68229 2 14.3259 88.5743 9.78142
68230 2 17.9948 80.9627 8.34253
68231 2 17.9882 84.5389 8.24896
68232 2 18.3813 88.5823 8.18381
68233 2 17.1263 80.9396 11.0135
68234 2 17.1132 84.3557 11.1608
68235 2 17.0636 88.4062 10.939
68236 2 16.2326 82.8396 15.8772
68237 2 16.4307 86.6597 15.8276
68238 2 16.7311 90.5405 15.5961
68239 2 15.9475 81.0625 14.0736
68240 2 15.9338 84.6203 13.9981
68241 2 15.9566 88.7461 14.0859
68242 2 17.5614 82.8576 13.1793
68243 2 17.4307 86.5637 13.1495
68244 2 17.3221 90.6922 13.0168
68245 2 13.7083 82.7861 14.8335
68246 2 13.7987 86.5654 15.0744
68247 2 13.733 91.0185 14.9531
68248 2 14.5662 82.8609 11.9589
68249 2 14.7279 86.7071 12.023
68250 2 14.5728 90.7381 12.4927
68251 2 9.92989 82.6469 7.16867
68252 2 10.2314 86.4027 7.30348
68253 2 10.416 90.6926 7.36822
68254 2 11.222 80.9505 9.18035
68255 2 10.9062 84.6807 9.13161
68256 2 10.9964 88.6532 9.344
68257 2 9.1819 82.7058 10.0412
68258 2 9.21445 86.667 10.0797
68259 2 9.41135 90.4101 10.1132
68260 2 13.0232 83.0055 8.16937
68261 2 13.0687 86.6269 8.22703
68262 2 13.4005 90.6372 8.36839
68263 2 12.0692 83.0305 10.8602
68264 2 12.2057 86.732 10.9767
68265 2 12.2808 90.4273 11.2141
68266 2 11.4938 80.8459 16.0833
68267 2 11.4632 84.7359 15.7407
68268 2 11.6509 88.6317 15.7471
68269 2 11.0104 82.8784 13.926
68270 2 10.8192 86.6404 13.889
68271 2 10.6299 90.594 14.2032
68272 2 12.4586 80.8262 12.7724
68273 2 12.4393 84.938 12.8323
68274 2 12.4808 88.6694 13.2047
68275 2 8.84805 81.1446 15.0191
68276 2 8.76027 85.0362 14.8157
68277 2 8.78005 88.6939 14.7073
68278 2 9.55612 80.8261 12.4058
68279 2 9.49425 84.6019 12.2797
68280 2 9.65157 88.4904 11.946
68281 2 25.342 80.8595 7.44812
68282 2 25.1904 84.7921 7.48465
68283 2 24.9005 88.6972 7.32679
68284 2 26.184 82.8911 9.00439
68285 2 25.843 86.7045 9.00837
68286 2 25.7658 90.5666 9.21762
68287 2 24.4205 80.8643 9.91162
68288 2 24.3932 84.9342 10.1241
68289 2 24.3463 88.4098 9.93301
68290 2 27.9764 80.8943 8.204
68291 2 27.9104 85.1784 8.13375
68292 2 28.0528 88.5763 8.23328
68293 2 27.2147 80.9447 10.949
68294 2 27.3135 84.6549 10.9226
68295 2 27.0749 88.7201 10.8616
68296 2 26.6585 82.9615 15.7437
68297 2 26.2327 86.9252 15.6652
68298 2 26.4696 90.7135 15.8487
68299 2 25.8147 80.8652 14.2519
68300 2 25.8046 84.9048 14.0334
68301 2 25.8931 88.8459 13.5713
68302 2 27.3258 82.7994 13.2065
68303 2 27.3848 86.6644 13.1202
68304 2 27.5225 90.8105 12.978
68305 2 23.7419 82.6272 14.7566
68306 2 23.7766 86.734 14.7804
68307 2 23.6213 90.688 14.9443
68308 2 24.516 82.7064 12.3462
68309 2 24.6462 86.5714 12.0967
68310 2 24.4403 90.7284 12.3713
68311 2 20.3191 82.8083 7.26678
68312 2 20.4421 86.5659 7.42801
68313 2 20.3274 90.4965 7.37453
68314 2 21.095 80.861 9.11371
68315 2 20.7714 84.7091 9.09704
68316 2 21.0143 88.6594 8.9653
68317 2 19.6293 82.879 10.1284
68318 2 19.6121 86.9301 10.0403
68319 2 19.3776 90.5544 10.2116
68320 2 23.2552 82.8785 8.39701
68321 2 23.0942 86.8638 8.07466
68322 2 22.9985 90.7015 8.20176
68323 2 22.4374 82.5651 10.6189
68324 2 22.2294 86.7333 10.9345
68325 2 22.1747 90.4566 11.0294
68326 2 21.3945 80.8156 15.8185
68327 2 21.4835 84.7353 15.7382
68328 2 21.3788 88.5926 15.8803
68329 2 20.9084 82.8849 13.7828
68330 2 20.4854 86.8742 13.83
68331 2 20.9773 90.6573 14.0325
68332 2 22.2734 80.8513 13.0429
68333 2 22.3515 84.8756 13.0403
68334 2 22.1581 88.6948 12.9247
68335 2 18.7032 80.8964 15.0651
68336 2 18.5942 84.5518 14.7225
68337 2 18.3424 88.5576 14.6775
68338 2 19.4697 80.9674 12.2634
68339 2 19.7342 84.6945 12.0553
68340 2 19.2278 88.5738 12.397
68341 2 35.1922 80.9368 6.98938
68342 2 35.216 84.8549 7.35834
68343 2 34.9067 88.72 7.34614
68344 2 36.0306 82.8527 9.18615
68345 2 35.8146 86.7433 8.88452
68346 2 35.9247 90.6684 8.98217
68347 2 34.1799 80.8196 9.69634
68348 2 34.0177 85.0109 10.0379
68349 2 34.5184 88.743 10.1417
12152 1 9.79272 61.465 7.15875
68351 2 37.9076 84.6345 8.05676
68352 2 37.8822 88.8942 8.10923
68353 2 36.8114 80.9207 10.9335
68354 2 37.0373 85.079 10.8286
68355 2 37.2278 88.6865 10.8993
68356 2 36.2946 82.6784 15.5977
68357 2 36.2274 86.8689 15.6538
68358 2 36.3249 90.5696 15.8762
68359 2 35.4826 80.6476 13.7493
68360 2 35.7007 84.7702 13.93
68361 2 35.7812 88.7157 13.8344
68362 2 37.1407 82.7903 12.6869
68363 2 37.3675 86.7791 13.07
68364 2 37.2363 90.6477 13.0951
68365 2 33.5728 82.9127 14.6714
68366 2 33.3483 86.8957 14.7438
68367 2 33.6578 90.9662 14.8199
68368 2 34.3864 82.5505 12.0922
68369 2 34.2844 86.9732 12.09
68370 2 34.4898 90.8338 12.2576
68371 2 30.0143 82.8701 7.03258
68372 2 30.2337 86.7801 7.22702
68373 2 30.2788 90.5446 7.34663
68374 2 30.6772 80.8491 8.94207
68375 2 30.6626 84.8071 8.98484
68376 2 31.0545 88.7124 9.13184
68377 2 29.3657 82.7865 9.99555
68378 2 29.1494 86.7519 10.2126
68379 2 29.1235 90.7717 10.1727
68380 2 33.0904 82.7168 8.51656
68381 2 32.7199 86.8523 7.95614
68382 2 33.0302 90.702 8.3236
68383 2 32.1987 83.1138 10.9044
68384 2 32.0175 86.8552 11.0667
68385 2 32.1439 90.7445 11.0432
68386 2 31.5512 81.0849 15.9619
68387 2 31.1574 84.9323 15.7629
68388 2 31.2149 88.6166 15.5773
68389 2 30.8145 82.9026 14.0669
68390 2 30.7625 86.8023 13.9162
68391 2 30.6285 90.6611 13.855
68392 2 32.0565 81.061 12.77
68393 2 32.3744 84.8497 13.0398
68394 2 32.2531 88.8331 13.1515
68395 2 28.6413 80.7082 14.9973
68396 2 28.6536 84.8024 14.8163
68397 2 28.4884 88.7181 14.6441
68398 2 29.4021 81.0403 12.1784
68399 2 29.5014 84.7777 12.1662
68400 2 29.492 88.9714 12.1219
81603 2 5.35761 65.4127 17.092
81605 2 5.90782 63.4967 18.7918
81606 2 5.7051 67.2799 18.8905
81609 2 5.19869 65.2867 20.7221
81612 2 7.8219 65.2726 17.5051
81615 2 7.7704 65.6766 19.95
81623 2 6.59793 63.3054 21.8178
81624 2 6.39606 67.3315 22.1691
81629 2 4.02173 62.8799 22.2503
81630 2 3.81298 67.5419 22.7496
81632 2 0.147789 63.5088 16.8316
81633 2 -0.11772 66.9837 16.9628
81636 2 1.02179 65.2878 19.0301
81638 2 0.237038 63.4382 20.6503
81639 2 0.202957 67.1976 20.7555
81641 2 2.9165 63.7446 17.5572
81642 2 2.8372 67.2848 17.6161
81644 2 2.89953 62.8909 19.9173
81645 2 2.93804 67.2504 20.2837
52984 2 35.9083 82.8205 -0.532252
3515 1 11.6198 74.9603 -0.288232
81663 2 15.2773 65.2682 17.1126
81665 2 15.6284 63.3447 18.8069
81666 2 15.8337 67.3444 18.7779
81669 2 15.0536 65.4988 20.3576
81672 2 18.0065 65.5917 17.1424
81675 2 17.8851 65.5211 19.8309
81683 2 16.4924 63.1351 21.9166
81684 2 16.5297 67.4499 22.1012
81689 2 13.7174 63.0253 22.4228
81690 2 13.9395 67.2348 22.4336
81692 2 10.1356 63.3267 16.917
81693 2 9.93711 67.2208 16.9468
81696 2 10.5446 65.1763 18.7177
81698 2 10.0626 63.3666 20.6247
81699 2 9.9384 67.2201 20.5731
81701 2 12.7451 63.8286 17.6386
81702 2 12.7528 67.1626 17.309
81704 2 12.7601 63.3006 20.2012
81705 2 12.7997 67.4662 19.7572
81714 2 11.4943 65.2741 22.0038
81720 2 8.7788 65.6045 22.2785
81723 2 25.2122 65.3592 16.6485
81725 2 25.6416 63.5169 18.6022
81726 2 25.6428 67.225 18.8557
81729 2 24.9535 65.6073 20.6478
81732 2 27.7297 65.239 17.5635
81735 2 27.6682 65.1714 20.1683
81743 2 26.2733 63.5353 22.0527
81744 2 26.2447 67.3857 21.858
81749 2 23.6318 63.3725 22.4084
81750 2 23.5022 67.4577 22.2803
81752 2 20.0035 63.4274 17.3323
81753 2 20.4193 67.4116 16.9929
81756 2 20.7325 65.5474 19.0222
81758 2 19.5554 63.3002 20.3962
81759 2 19.9312 67.5751 20.4335
81761 2 22.6674 63.24 17.5255
81762 2 22.8937 67.1963 17.611
81764 2 22.81 63.5698 20.267
81765 2 22.7376 67.6735 20.0578
81774 2 21.3259 65.4423 21.8632
81780 2 18.6315 65.1685 22.4265
81783 2 34.8881 65.1687 17.0655
81785 2 35.6562 63.3625 18.8354
81786 2 35.8233 67.1846 18.9349
81789 2 35.0882 65.2817 20.5043
81792 2 37.6651 65.4159 17.6979
81795 2 37.5489 65.0584 20.2601
81803 2 36.2303 63.3575 22.1786
81804 2 36.4165 67.224 22.1896
81809 2 33.6771 63.582 22.3115
81810 2 33.6429 67.3344 22.6191
81812 2 30.1182 63.5683 17.2369
81813 2 29.9914 67.4962 16.9259
81816 2 30.4211 65.3237 18.9152
81818 2 30.1446 63.3264 20.6816
81819 2 29.7251 67.3647 20.6845
81821 2 32.6031 63.6948 17.4475
81822 2 32.6646 67.2544 17.6616
81824 2 32.8916 63.5483 20.0249
81825 2 32.7583 66.8625 20.0419
81834 2 31.2209 65.3618 22.149
81840 2 28.7202 65.0796 22.4645
82561 2 5.15029 69.0893 17.1994
82562 2 5.17973 73.1678 16.9904
82563 2 5.15084 76.9646 17.01
82564 2 6.03767 71.1261 18.6077
82565 2 5.42545 75.2637 18.7493
82566 2 5.56221 78.9116 18.8285
82567 2 5.37025 69.2785 20.6741
82568 2 4.92759 72.9551 20.2605
82569 2 4.99724 77.0031 20.7217
82570 2 8.08274 69.1217 17.7976
82571 2 7.82627 73.1544 17.8141
82572 2 7.65304 76.8498 17.6076
82573 2 7.71559 69.325 20.2886
82574 2 7.75753 72.9899 20.5082
82575 2 7.90107 76.7715 19.9282
82582 2 6.47657 71.0284 22.6524
82583 2 6.4363 74.9382 22.0716
82584 2 6.4489 79.0016 22.123
82588 2 3.68923 71.236 22.4351
82589 2 3.71347 74.812 22.4233
82590 2 3.96789 79.1614 22.3023
82591 2 0.426795 71.0019 17.0396
82592 2 0.17681 75.0432 16.7437
82593 2 0.271072 79.1556 17.3395
82594 2 0.969424 68.9396 18.7132
82595 2 0.701536 72.7629 18.6219
82596 2 0.923581 76.7487 18.6107
82597 2 0.0893981 71.0598 20.7533
82598 2 0.0872311 74.9783 20.4341
82599 2 0.00675045 78.8384 20.2262
82600 2 3.07873 71.2479 17.7051
82601 2 2.96374 74.8169 17.5596
82602 2 2.88282 78.667 17.5868
82603 2 2.84773 70.8485 20.1997
82604 2 2.83588 75.1124 20.0083
82605 2 2.77881 78.9208 20.2127
82612 2 1.42458 69.0368 22.251
82613 2 1.20358 73.0482 21.9727
82614 2 1.5047 77.0388 21.9099
3587 1 31.5427 75.1552 -0.284042
82619 2 -1.23263 72.8625 22.5256
82620 2 -1.19172 76.7323 22.5927
82621 2 15.3002 69.0867 16.8883
82622 2 15.0907 72.8073 16.9645
82623 2 14.9366 77.0569 16.9161
82624 2 15.6901 71.0196 19.0104
82625 2 15.7055 74.9971 18.6674
82626 2 15.6367 79.0217 18.8991
82627 2 15.107 69.2008 20.7488
82628 2 15.2135 73.2847 20.6884
82629 2 15.3769 76.9188 20.4681
82630 2 17.9479 69.3312 17.5929
82631 2 17.7049 72.7953 17.5991
82632 2 17.9209 76.8485 17.6483
82633 2 17.8304 69.3444 20.0289
82634 2 17.7344 73.3408 20.0082
82635 2 17.9429 77.048 20.1202
82642 2 16.6236 71.2019 21.973
82643 2 16.6625 75.0576 22.03
82644 2 16.3944 79.1286 21.9434
82648 2 13.6615 71.1198 22.3447
82649 2 13.8991 74.9844 22.5715
82650 2 13.8041 78.7056 22.3942
82651 2 10.0996 70.9645 17.0887
82652 2 9.84927 75.2317 17.1002
82653 2 10.133 78.8369 17.0944
82654 2 10.9528 69.1283 18.8983
82655 2 10.4962 73.1363 18.9227
82656 2 10.387 77.0251 19.0736
82657 2 10.1852 71.201 20.5904
82658 2 10.1024 74.9781 20.8621
82659 2 10.262 78.8084 20.8322
82660 2 12.8008 70.8897 17.47
82661 2 12.8178 75.2356 17.7379
82662 2 12.7685 79.0835 17.7282
82663 2 12.7319 71.3529 20.0031
82664 2 12.9275 74.8903 20.2597
82665 2 12.8423 78.736 20.324
82672 2 11.4969 69.0924 22.0818
82673 2 11.1314 73.0351 21.9611
82674 2 11.5158 77.0263 22.2355
82678 2 9.04044 69.4612 22.4226
82679 2 8.96889 73.3395 22.683
82680 2 8.5724 76.9014 22.6103
82681 2 25.3153 69.3895 16.8754
82682 2 25.0871 73.4078 16.6297
82683 2 25.0239 77.3089 17.3569
82684 2 25.6983 71.3502 18.7336
82685 2 25.8028 74.9317 18.7393
82686 2 26.003 78.8615 19.1186
82687 2 25.0616 69.3583 20.2481
82688 2 25.4096 73.0565 20.6322
82689 2 25.0034 77.1213 20.6274
82690 2 27.8224 69.068 17.3795
82691 2 27.9339 72.9626 17.5584
82692 2 27.901 77.2407 17.8127
82693 2 27.8241 69.3929 19.9561
82694 2 27.9768 72.8655 20.1848
82695 2 27.7018 76.674 20.3502
82702 2 26.1254 70.8981 21.9815
82703 2 26.3763 74.9512 22.1695
82704 2 26.5753 78.9513 22.214
82708 2 23.7302 71.0399 22.2734
82709 2 23.5623 75.0532 22.4354
82710 2 23.8306 78.8336 22.5235
82711 2 19.7809 71.0684 16.9758
82712 2 20.1288 74.9552 16.8633
82713 2 19.8674 79.0148 17.2256
82714 2 20.9499 69.3339 18.7702
82715 2 20.5466 73.0914 18.6746
82716 2 20.5503 77.0703 18.8969
82717 2 20.2529 71.2036 20.5422
82718 2 20.364 74.9985 20.5557
82719 2 19.9078 79.1036 20.6822
82720 2 22.8314 71.1623 17.3728
82721 2 22.8136 75.3129 17.5221
82722 2 22.4529 78.9457 17.4597
82723 2 22.7707 71.2408 19.8697
82724 2 22.9688 75.2962 19.7662
82725 2 23.0299 79.4865 19.9546
82732 2 21.1863 69.469 22.1405
82733 2 21.6007 73.0901 22.1346
82734 2 21.4123 77.0472 21.9353
82738 2 18.6486 69.2714 22.6345
82739 2 18.7035 72.9181 22.4694
82740 2 18.8577 77.4631 22.5485
82741 2 34.8118 69.1912 16.9735
82742 2 35.2363 73.1967 16.797
82743 2 34.9014 77.0148 16.86
82744 2 35.5705 71.2736 18.8971
82745 2 35.4396 75.0891 18.7451
82746 2 35.4982 79.0677 18.7847
82747 2 34.9566 69.0329 20.6026
82748 2 35.1331 73.3256 20.64
82749 2 35.1439 76.9886 20.3249
82750 2 37.6494 69.0888 17.5779
82751 2 37.818 73.4144 17.5154
82752 2 37.9009 77.3239 17.2542
82753 2 37.5402 69.2189 20.2747
3552 1 21.4889 79.0682 -0.245497
82755 2 37.7601 76.6272 19.9306
82762 2 36.0638 71.1621 22.1143
82763 2 36.5104 75.0055 22.4751
82764 2 36.3417 78.826 21.9763
82768 2 33.5479 71.1359 22.6004
82769 2 33.6953 74.9446 22.4206
82770 2 33.7975 78.9555 22.5001
82771 2 30.0998 71.2307 16.9667
82772 2 30.238 74.9311 16.7543
82773 2 30.0369 79.0176 17.1831
82774 2 30.4867 69.5169 18.7651
82775 2 30.6558 73.0854 18.7424
82776 2 30.72 76.9827 18.5659
82777 2 30.1549 71.2437 20.7642
82778 2 30.2577 75.0477 20.4739
82779 2 29.6609 78.8639 20.2235
82780 2 33.0851 71.371 17.6669
82781 2 32.8144 75.0212 17.4369
82782 2 32.7228 78.7673 17.5656
82783 2 32.9336 71.1886 20.209
82784 2 32.8624 75.0111 20.0886
82785 2 32.6806 78.8785 20.1731
82792 2 31.5213 69.2094 21.9652
82793 2 31.4057 73.0038 22.3902
82794 2 31.5575 76.9906 21.984
82798 2 28.6423 69.1817 22.3443
82799 2 28.516 73.0325 22.5522
82800 2 28.7033 76.7995 22.4701
83521 2 5.18992 80.8996 16.8881
83522 2 5.06307 84.7527 16.8471
83523 2 4.89651 89.0237 17.0836
83524 2 6.14509 82.6914 18.9862
83525 2 5.41744 87.1009 18.6734
83526 2 5.57752 90.8583 18.7903
83527 2 5.26623 80.9396 20.4322
83528 2 5.25542 84.7575 20.5401
83529 2 5.15813 88.7401 20.892
83530 2 8.06035 80.7813 17.715
83531 2 7.86123 84.5678 17.5807
83532 2 7.91903 88.7201 17.5061
83533 2 7.79729 80.4627 20.1236
83534 2 7.95787 84.7236 20.1954
83535 2 8.04237 88.6982 20.1921
83542 2 6.28209 82.5455 22.2527
83543 2 6.36668 86.6493 22.1312
83544 2 6.71234 90.5824 21.9341
83548 2 3.76473 83.1277 22.4738
83549 2 3.98868 86.5763 22.5411
83550 2 3.91587 90.7613 22.5172
83551 2 -0.0477192 82.7652 16.9984
83552 2 0.154828 86.73 17.2971
83553 2 -0.040163 90.6238 16.7036
83554 2 1.27899 80.8978 19.033
83555 2 0.901296 84.781 19.0415
83556 2 0.515322 88.7331 18.5348
83557 2 0.421541 82.7177 20.6774
83558 2 0.136343 86.6223 20.6969
83559 2 0.187608 90.5528 20.5854
83560 2 3.01976 83.0096 17.661
83561 2 2.80596 86.7914 17.7517
83562 2 2.76143 90.7477 17.5601
83563 2 3.03444 82.8363 20.2827
83564 2 3.01378 86.3303 20.239
83565 2 2.99952 90.5912 20.126
83572 2 1.6594 80.7311 22.1358
83573 2 1.40371 84.8652 22.1046
83574 2 1.64665 88.7331 22.0678
12236 1 30.3895 61.4131 13.7928
83579 2 -1.1646 84.3812 22.648
83580 2 -1.14103 88.6454 22.3973
83581 2 15.0616 80.8135 17.0006
83582 2 15.0421 84.8818 17.2423
83583 2 14.9951 88.526 17.0678
83584 2 15.606 82.8571 18.7459
83585 2 15.951 86.6836 18.998
83586 2 15.6921 90.3854 18.8415
83587 2 15.0198 80.865 20.6716
83588 2 15.4953 84.8232 20.3905
83589 2 14.9502 88.4736 20.5558
83590 2 17.8097 81.0215 17.6953
83591 2 17.7938 84.821 17.5291
83592 2 17.7146 88.6146 17.6561
83593 2 17.8328 81.3134 20.0752
[truncated: 3,517,221 more chars]
