# Supplementary material for: Layer-by-layer phase transformation in Ti3O5 revealed by machine-learning molecular dynamics simulations
Source: Nat Commun. 2024 Apr 9;15:3079. doi: 10.1038/s41467-024-47422-1 (PMC11004112; doi:10.1038/s41467-024-47422-1)
Supplement: Supplementary file 4 — Supplementary Dataset 1 [file 41467_2024_47422_MOESM4_ESM.zip › Supplementary Data/Figure5a-structure.vasp]

POSCAR generated by GPIO
  1
29.471806499843368 0 0
0 3.8515375246155523 0
-0.6532807640507889 0 28.095297868729745
  Ti  O   
  108 180
Cartesian
 1.274531876412687  0  0.4226061097394413
 1.0567716217290906  0  9.787705399316023
 0.8390113670454942  0  19.152804688892605
 11.098467376360475  0  0.4226061097394413
 10.880707121676878  0  9.787705399316023
 10.662946866993282  0  19.152804688892605
 20.922402876308265  0  0.4226061097394413
 20.704642621624668  0  9.787705399316023
 20.48688236694107  0  19.152804688892605
 6.1864996263865795  1.9257687623077762  0.4226061097394413
 5.968739371702983  1.9257687623077762  9.787705399316023
 5.750979117019386  1.9257687623077762  19.152804688892605
 16.010435126334368  1.9257687623077762  0.4226061097394413
 15.792674871650771  1.9257687623077762  9.787705399316023
 15.574914616967176  1.9257687623077762  19.152804688892605
 25.83437062628216  1.9257687623077762  0.4226061097394413
 25.61661037159856  1.9257687623077762  9.787705399316023
 25.398850116914964  1.9257687623077762  19.152804688892605
 7.612624578483272  -3.8515375246155523e-16  2.451791533568062
 7.394864323799675  -3.8515375246155523e-16  11.816890823144643
 7.177104069116079  -3.8515375246155523e-16  21.181990112721223
 17.436560078431057  -3.8515375246155523e-16  2.451791533568062
 17.218799823747464  -3.8515375246155523e-16  11.816890823144643
 17.001039569063867  -3.8515375246155523e-16  21.181990112721223
 27.260495578378844  -3.8515375246155523e-16  2.451791533568062
 27.04273532369525  -3.8515375246155523e-16  11.816890823144643
 26.824975069011654  -3.8515375246155523e-16  21.181990112721223
 2.7006568285093757  1.9257687623077757  2.451791533568062
 2.4828965738257796  1.9257687623077757  11.816890823144643
 2.265136319142183  1.9257687623077757  21.181990112721223
 12.524592328457164  1.9257687623077757  2.451791533568062
 12.306832073773567  1.9257687623077757  11.816890823144643
 12.089071819089972  1.9257687623077757  21.181990112721223
 22.34852782840495  1.9257687623077757  2.451791533568062
 22.130767573721357  1.9257687623077757  11.816890823144643
 21.91300731903776  1.9257687623077757  21.181990112721223
 0.47796132518701606  0  3.3807217479171467
 0.2602010705034198  0  12.745821037493727
 0.04244081581982351  0  22.11092032707031
 10.301896825134804  0  3.3807217479171467
 10.084136570451207  0  12.745821037493727
 9.86637631576761  0  22.11092032707031
 20.12583232508259  0  3.3807217479171467
 19.908072070398994  0  12.745821037493727
 19.6903118157154  0  22.11092032707031
 5.389929075160908  1.9257687623077757  3.3807217479171467
 5.172168820477312  1.9257687623077757  12.745821037493727
 4.954408565793716  1.9257687623077757  22.11092032707031
 15.213864575108696  1.9257687623077757  3.3807217479171467
 14.996104320425099  1.9257687623077757  12.745821037493727
 14.778344065741502  1.9257687623077757  22.11092032707031
 25.03780007505648  1.9257687623077757  3.3807217479171467
 24.820039820372884  1.9257687623077757  12.745821037493727
 24.60227956568929  1.9257687623077757  22.11092032707031
 8.331643368851509  -3.8515375246155523e-16  8.94249317983714
 8.113883114167912  -3.8515375246155523e-16  18.30759246941372
 7.896122859484316  -3.8515375246155523e-16  27.6726917589903
 18.155578868799296  -3.8515375246155523e-16  8.94249317983714
 17.937818614115702  -3.8515375246155523e-16  18.30759246941372
 17.720058359432105  -3.8515375246155523e-16  27.6726917589903
 27.979514368747086  -3.8515375246155523e-16  8.94249317983714
 27.761754114063493  -3.8515375246155523e-16  18.30759246941372
 27.543993859379896  -3.8515375246155523e-16  27.6726917589903
 3.419675618877612  1.9257687623077753  8.94249317983714
 3.201915364194016  1.9257687623077753  18.30759246941372
 2.9841551095104197  1.9257687623077753  27.6726917589903
 13.2436111188254  1.9257687623077753  8.94249317983714
 13.025850864141804  1.9257687623077753  18.30759246941372
 12.808090609458207  1.9257687623077753  27.6726917589903
 23.067546618773193  1.9257687623077753  8.94249317983714
 22.8497863640896  1.9257687623077753  18.30759246941372
 22.632026109406002  1.9257687623077753  27.6726917589903
 1.9935506667809209  0  6.913307756008521
 1.7757904120973245  0  16.2784070455851
 1.5580301574137283  0  25.643506335161682
 11.81748616672871  0  6.913307756008521
 11.599725912045113  0  16.2784070455851
 11.381965657361516  0  25.643506335161682
 21.6414216666765  0  6.913307756008521
 21.423661411992903  0  16.2784070455851
 21.205901157309306  0  25.643506335161682
 6.905518416754814  1.9257687623077757  6.913307756008521
 6.687758162071217  1.9257687623077757  16.2784070455851
 6.469997907387621  1.9257687623077757  25.643506335161682
 16.729453916702603  1.9257687623077757  6.913307756008521
 16.511693662019006  1.9257687623077757  16.2784070455851
 16.29393340733541  1.9257687623077757  25.643506335161682
 26.553389416650397  1.9257687623077757  6.913307756008521
 26.3356291619668  1.9257687623077757  16.2784070455851
 26.117868907283203  1.9257687623077757  25.643506335161682
 9.128213920077176  -3.8515375246155523e-16  5.984377541659434
 8.910453665393579  -3.8515375246155523e-16  15.349476831236014
 8.692693410709984  -3.8515375246155523e-16  24.7145761208126
 18.952149420024966  -3.8515375246155523e-16  5.984377541659434
 18.73438916534137  -3.8515375246155523e-16  15.349476831236014
 18.516628910657772  -3.8515375246155523e-16  24.7145761208126
 28.776084919972753  -3.8515375246155523e-16  5.984377541659434
 28.558324665289156  -3.8515375246155523e-16  15.349476831236014
 28.34056441060556  -3.8515375246155523e-16  24.7145761208126
 4.216246170103283  1.9257687623077757  5.984377541659434
 3.998485915419687  1.9257687623077757  15.349476831236014
 3.7807256607360906  1.9257687623077757  24.7145761208126
 14.040181670051071  1.9257687623077757  5.984377541659434
 13.822421415367474  1.9257687623077757  15.349476831236014
 13.604661160683879  1.9257687623077757  24.7145761208126
 23.86411716999886  1.9257687623077757  5.984377541659434
 23.646356915315263  1.9257687623077757  15.349476831236014
 23.428596660631666  1.9257687623077757  24.7145761208126
 6.611568066250844  0  0.5029279259195654
 6.393807811567248  0  9.868027215496143
 6.176047556883651  0  19.233126505072725
 16.435503566198634  0  0.5029279259195654
 16.217743311515036  0  9.868027215496143
 15.99998305683144  0  19.233126505072725
 26.25943906614642  0  0.5029279259195654
 26.041678811462823  0  9.868027215496143
 25.823918556779226  0  19.233126505072725
 1.6996003162769482  1.9257687623077757  0.5029279259195654
 1.4818400615933518  1.9257687623077757  9.868027215496143
 1.2640798069097556  1.9257687623077757  19.233126505072725
 11.52353581622474  1.9257687623077757  0.5029279259195654
 11.305775561541145  1.9257687623077757  9.868027215496143
 11.088015306857548  1.9257687623077757  19.233126505072725
 21.347471316172527  1.9257687623077757  0.5029279259195654
 21.12971106148893  1.9257687623077757  9.868027215496143
 20.911950806805333  1.9257687623077757  19.233126505072725
 2.3279252720291965  0  2.281126091293826
 2.1101650173456  0  11.646225380870407
 1.8924047626620037  0  21.011324670446985
 12.151860771976983  0  2.281126091293826
 11.934100517293388  0  11.646225380870407
 11.71634026260979  0  21.011324670446985
 21.975796271924775  0  2.281126091293826
 21.758036017241178  0  11.646225380870407
 21.54027576255758  0  21.011324670446985
 7.239893022003092  1.9257687623077762  2.281126091293826
 7.022132767319496  1.9257687623077762  11.646225380870407
 6.8043725126359  1.9257687623077762  21.011324670446985
 17.06382852195088  1.9257687623077762  2.281126091293826
 16.846068267267285  1.9257687623077762  11.646225380870407
 16.628308012583688  1.9257687623077762  21.011324670446985
 26.887764021898672  1.9257687623077762  2.281126091293826
 26.670003767215075  1.9257687623077762  11.646225380870407
 26.452243512531478  1.9257687623077762  21.011324670446985
 5.7203647970071625  -3.8515375246155523e-16  3.1906112379911575
 5.502604542323566  -3.8515375246155523e-16  12.555710527567738
 5.28484428763997  -3.8515375246155523e-16  21.92080981714432
 15.544300296954951  -3.8515375246155523e-16  3.1906112379911575
 15.326540042271354  -3.8515375246155523e-16  12.555710527567738
 15.108779787587757  -3.8515375246155523e-16  21.92080981714432
 25.36823579690274  -3.8515375246155523e-16  3.1906112379911575
 25.150475542219148  -3.8515375246155523e-16  12.555710527567738
 24.93271528753555  -3.8515375246155523e-16  21.92080981714432
 0.8083970470332696  1.9257687623077753  3.1906112379911575
 0.5906367923496734  1.9257687623077753  12.555710527567738
 0.372876537666077  1.9257687623077753  21.92080981714432
 10.63233254698106  1.9257687623077753  3.1906112379911575
 10.414572292297462  1.9257687623077753  12.555710527567738
 10.196812037613865  1.9257687623077753  21.92080981714432
 20.456268046928844  1.9257687623077753  3.1906112379911575
 20.23850779224525  1.9257687623077753  12.555710527567738
 20.020747537561654  1.9257687623077753  21.92080981714432
 9.377070858097712  -7.703075049231105e-16  1.428966161030472
 9.159310603414115  -7.703075049231105e-16  10.794065450607052
 8.94155034873052  -7.703075049231105e-16  20.15916474018363
 19.2010063580455  -7.703075049231105e-16  1.428966161030472
 18.983246103361907  -7.703075049231105e-16  10.794065450607052
 18.76548584867831  -7.703075049231105e-16  20.15916474018363
 29.024941857993287  -7.703075049231105e-16  1.428966161030472
 28.807181603309694  -7.703075049231105e-16  10.794065450607052
 28.589421348626097  -7.703075049231105e-16  20.15916474018363
 4.465103108123819  1.9257687623077757  1.428966161030472
 4.247342853440223  1.9257687623077757  10.794065450607052
 4.029582598756627  1.9257687623077757  20.15916474018363
 14.289038608071609  1.9257687623077757  1.428966161030472
 14.071278353388012  1.9257687623077757  10.794065450607052
 13.853518098704416  1.9257687623077757  20.15916474018363
 24.112974108019394  1.9257687623077757  1.428966161030472
 23.8952138533358  1.9257687623077757  10.794065450607052
 23.677453598652203  1.9257687623077757  20.15916474018363
 8.474940484677349  -3.8515375246155523e-16  4.133733498479494
 8.257180229993752  -3.8515375246155523e-16  13.498832788056074
 8.039419975310155  -3.8515375246155523e-16  22.863932077632654
 18.298875984625138  -3.8515375246155523e-16  4.133733498479494
 18.08111572994154  -3.8515375246155523e-16  13.498832788056074
 17.863355475257944  -3.8515375246155523e-16  22.863932077632654
 28.122811484572928  -3.8515375246155523e-16  4.133733498479494
 27.90505122988933  -3.8515375246155523e-16  13.498832788056074
 27.687290975205734  -3.8515375246155523e-16  22.863932077632654
 3.562972734703453  1.9257687623077753  4.133733498479494
 3.345212480019857  1.9257687623077753  13.498832788056074
 3.1274522253362607  1.9257687623077753  22.863932077632654
 13.386908234651246  1.9257687623077753  4.133733498479494
 13.169147979967649  1.9257687623077753  13.498832788056074
 12.951387725284052  1.9257687623077753  22.863932077632654
 23.21084373459903  1.9257687623077753  4.133733498479494
 22.993083479915434  1.9257687623077753  13.498832788056074
 22.775323225231837  1.9257687623077753  22.863932077632654
 2.9946071790133484  0  8.862171363657017
 2.776846924329752  0  18.2272706532336
 2.559086669646156  0  27.592369942810183
 12.818542678961135  0  8.862171363657017
 12.600782424277538  0  18.2272706532336
 12.383022169593943  0  27.592369942810183
 22.642478178908924  0  8.862171363657017
 22.424717924225327  0  18.2272706532336
 22.20695766954173  0  27.592369942810183
 7.906574928987244  1.9257687623077757  8.862171363657017
 7.688814674303647  1.9257687623077757  18.2272706532336
 7.471054419620051  1.9257687623077757  27.592369942810183
 17.73051042893503  1.9257687623077757  8.862171363657017
 17.512750174251433  1.9257687623077757  18.2272706532336
 17.294989919567836  1.9257687623077757  27.592369942810183
 27.55444592888282  1.9257687623077757  8.862171363657017
 27.336685674199224  1.9257687623077757  18.2272706532336
 27.118925419515627  1.9257687623077757  27.592369942810183
 7.278249973234995  -3.8515375246155523e-16  7.083973198282758
 7.060489718551398  -3.8515375246155523e-16  16.44907248785934
 6.842729463867802  -3.8515375246155523e-16  25.814171777435917
 17.102185473182782  -3.8515375246155523e-16  7.083973198282758
 16.88442521849919  -3.8515375246155523e-16  16.44907248785934
 16.66666496381559  -3.8515375246155523e-16  25.814171777435917
 26.92612097313057  -3.8515375246155523e-16  7.083973198282758
 26.708360718446976  -3.8515375246155523e-16  16.44907248785934
 26.49060046376338  -3.8515375246155523e-16  25.814171777435917
 2.366282223261103  1.9257687623077757  7.083973198282758
 2.1485219685775068  1.9257687623077757  16.44907248785934
 1.9307617138939104  1.9257687623077757  25.814171777435917
 12.190217723208892  1.9257687623077757  7.083973198282758
 11.972457468525295  1.9257687623077757  16.44907248785934
 11.7546972138417  1.9257687623077757  25.814171777435917
 22.014153223156676  1.9257687623077757  7.083973198282758
 21.796392968473082  1.9257687623077757  16.44907248785934
 21.578632713789485  1.9257687623077757  25.814171777435917
 3.885810448257027  0  6.174488051585425
 3.6680501935734307  0  15.539587341162008
 3.450289938889834  0  24.90468663073859
 13.709745948204814  0  6.174488051585425
 13.491985693521217  0  15.539587341162008
 13.274225438837622  0  24.90468663073859
 23.533681448152606  0  6.174488051585425
 23.31592119346901  0  15.539587341162008
 23.098160938785412  0  24.90468663073859
 8.797778198230922  1.9257687623077757  6.174488051585425
 8.580017943547325  1.9257687623077757  15.539587341162008
 8.36225768886373  1.9257687623077757  24.90468663073859
 18.621713698178713  1.9257687623077757  6.174488051585425
 18.403953443495116  1.9257687623077757  15.539587341162008
 18.18619318881152  1.9257687623077757  24.90468663073859
 28.4456491981265  1.9257687623077757  6.174488051585425
 28.227888943442903  1.9257687623077757  15.539587341162008
 28.010128688759306  1.9257687623077757  24.90468663073859
 0.22910438716647988  0  7.936133128546111
 0.011344132482883573  0  17.301232418122694
 -0.20641612220071276  0  26.666331707699275
 10.053039887114268  0  7.936133128546111
 9.835279632430671  0  17.301232418122694
 9.617519377747076  0  26.666331707699275
 19.876975387062057  0  7.936133128546111
 19.65921513237846  0  17.301232418122694
 19.441454877694863  0  26.666331707699275
 5.141072137140375  1.9257687623077762  7.936133128546111
 4.923311882456779  1.9257687623077762  17.301232418122694
 4.705551627773183  1.9257687623077762  26.666331707699275
 14.965007637088164  1.9257687623077762  7.936133128546111
 14.747247382404566  1.9257687623077762  17.301232418122694
 14.529487127720971  1.9257687623077762  26.666331707699275
 24.788943137035954  1.9257687623077762  7.936133128546111
 24.571182882352357  1.9257687623077762  17.301232418122694
 24.35342262766876  1.9257687623077762  26.666331707699275
 1.1312347605868431  0  5.231365791097088
 0.9134745059032467  0  14.59646508067367
 0.6957142512196505  0  23.96156437025025
 10.955170260534635  0  5.231365791097088
 10.737410005851038  0  14.59646508067367
 10.519649751167442  0  23.96156437025025
 20.779105760482423  0  5.231365791097088
 20.56134550579883  0  14.59646508067367
 20.343585251115233  0  23.96156437025025
 6.0432025105607385  1.9257687623077762  5.231365791097088
 5.8254422558771415  1.9257687623077762  14.59646508067367
 5.607682001193545  1.9257687623077762  23.96156437025025
 15.867138010508526  1.9257687623077762  5.231365791097088
 15.64937775582493  1.9257687623077762  14.59646508067367
 15.431617501141334  1.9257687623077762  23.96156437025025
 25.691073510456313  1.9257687623077762  5.231365791097088
 25.47331325577272  1.9257687623077762  14.59646508067367
 25.255553001089122  1.9257687623077762  23.96156437025025
