# Supplementary material for: Layer-by-layer phase transformation in Ti3O5 revealed by machine-learning molecular dynamics simulations
Source: Nat Commun. 2024 Apr 9;15:3079. doi: 10.1038/s41467-024-47422-1 (PMC11004112; doi:10.1038/s41467-024-47422-1)
Supplement: Supplementary file 4 — Supplementary Dataset 1 [file 41467_2024_47422_MOESM4_ESM.zip › Supplementary Data/Figure5b-structure.vasp]

POSCAR generated by GPIO
  1
29.536250713925735 9.124583104532333e-09 0.022074692695994776
6.608209017491469e-08 3.842371224212798 1.7187910957151812e-07
-0.6370144647575819 2.3196516558703326e-08 28.398700840842057
  Ti  O   
  108 180
Cartesian
 1.3066491053455207  2.628238056689075e-07  0.40811050047874586
 1.0240184749939996  -2.5672806155302014e-07  9.896258210461607
 0.8402522184334056  2.1597828278018306e-07  19.347075387059423
 11.068092615102266  -1.2775723507518293e-06  0.27487604854737385
 10.939392983416113  -4.2552550565191147e-07  10.092299135740847
 10.667952950245812  -3.008431862708063e-07  19.32206122257126
 20.939577593739884  4.760209533367359e-11  0.3459833340810585
 20.781944637737965  9.443667554033577e-07  10.125752745635603
 20.57645383013573  6.404165485694262e-08  19.42275535990082
 6.206124192657266  1.9211871989311453  0.36803009402581777
 5.962319644641317  1.9211847309013952  9.887666369996913
 5.7368808906659465  1.921185454092838  19.311154413798633
 15.991767665249965  1.9211856891554373  0.26696794829869064
 15.877555226748886  1.9211863518216832  10.156313011181151
 15.628939806162668  1.9211854831062558  19.379477473368
 25.92803733823504  1.9211857383542763  0.41999127159384064
 25.644896719300093  1.9211850791160905  9.943657272990599
 25.48796996390046  1.9211854223389948  19.414187879734616
 7.773788541504422  -5.503609176646695e-07  2.2152422915984924
 7.389500201107846  -8.867113313346368e-08  11.985118555621643
 7.167197562619567  -2.678907753866124e-07  21.33554179663714
 17.5817437881597  3.4253240340971367e-07  2.189839592779188
 17.30081985147312  -5.52890667122721e-07  12.119322186075744
 17.067179712911294  -3.027598235940164e-07  21.422516030075435
 27.393384784668093  -2.2581075811183858e-07  2.464797121483666
 27.11202583189159  -1.047287578716852e-07  11.979045314541082
 26.93169366377075  1.7072000941124824e-08  21.44278505095538
 2.760504141753152  1.921185666577205  2.420861141169079
 2.4768534018849673  1.9211855097379686  11.937807129528204
 2.277143370166202  1.9211856495698352  21.370201256462547
 12.753153813923127  1.9211868244075667  2.194587938785644
 12.350456987975573  1.9211854481431  12.09798090066583
 12.098278704818304  1.9211852671298553  21.358613317076102
 22.514115769197797  1.9211850215569568  2.43073415441677
 22.23560997161418  1.9211865613331374  12.060943775642347
 22.020702539060697  1.9211857442163622  21.462059071617723
 0.5228566124043443  3.2032964191861303e-07  3.4363823409531413
 0.25608093221504247  3.024491754517901e-07  12.898933657956096
 0.07347368918612263  -2.1459631549439634e-08  22.359683278135204
 11.039967334286763  -3.165461181993748e-07  4.010199321152021
 10.081146289786961  1.9185086856126895e-07  12.94382951071614
 9.852901423786976  2.318851600908195e-07  22.256721726674876
 20.70016752200115  -5.969267816159592e-07  3.8877707176156115
 19.999871833589793  -1.9187457631966235e-06  13.028165928158279
 19.774494580059045  2.349129440867278e-07  22.36303603749096
 5.492356334608477  1.921186076939211  3.4217422176953955
 5.157120585580943  1.9211863639821256  12.881286011659261
 4.947964929752038  1.9211855773630278  22.297941194539916
 15.982784626133347  1.9211849086316586  4.106261280269811
 15.04886482368918  1.92118540549033  13.013531744293267
 14.799013020700716  1.9211856280790376  22.281289115087258
 25.202618708552894  1.9211852762115165  3.4869669835253823
 24.91376795782124  1.921186300026554  12.974357523695195
 24.707646664082894  1.9211858876213317  22.404192858377087
 8.384613676373794  6.947389366929002e-09  9.144387271000916
 8.110722279553658  -2.8845566755701454e-08  18.466315814058692
 7.905233000592026  -9.080408636952017e-07  27.763319406464323
 18.25609935466904  1.3032512317479312e-06  9.215493696505142
 18.019222849365104  3.453306163807083e-07  18.567009036508576
 17.747783316368356  4.6944237262651483e-07  27.79677113058066
 28.017543296196514  -2.505172797362038e-07  9.082266205711038
 27.846925592246343  -1.7851877809802225e-07  18.542001833371092
 27.66315943357073  3.012941993432973e-07  27.992819140539837
 3.3961549109887863  1.9211855040758075  9.070383652940606
 3.199207276343355  1.921185840680667  18.474887656526004
 3.042281693868573  1.921186186484103  27.945419330850648
 13.332423297729175  1.921185548414494  9.223400227362228
 13.058236081211318  1.9211857809212003  18.509591943038966
 12.809621468124927  1.9211849092086235  27.73275650272943
 23.118068763101583  1.921184041803067  9.122344873655333
 22.95029563411364  1.9211858111750124  18.577919496983565
 22.72485768432874  1.9211865414721796  28.001408127664213
 1.9308073463446251  2.429960293061506e-07  7.025579518799005
 1.7554842210270918  2.5183302552487224e-08  16.446291795398256
 1.575152151115644  1.4279881478756194e-07  25.91003244152692
 11.742447050784385  -3.251703412132861e-07  7.300530545854705
 11.619996476960372  3.4082930458800337e-07  16.466554414157304
 11.386356205559895  5.851487601371597e-07  25.769747375120904
 21.550404450596076  5.698424661229649e-07  7.275129119045968
 21.519978356371077  3.0834471655298453e-07  16.553529411071697
 21.29767679353922  1.3679766895087526e-07  25.90395351020964
 6.810076288122393  1.9211862164324571  7.0596388402194306
 6.66647455792097  1.9211855180255313  16.427014667901723
 6.451567363202394  1.92118470518216  25.8281310153944
 16.571038264273586  1.9211844261063498  7.295781733639778
 16.58889666059964  1.9211859985552038  16.5304559479755
 16.33671918278522  1.9211858112344093  25.791087825594172
 26.563688018713126  1.921185572525642  7.0695146684237296
 26.41003451158878  1.9211856143668098  16.518875116004
 26.21032427030665  1.921185754558742  25.951268803606933
 8.624024123015355  6.190327125412028e-07  5.6025995210754544
 8.912682011475516  -1.8879108584674949e-07  15.526035374737155
 8.687304059580235  1.9506895681622886e-06  24.86090482726151
 18.284225638544775  3.2452550595368234e-07  5.4801710005398165
 18.83427403348233  -1.9368095506308995e-07  15.632348244432912
 18.606030522258507  -1.59074602706856e-07  24.945241240328173
 28.80133561571954  -3.0445537177352516e-07  6.0539946141497625
 28.613704651017684  6.312678233956412e-08  15.529394450206787
 28.43109715129962  -2.6462657440797783e-07  24.99014364798999
 4.121572946168617  1.9211859650010112  6.003408363240342
 3.9795308439704904  1.9211853770225489  15.484882673054368
 3.773409749999312  1.9211849618707282  24.91471883385887
 13.341407618351825  1.9211863226381218  5.384108374821752
 13.888162540514724  1.9211856365934383  15.607779676092173
 13.63831100383538  1.9211858567979723  24.87553715860464
 23.83183617796543  1.921185164127652  6.068631463599056
 23.73921261092727  1.9211856904804243  15.591134052017564
 23.530057073836247  1.9211848837306458  25.00778856098623
 6.62943145828429  8.622067305848441e-07  0.39679766145424666
 6.397581222581866  -5.947509443091655e-07  9.98559569461682
 6.167197691334068  -1.2350028957430835e-07  19.390348435887294
 16.43665197444151  2.1341022101162196e-07  0.39952902657399325
 16.31757527871253  5.1637230468675e-07  10.175516737036272
 16.067675766473997  -6.481645057232728e-08  19.463210957556445
 26.361879261299713  5.492672916711491e-08  0.5289284297318175
 26.084447295908006  -3.15625294256685e-07  10.028789402356372
 25.91803422544179  -1.6452341401993488e-07  19.494581451613996
 1.7418105834568627  1.921185831677338  0.49210721032872495
 1.4555725378914328  1.9211854729634985  9.98919889472003
 1.2683109305972946  1.9211858103664525  19.426163768361526
 11.539439668653426  1.9211848694300921  0.41544171181738354
 11.382225504752183  1.921185312138193  10.137517108580461
 11.1037271960264  1.9211853865950665  19.40522866341048
 21.399404648663953  1.9211856677607413  0.54892206745028
 21.224700790115406  1.9211861388675522  10.155485162661833
 21.011891017122462  1.9211856932525047  19.506091499574143
 2.3643096190858093  3.7027713102549965e-08  2.276775371293502
 2.090895954562699  -9.0242053443179e-08  11.759765764897564
 1.899030849452805  4.2478449130569016e-08  21.207322383821737
 12.14213403259915  6.898887550464661e-07  2.2251697463094238
 11.994303407189209  -9.212248576116896e-08  11.945698781951652
 11.721032413360753  -2.497029390401106e-07  21.181395340551003
 22.037523760214416  -4.123568072828991e-07  2.3065424687669336
 21.869355112893622  6.013485674388983e-07  11.957066000230991
 21.636769015250447  8.412295961092385e-08  21.280575117033184
 7.309500908257228  1.921185297863564  2.239115983781349
 7.010029765645387  1.9211855051699143  11.77075169434767
 6.790514654474197  1.9211854755436406  21.171034359553037
 16.997758466443255  1.9211858665708308  2.247571855351262
 16.9495928151588  1.9211852966477994  11.993239133256322
 16.683758439963825  1.9211854091347011  21.238213281389967
 26.995247556872215  1.9211854269549076  2.2992311464758153
 26.722543116796174  1.9211855426554407  11.80564278848464
 26.546984528941557  1.9211856331198274  21.27413975518766
 5.950535462321169  -4.273418177794414e-07  3.259618062493262
 5.489035343712406  1.8650212005174339e-07  12.692906076455861
 5.279262069108062  2.055726367297763e-07  22.093839729297184
 16.42169108730352  -4.26608702072132e-07  4.051946232715811
 15.392412314116653  -2.9910051464345735e-07  12.82117602769618
 15.150301661325564  1.1772465962244246e-07  22.108534352695926
 25.510391156438498  -7.741660685638768e-08  3.2626601327041715
 25.232898457156228  2.3574014186913453e-07  12.763303746014984
 25.040268296963724  2.1873888883986755e-07  22.20206740426133
 0.8750136387653701  1.921185613037859  3.2258434234796343
 0.5852085756936771  1.9211857652329718  12.697244348188221
 0.3957625450336129  1.9211855756545686  22.149360392018774
 11.557546588687867  1.9211855866177092  3.9824310560391223
 10.42889831136947  1.9211859233360629  12.761795161490541
 10.194312815003496  1.9211855767991888  22.07150325406789
 20.860963781258608  1.9211852791237964  3.592722691824905
 20.33503829870083  1.921185484085191  12.817709137365746
 20.114568520422683  1.921185563180955  22.17898734163013
 9.374345616099507  -9.642771599258522e-07  1.1693174201607037
 9.172879114366902  -8.235958244380548e-08  10.996992555761187
 8.935193695550861  1.1084900532948267e-07  20.313329664201373
 19.191517121603983  -3.941450071371009e-07  1.1928361929947877
 19.052040565004454  8.496573374044623e-08  11.080507246318298
 18.845583345661964  2.71199132375869e-07  20.41713606034199
 29.14355972832588  -7.911179420809131e-07  1.4552742246274695
 28.854902091858847  1.2515011834840266e-07  10.94170062500098
 28.67634248807694  -1.1454266734861382e-07  20.402841059036042
 4.5279645730584495  1.9211856728029921  1.4281016992073636
 4.240054748101951  1.9211855520698933  10.909348464985216
 4.026192437376431  1.9211858268115247  20.33059380266149
 14.287754443053243  1.9211864674075052  1.117047675930059
 14.123305069654403  1.9211862076008213  11.084244050989104
 13.882010343121586  1.9211857839139932  20.352462354132836
 24.24733931111481  1.9211857413296758  1.4499053118681609
 23.95857685845779  1.9211863983243198  10.993110099843108
 23.77820050767564  1.9211854641703685  20.435936193382112
 9.10212917889078  1.1850430437104225e-06  3.7339834364049675
 8.242614717052538  6.449026290064409e-07  13.6734227489799
 8.029304147353319  -2.2958714402467817e-07  23.016110005391127
 18.88449958663554  2.3385550766541483e-06  3.656559197764892
 18.176243345373297  -3.2865367502549147e-07  13.791649419809586
 17.9378979236894  -1.268645016363127e-06  23.094649570510196
 28.221969794091464  2.7664641600155214e-07  4.176659904257491
 27.967070844207814  -6.80446266232772e-08  13.672010633077566
 27.784616040504954  -3.5365756863268567e-07  23.134204706364844
 3.6235838654556103  1.921184444925553  4.115519476402654
 3.3296206501726555  1.921185226381122  13.630063645823226
 3.1274206201591017  1.9211852806766474  23.063277471103483
 14.172468215552458  1.9211871817224582  3.5982016239496226
 13.219508917862429  1.9211847887998699  13.768422904347666
 12.968810783833842  1.92118565037186  23.029716079292637
 23.38526632805108  1.9211851218437916  4.156082868822908
 23.097326558085985  1.9211842316840815  13.74562616024179
 22.877291002231477  1.9211860425690503  23.148874967938585
 2.962313060115964  -3.712812124805912e-08  8.96144758557397
 2.769143345446137  2.0377550516902216e-07  18.394494941219957
 2.6027308517689836  3.5628229625373817e-07  27.860288139378376
 12.887538963763111  -1.981588079359642e-07  9.090840473344347
 12.619500045337093  1.040466601559358e-07  18.425858866298448
 12.369601437086638  -4.783950447377679e-07  27.713552236632545
 22.694760995856694  -8.450585025255175e-07  9.093574890118282
 22.51997849336371  1.6345903490806178e-07  18.4987236702373
 22.289595865406344  6.395559813578121e-07  27.903477420012294
 7.924786936208377  1.9211855690564856  8.941450323812807
 7.675285419860329  1.9211855669732838  18.38298123319947
 7.462477091423358  1.9211851219526552  27.733588662274947
 17.78475220092534  1.9211863780544811  9.074928099896182
 17.583448466978158  1.9211858804947608  18.483840866086833
 17.304950634658027  1.9211859551306312  27.75155227202538
 27.582382003137592  1.921185406011007  8.998269072205423
 27.418866859371384  1.9211854521400946  18.462913176637944
 27.231605311768476  1.9211857945795858  27.89987780259318
 7.2866684644902415  4.264372304246827e-07  7.18382904066381
 7.050407416502143  -4.557793373143317e-08  16.608496675410073
 6.81782196120574  -5.599389865472257e-07  25.93200686617997
 17.182058252182888  -6.655090638972855e-07  7.26520012044456
 16.966143119682066  2.9097619374893466e-07  16.707674349953276
 16.692872903211008  1.2885761812159284e-07  25.94337095643097
 26.959882689084864  -2.1647144017936017e-08  7.213601200196165
 26.788147122810365  -2.8752290403278237e-09  16.68175461856703
 26.5962820771401  1.311057674743293e-07  26.129311091999043
 2.3289444412586238  1.9211858142719116  7.191144619749059
 2.1401929814924343  1.9211856326931092  16.614936357635
 1.964634974526955  1.9211857202838816  26.083434448020203
 12.326432264223813  1.921185372769682  7.242797357896893
 12.003417560784564  1.921185853792934  16.650856328889716
 11.737583356458783  1.9211859622356202  25.895830388734794
 22.01469229042333  1.9211859456511515  7.251258070188331
 21.896661934971938  1.9211857890297936  16.718038723341373
 21.67714766120732  1.9211857645034802  26.11832207489368
 3.813800437840901  9.296875698244673e-08  6.2277152288396
 3.646909005155109  -1.7720261795380398e-07  15.68700808582758
 3.454279254884371  -1.9607803069680016e-07  25.1257730446241
 12.902500796113575  4.370407257862325e-07  5.438423919892313
 13.536874075497535  -7.841173284404603e-08  15.780534750834047
 13.294763376881743  3.379181750703635e-07  25.06789257646664
 23.373658005272844  4.473819114543315e-07  6.230755638744451
 23.40791498608858  -1.6407651412119258e-07  15.795234287725409
 23.198142511132893  -1.4997916540109592e-07  25.196168059987222
 8.463226861766538  1.9211859644398819  5.897647548067994
 8.572608033302673  1.9211857028807768  15.710084884774266
 8.352138086441848  1.9211857800971768  25.071362848696726
 17.766645975946286  1.9211856501422158  5.507939182494976
 18.492862652940257  1.9211856868243962  15.817566386505549
 18.25827840489016  1.9211853377960155  25.127275317955174
 28.449179021254423  1.9211856275226278  6.264533618946649
 28.291415876046454  1.921185689312694  15.739717317283889
 28.101969710063084  1.9211854980852092  25.191832787473253
 0.18063260797784708  8.074318944228813e-07  8.035102443820298
 0.010835587371448296  1.557331224865096e-07  17.48623632236602
 -0.16772410852984904  -8.820511684606788e-08  26.947376905141187
 10.132673360146253  4.199589522550781e-07  8.297533306560572
 9.841592582803782  -2.2899981907483558e-07  17.471934562764083
 9.63513622156958  -4.3605578967925134e-08  26.808563455626903
 19.949846924969215  9.703003843091513e-07  8.32105353059225
 19.751982215320844  -8.116339408123285e-08  17.57574104025638
 19.51429763886635  1.351322064160407e-07  26.892078707293436
 5.0768527703460125  1.9211854884222468  8.040468596693515
 4.908976366359088  1.9211858009717102  17.4531380619247
 4.728601055681009  1.921184880592667  26.895965789851708
 15.036436789667675  1.9211847711389094  8.373321040639249
 14.805165208866567  1.9211854681961902  17.536606911418612
 14.563871298327916  1.921185056712634  26.80482489122084
 24.79622819600018  1.9211855762209378  8.062273857145343
 24.66098497662602  1.9211854395448094  17.558481576089168
 24.447123040148043  1.9211857133046073  26.979727071463884
 1.1022222774287649  -2.57328919723687e-07  5.313716748705989
 0.9025619871698922  3.9405181658979384e-07  14.754872215557976
 0.7201073124619161  1.0743151433630931e-07  24.217066896566386
 10.43969194612057  -2.3166482692744476e-06  5.8338107140481705
 10.749278279880784  1.3169849014006201e-06  14.794420956120652
 10.51093221202881  3.747877228312634e-07  24.097420475632468
 20.22206404680985  -1.1754710850404664e-06  5.75638714580128
 20.65787194985212  2.705915301723091e-07  14.872961269191736
 20.444562552680733  -6.076793325254775e-07  24.215648954573897
 5.938924646512699  1.921186114075296  5.334291107569939
 5.809885825709193  1.9211852227370942  14.740199252383396
 5.589850496282534  1.9211870330573175  24.1434487340708
 15.15172395327509  1.9211840684605246  5.892167976825953
 15.718364871626186  1.9211856278632204  14.859353019496936
 15.467667021914792  1.9211864809177066  24.120646112064968
 25.700608818039754  1.9211867997938352  5.374855716489129
 25.559757269143795  1.9211859796272495  14.82579897762126
 25.357557356348  1.921186035012294  24.25901199438323
