# Supplementary material for: Layer-by-layer phase transformation in Ti3O5 revealed by machine-learning molecular dynamics simulations
Source: Nat Commun. 2024 Apr 9;15:3079. doi: 10.1038/s41467-024-47422-1 (PMC11004112; doi:10.1038/s41467-024-47422-1)
Supplement: Supplementary file 4 — Supplementary Dataset 1 [file 41467_2024_47422_MOESM4_ESM.zip › Supplementary Data/Figure5e-B2-structure.vasp]

POSCAR generated by GPIO
  1
29.536222983907226 0.00044760560049878677 0.019516736947555794
-5.827469978028362e-05 3.8423720580561977 -1.2621488023206752e-06
-0.6345149808315006 -3.6034217254949224e-07 28.398771286283072
  Ti  O   
  108 180
Cartesian
 1.3104361040622314  0.0009564695869313663  0.40841007282160996
 1.0286426776693607  0.0009561700508197187  9.896588149516539
 0.8457072001769784  0.0009554178771651234  19.34742597903689
 11.071858824739605  0.0011065751231459312  0.2743302849167274
 10.94402593306105  0.0011079081358562103  10.091771877636798
 10.673397428902083  0.0011060714529631517  19.321562977988748
 20.94334001435841  0.0012524007416435314  0.3445882515696652
 20.786569501034993  0.0012554673890304551  10.124378233433974
 20.581896547535372  0.00125393050724451  19.42140167292787
 6.209873540193119  1.9222163847256328  0.36790220756005715
 5.966909903594664  1.9222161646415215  9.887566377838164
 5.742299496125099  1.922215442997603  19.311080401184913
 15.995499433631226  1.9223652413006083  0.2659991453674731
 15.882159211966005  1.9223677501949819  10.15536067867169
 15.634355005966292  1.9223654877735592  19.37855105970745
 25.93177144933782  1.9225150282723584  0.4181611944314845
 25.649470959744225  1.922516107947765  9.941857183016323
 25.493377526794404  1.9225149183882775  19.41240634882803
 7.777726816029612  0.0010551604685740215  2.2149841143040345
 7.394301458604161  0.0010524311033653067  11.984900826451875
 7.172821181799447  0.0010518831858104497  21.335348968736294
 17.585670585567872  0.0012039135986147407  2.1887401423670423
 17.305622189934045  0.0012038386843046271  12.118252931678787
 17.072801213549624  0.0012022433709191352  21.42146941737468
 27.397326294616008  0.001352400567332118  2.4628422476408875
 27.11680571111488  0.001353198551798609  11.9771200744229
 26.937305347054405  0.0013515140582056246  21.440880330580427
 2.764437206179811  1.9221657004408057  2.4210349002831473
 2.481626328680425  1.9221648821805986  11.938012316580382
 2.282744157266666  1.922164126944559  21.37042880134454
 12.757055299402433  1.9223191117443894  2.1939026012653184
 12.355233875948764  1.9223162103825555  12.097336514034556
 12.103871231238633  1.9223148111204331  21.357995142773895
 22.518029712461082  1.922463382847577  2.4292049814301526
 22.240372818526282  1.922464331117565  12.05944361444668
 22.02629243947953  1.9224624475955914  21.460581560284165
 0.526911708019131  0.0009464333413753471  3.436753122742511
 0.26097000166261364  0.0009457195553598313  12.89933275672378
 0.0791933600549925  0.0009453156371965584  22.360102969748215
 11.044061679090957  0.001107997420815829  4.009660806672484
 10.086029708931429  0.0010958162106880045  12.943379620599499
 9.858604914049163  0.001095201851088016  22.256296117712413
 20.704244398986642  0.001250775536928589  3.8864015408800894
 20.004752236249946  0.0012445806997516417  13.026861798990488
 19.78019629341177  0.0012427053408241007  22.361754847977313
 5.496374827837322  1.9222070902424826  3.421680608419465
 5.161974602511683  1.9222048243803187  12.881259787807547
 4.9536460164369815  1.9222043196526712  22.297937162937362
 15.986854041503424  1.92236713094637  4.105296153263185
 15.053719451483321  1.9223560867624907  13.012654878678864
 14.804684684508347  1.922354652612141  22.280437661159077
 25.20662627586449  1.9225054613037955  3.48520507759002
 24.918609662343172  1.9225064251544206  12.972623921164411
 24.71331710443552  1.922503997111941  22.402482406034487
 8.389164413993115  0.0010673660850990198  9.144081392673755
 8.116092835849548  0.0010657986121486128  18.46603951717514
 7.911419904186789  0.001065672045284529  27.763062829284806
 18.26064564603458  0.001217542477203146  9.21433970972217
 18.024591753233967  0.0012155946007592342  18.565878084656674
 17.75396360577342  0.0012144420783276053  27.79566891233175
 28.022068069935024  0.0013659882840174027  9.080259855194496
 27.8522820371865  0.00136494025683213  18.540014905423355
 27.669346436254223  0.00136479869684539  27.99085318362915
 3.4006744426512623  1.9221779070400336  9.070507633797678
 3.2045536136332555  1.9221772296503206  18.475033481337007
 3.0484599578800395  1.922177874102334  27.945582488462886
 13.336946880451764  1.9223298695082727  9.222669468045778
 13.063575818258547  1.922328399598397  18.508888826065924
 12.815772127681647  1.922328608367508  27.732079340655247
 23.122572381655576  1.9224768701851267  9.120766225047031
 22.955631703850052  1.9224765115078852  18.576359469959034
 22.731021091448476  1.9224747449177961  27.999873587139298
 1.935177903022564  0.0009689567125953122  7.025827869680021
 1.7606840419959  0.0009687756364107371  16.446560620467007
 1.5811833130406647  0.0009688669284677864  25.910321131056815
 11.746833860065435  0.00111964044367385  7.299929420485318
 11.625188003079899  0.0011200741436314398  16.465971581135406
 11.392367421841337  0.0011203333043910094  25.76918837023703
 21.554777338592533  0.0012660924052409898  7.27368548081926
 21.525168254652684  0.001268472121028844  16.55209233121346
 21.30368794210056  0.0012661557207466504  25.902539928790546
 6.814416112932321  1.9222291365323063  7.05946364819473
 6.6716386981449745  1.9222291920269554  16.426858248692294
 6.457558161037691  1.9222292080137255  25.827996075852052
 16.57539107646661  1.9223771327903212  7.29476616222761
 16.594059718405003  1.9223794614992198  16.529444844762697
 16.3426973805177  1.922378218635392  25.790103264990375
 26.56800884555143  1.9225289860808337  7.067633577094713
 26.415186764593674  1.922528640529571  16.517010880273574
 26.216304514983577  1.922527859171577  25.949427741682605
 8.628259780337707  0.0010702242236063318  5.602268141986547
 8.91779295989244  0.0010770549423744574  15.525685934573916
 8.693237331079615  0.0010770353824294853  24.860579439427063
 18.28844250472929  0.0012157668897297051  5.479008809244812
 18.83938456062029  0.0012268489830947183  15.6311452157124
 18.611959767959107  0.00122572059165696  24.944061227744434
 28.805592656247686  0.0013763811737490985  6.051916839826466
 28.61879592595773  0.0013754315185741095  15.527338206794262
 28.437019021492784  0.0013749818034733353  24.988108354466483
 4.12581947529741  1.922187628188042  6.003463567562792
 3.984614015771687  1.9221882505216727  15.484957496911564
 3.7793211538112725  1.9221878943236692  24.914815802298925
 13.34559230166538  1.9223290487508187  5.383372589019833
 13.893246349850745  1.922340384456665  15.607002170737616
 13.64421181436964  1.9223401765807853  24.87478501760399
 23.836071046324587  1.9224860807149842  6.066988041704326
 23.74428500004634  1.9224882395178564  15.589502482126694
 23.53595640280911  1.922485667606575  25.006180024191654
 6.633210703570938  0.0010369222157234858  0.3966378001509265
 6.4022072663761875  0.0010368895380090575  9.985462114535691
 6.1726506738319245  0.0010360831163847806  19.390241080257265
 16.440422654951895  0.0011860774416017723  0.39852783744195625
 16.322207330495754  0.001188272029584558  10.174531333064131
 16.073125108853457  0.0011862428242180333  19.462250195917864
 26.36565051945895  0.001335779522757706  0.5270632084328426
 26.089056239661605  0.0013368959234522865  10.026952763998034
 25.92347559601064  0.001335576649333855  19.49276441699842
 1.7455739270578439  1.922149194946226  0.4923695175844609
 1.4601741044941339  1.9221487723499413  9.989492320062068
 1.2737417974160263  1.922148142972045  19.426477793351353
 11.543186777396771  1.9222998858465319  0.4148587508415177
 11.38683058484007  1.9223007363736924  10.136954979106644
 11.109147600927116  1.922298877832623  19.40469556209225
 21.403153702035294  1.9224455463415784  0.5474898131374613
 21.229296637945538  1.9224483486430026  10.154072725595482
 21.017309848245272  1.922446735424322  19.504700987002185
 2.3682602603691194  0.0009735943357850596  2.276983215369908
 2.095683133722023  0.0009730119321987288  11.760003365318614
 1.90464756444903  0.0009723997163896969  21.207581606762556
 12.146067797606893  0.0011239291371829033  2.2245333406794905
 11.999097526786503  0.0011247215456839546  11.945081280343956
 11.726639167110797  0.0011230326568240814  21.180806951105964
 22.041456966309518  0.00127019134835898  2.3050534083170984
 21.87413942817812  0.001272713352117008  11.955597353900517
 21.642373413060618  0.001270627011167601  21.2791297227843
 7.313413230148307  1.922234061688581  2.238893346119883
 7.014783997648499  1.9222327538388049  11.770562405113433
 6.796095206418254  1.9222322022505725  21.170870261914818
 17.00166256084072  1.9223812339637145  2.246518281166231
 16.95435591342093  1.9223845295830657  11.992195431899225
 16.689335871717134  1.9223824053965881  21.237195940551057
 26.999146414766546  1.9225323458720436  2.2973089837480387
 26.727279798550526  1.9225333171939978  11.803749362937442
 26.552553570202207  1.9225316565939738  21.272267000742108
 5.954566572105985  0.0010277935797534214  3.2595169739632626
 5.493898469539606  0.001023872459372004  12.692851455621593
 5.284951978212222  0.0010234788400389774  22.0938086677254
 16.425784366833035  0.0011876535283072752  4.050947537765424
 15.397276447682723  0.001175366317197538  12.820270569490184
 15.155983800555111  0.0011739183279678394  22.107653172373443
 25.51440375801742  0.001324117169581214  3.260870208540795
 25.237747564872137  0.0013250087368360858  12.761542127961638
 25.045947511634022  0.0013230343194027218  22.200328064346294
 0.8790173128944098  1.9221376645755202  3.226181375009917
 0.5900481469348676  1.9221366767494596  12.697613313706594
 0.4014318597161305  1.9221361175915492  22.149750967509434
 11.561607636928473  1.9223017622096221  3.9818500781980695
 10.43373322044838  1.9222871311978529  12.761314775850668
 10.199967388247979  1.9222863312036982  22.071047804339862
 20.86498350278968  1.922439093709593  3.5913417646921486
 20.339868117023208  1.9224357758267634  12.816374392260826
 20.120221520425357  1.9224338602552526  22.177675054063805
 9.37819006021382  0.001079597793004603  1.1689177477151291
 9.177591977178405  0.001080559663849148  10.99661893983991
 8.940725705347646  0.0010796396354111394  20.31298231772617
 19.195353982122967  0.0012272466257908596  1.1915929299632133
 19.056750005389564  0.0012297652512986066  11.079284335374423
 18.851114376167562  0.0012282322134993396  20.41593357253759
 29.1474101132  0.0013788944276248369  1.453164796134478
 28.85958909545249  0.0013789098234033362  10.939621874199137
 28.681861054074613  0.0013779247587980617  20.400782526564605
 4.531808391437171  1.9221915733161004  1.4281209565834658
 4.244735543751306  1.922190626001331  10.909399173012082
 4.031700584701312  1.9221900142463308  20.330668423187443
 14.291560454664  1.9223420594573957  1.1162267235171033
 14.127991159122649  1.9223420616292917  11.083444863752977
 13.887512029452234  1.9223405345571019  20.35168823611933
 24.251165326841086  1.922489549569541  1.448223152690284
 23.963244206352623  1.9224906917745452  10.991458165969455
 23.78369878046445  1.9224893441250888  20.43430462592357
 9.106201049251  0.0010776605038858942  3.733609416861225
 8.247561224041538  0.0010665612748791745  13.673132192548975
 8.0350735723331  0.001066775401485395  23.015842424669213
 18.888557407811184  0.0012237801082101644  3.6553436795983645
 18.181190096440876  0.0012171953302080101  13.790504518579766
 17.94366326257984  0.0012156804290895413  23.093528276664504
 28.226060036544197  0.0013670782723372668  4.17463359809953
 27.971997756338407  0.0013661996449324174  13.670011456566936
 27.79037405030143  0.0013653205394589122  23.132226514910933
 3.6276629160430724  1.9221793712841195  4.1156201183822425
 3.3345397245904604  1.9221780289514399  13.630195738975683
 3.133168209580597  1.9221774507332048  23.06343160645148
 14.176494740137853  1.9223398141408485  3.5973914005708196
 13.224428729834557  1.9223297613968302  13.767704265317327
 12.974547241907588  1.9223288357348627  23.029023096969155
 23.38933265372007  1.922478996206954  4.1544779112326395
 23.102235825178525  1.9224782549086925  13.744051334455506
 22.883026418297263  1.9224756569476849  23.147323842637345
 2.9668535930981474  0.0009851523043635695  8.96160701232197
 2.7745137455551245  0.0009845596441616599  18.39467658043137
 2.608932900836087  0.000985116018335818  27.860488267370144
 12.89208186006477  0.0011370350254345325  9.09014176636049
 12.624863985020234  0.001135653770401747  18.425190861130112
 12.375782250779686  0.0011358958873549517  27.712910019179734
 22.699293544426826  0.0012843086557717549  9.09203182761055
 22.525338803900972  0.0012838138059913622  18.49720012468474
 22.295782142163347  0.0012820104255682925  27.90197896223084
 7.929292324432286  1.9222462712301815  8.941178749630259
 7.680621368832716  1.9222451100651312  18.38273880777912
 7.468634387578879  1.9222449394308845  27.733367008966823
 17.789259520873188  1.9223962665443335  9.073810004984363
 17.588783293611364  1.9223949995447354  18.48274442353998
 17.311100685501533  1.9223937852416995  27.750484717750215
 27.586871977443455  1.9225452954635878  8.996299013050756
 27.424189204469897  1.9225443771011121  18.46096193524541
 27.237756736910903  1.9225441655730569  27.89794775502373
 7.291047182963141  0.0010502897633640903  7.183616268173762
 7.055616052141694  0.0010490490989805731  16.608311371793334
 6.8238499680493945  0.0010486933574352074  25.931843596731614
 17.186436774987282  0.0012002535358860754  7.264136574932026
 16.97135005593684  0.0011991612969198657  16.706634110184428
 16.6988919232084  0.0011976181261522324  25.942359707223456
 26.964244062214053  0.0013489837836204446  7.21168661682783
 26.793341574537596  0.0013482997870827513  16.679859289001683
 26.602305985280687  0.0013477085462841338  26.127437984753435
 2.333299443773311  1.9221610006720762  7.191359888997743
 2.1453775630024134  1.9221605795470873  16.615172830337517
 1.970650998412251  1.9221608048044296  26.083690363511433
 12.330783640487885  1.9223143894378472  7.242150271605069
 12.008595069503633  1.9223119263941295  16.650243839714985
 11.743575422716576  1.9223117150721758  25.895244573790876
 22.019032499764457  1.9224591032140443  7.249775130115456
 21.901835978457214  1.9224602592529485  16.71656972073412
 21.68314709763374  1.9224579582671373  26.11687738448755
 3.818100451916747  0.0009969667193398095  6.227799985933819
 3.6520419035120755  0.00099715238730792  15.68711301927788
 3.4602414637557577  0.0009970089415559256  25.125898895519043
 12.90672016553238  0.0011364065867270376  5.437722273123783
 13.542005451972273  0.001148820689771319  15.779787891509672
 13.300713148167649  0.0011486572343776447  25.067170620499844
 23.37793758059916  0.0012934958833578068  6.2291528164935555
 23.413037415483405  0.0012970488585122388  15.793632396726709
 23.204090998610535  0.0012947420960887947  25.194589609041746
 8.467462353376117  1.9222539700740378  5.897326768996084
 8.57770951761959  1.9222579741046226  15.709764533262337
 8.358062910235118  1.922257952717962  25.07106539336301
 17.770838445437775  1.9223940918263385  5.506818394754627
 18.497963679698312  1.9224078822798534  15.816392330140234
 18.26419799161406  1.9224066268546118  25.126124908725792
 28.453428693108265  1.9225572424860502  6.2624871523061945
 28.296499103628413  1.9225567835243405  15.737688891684249
 28.10788257254992  1.9225562233295237  25.18982646260151
 0.18509403854289544  0.0009432704851228741  8.035505239706897
 0.01612825539190399  0.0009426105789872562  17.486658383783205
 -0.16160006393868542  0.0009425309675350156  26.94781934261711
 10.137150410858583  0.001095039436548965  8.297076642420597
 9.846874864821014  0.001092427043391934  17.471507407361592
 9.64123953867132  0.0010926949508248613  26.808156871446357
 19.95431429169355  0.0012425459019506082  8.31975207049842
 19.7572636221053  0.0012414141855781123  17.57445894034754
 19.520397540629062  0.0012397402746407858  26.890821930168695
 5.081280549955913  1.9222026272879333  8.040445641193513
 4.914232400135364  1.922202785308969  17.45313525215508
 4.734686739149751  1.9222030170974613  26.895981502159295
 15.040885892281988  1.9223535396445195  8.372442018443023
 14.810418830529022  1.9223537747098467  17.535751603438545
 14.56994012805498  1.922353591483861  26.80399503998548
 24.800637558469404  1.9225022519227617  8.060547447586803
 24.666230494311808  1.9225023091403601  17.55677135054365
 24.453195414802295  1.9225007417889277  26.978040851701326
 1.106444318523738  0.0009559587813648239  5.314036384712543
 0.9076152171755358  0.0009555280438226196  14.755214521943527
 0.7259912984805085  0.0009552928250699193  24.21742972189998
 10.443946894902027  0.0010987049727963255  5.833325963026085
 10.754326003225883  0.0011060262114231105  14.793912655070939
 10.516799499050151  0.0011058475693602903  24.09693675841628
 20.226303141886547  0.001244566767140054  5.755060295834662
 20.662915905049083  0.0012547131998313136  14.871598813202672
 20.4504282439626  0.001252919300231434  24.214308595276183
 5.943113114225604  1.9222144183414271  5.334190739176086
 5.814904651247661  1.9222153591130522  14.740115994532578
 5.595695021288299  1.922215030026362  24.143388454046537
 15.155951572042216  1.9223567006934765  5.891277357479724
 15.723383870506956  1.922366600657765  14.858416818014113
 15.473502473761535  1.92236546357558  24.119735496883322
 25.704782910572384  1.922514063659849  5.373048531010201
 25.564762760720217  1.922516030789745  14.824008070075962
 25.363391308026458  1.922514219116348  24.25724419159394
