# Supplementary material for: Layer-by-layer phase transformation in Ti3O5 revealed by machine-learning molecular dynamics simulations
Source: Nat Commun. 2024 Apr 9;15:3079. doi: 10.1038/s41467-024-47422-1 (PMC11004112; doi:10.1038/s41467-024-47422-1)
Supplement: Supplementary file 4 — Supplementary Dataset 1 [file 41467_2024_47422_MOESM4_ESM.zip › Supplementary Data/Figure5e-B4-structure.vasp]

POSCAR generated by GPIO
  1
29.538496232205038 0.00011565367678819115 0.035365161337038126
-1.500928956460473e-05 3.839663858318146 -1.6707942809462284e-05
-0.6252838117398862 0.00011934552491766168 28.504146136559985
  Ti  O   
  108 180
Cartesian
 1.3104019310765689  1.945617651662367e-05  0.3874214068852349
 1.0230124134251741  5.837997527690362e-05  9.961868549443697
 0.8643435733862759  9.656996687485382e-05  19.44740800829121
 11.08327958786983  5.816684202690573e-05  0.27934008863556087
 10.941524286744835  0.00010017651334140228  10.127276102011518
 10.672215026282899  3.8397994287098087  19.39451449587063
 20.91655218531569  9.944383349107659e-05  0.28919952043966324
 20.794548677580433  0.00014265660914050563  10.200122511259597
 20.572478381575674  0.00017700737281414877  19.478937278998025
 6.223044371372949  1.9198693770893256  0.36713436192930754
 5.966575002612548  1.9199101163213068  9.931313361703323
 5.755679961032011  1.9199465006102778  19.399265040095734
 16.006745538346017  1.9199121769803418  0.2528902905891054
 15.873193830721121  1.9199529857536939  10.187277588957684
 15.618041215869093  1.9199883513289868  19.434147033186886
 25.860525586401348  1.919949573044003  0.36578468309246814
 25.69503746573871  1.9199900386307545  10.17411487213787
 25.504797839112584  1.9200271732684209  19.506149317409943
 7.796973396474179  5.170305307603531e-05  2.2314881630977896
 7.403047565634351  3.8397558651669175  12.030963227353423
 7.190256417897722  3.8397926288835977  21.426099899157233
 17.680241704556277  9.60596840616741e-05  2.221472936491786
 17.296348471677817  0.00013435527211894986  12.179420681401115
 17.050512659443616  0.000170752688123893  21.468629796707315
 27.444922870486522  0.00013316887658854627  2.445425385815926
 27.156789055457118  0.0001719676465636977  12.117458916407177
 26.95411279548223  0.0002098053391164736  21.547757283273338
 2.8008756013701395  1.9198658030864775  2.4080491591890913
 2.498876847057614  1.919904179347569  12.000168568942284
 2.3032634812173045  1.9199429897469125  21.468105514929206
 12.780197639520445  1.9199059681160704  2.204294082110368
 12.354976770144615  1.9199454988785398  12.13670720519573
 12.10749907327949  1.9199819523932535  21.43288291553351
 22.50502671566141  1.9199470384173016  2.2161283720071316
 22.22983034340521  1.919988324957433  12.178772666698109
 22.014193126648273  1.920023154108483  21.52303231780148
 0.6182716055070719  3.001706471806214e-05  3.4952432582142228
 0.2960901170107089  6.775824936777004e-05  12.999883726021146
 0.09414070580668837  0.00010708120233843041  22.46138014182861
 11.064850530290013  7.515469792683009e-05  4.033019065906515
 10.088139496310104  3.8397716775520623  12.996473083356127
 9.870861551927714  3.8398086140349856  22.35123275452475
 20.89286265869204  0.00011842414634112566  4.143285254499163
 19.98890330217002  0.00015147300518681068  13.094087608912293
 19.749006540656694  0.00018596074999413287  22.39590872287015
 5.51508634351504  1.9198799611960384  3.452165332560476
 5.176458025766663  1.9199188216559153  12.948622167944956
 4.972149345974092  1.919956014755841  22.39843921437401
 16.022415296395355  1.9199296567999211  4.101950233111565
 15.044571818650189  1.9199602322498444  13.060856219244444
 14.797556486377465  1.9199974447642318  22.358352385981995
 25.619216341829897  1.919964846865841  3.9282603043504944
 24.923573522787148  1.9199998677815984  13.094017376374607
 24.71470423806596  1.920037068048889  22.46984469531761
 8.393363259229295  3.8397490386674615  9.180860330527425
 8.123822434414432  0.00012055563223254407  18.544658673544273
 7.933582887753114  0.00016143575505539438  27.876693148917678
 18.247158464662558  0.00012766505973535225  9.293771551431117
 18.010578993882355  0.00016251798123394668  18.61666063958199
 17.755426244412977  0.00020453089828515863  27.863530189602795
 28.030859676774785  0.0001625790815308386  9.179527522264218
 27.872940504408344  0.0002000609346072029  18.65154317298613
 27.662045108995205  0.00024232667666045172  28.11949462241497
 3.4050056097221466  1.9198963150825616  9.123875319488606
 3.225780757236339  1.9199334341426586  18.568035097043502
 3.0671113685112625  1.919975879203534  28.053574368466215
 13.337351721099473  1.919938247643404  9.25746196941552
 13.056141852891008  1.9199735328666048  18.571870467516412
 12.834071475081723  1.9200150665541327  27.850685517173098
 23.17062448733916  1.9199797839436692  9.267321777026604
 22.956390240698124  1.9200149444962866  18.656276724973253
 22.687095600842767  1.9200555668828088  27.92353152404698
 1.9145324095938916  5.0429204068831414e-05  7.103247788412938
 1.786860722074278  8.741907590914069e-05  16.547337687659084
 1.591247064863169  0.0001292635896391884  26.015274307904175
 11.748877441004787  9.225113768987204e-05  7.330533442472936
 11.614427053331896  0.00012738248774097423  16.527775582132165
 11.398790019932806  0.00016868348890712167  25.872035276490095
 21.473706491991763  0.00013420569156780905  7.342367774003471
 21.52110627735774  3.8398331344043304  16.617908162008938
 21.2736431721327  0.00020879523408317066  25.914100372619988
 6.808981061336074  1.919901414214354  7.101236420214058
 6.674507474947859  1.9199385321281028  16.503050676362143
 6.471831333481501  1.9199790700534076  25.933349266943527
 16.57366246278836  1.9199453807396867  7.3251888202715705
 16.578107483903946  1.9199805588731464  16.582177792281673
 16.33227149232585  1.9200218488930056  25.87138720256296
 26.45693072278127  1.9199809213142456  7.315173829196281
 26.438348927315495  1.9200180595419083  16.62469154646666
 26.225557532475104  1.9200591873412547  26.019828003397567
 8.634688011790992  7.04074550743848e-05  5.618401900490627
 8.913915917452293  0.00011183561542606466  15.580963274410651
 8.705046873131778  0.00015182323009367012  24.956790668770893
 18.231489126645705  0.0001128008944547637  5.444711503734821
 18.83106375982973  0.0001540760915529156  15.692455380290736
 18.58404809303218  0.000194727866235006  24.9899514012902
 28.738817685329444  0.00015213586653352326  6.094496655695232
 28.656470904669167  0.0001903267678891873  15.65236905086647
 28.452162066416292  0.00023176500599048652  25.102185747794532
 4.097136762493136  1.919886261682427  6.016053899346081
 3.995983318736929  1.919923680923116  15.554062715141427
 3.794034020099042  1.91996515344549  25.015559465544104
 13.361041663567294  1.9199230063829695  5.4033763968827975
 13.879613518210338  1.9199647684580075  15.654898879676383
 13.639716896731782  1.9200057215289497  24.95672013670029
 23.189053660429003  1.9199650827164891  5.513642640298833
 23.757743813956893  1.9200063436889079  15.699558415221714
 23.540465581371674  1.9200455709743198  25.05431818553196
 6.647591310958459  3.9261831536822074e-05  0.4101422059643729
 6.407639563664366  3.8397442002476283  10.031180848550356
 6.185858104678337  0.00011664398365679129  19.480228769929706
 16.470213251338155  8.287942371135088e-05  0.43880434864419454
 16.310024646760283  0.0001230864097017115  10.225977218569916
 16.05587095524824  0.00015851976611693473  19.514236827579357
 26.32507854298842  0.00012028541099690166  0.5711133267645166
 26.138460190341668  0.00016003105882955913  10.211100280860451
 25.940138096621382  0.00019717945576682854  19.591958377651824
 1.7533357613354914  1.9198535707081177  0.49571456225318744
 1.4639341514442683  1.919892435192843  10.051923505419907
 1.2943592284880001  1.919930427461787  19.52353887959679
 11.554631355894648  1.9198927425754564  0.4289567134045272
 11.3862204032977  1.9199340310724182  10.175036999539381
 11.10765661319112  1.9199696226965186  19.479895105656787
 21.363060470362726  1.9199338045212184  0.42334913475060376
 21.23488042684689  1.9199763760544357  10.23324256707245
 21.010182403400304  1.920010909107567  19.56422912916995
 2.3886893234132414  3.176647276000559e-05  2.2686691293992767
 2.1060922357385996  7.005069409014405e-05  11.824381005917916
 1.9220783618242483  0.00010890537547602207  21.307519194178788
 12.160647824812253  7.166313490759036e-05  2.239191760571863
 11.99503555387096  0.0001114856295388032  11.984024745418251
 11.727783424879757  3.8398116267740083  21.25521124193605
 21.913127123917498  0.00011321324587770316  2.283794681187458
 21.87182157794061  0.0001542772461717095  12.042555152885663
 21.62773771145818  0.00018885671124399496  21.338677917151088
 7.323540028292782  1.9198818581930452  2.248218240293591
 7.019554395881898  1.91992176715654  11.817580269268527
 6.810202483926983  1.9199585686352207  21.260874608192626
 17.063134224268936  1.9199257049779848  2.2662913811210212
 16.94227975301872  1.919964235585191  12.033104427304739
 16.671784003173567  1.9200004405602566  21.291453755211233
 26.953286596439238  1.9199626860097596  2.3332891607503154
 26.785962811741133  1.920001930771963  12.007865039417773
 26.566189358911405  1.920039352345802  21.366600529897948
 5.97838891849171  4.931124821982893e-05  3.2901480759138764
 5.505473028003635  3.839751241924589  12.752437397848244
 5.3032000091115465  3.8397886125267133  22.191721420562406
 16.508447528525082  9.947015211558823e-05  4.052643311296558
 15.385029787391398  0.00012902359679841535  12.870471686754307
 15.142179519617143  0.00016635917641631408  22.174383933079547
 25.809606702251383  0.0001325422232411249  3.644415993133788
 25.256465537583995  0.0001681920352499492  12.879381384886678
 25.05122119834569  0.00020567716089596897  22.27832169583502
 0.9324592058276783  1.9198623990088015  3.2582755960099616
 0.6176002664297094  1.9199002258699864  12.787069999535998
 0.4195729294353918  1.9199394992673062  22.24770010731078
 11.589327233288566  1.919909006111722  4.002365823089443
 10.43404513982129  1.9199403241240092  12.808825658495019
 10.20724988842276  1.9199773871663695  22.159374623227386
 21.340258801400275  1.9199516693607732  4.085155943077916
 20.3249092206954  1.9199835737629865  12.892716828625073
 20.099414405475063  1.9200186743611358  22.21870891269684
 9.390266693606709  5.3742054328619465e-05  1.1776623877385075
 9.180971159997315  3.839760177638503  11.038544377418486
 8.948738120403876  3.8397960016638013  20.396641253072282
 19.21372196868498  9.654387961090981e-05  1.1497665238339592
 19.05239694626312  0.0001387676788948323  11.147142350008476
 18.831953836716554  0.00017385805752938063  20.461933963379728
 29.17555008664703  0.00013428044811989378  1.4666938018716986
 28.875730224739787  0.0001728034804173391  11.048001299577153
 28.701890000841253  0.00021112980590774782  20.51351118837433
 4.556478109089004  1.9198681060373206  1.4307855444017037
 4.253795206469095  1.9199073853175728  10.963890662724607
 4.049703323117562  1.919944345907469  20.426782298503163
 14.311823597849022  1.9199078045507532  1.1260297066343583
 14.123462478058974  1.9199487333242697  11.122550885998695
 13.880958483010277  1.9199849297396732  20.417847851040744
 24.113515593977358  1.9199474879186489  1.2186083348586854
 23.97200280317084  1.9199892387294724  11.13487983158983
 23.783195514504687  1.9200251693243708  20.511209979652268
 9.126062096322494  6.493715854394374e-05  3.748861485445158
 8.25025681014919  0.00010175044046393165  13.72538418263499
 8.04782986549686  0.00014047452364103117  23.110832924318395
 19.081323648439174  0.0001088543493624149  3.650998554168299
 18.162944407865982  0.0001449429022733088  13.854026486947523
 17.91783146200364  0.00018261582156544042  23.141836711964597
 28.334562403286764  0.0001424620195566449  4.1677207613389555
 28.01691650763319  0.00018071505478514462  13.803838748322677
 27.80352978729204  0.00022072770828346328  23.24112274201281
 3.640665498523642  1.919876561831177  4.123910399404693
 3.3501882247282646  1.9199139955555227  13.696973877323543
 3.1513322442910967  1.9199538524764557  23.162840693596568
 14.204660596478423  1.9199192780992116  3.615769234652926
 13.214883777275421  1.919955314677115  13.813511627853712
 12.970060394379288  1.91999456576637  23.11144247619638
 23.806064770736754  1.919957710874582  3.6884964847973385
 23.099220765353895  1.919996861494574  13.856045698435384
 22.87854700792108  1.920034276097242  23.20035383024219
 2.9620718826511827  6.214222426217018e-05  9.015582354599816
 2.7957650862399017  9.960291168722098e-05  18.491904263737702
 2.6261896353768184  0.00014188769977591323  27.96351943873023
 12.890843368894744  0.00010404536893861867  9.123312719893946
 12.618437795341972  0.0001394879161119471  18.48657867840893
 12.39373985329349  0.00018121010514157747  27.81756540603103
 22.699272668250103  0.00014557193984848766  9.11770512961451
 22.520948602571877  3.839844987652848  18.570896071500943
 22.24239957515157  0.0002217906832510989  27.875770695526203
 7.928825398545789  1.9199141919537677  8.975548397310362
 7.688482206861385  1.9199504644879448  18.4588496196993
 7.490160075127724  1.9199915813226103  27.839707793922482
 17.783690742946824  1.9199569359228126  9.107857455957797
 17.572749198086626  1.9199923605837306  18.53657082606461
 17.318595416487  1.9200346873376317  27.824830629045813
 27.606312892658707  1.9199927711975886  9.136519724617957
 27.44276224595841  1.9200301507815887  18.570579363749765
 27.220965560385984  1.9200722756198736  28.01961043013819
 7.300617099363771  7.203948367650205e-05  7.213372581163607
 7.062430888360366  0.00010889485173128406  16.684207480043625
 6.842657598515183  0.00014911071176933177  26.04294284763051
 17.190769986849045  0.00011572760859226787  7.28037021451696
 16.95683625771811  0.00015088867582994483  16.759353828945493
 16.68634028082911  0.0001918592361432044  26.017703327986954
 26.930364004793756  0.0001505834404453595  7.298443663181202
 26.818417898268915  0.00018830298466605236  16.789933647394918
 26.60906577940767  0.00022970982079532345  26.23322766822074
 2.3267183679378824  1.9198844609302355  7.242627590889479
 2.168045906953829  1.919921422515123  16.707923964405627
 1.9840315357955065  1.919963521115566  26.19106198862037
 12.340777084113757  1.919926164371643  7.262867025226655
 12.000882521255287  1.9199615965359094  16.7121298818345
 11.756798719311751  1.9200024969540956  26.00825276780999
 22.09325635799111  1.9199682705965055  7.3074700232035985
 21.90082199842125  1.9200034898034017  16.79557992033779
 21.63358425546219  1.9200427700472418  26.066782849355352
 3.7829488152597173  5.404146099919621e-05  6.253021422100955
 3.670551110080984  9.147919824344742e-05  15.767742720719527
 3.4725237005428977  0.000132793583121075  25.228373200251507
 12.913645570101043  8.939971967183814e-05  5.461505867222042
 13.529205691739698  0.00013237026770879218  15.832098723560525
 13.303711052970996  0.00017336240931934509  25.158090932324008
 22.664577129404485  0.00013113491279785757  5.544295988548261
 23.421355416516374  3.839837652357233  15.891416474022918
 23.194574906574164  0.00021310017114407824  25.241982302735508
 8.444297926816017  1.9199028133483158  5.902246674262451
 8.577399043927675  1.9199431867074246  15.772486302352755
 8.372154927093378  1.9199832602768274  25.171426815349722
 17.745456943323088  1.9199427763391912  5.4940184478811105
 18.486440623240785  1.9199854745110638  15.876423743898657
 18.243590138447505  1.9200259267415578  25.180336009604083
 28.27551499794099  1.9199831196972745  6.256513671713258
 28.325405405727377  1.920021882524881  15.859070206725194
 28.123131935829754  1.9200632591406237  25.29835366662923
 0.15892974845776406  4.8036216938199743e-05  8.080511144089039
 0.04042091704110706  8.565423108624795e-05  17.588660846912276
 -0.16367136564513396  0.00012819594744131686  27.051552100412508
 10.140388243378727  9.026658939551637e-05  8.328053181313699
 9.84542471795655  0.00012381691850943944  17.53959796360616
 9.656617557948065  0.00016488641867642937  26.9159281995557
 19.942080489859414  0.00013181963815365446  8.420632110725153
 19.747661791388456  0.00016555367250878987  17.632959854340136
 19.505157521401316  0.00020648602102958972  26.92825679110441
 5.078353761355887  1.9198984418254093  8.07996814542537
 4.926730436678544  1.919935659060085  17.537296951049004
 4.752889999453308  1.9199772955753547  27.00280686029165
 15.040182016040509  1.9199432982977502  8.396895090884666
 14.796666349336544  1.9199772945232592  17.588873682182417
 14.576223129739992  1.9200191700264653  26.903665613260863
 24.863637409154517  1.919980067868097  8.368999571691338
 24.67986713404691  1.9200170975510913  17.654150011212998
 24.447633889250536  1.9200581469431537  27.012246784771893
 1.0747424140185546  4.0613122389797894e-05  5.387386563627073
 0.9387918579825834  7.778935491208703e-05  14.85260246810231
 0.7399357515397649  0.00011844805958645551  24.318468976180455
 10.447839693968564  7.87745640695837e-05  5.858165180380935
 10.750073174596434  0.0001172678888683064  14.850454029342732
 10.52939958611406  0.00015631172458854958  24.194762223484375
 20.049243760073654  0.0001236437911277471  5.9308924764733675
 20.658559897678074  0.00016010517328669076  14.93936528333646
 20.413736183858514  0.0001973173095613666  24.237295977497137
 5.919342093745149  1.9198900706720532  5.378940938666877
 5.825090483700786  1.9199285628285416  14.809685168836506
 5.611703826105086  1.9199675724205651  24.246969468601673
 15.172580726616497  1.9199333326670527  5.895663108159339
 15.710788599177459  1.9199701079439562  14.908970909276958
 15.465675789907507  1.9200094317422802  24.196781283764203
 25.127841939362867  1.9199720299114449  5.797800671057982
 25.58079063526319  1.9200091273312643  14.939975100293832
 25.378363299231932  1.920047770565902  24.325423778842815
