# Supplementary material for: Layer-by-layer phase transformation in Ti3O5 revealed by machine-learning molecular dynamics simulations
Source: Nat Commun. 2024 Apr 9;15:3079. doi: 10.1038/s41467-024-47422-1 (PMC11004112; doi:10.1038/s41467-024-47422-1)
Supplement: Supplementary file 4 — Supplementary Dataset 1 [file 41467_2024_47422_MOESM4_ESM.zip › Supplementary Data/POSCAR-lambda-structure.vasp]

lambda-PBE
   1.0
     9.8509334991583621    0.0000000000000000    0.0000000000000000
     0.0000000000000000    3.7873843772642486    0.0000000000000000
    -0.1417363269013834    0.0000000000000000   10.0216901596760941
Ti O
  12   20
Direct
  0.6283524407670598  0.0000000000000000  0.5472174050848366
  0.8035340297054319  0.5000000000000000  0.7442293526738055
  0.6341079408028634  0.0000000000000000  0.9329991996859022
  0.8716475592329402  0.5000000000000000  0.4527825949151634
  0.6964659702945681  0.0000000000000000  0.2557706473261945
  0.8658920591971366  0.5000000000000000  0.0670008003140978
  0.1283524407670598  0.5000000000000000  0.5472174050848366
  0.3035340297054319  0.0000000000000000  0.7442293526738055
  0.1341079408028634  0.5000000000000000  0.9329991996859022
  0.3716475592329402  0.0000000000000000  0.4527825949151634
  0.1964659702945681  0.5000000000000000  0.2557706473261945
  0.3658920591971366  0.0000000000000000  0.0670008003140978
  0.9496499848020433  0.5000000000000000  0.8856942481060415
  0.6795845817530548  0.5000000000000000  0.5655460210692311
  0.7375624252275941  0.0000000000000000  0.7495865937791280
  0.5448325219363994  0.0000000000000000  0.3671948557891085
  0.6886992301519044  0.5000000000000000  0.9279661935866343
  0.5503500151979567  0.0000000000000000  0.1143057518939585
  0.8204154182469452  0.0000000000000000  0.4344539789307689
  0.7624375747724059  0.5000000000000000  0.2504134062208720
  0.9551674780636006  0.5000000000000000  0.6328051442108915
  0.8113007698480956  0.0000000000000000  0.0720338064133657
  0.4496499848020434  0.0000000000000000  0.8856942481060415
  0.1795845817530548  0.0000000000000000  0.5655460210692311
  0.2375624252275941  0.5000000000000000  0.7495865937791280
  0.0448325219363994  0.5000000000000000  0.3671948557891085
  0.1886992301519044  0.0000000000000000  0.9279661935866343
  0.0503500151979566  0.5000000000000000  0.1143057518939585
  0.3204154182469452  0.5000000000000000  0.4344539789307689
  0.2624375747724059  0.0000000000000000  0.2504134062208720
  0.4551674780636006  0.0000000000000000  0.6328051442108915
  0.3113007698480956  0.5000000000000000  0.0720338064133657
