# Supplementary material for: Layer-by-layer phase transformation in Ti3O5 revealed by machine-learning molecular dynamics simulations
Source: Nat Commun. 2024 Apr 9;15:3079. doi: 10.1038/s41467-024-47422-1 (PMC11004112; doi:10.1038/s41467-024-47422-1)
Supplement: Supplementary file 4 — Supplementary Dataset 1 [file 41467_2024_47422_MOESM4_ESM.zip › Supplementary Data/Supplementary-Fig10a-beta-structure.vasp]

generated by phonopy                    
   1.00000000000000     
     9.8166525423456221    0.0000000000000000    0.0016917367910006
     0.0000000000000000    3.8533118713175796    0.0000000000000000
    -0.1954497737087326    0.0000000000000000    9.3649189899881602
   Ti   O 
    12    20
Direct
  0.6314293450176413  0.5000000000000000  0.0438803284363128
  0.7809568998219836  0.0000000000000000  0.2621039926027297
  0.5572076592738849  0.5000000000000000  0.3607807271977573
  0.8685706549823587 -0.0000000000000000  0.9561196715636872
  0.7190431001780164  0.5000000000000000  0.7378960073972701
  0.9427923407261151  0.0000000000000000  0.6392192728022428
  0.1314293450176411  0.0000000000000000  0.0438803284363128
  0.2809568998219837  0.5000000000000000  0.2621039926027297
  0.0572076592738849 -0.0000000000000000  0.3607807271977573
  0.3685706549823589  0.5000000000000000  0.9561196715636872
  0.2190431001780165 -0.0000000000000000  0.7378960073972701
  0.4427923407261151  0.5000000000000000  0.6392192728022428
  0.6732504483074225  0.0000000000000000  0.0550940239016592
  0.7435946382697186  0.5000000000000000  0.2427069820835408
  0.5900316801228572 -0.0000000000000000  0.3409462850266602
  0.9585816244146339  0.0000000000000000  0.1523632392350813
  0.8727888655081238 -0.0000000000000000  0.4414799720116510
  0.8267495516925775  0.5000000000000000  0.9449059760983410
  0.7564053617302814 -0.0000000000000000  0.7572930179164592
  0.9099683198771428  0.5000000000000000  0.6590537149733396
  0.5414183755853661  0.5000000000000000  0.8476367607649188
  0.6272111344918762  0.5000000000000000  0.5585200279883490
  0.1732504483074225  0.5000000000000000  0.0550940239016592
  0.2435946382697187  0.0000000000000000  0.2427069820835408
  0.0900316801228571  0.5000000000000000  0.3409462850266602
  0.4585816244146337  0.5000000000000000  0.1523632392350813
  0.3727888655081241  0.5000000000000000  0.4414799720116510
  0.3267495516925775 -0.0000000000000000  0.9449059760983410
  0.2564053617302813  0.5000000000000000  0.7572930179164592
  0.4099683198771429 -0.0000000000000000  0.6590537149733396
  0.0414183755853663  0.0000000000000000  0.8476367607649188
  0.1272111344918759  0.0000000000000000  0.5585200279883490
 
  0.00000000E+00  0.00000000E+00  0.00000000E+00
  0.00000000E+00  0.00000000E+00  0.00000000E+00
  0.00000000E+00  0.00000000E+00  0.00000000E+00
  0.00000000E+00  0.00000000E+00  0.00000000E+00
  0.00000000E+00  0.00000000E+00  0.00000000E+00
  0.00000000E+00  0.00000000E+00  0.00000000E+00
  0.00000000E+00  0.00000000E+00  0.00000000E+00
  0.00000000E+00  0.00000000E+00  0.00000000E+00
  0.00000000E+00  0.00000000E+00  0.00000000E+00
  0.00000000E+00  0.00000000E+00  0.00000000E+00
  0.00000000E+00  0.00000000E+00  0.00000000E+00
  0.00000000E+00  0.00000000E+00  0.00000000E+00
  0.00000000E+00  0.00000000E+00  0.00000000E+00
  0.00000000E+00  0.00000000E+00  0.00000000E+00
  0.00000000E+00  0.00000000E+00  0.00000000E+00
  0.00000000E+00  0.00000000E+00  0.00000000E+00
  0.00000000E+00  0.00000000E+00  0.00000000E+00
  0.00000000E+00  0.00000000E+00  0.00000000E+00
  0.00000000E+00  0.00000000E+00  0.00000000E+00
  0.00000000E+00  0.00000000E+00  0.00000000E+00
  0.00000000E+00  0.00000000E+00  0.00000000E+00
  0.00000000E+00  0.00000000E+00  0.00000000E+00
  0.00000000E+00  0.00000000E+00  0.00000000E+00
  0.00000000E+00  0.00000000E+00  0.00000000E+00
  0.00000000E+00  0.00000000E+00  0.00000000E+00
  0.00000000E+00  0.00000000E+00  0.00000000E+00
  0.00000000E+00  0.00000000E+00  0.00000000E+00
  0.00000000E+00  0.00000000E+00  0.00000000E+00
  0.00000000E+00  0.00000000E+00  0.00000000E+00
  0.00000000E+00  0.00000000E+00  0.00000000E+00
  0.00000000E+00  0.00000000E+00  0.00000000E+00
  0.00000000E+00  0.00000000E+00  0.00000000E+00
