# Supplementary material for: Layer-by-layer phase transformation in Ti3O5 revealed by machine-learning molecular dynamics simulations
Source: Nat Commun. 2024 Apr 9;15:3079. doi: 10.1038/s41467-024-47422-1 (PMC11004112; doi:10.1038/s41467-024-47422-1)
Supplement: Supplementary file 4 — Supplementary Dataset 1 [file 41467_2024_47422_MOESM4_ESM.zip › Supplementary Data/Supplementary-Fig10b-lambda-structure.vasp]

generated by phonopy                    
   1.00000000000000     
     9.8503273764618129    0.0000000000000000    0.0223172706123610
     0.0000000000000000    3.7898258718478033    0.0000000000000000
    -0.0776228266085195    0.0000000000000000   10.0161677497811930
   Ti   O 
    12    20
Direct
  0.6302422652063548  0.0000000000000000  0.5448863329856755
  0.8048593595720791  0.5000000000000000  0.7449135748632782
  0.6342939098848789  0.0000000000000000  0.9331014829774547
  0.8697577347936452  0.5000000000000000  0.4551136670143241
  0.6951406404279209 -0.0000000000000000  0.2550864251367217
  0.8657060901151211  0.5000000000000000  0.0668985170225452
  0.1302422652063544  0.5000000000000000  0.5448863329856755
  0.3048593595720793  0.0000000000000000  0.7449135748632782
  0.1342939098848714  0.5000000000000000  0.9331014829774547
  0.3697577347936457 -0.0000000000000000  0.4551136670143241
  0.1951406404279208  0.5000000000000000  0.2550864251367217
  0.3657060901151289  0.0000000000000000  0.0668985170225452
  0.9504427382139269  0.5000000000000000  0.8852935193943785
  0.6781990787251120  0.5000000000000000  0.5690404700239663
  0.7404216487355155 -0.0000000000000000  0.7496098183321936
  0.5435688732302271  0.0000000000000000  0.3679198228062533
  0.6882435082499951  0.5000000000000000  0.9285099616000058
  0.5495572617860731  0.0000000000000000  0.1147064806056216
  0.8218009212748880 -0.0000000000000000  0.4309595299760342
  0.7595783512644845  0.5000000000000000  0.2503901816678060
  0.9564311267697729  0.5000000000000000  0.6320801771937465
  0.8117564917500049 -0.0000000000000000  0.0714900383999943
  0.4504427382139269  0.0000000000000000  0.8852935193943785
  0.1781990787251121  0.0000000000000000  0.5690404700239663
  0.2404216487355227  0.5000000000000000  0.7496098183321936
  0.0435688732302271  0.5000000000000000  0.3679198228062533
  0.1882435082499948 -0.0000000000000000  0.9285099616000058
  0.0495572617860731  0.5000000000000000  0.1147064806056216
  0.3218009212748878  0.5000000000000000  0.4309595299760342
  0.2595783512644842  0.0000000000000000  0.2503901816678060
  0.4564311267697727 -0.0000000000000000  0.6320801771937465
  0.3117564917500052  0.5000000000000000  0.0714900383999943
 
  0.00000000E+00  0.00000000E+00  0.00000000E+00
  0.00000000E+00  0.00000000E+00  0.00000000E+00
  0.00000000E+00  0.00000000E+00  0.00000000E+00
  0.00000000E+00  0.00000000E+00  0.00000000E+00
  0.00000000E+00  0.00000000E+00  0.00000000E+00
  0.00000000E+00  0.00000000E+00  0.00000000E+00
  0.00000000E+00  0.00000000E+00  0.00000000E+00
  0.00000000E+00  0.00000000E+00  0.00000000E+00
  0.00000000E+00  0.00000000E+00  0.00000000E+00
  0.00000000E+00  0.00000000E+00  0.00000000E+00
  0.00000000E+00  0.00000000E+00  0.00000000E+00
  0.00000000E+00  0.00000000E+00  0.00000000E+00
  0.00000000E+00  0.00000000E+00  0.00000000E+00
  0.00000000E+00  0.00000000E+00  0.00000000E+00
  0.00000000E+00  0.00000000E+00  0.00000000E+00
  0.00000000E+00  0.00000000E+00  0.00000000E+00
  0.00000000E+00  0.00000000E+00  0.00000000E+00
  0.00000000E+00  0.00000000E+00  0.00000000E+00
  0.00000000E+00  0.00000000E+00  0.00000000E+00
  0.00000000E+00  0.00000000E+00  0.00000000E+00
  0.00000000E+00  0.00000000E+00  0.00000000E+00
  0.00000000E+00  0.00000000E+00  0.00000000E+00
  0.00000000E+00  0.00000000E+00  0.00000000E+00
  0.00000000E+00  0.00000000E+00  0.00000000E+00
  0.00000000E+00  0.00000000E+00  0.00000000E+00
  0.00000000E+00  0.00000000E+00  0.00000000E+00
  0.00000000E+00  0.00000000E+00  0.00000000E+00
  0.00000000E+00  0.00000000E+00  0.00000000E+00
  0.00000000E+00  0.00000000E+00  0.00000000E+00
  0.00000000E+00  0.00000000E+00  0.00000000E+00
  0.00000000E+00  0.00000000E+00  0.00000000E+00
  0.00000000E+00  0.00000000E+00  0.00000000E+00
