# Supplementary material for: Layer-by-layer phase transformation in Ti3O5 revealed by machine-learning molecular dynamics simulations
Source: Nat Commun. 2024 Apr 9;15:3079. doi: 10.1038/s41467-024-47422-1 (PMC11004112; doi:10.1038/s41467-024-47422-1)
Supplement: Supplementary file 4 — Supplementary Dataset 1 [file 41467_2024_47422_MOESM4_ESM.zip › Supplementary Data/Supplementary-Fig12-final-lammps]

# LAMMPS data file written by OVITO Basic 3.6.0
96 atoms
2 atom types
0.016462849 9.7923931614 xlo xhi
0.1984165713 11.3737689451 ylo yhi
-0.6560546589 10.014707154 zlo zhi
0.0 -0.1966686634 0.0 xy xz yz

Atoms  # atomic

73 2 1.67255 2.10031 3.88577
22 1 2.92525 2.03448 1.99352
67 2 1.71584 1.8935 0.343237
85 2 2.37274 2.10608 7.241
94 2 0.344242 0.30609 5.80706
20 1 1.28549 3.81662 -0.152728
26 1 1.20647 3.99627 4.19161
71 2 2.31048 3.92911 1.89714
68 2 1.81025 5.75308 0.0936286
74 2 1.71028 5.7669 3.9734
32 1 1.77575 3.95089 7.40257
95 2 0.41504 4.04605 5.96071
92 2 0.271871 4.09798 8.69527
89 2 3.01794 4.00719 5.40099
83 2 2.97256 3.76039 9.40682
21 1 1.25408 7.66709 -0.290682
72 2 2.25495 7.58419 2.15942
27 1 1.23409 7.64346 3.96399
23 1 2.89433 5.81002 1.97049
33 1 1.77262 7.60425 7.44439
96 2 0.460154 7.55624 5.78163
93 2 0.303753 7.58004 8.57074
90 2 2.9561 7.61999 5.32911
84 2 2.91315 7.62315 9.27277
86 2 2.42183 5.80727 7.20051
24 1 3.04747 9.50187 1.98114
69 2 1.69698 9.47467 0.019005
75 2 1.71926 9.49169 4.00279
70 2 2.4773 11.2813 2.30119
19 1 1.18011 11.3663 -0.382268
25 1 1.30209 11.3724 3.94946
87 2 2.51509 9.44004 7.4377
88 2 2.8532 11.368 5.47084
82 2 2.87596 11.3355 9.15568
91 2 0.120438 11.3 8.51435
31 1 1.66662 11.3396 7.3234
1 1 6.15387 2.10259 -0.0340805
7 1 6.13171 2.06113 4.09696
79 2 4.31025 2.16213 3.55198
76 2 4.45995 2.11356 0.909464
28 1 3.51714 1.94952 9.77475
34 1 3.54912 2.14557 5.31619
61 2 5.18022 1.88962 8.80364
64 2 5.33749 2.15001 5.90502
29 1 3.43925 5.78141 9.4931
80 2 4.29518 5.93392 3.39452
77 2 4.39388 5.88067 0.682197
2 1 6.04667 5.81858 -0.145706
8 1 6.16706 5.79413 4.08578
35 1 3.54915 5.80515 5.23802
62 2 5.10624 5.80641 8.65494
65 2 5.29484 5.79131 5.85663
3 1 6.18505 9.48721 -0.210507
9 1 6.20116 9.55586 4.15394
78 2 4.46679 9.50139 0.744258
81 2 4.36923 9.5964 3.55347
30 1 3.47689 9.55848 9.47664
36 1 3.49857 9.50674 5.30204
63 2 5.24947 9.47494 8.72257
66 2 5.31767 9.47179 5.97278
40 2 7.1275 2.13581 2.17959
43 2 6.56659 0.214258 3.78967
37 2 6.73006 0.274848 0.289185
58 2 7.86854 2.02997 5.22336
13 1 6.5757 2.03311 7.53233
52 2 7.74123 2.06686 9.27072
55 2 7.21951 0.257502 7.21143
5 1 7.9147 3.93603 2.07527
50 2 9.2206 4.16355 3.41098
47 2 9.30432 3.94985 0.810994
44 2 6.59501 3.98035 3.87267
38 2 6.7015 3.93521 0.0275441
11 1 8.34929 3.99413 9.57113
17 1 8.35058 3.80588 5.14887
56 2 7.23235 3.9501 7.38288
59 2 7.81917 5.70197 5.57044
6 1 7.8708 7.65786 1.93873
48 2 9.40701 7.60642 0.699118
51 2 9.12374 7.68112 3.45199
45 2 6.6447 7.69993 3.84452
39 2 6.73722 7.60175 0.108559
41 2 7.17191 5.80392 2.00878
12 1 8.4024 7.69607 9.56605
57 2 7.2996 7.64131 7.1523
18 1 8.37639 7.5263 5.22527
53 2 7.75186 5.82681 9.2064
14 1 6.63407 5.82086 7.42717
42 2 7.19344 9.50747 1.98022
49 2 9.34673 11.2865 3.29322
4 1 7.86568 11.3523 1.92907
46 2 9.31466 11.2588 0.648935
15 1 6.73597 9.55477 7.36398
54 2 7.81984 9.49776 9.24522
60 2 7.95407 9.51885 5.56257
16 1 8.3946 11.3726 5.1302
10 1 8.26008 11.3221 9.55418
