# Supplementary material for: Layer-by-layer phase transformation in Ti3O5 revealed by machine-learning molecular dynamics simulations
Source: Nat Commun. 2024 Apr 9;15:3079. doi: 10.1038/s41467-024-47422-1 (PMC11004112; doi:10.1038/s41467-024-47422-1)
Supplement: Supplementary file 4 — Supplementary Dataset 1 [file 41467_2024_47422_MOESM4_ESM.zip › Supplementary Data/Supplementary-Fig15a.vasp]

Ti  O 
 1.0000000000000000
     9.8864203930952286   -0.0000000000000002    0.0537942720925976
    -0.0000000000000002   11.0138523111493001   -0.0000000000000002
    -0.1543450262910077   -0.0000000000000002   10.5934674384731462
 Ti  O  
  36  60
Cartesian
  3.8999911945464483  1.8693040120796083  0.3606618063006061
  3.7585969075186108  5.5069261555747389  0.0031815961801531
  3.8999911945464469  9.1445482990698697  0.3606618063006001
  1.7872967288001846  0.0000000000000879  8.4665894610468833
  1.8282751154994332  3.6556379013329670  8.4972970824158711
  1.8282751154994350  7.3582144098165081  8.4972970824158764
  3.7087760109574801  1.7897915934598227  6.7686050478043569
  3.4783661051498838  5.5069261555747362  6.4488151198084216
  3.7087760109574588  9.2240607176896514  6.7686050478043462
  1.5822263224858351  0.0000000000000860  1.1369378626478004
  1.3594167820090663  3.6969397587973929  0.8783749506073493
  1.3594167820090644  7.3169125523520817  0.8783749506073412
  2.9901672176548275  1.9249905272357049  3.2715235211416913
  3.1474841916605043  5.5069261555747406  3.0844854042246808
  2.9901672176548306  9.0888617839137709  3.2715235211416913
  0.8190995510058825  0.0000000000000847  3.9387284156750137
  1.2577875248271784  3.5964056118927727  5.1710632017371632
  1.2577875248271773  7.4174466992567032  5.1710632017371667
  8.8669920036576428  0.0000000000000853  0.3349369000340127
  8.7448286477877382  3.7110462731056701  0.1311408926677111
  8.7448286477877328  7.3028060380438067  0.1311408926677131
  6.7893726680218620  1.8357191820058318  8.6146784510339334
  6.7143397842116794  5.5069261555747380  8.4099315475245877
  6.7893726680218682  9.1781331291436477  8.6146784510339334
  8.5654824595189094  0.0000000000000897  6.7824199750075094
  8.4937280476181183  3.6020052116542582  6.6097407997862314
  8.4937280476181183  7.4118470994952128  6.6097407997862323
  6.4573081719002152  1.8824299671778157  1.0983654974882366
  6.2531576256544739  5.5069261555747397  0.7911819934565294
  6.4573081719002161  9.1314223439716606  1.0983654974882349
  7.9738822321060621  0.0000000000000883  3.2026967289340385
  8.1361440180430513  3.7657556533990575  3.1824985262813206
  8.1361440180430549  7.2480966577504180  3.1824985262813161
  5.8054790780916665  1.8990824733687921  3.9227355765122920
  6.2213658524322968  5.5069261555747335  5.0538295556080959
  5.8054790780916647  9.1147698377806847  3.9227355765122942
  3.3093131948440138  0.0000000000000881 10.6959890851797716
  3.0924236432024190  3.6360425065654089 10.3286381054136385
  3.0924236432024128  7.3778098045840661 10.3286381054136385
  2.5036861712952612  1.8175060528667435  8.4925099439161542
  2.5387701792395827  5.5069261555747335  8.4147454931747152
  2.5036861712952629  9.1963462582827340  8.4925099439161702
  3.0490920089032763  0.0000000000000859  6.7987250772730183
  2.9046561167885749  3.6015122477169643  6.5846684013045591
  2.9046561167885772  7.4123400634325129  6.5846684013045591
  0.5607133404736186  0.0000000000000863  9.9547487128182794
  0.3758732504355753  3.6922492848491788  9.6841103895806953
  0.3758732504355721  7.3216030263002994  9.6841103895806970
  0.3529794822319909  0.0000000000000869  7.3392942449711382
  0.3999585934420556  3.6204068448043736  7.0226303465514537
  0.3999585934420551  7.3934454663451010  7.0226303465514546
  1.9456113786346285  1.9243137577868401  1.3589947721446858
  1.9347138397123524  5.5069261555747389  1.2104824465399968
  1.9456113786346265  9.0895385533626332  1.3589947721446853
  2.7191897383817381  0.0000000000000843  2.9490788670458521
  2.3641446982131429  3.7744532038941885  3.2493795187437367
  2.3641446982131478  7.2393991072552870  3.2493795187437384
  1.3776980712385938  1.7251359537460522  4.5781885721801725
  1.8042702999273523  5.5069261555747397  5.1467092857467591
  1.3776980712385960  9.2887163574034179  4.5781885721801769
  4.7543484417584745  1.9997835753728264  2.2011519231968433
  4.5633373216959541  5.5069261555747362  1.8275025779887175
  4.7543484417584727  9.0140687357766467  2.2011519231968437
  4.1031216126776195  1.8630525441279191  4.8745674963594423
  4.3735432754205554  5.5069261555747380  4.5964247970011378
  4.1031216126776187  9.1507997670215531  4.8745674963594405
  8.1384192992754247  1.8329430911259710 10.5118129791252048
  7.9851334002775820  5.5069261555747371 10.2751047228480861
  8.1384192992754265  9.1809092200235050 10.5118129791251960
  7.4885807257648027  0.0000000000000899  8.6322307502764719
  7.4676969789719365  3.6906806675490964  8.4872555946469621
  7.4676969789719365  7.3231716436003769  8.4872555946469657
  7.9165561248861440  1.8178426529121510  6.8029880240471892
  7.7935734725487817  5.5069261555747389  6.5108117397365612
  7.9165561248861467  9.1960096582373261  6.8029880240471883
  5.4210816185974506  1.8923193692848654  9.9417480612394105
  5.2648344519465038  5.5069261555747380  9.5990149350404899
  5.4210816185974471  9.1215329418646096  9.9417480612394034
  5.3403399616926022  1.8189984044542429  7.4122901524291684
  5.3100278151198754  5.5069261555747362  6.9087216028235225
  5.3403399616926199  9.1948539066952399  7.4122901524291755
  6.8929886783075380  0.0000000000000876  1.3203255326965262
  6.8876648057200960  3.7762151864323457  1.2873853413611753
  6.8876648057200933  7.2376371247171294  1.2873853413611780
  7.6639350388129994  1.9157983642575571  2.9098744262927676
  7.3484132907388222  5.5069261555747397  3.2651878943837609
  7.6639350388130021  9.0980539468919179  2.9098744262927676
  6.1581916911689234  0.0000000000000862  4.1536346404306217
  6.5264894604046493  3.5530376723592991  4.6746324130704924
  6.5264894604046528  7.4608146387901781  4.6746324130705004
  9.7414782900159214  0.0000000000000828  2.2009017746387167
  9.5704346017683246  3.8188737711650971  1.9277548479478865
  9.5704346017683282  7.1949785399843806  1.9277548479478848
  8.9109476668002419  0.0000000000000849  4.8837810162627102
  9.2817143411378371  3.7484155453858246  4.7388507163633680
  9.2817143411378336  7.2654367657636465  4.7388507163633680
