# Supplementary material for: Layer-by-layer phase transformation in Ti3O5 revealed by machine-learning molecular dynamics simulations
Source: Nat Commun. 2024 Apr 9;15:3079. doi: 10.1038/s41467-024-47422-1 (PMC11004112; doi:10.1038/s41467-024-47422-1)
Supplement: Supplementary file 4 — Supplementary Dataset 1 [file 41467_2024_47422_MOESM4_ESM.zip › Supplementary Data/Supplementary-Fig7a-beta-lambda.vasp]

beta-lambda
   1.0
     9.8239423172395046    0.0000000000000000    0.0000000000000000
     0.0000000000000000    3.8281424833795632    0.0000000000000000
    -0.3112114531408020    0.0000000000000000   19.3472765353335951
Ti O
  24   40
Direct
  0.6271453929964601  0.5000000000000000  0.7652304811668444
  0.6323643358271507  0.5000000000000000  0.2809001978476885
  0.8030990957867223  0.0000000000000000  0.8673531711667135
  0.7828546918322373  0.0000000000000000  0.3847814782464611
  0.6352992021744619  0.5000000000000000  0.9654779718212096
  0.5566853297749759  0.5000000000000000  0.4327706960496750
  0.8728546070035399  0.0000000000000000  0.2347695188331556
  0.8676356641728493  0.0000000000000000  0.7190998021523115
  0.6969009042132777  0.5000000000000000  0.1326468288332865
  0.7171453081677627  0.5000000000000000  0.6152185217535389
  0.8647007978255381  0.0000000000000000  0.0345220281787904
  0.9433146702250241  0.0000000000000000  0.5672293039503250
  0.1271453929964601  0.0000000000000000  0.7652304811668444
  0.1323643358271507  0.0000000000000000  0.2809001978476885
  0.3030990957867223  0.5000000000000000  0.8673531711667135
  0.2828546918322372  0.5000000000000000  0.3847814782464611
  0.1352992021744619  0.0000000000000000  0.9654779718212096
  0.0566853297749759  0.0000000000000000  0.4327706960496750
  0.3728546070035399  0.5000000000000000  0.2347695188331556
  0.3676356641728493  0.5000000000000000  0.7190998021523115
  0.1969009042132777  0.0000000000000000  0.1326468288332865
  0.2171453081677628  0.0000000000000000  0.6152185217535389
  0.3647007978255381  0.5000000000000000  0.0345220281787904
  0.4433146702250241  0.5000000000000000  0.5672293039503250
  0.6753410670221571  0.0000000000000000  0.7754846830009303
  0.6776021695541257  0.0000000000000000  0.2837561497880117
  0.7387845681896912  0.5000000000000000  0.8702957913790783
  0.7452067054425648  0.5000000000000000  0.3766718996945340
  0.6870461870026552  0.0000000000000000  0.9625700963875488
  0.5898768676546455  0.0000000000000000  0.4217534111733340
  0.9565401240065692  0.0000000000000000  0.8114521601544162
  0.9581649789790628  0.0000000000000000  0.3308012358812934
  0.9490495435193991  0.0000000000000000  0.9414495938059814
  0.8721369842457197  0.0000000000000000  0.4720399238814614
  0.8246589329778429  0.5000000000000000  0.2245153169990697
  0.8223978304458743  0.5000000000000000  0.7162438502119883
  0.7612154318103088  0.0000000000000000  0.1297042086209217
  0.7547932945574352  0.0000000000000000  0.6233281003054660
  0.8129538129973448  0.5000000000000000  0.0374299036124512
  0.9101231323453545  0.5000000000000000  0.5782465888266660
  0.5434598759934308  0.5000000000000000  0.1885478398455838
  0.5418350210209372  0.5000000000000000  0.6691987641187066
  0.5509504564806009  0.5000000000000000  0.0585504061940186
  0.6278630157542803  0.5000000000000000  0.5279600761185386
  0.1753410670221571  0.5000000000000000  0.7754846830009303
  0.1776021695541257  0.5000000000000000  0.2837561497880117
  0.2387845681896912  0.0000000000000000  0.8702957913790783
  0.2452067054425648  0.0000000000000000  0.3766718996945340
  0.1870461870026552  0.5000000000000000  0.9625700963875488
  0.0898768676546455  0.5000000000000000  0.4217534111733340
  0.4565401240065692  0.5000000000000000  0.8114521601544162
  0.4581649789790627  0.5000000000000000  0.3308012358812934
  0.4490495435193991  0.5000000000000000  0.9414495938059814
  0.3721369842457198  0.5000000000000000  0.4720399238814614
  0.3246589329778429  0.0000000000000000  0.2245153169990697
  0.3223978304458743  0.0000000000000000  0.7162438502119883
  0.2612154318103088  0.5000000000000000  0.1297042086209217
  0.2547932945574352  0.5000000000000000  0.6233281003054660
  0.3129538129973448  0.0000000000000000  0.0374299036124512
  0.4101231323453545  0.0000000000000000  0.5782465888266660
  0.0434598759934308  0.0000000000000000  0.1885478398455838
  0.0418350210209373  0.0000000000000000  0.6691987641187066
  0.0509504564806009  0.0000000000000000  0.0585504061940186
  0.1278630157542802  0.0000000000000000  0.5279600761185386
