# Supplementary material for: Layer-by-layer phase transformation in Ti3O5 revealed by machine-learning molecular dynamics simulations
Source: Nat Commun. 2024 Apr 9;15:3079. doi: 10.1038/s41467-024-47422-1 (PMC11004112; doi:10.1038/s41467-024-47422-1)
Supplement: Supplementary file 4 — Supplementary Dataset 1 [file 41467_2024_47422_MOESM4_ESM.zip › Supplementary Data/Supplementary-Fig7b-beta-beta-lambda.vasp]

POSCAR-beta-beta-lambda                    
   1.00000000000000     
     4.8912075081549062   -1.9259882500763670    0.0081073378268513
     4.8912075081549062    1.9259882500763670    0.0081073378268513
    -0.4814048871776410    0.0000000000000000   28.6689059316219037
   Ti   O 
    18    30
Direct
  0.6367677658320403  0.6367677658320403  0.1884344220882710
  0.2839158933574168  0.2839158933574168  0.2595501203267148
  0.5623201247732084  0.5623201247732084  0.2918222028274542
  0.3676055839688814  0.3676055839688814  0.4853822545042590
  0.7207744394549636  0.7207744394549636  0.4145435779256275
  0.4453172517310193  0.4453172517310193  0.3827824762736824
  0.6323944160311186  0.6323944160311186  0.5146177454957410
  0.2792255605450364  0.2792255605450364  0.5854564220743725
  0.5546827482689807  0.5546827482689807  0.6172175237263176
  0.3632322341679597  0.3632322341679597  0.8115655779117290
  0.7160841066425832  0.7160841066425832  0.7404498796732852
  0.4376798752267916  0.4376798752267916  0.7081777971725458
  0.6273038243632669  0.6273038243632669  0.8416219655101429
  0.3018209188063921  0.3018209188063921  0.9112590710461248
  0.6354882103175896  0.6354882103175896  0.9756422732893313
  0.3726961756367331  0.3726961756367331  0.1583780344898571
  0.6981790811936079  0.6981790811936079  0.0887409289538752
  0.3645117896824104  0.3645117896824104  0.0243577267106687
  0.1777923976686608  0.1777923976686608  0.1917222760656401
  0.7484095642723076  0.7484095642723076  0.2534184119909071
  0.0918633109618483  0.0918633109618483  0.2843970253605548
  0.4598818224561185  0.4598818224561185  0.2228046080124670
  0.3763736481992837  0.3763736481992837  0.3176801577823340
  0.8278622530898119  0.8278622530898119  0.4820842629296251
  0.2567417305401563  0.2567417305401563  0.4206553031333442
  0.9131644965742893  0.9131644965742893  0.3890392222759687
  0.5422994991095393  0.5422994991095393  0.4507061111857098
  0.6306659918304121  0.6306659918304121  0.3556057792434402
  0.1721377469101881  0.1721377469101881  0.5179157370703749
  0.7432582694598509  0.7432582694598509  0.5793446968666558
  0.0868355034257107  0.0868355034257107  0.6109607777240313
  0.4577005008904607  0.4577005008904607  0.5492938888142902
  0.3693340081695879  0.3693340081695879  0.6443942207565598
  0.8222076023313392  0.8222076023313392  0.8082777239343599
  0.2515904357276924  0.2515904357276924  0.7465815880090929
  0.9081366890381517  0.9081366890381517  0.7156029746394452
  0.5401181775438815  0.5401181775438815  0.7771953919875401
  0.6236263518007163  0.6236263518007163  0.6823198422176660
  0.4492312095549167  0.4492312095549167  0.9606105656478121
  0.1707094616089719  0.1707094616089719  0.8496196096770845
  0.7398994822044216  0.7398994822044216  0.9119872491181766
  0.5443899666594021  0.5443899666594021  0.1270917576849584
  0.1871244733943698  0.1871244733943698  0.9752537593927428
  0.5507687904450833  0.5507687904450833  0.0393894343521879
  0.8292905383910281  0.8292905383910281  0.1503803903229155
  0.2601005177955784  0.2601005177955784  0.0880127508818305
  0.4556100333405979  0.4556100333405979  0.8729082423150416
  0.8128755266056302  0.8128755266056302  0.0247462406072572
 
  0.00000000E+00  0.00000000E+00  0.00000000E+00
  0.00000000E+00  0.00000000E+00  0.00000000E+00
  0.00000000E+00  0.00000000E+00  0.00000000E+00
  0.00000000E+00  0.00000000E+00  0.00000000E+00
  0.00000000E+00  0.00000000E+00  0.00000000E+00
  0.00000000E+00  0.00000000E+00  0.00000000E+00
  0.00000000E+00  0.00000000E+00  0.00000000E+00
  0.00000000E+00  0.00000000E+00  0.00000000E+00
  0.00000000E+00  0.00000000E+00  0.00000000E+00
  0.00000000E+00  0.00000000E+00  0.00000000E+00
  0.00000000E+00  0.00000000E+00  0.00000000E+00
  0.00000000E+00  0.00000000E+00  0.00000000E+00
  0.00000000E+00  0.00000000E+00  0.00000000E+00
  0.00000000E+00  0.00000000E+00  0.00000000E+00
  0.00000000E+00  0.00000000E+00  0.00000000E+00
  0.00000000E+00  0.00000000E+00  0.00000000E+00
  0.00000000E+00  0.00000000E+00  0.00000000E+00
  0.00000000E+00  0.00000000E+00  0.00000000E+00
  0.00000000E+00  0.00000000E+00  0.00000000E+00
  0.00000000E+00  0.00000000E+00  0.00000000E+00
  0.00000000E+00  0.00000000E+00  0.00000000E+00
  0.00000000E+00  0.00000000E+00  0.00000000E+00
  0.00000000E+00  0.00000000E+00  0.00000000E+00
  0.00000000E+00  0.00000000E+00  0.00000000E+00
  0.00000000E+00  0.00000000E+00  0.00000000E+00
  0.00000000E+00  0.00000000E+00  0.00000000E+00
  0.00000000E+00  0.00000000E+00  0.00000000E+00
  0.00000000E+00  0.00000000E+00  0.00000000E+00
  0.00000000E+00  0.00000000E+00  0.00000000E+00
  0.00000000E+00  0.00000000E+00  0.00000000E+00
  0.00000000E+00  0.00000000E+00  0.00000000E+00
  0.00000000E+00  0.00000000E+00  0.00000000E+00
  0.00000000E+00  0.00000000E+00  0.00000000E+00
  0.00000000E+00  0.00000000E+00  0.00000000E+00
  0.00000000E+00  0.00000000E+00  0.00000000E+00
  0.00000000E+00  0.00000000E+00  0.00000000E+00
  0.00000000E+00  0.00000000E+00  0.00000000E+00
  0.00000000E+00  0.00000000E+00  0.00000000E+00
  0.00000000E+00  0.00000000E+00  0.00000000E+00
  0.00000000E+00  0.00000000E+00  0.00000000E+00
  0.00000000E+00  0.00000000E+00  0.00000000E+00
  0.00000000E+00  0.00000000E+00  0.00000000E+00
  0.00000000E+00  0.00000000E+00  0.00000000E+00
  0.00000000E+00  0.00000000E+00  0.00000000E+00
  0.00000000E+00  0.00000000E+00  0.00000000E+00
  0.00000000E+00  0.00000000E+00  0.00000000E+00
  0.00000000E+00  0.00000000E+00  0.00000000E+00
  0.00000000E+00  0.00000000E+00  0.00000000E+00
