# Supplementary material for: Layer-by-layer phase transformation in Ti3O5 revealed by machine-learning molecular dynamics simulations
Source: Nat Commun. 2024 Apr 9;15:3079. doi: 10.1038/s41467-024-47422-1 (PMC11004112; doi:10.1038/s41467-024-47422-1)
Supplement: Supplementary file 4 — Supplementary Dataset 1 [file 41467_2024_47422_MOESM4_ESM.zip › Supplementary Data/Supplementary-Fig7c-beta-lambda-lambda.vasp]

POSCAR-beta-lambda-lambda                    
   1.00000000000000     
     4.9004636570550320   -1.9140000663534744    0.0143263799450498
     4.9004636570550320    1.9140000663534744    0.0143263799450498
    -0.3652136230192250    0.0000000000000000   29.3381410038778441
   Ti   O 
    18    30
Direct
  0.6364844969284817  0.6364844969284817  0.3544782399771833
  0.2844742533334070  0.2844742533334070  0.4238968001809980
  0.5593193768171787  0.5593193768171787  0.4556386816782165
  0.3635155030715183  0.3635155030715183  0.6455217600228167
  0.7155257466665930  0.7155257466665930  0.5761031998190020
  0.4406806231828213  0.4406806231828213  0.5443613183217835
  0.6264061591997319  0.6264061591997319  0.6748196659132404
  0.3006205673738975  0.3006205673738975  0.7433306415454979
  0.6326027892841850  0.6326027892841850  0.8065762332142654
  0.3679851921296518  0.3679851921296518  0.9845711054282376
  0.6948258496447366  0.6948258496447366  0.9166914698158308
  0.3624245650456004  0.3624245650455933  0.8534117717424863
  0.6320148078703482  0.6320148078703482  0.0154288945717624
  0.3051741503552634  0.3051741503552634  0.0833085301841692
  0.6375754349544067  0.6375754349544067  0.1465882282575137
  0.3735938408002681  0.3735938408002681  0.3251803340867525
  0.6993794326261025  0.6993794326261025  0.2566693584545021
  0.3673972107158221  0.3673972107158150  0.1934237667857275
  0.1787863891477812  0.1787863891477812  0.3579940082331134
  0.7480344740176434  0.7480344740176434  0.4179697365101234
  0.0921404425691890  0.0921404425691890  0.4487493210674387
  0.4602049232378036  0.4602049232378036  0.3881154790724821
  0.3739689409452822  0.3739689409452751  0.4813216900122868
  0.8212136108522188  0.8212136108522188  0.6420059917668794
  0.2519655259823566  0.2519655259823566  0.5820302634898766
  0.9078595574308110  0.9078595574308110  0.5512506789325613
  0.5397950767621893  0.5397950767621893  0.6118845209275108
  0.6260310590547249  0.6260310590547249  0.5186783099877132
  0.4472391354376342  0.4472391354376342  0.7913297543707571
  0.1713834350912862  0.1713834350912862  0.6829907825123129
  0.7375335372004486  0.7375335372004486  0.7441340694082683
  0.5430191706347216  0.5430191706347216  0.9552256501621414
  0.1846598730965354  0.1846598730965354  0.8058547051681799
  0.5474640028470432  0.5474640028470432  0.8690346991491893
  0.8241349729795360  0.8241349729795360  0.9768123449061292
  0.2572706518712877  0.2572706518712877  0.9157894935788704
  0.4544199065603252  0.4544199065603252  0.7054255533168146
  0.8096804935509212  0.8096804935509212  0.8541255637986822
  0.4525359971529568  0.4525359971529568  0.1309653008508107
  0.1758650270204640  0.1758650270204640  0.0231876550938708
  0.7427293481287123  0.7427293481287123  0.0842105064211296
  0.5455800934396748  0.5455800934396748  0.2945744466831854
  0.1903195064490859  0.1903195064490859  0.1458744362013178
  0.5527608645623658  0.5527608645623658  0.2086702456292429
  0.8286165649087138  0.8286165649087138  0.3170092174876871
  0.2624664627995514  0.2624664627995514  0.2558659305917317
  0.4569808293652784  0.4569808293652784  0.0447743498378586
  0.8153401269034575  0.8153401269034575  0.1941452948318201
 
  0.00000000E+00  0.00000000E+00  0.00000000E+00
  0.00000000E+00  0.00000000E+00  0.00000000E+00
  0.00000000E+00  0.00000000E+00  0.00000000E+00
  0.00000000E+00  0.00000000E+00  0.00000000E+00
  0.00000000E+00  0.00000000E+00  0.00000000E+00
  0.00000000E+00  0.00000000E+00  0.00000000E+00
  0.00000000E+00  0.00000000E+00  0.00000000E+00
  0.00000000E+00  0.00000000E+00  0.00000000E+00
  0.00000000E+00  0.00000000E+00  0.00000000E+00
  0.00000000E+00  0.00000000E+00  0.00000000E+00
  0.00000000E+00  0.00000000E+00  0.00000000E+00
  0.00000000E+00  0.00000000E+00  0.00000000E+00
  0.00000000E+00  0.00000000E+00  0.00000000E+00
  0.00000000E+00  0.00000000E+00  0.00000000E+00
  0.00000000E+00  0.00000000E+00  0.00000000E+00
  0.00000000E+00  0.00000000E+00  0.00000000E+00
  0.00000000E+00  0.00000000E+00  0.00000000E+00
  0.00000000E+00  0.00000000E+00  0.00000000E+00
  0.00000000E+00  0.00000000E+00  0.00000000E+00
  0.00000000E+00  0.00000000E+00  0.00000000E+00
  0.00000000E+00  0.00000000E+00  0.00000000E+00
  0.00000000E+00  0.00000000E+00  0.00000000E+00
  0.00000000E+00  0.00000000E+00  0.00000000E+00
  0.00000000E+00  0.00000000E+00  0.00000000E+00
  0.00000000E+00  0.00000000E+00  0.00000000E+00
  0.00000000E+00  0.00000000E+00  0.00000000E+00
  0.00000000E+00  0.00000000E+00  0.00000000E+00
  0.00000000E+00  0.00000000E+00  0.00000000E+00
  0.00000000E+00  0.00000000E+00  0.00000000E+00
  0.00000000E+00  0.00000000E+00  0.00000000E+00
  0.00000000E+00  0.00000000E+00  0.00000000E+00
  0.00000000E+00  0.00000000E+00  0.00000000E+00
  0.00000000E+00  0.00000000E+00  0.00000000E+00
  0.00000000E+00  0.00000000E+00  0.00000000E+00
  0.00000000E+00  0.00000000E+00  0.00000000E+00
  0.00000000E+00  0.00000000E+00  0.00000000E+00
  0.00000000E+00  0.00000000E+00  0.00000000E+00
  0.00000000E+00  0.00000000E+00  0.00000000E+00
  0.00000000E+00  0.00000000E+00  0.00000000E+00
  0.00000000E+00  0.00000000E+00  0.00000000E+00
  0.00000000E+00  0.00000000E+00  0.00000000E+00
  0.00000000E+00  0.00000000E+00  0.00000000E+00
  0.00000000E+00  0.00000000E+00  0.00000000E+00
  0.00000000E+00  0.00000000E+00  0.00000000E+00
  0.00000000E+00  0.00000000E+00  0.00000000E+00
  0.00000000E+00  0.00000000E+00  0.00000000E+00
  0.00000000E+00  0.00000000E+00  0.00000000E+00
  0.00000000E+00  0.00000000E+00  0.00000000E+00
