# Supplementary material for: Layer-by-layer phase transformation in Ti3O5 revealed by machine-learning molecular dynamics simulations
Source: Nat Commun. 2024 Apr 9;15:3079. doi: 10.1038/s41467-024-47422-1 (PMC11004112; doi:10.1038/s41467-024-47422-1)
Supplement: Supplementary file 4 — Supplementary Dataset 1 [file 41467_2024_47422_MOESM4_ESM.zip › Supplementary Data/Supplementary-Fig7d-beta-beta-beta-lambda.vasp]

POSCAR-beta-beta-beta-lambda
  1
4.9108262372922065 -1.920367210173534 -0.002912770815531457
4.91082623732449 1.9203672101771383 -0.002912770003214198
-0.7267452850304085 4.99685421282501e-09 38.07417890783714
  Ti  O   
  24 40
Cartesian
 6.221227461477862  1.6460371486777747e-09  0.664886727927176
 12.56816865331026  1.4623486218838392e-09  2.6634847725595345
 5.429470839490359  1.5968691812818648e-09  3.592756491422184
 13.295201414991693  -1.810023131344523e-10  9.157216458540603
 6.949138346938384  -1.9560027155334778e-12  7.126251099879405
 14.088317351282333  -2.53050293163989e-10  6.190495120546407
 6.017030068581372  -1.4238153160065598e-10  10.006235091119862
 12.363239001179211  -4.2325059587226074e-10  12.035388502966754
 5.223882544831807  -5.108734943098841e-10  12.97390978424058
 13.081215905047301  3.89742915491031e-09  18.53774800629736
 6.735007002381725  4.176434377966013e-09  16.5085946035597
 13.87436340797705  4.268108923241896e-09  15.57007331417977
 5.803044581648452  3.935506149656454e-09  19.386766642290308
 12.149107628483826  3.757605810742024e-09  21.417731995618762
 5.009928650749112  4.006578909615778e-09  22.353487979021175
 12.877018527424692  2.1086409927278588e-09  27.87909637190838
 6.530077324927128  2.2932054849961208e-09  25.88049832353275
 13.668775160010885  2.1568179750547765e-09  24.95122660842833
 5.597448234721337  2.3672353917669857e-09  28.779403611920724
 2.3789393273219757  3.042622069124605e-09  30.75025939844486
 5.617087466586752  4.068098650204599e-09  32.6441908983971
 2.952399988484773  6.380947974623198e-09  37.84458393591385
 6.170908898849497  5.705402535387646e-09  35.87372814949912
 2.9327607590927403  4.679944383990577e-09  33.979796649400235
 11.567875648221351  1.6035080539580307e-09  0.7133515641403521
 7.298587945354036  1.4846934227815244e-09  2.5156542256008265
 10.666786582926818  1.4734495886263522e-09  3.3839727436717593
 14.312185783870847  1.5939348091211616e-09  1.6216024519414622
 13.42621949644832  8.291930355113968e-10  4.347814001422335
 7.954460781973966  -1.6519835604500686e-10  9.077789584058506
 12.238937871785575  -5.652353602449116e-13  7.298134082307851
 8.845465667660312  9.793165979763341e-13  6.390005961538273
 5.191134871773971  -1.5308906055580363e-10  8.15356740238815
 6.09248097670402  7.628880362596885e-10  5.441582780582921
 11.357444926661586  -2.0743491304336428e-10  10.085870785781449
 7.072965309351925  -2.4327504749992527e-10  11.86537409573585
 10.467624263983879  -9.935912604809996e-12  12.776340627871
 14.121780221185674  -4.480559201808312e-10  11.010269577075375
 13.218729998708325  1.7993365415761085e-09  13.720172448352304
 7.740801055582736  3.9622453928885014e-09  18.458112312952984
 12.02528067558707  3.99811639157809e-09  16.67860900324798
 8.630621719932508  3.7647137521963795e-09  15.76764247317387
 4.976465767520963  4.2027162976789074e-09  17.533713520176025
 5.879516008567154  1.9551890545442183e-09  14.823810646582716
 11.143785205938737  3.919937115560431e-09  19.466193515264425
 6.859308113121812  3.755289117862847e-09  21.24584901683177
 10.252780318799006  3.753775874097539e-09  22.153977136866047
 13.907111111275386  3.9079419512095745e-09  20.390415698548555
 13.005764998050534  2.99200104773177e-09  23.102400320869865
 7.530370338286092  2.1512569068549894e-09  27.83063153544412
 11.799658040196519  2.270041561958948e-09  26.028328873596507
 8.431459403235612  2.281294943905789e-09  25.160010354562537
 4.7860602001249095  2.1609000957997608e-09  26.922380648081486
 5.672026479491058  2.9256651842180085e-09  24.196169099557572
 3.792645255374478  4.236992531828738e-09  32.1810163619559
 1.1515208937408872  2.41592147702527e-09  28.97508927936152
 6.66213719457682  3.184886557673193e-09  30.804296661896686
 4.644632170195956  6.787489177922142e-09  36.9543953796848
 1.2103014423447673  4.027378746948628e-09  32.59068781777257
 4.757202970446009  4.511039178116556e-09  34.44297118603161
 7.398327331839456  6.332101573174953e-09  37.648898268584375
 1.887711031326036  5.563145152247064e-09  35.81969088590001
 3.905216056141696  1.9605303194875333e-09  29.66959216767495
 7.33954678342979  4.720651797260936e-09  34.033299730203126
