# Supplementary material for: Layer-by-layer phase transformation in Ti3O5 revealed by machine-learning molecular dynamics simulations
Source: Nat Commun. 2024 Apr 9;15:3079. doi: 10.1038/s41467-024-47422-1 (PMC11004112; doi:10.1038/s41467-024-47422-1)
Supplement: Supplementary file 4 — Supplementary Dataset 1 [file 41467_2024_47422_MOESM4_ESM.zip › Supplementary Data/Supplementary-Fig7e-beta-beta-lambda-lambda.vasp]

POSCAR-beta-beta-lambda-lambda
  1
4.910979169642233 -1.9142579738226853 0.0018619685563692706
4.910979170204539 1.9142579738816332 0.001861968609283273
-0.689094537921011 3.289459759418771e-10 38.707769555756734
  Ti  O   
  24 40
Cartesian
 6.221389344705174  -2.9604374502294033e-08  0.7423746085955781
 12.576971486868183  -2.7865876126706993e-08  2.7524729928690275
 5.429372468244064  -2.6799068291193254e-08  3.680918876903973
 13.292467319499297  -2.402897677207967e-09  9.259983067574145
 6.938562186821788  -7.838589507162876e-09  7.21884284373339
 14.086786234907262  -1.0455177428226582e-08  6.2843349407580895
 6.006902090352639  2.6852303871571313e-09  10.101349584194379
 12.3608072355034  8.119943000451167e-09  12.142489813552325
 5.212583152875497  1.073913905739882e-08  13.076997711160011
 13.077980059180643  2.988689128721098e-08  18.618958042029195
 6.722397936174856  2.814677154197729e-08  16.608859664648392
 13.869996918984413  2.7083070998616866e-08  15.680413774951003
 5.790699272452147  3.1085138111825284e-08  19.50968869019558
 2.5749801838732758  2.992629752739082e-08  21.484590581751142
 5.809888950540099  2.8621030625776022e-08  23.38440126982076
 3.120312656479704  3.616907595247951e-09  28.556664146043182
 6.362838748949189  1.5079629655379693e-08  26.606445020068282
 3.1340035165980673  2.359331091642239e-08  24.712887206594427
 5.668003876774749  -3.06460484459567e-09  29.50871412522853
 2.4254777873406788  -1.4527366539695203e-08  31.45893325052079
 5.654313010766395  -2.3040538430401193e-08  33.35249106552203
 2.9976172654162094  -3.053300755676598e-08  38.55568958085959
 6.213336344839423  -2.9373919836687233e-08  36.580787689182785
 2.978427588406756  -2.8069189949960165e-08  34.680976999855666
 11.574934289677982  -2.9518788990042962e-08  0.799349786064179
 7.298792612023732  -2.753779521198383e-08  2.5955834817680854
 10.670328655726484  -2.6064783969335478e-08  3.47143641370449
 14.316648217674288  -2.9267355523694618e-08  1.7107021977321004
 13.425013610758096  -1.9143405968039377e-08  4.4410010832708116
 7.945994058633922  -2.155663162566985e-09  9.17265299275418
 12.235996994591291  -7.738587693587709e-09  7.398607846011439
 8.839968630995658  -1.0460522547476938e-08  6.483319863803521
 5.184990606549119  -5.041872763019493e-09  8.245803800934093
 6.091842310155711  -1.8170385407002485e-08  5.529667048679468
 11.35337535101156  2.43799343002509e-09  10.188679658966544
 7.0633724142918615  8.02093616870303e-09  11.962724805663244
 10.459400778851318  1.0742827501862482e-08  12.87801278937637
 14.114378805240095  5.324147963416211e-09  11.115528850862036
 13.207527116824036  1.845254625440579e-08  13.83166560054853
 7.724435119185099  2.9801070629732586e-08  18.561982865655963
 12.000576798442715  2.78202003084793e-08  16.765749170600262
 8.629040753616334  2.6347128447663248e-08  15.889896239775428
 4.982721195590636  2.9549589867874595e-08  17.65063045295449
 5.874355816270179  1.9425595237152564e-08  14.92033156601
 3.9885531970970485  2.904258523605198e-08  22.915242209604294
 1.3495889549248072  3.062824975728283e-08  19.705825465308298
 6.854104647874708  2.96213603249301e-08  21.542531394692023
 4.8469098932064245  4.217335621300901e-09  27.713558108234135
 1.405803031688282  2.7686017781682952e-08  23.328586520610827
 4.9537239248445495  2.7389479554198108e-08  25.18899190702523
 7.5752731203323584  4.1624726770251135e-09  28.387411821485085
 2.0739136870091492  1.496059772976333e-08  26.548553866223884
 4.099580467537147  3.113005074459224e-08  20.402098558717114
 7.541739464093068  2.2904362731168393e-08  24.775430506123755
 3.8345926102507053  -2.6837313694039293e-08  32.87638636489071
 1.2130434127178882  -3.6101520517905344e-09  29.677966448798298
 6.714402844929057  -1.4408302473123982e-08  31.516824404162946
 4.688736066646704  -3.0577750103359835e-08  37.663279713010105
 1.2465770701919672  -2.2352065864702615e-08  33.289947764622
 4.7997633335456396  -2.8490091638077054e-08  35.15013605986725
 7.4387275783597735  -3.007591109091718e-08  38.35955280578925
 1.9342118862014963  -2.906900372845921e-08  36.52284687680549
 3.941406637748097  -3.6649855751511416e-09  30.35182016263998
 7.382513500174059  -2.713366734695645e-08  34.73679175010874
