# Supplementary material for: Layer-by-layer phase transformation in Ti3O5 revealed by machine-learning molecular dynamics simulations
Source: Nat Commun. 2024 Apr 9;15:3079. doi: 10.1038/s41467-024-47422-1 (PMC11004112; doi:10.1038/s41467-024-47422-1)
Supplement: Supplementary file 4 — Supplementary Dataset 1 [file 41467_2024_47422_MOESM4_ESM.zip › Supplementary Data/Supplementary-Fig7f-beta-lambda-lambda-lambda.vasp]

POSCAR-beta-lambda-lambda-lambda
  1
4.9139888069823705 -1.9068742271037022 0.007230226311067991
4.913988806979763 1.9068742271028556 0.007230225893806266
-0.6470576698346461 -2.658479182834087e-09 39.35115991782692
  Ti  O   
  24 40
Cartesian
 6.204785863797829  -3.5394927272088954e-09  0.6781212274257943
 12.574910299092695  -1.0132099483212653e-09  2.7032300768832602
 5.412517055548486  -2.1748446757483664e-11  3.627893014406004
 13.289404941970435  2.8729726738411298e-09  9.188589655401971
 6.919280520444516  3.4604751957849944e-10  7.163480810893287
 14.081673737557455  -6.435004013005662e-10  6.2388178691947695
 5.988333994340025  5.72127864302283e-09  10.067335379946517
 2.7753197567686136  1.399400466901814e-08  12.04656163645156
 6.004073606743735  2.098362650586692e-08  13.952676788463686
 3.3165635269908424  1.968997165330851e-08  19.13569814394151
 6.5556268060731755  2.280697949263163e-08  17.180557552684437
 3.3328565555740237  2.386494027123543e-08  15.280352453451222
 5.855367821282736  1.5819116602991163e-08  20.084891532128278
 2.6166580331523934  8.640008879820938e-09  22.041238980268208
 5.842654793488164  1.3475795870788458e-09  23.941128616069758
 3.163787705634772  -1.914307733665652e-08  29.11851881752398
 6.402497493520338  -1.196395184990454e-08  27.162171369185867
 3.1765007331944095  -4.6715233343208095e-09  25.262281733417577
 5.702591999506784  -2.3013918953263105e-08  30.06771220553004
 2.463528721749476  -2.613097386604244e-08  32.02285279678865
 5.686298968938638  -2.7188903114351792e-08  33.92305789660097
 3.0308215358305817  -9.04525924968154e-09  39.13607496972843
 6.2438357680644625  -1.7318015362709826e-08  37.15684871305284
 3.0150819223114116  -2.4307833931049667e-08  35.25073356061906
 11.571007226111252  -3.8669701898666615e-09  0.7449670861931874
 7.283570472576647  -1.3146486395869508e-09  2.5339903848943064
 10.661120371991679  -5.442783758588612e-10  3.4161175786403524
 14.30985234714912  -1.857084317013244e-09  1.6596766082795518
 13.413254967140753  -2.5353617932568886e-10  4.396493580561919
 7.923183583066478  3.2003177978649808e-09  9.121743797370547
 12.21062033732269  6.481643353274221e-10  7.332720499022431
 8.833070437660412  -1.2213465212912568e-10  6.450593305966396
 5.184338465011351  1.1906086725698032e-09  8.20703427450818
 6.0809358555176125  -4.1295944905860717e-10  5.470217301151975
 4.185315435189801  2.4404010882109582e-08  13.480787466100589
 1.5511795048910393  6.4790278289045785e-09  10.265235998803837
 7.050926006331998  1.4139881099705717e-08  12.109605848320207
 5.040377036265622  2.0979404787242822e-08  18.2873670562368
 1.6041024985148817  2.023776074582931e-08  13.892101951473352
 5.150158580755155  2.6034666828753438e-08  15.759123803338719
 7.76541273540671  1.9545558769192267e-08  18.965200820046704
 2.271461094950125  2.227738136692631e-08  17.118180731553263
 4.298729770667446  5.219144825691395e-09  10.96356488260732
 7.7362998290360645  2.295864780516681e-08  15.347834448521477
 4.026211804771851  -3.7096044726585237e-10  23.45829123817835
 1.4068265761329175  1.5507223325060596e-08  20.25573117504812
 6.901447020602814  8.167234962295563e-09  22.10254311508585
 4.887907062017759  -2.0369193521382343e-08  28.27095556571929
 1.4375231613884007  1.424517049656626e-09  23.876312650007524
 4.992943721889293  -2.952980635440674e-09  25.745119111306312
 7.612328950558536  -1.8831170680525132e-08  28.947679174405806
 2.1177085060753025  -1.1491178376471733e-08  27.100867234417983
 4.1312484645956316  1.7045252882761445e-08  20.932454783818333
 7.5816323652863336  -4.748459020541463e-09  25.327097699475534
 3.868996946741392  -2.935873747451587e-08  33.44428654657545
 1.2537427912514385  -2.2869515950123157e-08  30.238209529297425
 6.747694431329957  -2.5601369634100965e-08  32.08522961777663
 4.7204257561221885  -8.543184829317146e-09  38.23984546758404
 1.2828556981622108  -2.6282647840714863e-08  33.85557590094796
 4.833840090568334  -2.7727960402472895e-08  35.72262288281726
 7.467976021997734  -9.803066111642678e-09  38.938174350766516
 1.968229520758404  -1.7463850160055225e-08  37.093804501502014
 3.978778489807068  -2.4303341318033077e-08  30.916043293219293
 7.415053027729011  -2.356176672106688e-08  35.311308397940444
