# Supplementary material for: Layer-by-layer phase transformation in Ti3O5 revealed by machine-learning molecular dynamics simulations
Source: Nat Commun. 2024 Apr 9;15:3079. doi: 10.1038/s41467-024-47422-1 (PMC11004112; doi:10.1038/s41467-024-47422-1)
Supplement: Supplementary file 4 — Supplementary Dataset 1 [file 41467_2024_47422_MOESM4_ESM.zip › Supplementary Data/Supplementary-Fig9a-beta.vasp]

Ti  O Ti  O Ti  O 
 1.0000000000000000
     4.9119985358656013   -1.9257882847788610   -0.0109831905168594
     4.9119985358656013    1.9257882847788610   -0.0109831905168596
    -0.5914779771380223    0.0000000000000022   28.0979511953955523
 Ti  O   Ti  O   Ti  O  
   6  10   6  10   6  10
Cartesian
  1.2754639130655272 -0.0000000000000019  0.4197591278279997
  7.6181797496291761 -0.0000000000000015  2.4347826037953695
  0.4855275829583819 -0.0000000000000012  3.3798520308496234
  8.3513738329530014 -0.0000000000000011  8.9242582229368104
  2.0086579963893483 -0.0000000000000015  6.9092347469694433
  9.1413101630601421 -0.0000000000000010  5.9641653199151907
  6.6127480006813988 -0.0000000000000015  0.4881739101249276
  2.3330042103164015 -0.0000000000000014  2.2759683112202045
  5.7276095476743638 -0.0000000000000016  3.1780002315552744
  9.3803539672993956 -0.0000000000000015  1.4080512127503095
  8.4842251709719090 -0.0000000000000013  4.1148435299903943
  3.0140897453371309 -0.0000000000000008  8.8558434406398785
  7.2938335357021282 -0.0000000000000003  7.0680490395446061
  3.8992281983441606 -0.0000000000000015  6.1660171192095419
  0.2464837787191358 -0.0000000000000010  7.9359661380144972
  1.1426125750466234 -0.0000000000000012  5.2291738207744185
  1.0783045873528507 -0.0000000000000013  9.7857428596265130
  7.4210204239164979 -0.0000000000000010 11.8007663355938881
  0.2883682572457182 -0.0000000000000006 12.7458357626481469
  8.1542145072403294 -0.0000000000000006 18.2902419547353361
  1.8114986706766747 -0.0000000000000002 16.2752184787679575
  8.9441508373474665 -0.0000000000000008 15.3301490517137076
  6.4155886749687232 -0.0000000000000010  9.8541576419234396
  2.1358448846037268 -0.0000000000000007 11.6419520430187209
  5.5304502219616900 -0.0000000000000006 12.5439839633537815
  9.1831946415867201 -0.0000000000000007 10.7740349445488288
  8.2870658452592370 -0.0000000000000006 13.4808272617889138
  2.8169304196244584 -0.0000000000000004 18.2218271724384060
  7.0966742099894491 -0.0000000000000001 16.4340327713431336
  3.7020688726314850 -0.0000000000000004 15.5320008510080534
  0.0493244530064569 -0.0000000000000004 17.3019498698130114
  0.9454532493339461 -0.0000000000000006 14.5951575525729353
  0.8811452616401728 -0.0000000000000003 19.1517265914250423
  7.2238610982038240 -0.0000000000000004 21.1667500673924032
  0.0912089315330356 -0.0000000000000004 22.1118194944466566
  7.9570551815276529  0.0000000000000002 27.6562256865338512
  1.6143393449639982  0.0000000000000004 25.6412022105664832
  8.7469915116347998  0.0000000000000003 24.6961327835122191
  6.2184293492560432 -0.0000000000000004 19.2201413737219724
  1.9386855588910583 -0.0000000000000004 21.0079357748172519
  5.3332908962490189 -0.0000000000000004 21.9099676951523037
  8.9860353158740427 -0.0000000000000002 20.1400186763473528
  8.0899065195465578  0.0000000000000002 22.8468109935874324
  2.6197710939117842  0.0000000000000005 27.5878109042369317
  6.8995148842767771  0.0000000000000003 25.8000165031416486
  3.5049095469188125  0.0000000000000004 24.8979845828065827
 -0.1478348727062152  0.0000000000000002 26.6679336016115371
  0.7482939236212769 -0.0000000000000001 23.9611412843714575
