# Supplementary material for: Layer-by-layer phase transformation in Ti3O5 revealed by machine-learning molecular dynamics simulations
Source: Nat Commun. 2024 Apr 9;15:3079. doi: 10.1038/s41467-024-47422-1 (PMC11004112; doi:10.1038/s41467-024-47422-1)
Supplement: Supplementary file 4 — Supplementary Dataset 1 [file 41467_2024_47422_MOESM4_ESM.zip › Supplementary Data/Supplementary-Fig9a-lambda.vasp]

Ti  O Ti  O Ti  O 
 1.0000000000000000
     4.9195562867099207   -1.8977322823067511    0.0101861580487793
     4.9195562867099207    1.8977322823067511    0.0101861580487790
    -0.4702072065737187    0.0000000000000033   30.0169548523069061
 Ti  O   Ti  O   Ti  O  
   6  10   6  10   6  10
Cartesian
  1.2647078888614722  0.0000000000000045  0.4720281655061375
  7.8701085524164549  0.0000000000000044  2.4566612077853720
  1.2514759054707081  0.0000000000000043  4.3418420246161258
  8.4176689490444794  0.0000000000000051  9.5539957680249152
  1.8122682854882068  0.0000000000000058  7.5693627257412492
  8.4309009324189894  0.0000000000000045  5.6841819089198209
  6.6619887213765336  0.0000000000000044  0.6680232216520421
  2.3112338625889519  0.0000000000000044  2.5001463065317178
  6.6899722222036848  0.0000000000000054  4.2945440488055295
  9.3833201969980493  0.0000000000000053  1.3472250619853205
  9.2764992433655600  0.0000000000000052  3.8774113476987475
  3.0203881165263420  0.0000000000000054  9.3580007118770556
  7.3711429753068600  0.0000000000000061  7.5258776270025054
  2.9924046156827622  0.0000000000000059  5.7314798847244468
  0.2990566408901544  0.0000000000000056  8.6787988715607334
  0.4058775945230068  0.0000000000000054  6.1486125858338960
  1.1079721533369096  0.0000000000000056 10.4776797829417632
  7.7133728168918800  0.0000000000000064 12.4623128252210158
  1.0947401699461325  0.0000000000000057 14.3474936420517594
  8.2609332135199107  0.0000000000000060 19.5596473854605790
  1.6555325499636242  0.0000000000000061 17.5750143431768677
  8.2741651968944279  0.0000000000000055 15.6898335263554589
  6.5052529858519650  0.0000000000000058 10.6736748390876777
  2.1544981270643797  0.0000000000000053 12.5057979239673571
  6.5332364866791162  0.0000000000000064 14.3001956662411711
  9.2265844614734664  0.0000000000000054 11.3528766794209588
  9.1197635078409842  0.0000000000000058 13.8830629651343926
  2.8636523810017631  0.0000000000000064 19.3636523293127034
  7.2144072397822843  0.0000000000000064 17.5315292444381505
  2.8356688801581948  0.0000000000000063 15.7371315021600857
  0.1423209053655733  0.0000000000000062 18.6844504889963936
  0.2491418589984229  0.0000000000000061 16.1542642032695269
  0.9512364178123229  0.0000000000000066 20.4833314003774092
  7.5566370813673034  0.0000000000000063 22.4679644426566725
  0.9380044344215525  0.0000000000000069 24.3531452594874125
  8.1041974779953510  0.0000000000000086 29.5652990028962073
  1.4987968144390442  0.0000000000000073 27.5806659606125173
  8.1174294613698592  0.0000000000000070 25.6954851437910996
  6.3485172503273928  0.0000000000000070 20.6793264565233272
  1.9977623915398028  0.0000000000000067 22.5114495414029960
  6.3765007511545457  0.0000000000000074 24.3058472836768260
  9.0698487259488942  0.0000000000000061 21.3585282968565799
  8.9630277723164404  0.0000000000000065 23.8887145825700493
  2.7069166454771914  0.0000000000000077 29.3693039467483388
  7.0576715042577085  0.0000000000000068 27.5371808618737823
  2.6789331446336204  0.0000000000000064 25.7427831195957140
 -0.0144148301590035  0.0000000000000076 28.6901021064320219
  0.0924061234738439  0.0000000000000067 26.1599158207051801
