# Supplementary material for: Layer-by-layer phase transformation in Ti3O5 revealed by machine-learning molecular dynamics simulations
Source: Nat Commun. 2024 Apr 9;15:3079. doi: 10.1038/s41467-024-47422-1 (PMC11004112; doi:10.1038/s41467-024-47422-1)
Supplement: Supplementary file 4 — Supplementary Dataset 1 [file 41467_2024_47422_MOESM4_ESM.zip › Supplementary Data/Supplementary-Fig9b-beta.vasp]

Ti  O Ti  O Ti  O Ti  O Ti  O 
 1.0000000000000000
     4.9119265586634482   -1.9256581820533085   -0.0112164136346169
     4.9119265586634482    1.9256581820533085   -0.0112164136346171
    -0.9879866535108482    0.0000000000000047   46.8315877922685431
 Ti  O   Ti  O   Ti  O   Ti  O   Ti  O  
   6  10   6  10   6  10   6  10   6  10
Cartesian
  1.2753464335846569 -0.0000000000000034  0.4197421731538454
  7.6180504909716111 -0.0000000000000034  2.4344275945293936
  0.4853157001224033 -0.0000000000000029  3.3800104481172726
  8.3509093530400840 -0.0000000000000029  8.9241425580305993
  2.0082052956531053 -0.0000000000000031  6.9094571366550479
  9.1409400865023542 -0.0000000000000023  5.9638742830671854
  6.6126710224468219 -0.0000000000000037  0.4878234320548877
  2.3328310471636460 -0.0000000000000047  2.2759478121920789
  5.7274104177791454 -0.0000000000000035  3.1777651312662405
  9.3801601156697956 -0.0000000000000037  1.4076534055625778
  8.4838924606585220 -0.0000000000000035  4.1145739801347307
  3.0135847641779185 -0.0000000000000019  8.8560612991295748
  7.2934247394610816 -0.0000000000000029  7.0679369189923742
  3.8988453688455849 -0.0000000000000021  6.1661195999182032
  0.2460956709549441 -0.0000000000000027  7.9362313256219004
  1.1423633259661821 -0.0000000000000026  5.2293107510497299
  1.0777491028824682 -0.0000000000000026  9.7860597316075602
  7.4204531602694734 -0.0000000000000014 11.8007451529831169
  0.2877183694201951 -0.0000000000000027 12.7463280065709661
  8.1533120223379036 -0.0000000000000027 18.2904601164843079
  1.8106079649509506 -0.0000000000000041 16.2757746951087832
  8.9433427558001544 -0.0000000000000023 15.3301918415208966
  6.4150736917446434 -0.0000000000000006  9.8541409905085775
  2.1352337164614745 -0.0000000000000038 11.6422653706457826
  5.5298130870769722 -0.0000000000000021 12.5440826897199571
  9.1825627849676152 -0.0000000000000022 10.7739709640162573
  8.2862951299563683 -0.0000000000000019 13.4808915385884092
  2.8159874334757413 -0.0000000000000012 18.2223788575832764
  7.0958274087589119 -0.0000000000000012 16.4342544774460926
  3.7012480381434139 -0.0000000000000029 15.5324371583719145
  0.0484983402527685 -0.0000000000000017 17.3025488840756090
  0.9447659952640450 -0.0000000000000021 14.5956283095034323
  0.8801517721803096 -0.0000000000000023 19.1523772900612705
  7.2228558295672807 -0.0000000000000008 21.1670627114367917
  0.0901210387180652 -0.0000000000000012 22.1126455650246747
  7.9557146916357571 -0.0000000000000009 27.6567776749379988
  1.6130106342487396 -0.0000000000000018 25.6420922535624385
  8.7457454250980220 -0.0000000000000010 24.6965093999746017
  6.2174763610424790 -0.0000000000000019 19.2204585489622950
  1.9376363857593122 -0.0000000000000016 21.0085829290994965
  5.3322157563748096 -0.0000000000000014 21.9104002481736515
  8.9849654542654509 -0.0000000000000020 20.1402885224699624
  8.0886977992541720 -0.0000000000000017 22.8472090970421462
  2.6183901027735885 -0.0000000000000020 27.5886964160369921
  6.8982300780567503 -0.0000000000000005 25.8005720358997941
  3.5036507074412548 -0.0000000000000018 24.8987547168256249
 -0.1490989904494006 -0.0000000000000012 26.6688664425293247
  0.7471686645618583 -0.0000000000000013 23.9619458679571977
  0.6825544414781415 -0.0000000000000027 28.5186948485149614
  7.0252584988651181  0.0000000000000007 30.5333802698905181
 -0.1074762919841323 -0.0000000000000004 31.4789631234784153
  7.7581173609335670 -0.0000000000000005 37.0230952333917216
  1.4154133035465959 -0.0000000000000014 35.0084098120161471
  8.5481480943958363 -0.0000000000000005 34.0628269584282961
  6.0198790303403014  0.0000000000000003 28.5867761074160036
  1.7400390550571401 -0.0000000000000019 30.3749004875531909
  5.1346184256726328 -0.0000000000000002 31.2767178066273601
  8.7873681235632688 -0.0000000000000008 29.5066060809236745
  7.8911004685520529 -0.0000000000000008 32.2135266554958335
  2.4207927720714180 -0.0000000000000004 36.9550139744907256
  6.7006327473545859 -0.0000000000000003 35.1668895943534778
  3.3060533767390798 -0.0000000000000007 34.2650722752793016
 -0.3466963211515771 -0.0000000000000010 36.0351840009830298
  0.5495713338596745 -0.0000000000000008 33.3282634264108566
  0.4849571107759880 -0.0000000000000004 37.8850124069686629
  6.8276611681629653 -0.0000000000000004 39.8996978283442871
 -0.3050736226863228 -0.0000000000000009 40.8452806819321168
  7.5605200302314035  0.0000000000000003 46.3894127918454089
  1.2178159728444347  0.0000000000000000 44.3747273704698912
  8.3505507636936649  0.0000000000000008 43.4291445168820189
  5.8222816996381432 -0.0000000000000004 37.9530936658697087
  1.5424417243549779 -0.0000000000000009 39.7412180460068996
  4.9370210949704694 -0.0000000000000002 40.6430353650810900
  8.5897707928611027 -0.0000000000000006 38.8729236393773903
  7.6935031378498708 -0.0000000000000004 41.5798442139495421
  2.2231954413692390 -0.0000000000000002 46.3213315329443844
  6.5030354166524091  0.0000000000000003 44.5332071528072007
  3.1084560460369040 -0.0000000000000003 43.6313898337330386
 -0.5442936518537478  0.0000000000000009 45.4015015594367384
  0.3519740031575259  0.0000000000000001 42.6945809848645652
