# Supplementary material for: Layer-by-layer phase transformation in Ti3O5 revealed by machine-learning molecular dynamics simulations
Source: Nat Commun. 2024 Apr 9;15:3079. doi: 10.1038/s41467-024-47422-1 (PMC11004112; doi:10.1038/s41467-024-47422-1)
Supplement: Supplementary file 4 — Supplementary Dataset 1 [file 41467_2024_47422_MOESM4_ESM.zip › Supplementary Data/Supplementary-Fig9b-lambda.vasp]

Ti  O Ti  O Ti  O Ti  O Ti  O 
 1.0000000000000000
     4.9191830039878708   -1.8979188454379328    0.0100745986750815
     4.9191830039878708    1.8979188454379328    0.0100745986750811
    -0.7848678790198318    0.0000000000000089   50.0275623840318246
 Ti  O   Ti  O   Ti  O   Ti  O   Ti  O  
   6  10   6  10   6  10   6  10   6  10
Cartesian
  1.2647230355334114  0.0000000000000004  0.4720749970881220
  7.8693599848219886  0.0000000000000011  2.4564031223897542
  1.2514334623851078  0.0000000000000022  4.3417468741964553
  8.4166693966349193  0.0000000000000028  9.5535866770674414
  1.8120324473406204  0.0000000000000019  7.5692585517721085
  8.4299589697872275  0.0000000000000025  5.6839147999603998
  6.6613038946558483  0.0000000000000007  0.6677711590560680
  2.3110877375258632  0.0000000000000008  2.5000772158237625
  6.6892624029218890  0.0000000000000014  4.2942985737642623
  9.3825774617440185  0.0000000000000004  1.3469756263020720
  9.2756921695938015  0.0000000000000024  3.8771758973565293
  3.0200885375149866  0.0000000000000029  9.3578905151009444
  7.3703046946464967  0.0000000000000030  7.5255844583330491
  2.9921300292502950  0.0000000000000028  5.7313631003922865
  0.2988149704396231  0.0000000000000025  8.6786860478483749
  0.4057002625782297  0.0000000000000022  6.1484857768001353
  1.1077494597294213  0.0000000000000027 10.4775874738944701
  7.7123864090180412  0.0000000000000029 12.4619155991961215
  1.0944598865811179  0.0000000000000034 14.3472593510028368
  8.2596958208309577  0.0000000000000036 19.5590991538738059
  1.6550588715366328  0.0000000000000034 17.5747710285784748
  8.2729853939832765  0.0000000000000032 15.6894272767667609
  6.5043303188518653  0.0000000000000032 10.6732836358624272
  2.1541141617218917  0.0000000000000031 12.5055896926301262
  6.5322888271179274  0.0000000000000042 14.2998110505706482
  9.2256038859400427  0.0000000000000036 11.3524881031084135
  9.1187185937898434  0.0000000000000036 13.8826883741629228
  2.8631149617110281  0.0000000000000041 19.3634029919073143
  7.2133311188425351  0.0000000000000031 17.5310969351394093
  2.8351564534463316  0.0000000000000037 15.7368755771986528
  0.1418413946356740  0.0000000000000035 18.6841985246547395
  0.2487266867742472  0.0000000000000038 16.1539982536064848
  0.9507758839254553  0.0000000000000038 20.4830999507008187
  7.5554128332140706  0.0000000000000042 22.4674280760024843
  0.9374863107771565  0.0000000000000044 24.3527718278091925
  8.1027222450270031  0.0000000000000044 29.5646116306801652
  1.4980852957326714  0.0000000000000048 27.5802835053848518
  8.1160118181793095  0.0000000000000045 25.6949397535731059
  6.3473567430479019  0.0000000000000040 20.6787961126687811
  1.9971405859179276  0.0000000000000041 22.5111021694364943
  6.3753152513139622  0.0000000000000043 24.3053235273769950
  9.0686303101360757  0.0000000000000041 21.3580005799148012
  8.9617450179858764  0.0000000000000035 23.8882008509692803
  2.7061413859070589  0.0000000000000048 29.3689154687136664
  7.0563575430385717  0.0000000000000045 27.5366094119457756
  2.6781828776423664  0.0000000000000039 25.7423880540050156
 -0.0151321811682990  0.0000000000000047 28.6897110014611165
  0.0917531109702813  0.0000000000000046 26.1595107304128511
  0.7938023081214728  0.0000000000000049 30.4886124275071992
  7.3984392574101019  0.0000000000000049 32.4729405528088364
  0.7805127349731795  0.0000000000000050 34.3582843046155659
  7.9457486692230352  0.0000000000000062 39.5701241074865280
  1.3411117199286990  0.0000000000000052 37.5857959821911933
  7.9590382423753780  0.0000000000000053 35.7004522303794687
  6.1903831672439438  0.0000000000000050 30.6843085894751688
  1.8401670101139658  0.0000000000000045 32.5166146462428358
  6.2183416755099925  0.0000000000000057 34.3108360041833649
  8.9116567343321371  0.0000000000000046 31.3635130567211355
  8.8047714421819201  0.0000000000000046 33.8937133277756431
  2.5491678101030977  0.0000000000000065 39.3744279455200328
  6.8993839672346056  0.0000000000000050 37.5421218887521420
  2.5212093018384025  0.0000000000000051 35.7479005308113571
 -0.1721057569722685  0.0000000000000059 38.6952234782674722
 -0.0652204648336817  0.0000000000000053 36.1650232072192210
  0.6368287323175260  0.0000000000000063 40.4941249043135656
  7.2414656816061314  0.0000000000000064 42.4784530296152170
  0.6235391591692311  0.0000000000000072 44.3637967814219252
  7.7887750934190407  0.0000000000000095 49.5756365842928659
  1.1841381441247560  0.0000000000000080 47.5913084589975881
  7.8020646665713569  0.0000000000000079 45.7059647071858421
  6.0334095914399635  0.0000000000000063 40.6898210662815245
  1.6831934343099957  0.0000000000000067 42.5221271230492093
  6.0613680997060282  0.0000000000000077 44.3163484809897170
  8.7546831585281648  0.0000000000000063 41.3690255335275054
  8.6477978663779460  0.0000000000000071 43.8992258045819810
  2.3921942342991303  0.0000000000000091 49.3799404223263920
  6.7424103914306261  0.0000000000000077 47.5476343655585225
  2.3642357260344347  0.0000000000000083 45.7534130076177661
 -0.3290793327762275  0.0000000000000094 48.7007359550738173
 -0.2221940406376498  0.0000000000000077 46.1705356840255945
