# Supplementary material for: Layer-by-layer phase transformation in Ti3O5 revealed by machine-learning molecular dynamics simulations
Source: Nat Commun. 2024 Apr 9;15:3079. doi: 10.1038/s41467-024-47422-1 (PMC11004112; doi:10.1038/s41467-024-47422-1)
Supplement: Supplementary file 8 — Source Data [file 41467_2024_47422_MOESM8_ESM.xlsx]

## Sheet: Fig1a
#Diffraction angle 2theta (degree)	#Diffraction Intensity(beta)	#Diffraction Intensity(lambda)
15	-96.4707	-63.6332
15.1	-93.4408	-60.9563
15.2	-90.2992	-58.2223
15.3	-87.0551	-55.4392
15.4	-83.7173	-52.6146
15.5	-80.2943	-49.756
15.6	-76.7945	-46.8704
15.7	-73.2262	-43.9645
15.8	-69.5971	-41.045
15.9	-65.9149	-38.1179
16	-62.1872	-35.1893
16.1	-58.4209	-32.2647
16.2	-54.6231	-29.3495
16.3	-50.8006	-26.4488
16.4	-46.9596	-23.5674
16.5	-43.1066	-20.7098
16.6	-39.2475	-17.8804
16.7	-35.3881	-15.083
16.8	-31.5338	-12.3214
16.9	-27.6902	-9.59922
17	-23.8621	-6.91964
17.1	-20.0547	-4.2857
17.2	-16.2724	-1.70017
17.3	-12.5198	0.834388
17.4	-8.8011	3.31563
17.5	-5.12037	5.74143
17.6	-1.48145	8.10989
17.7	2.112	10.4193
17.8	5.65654	12.6681
17.9	9.14889	14.855
18	12.586	16.9789
18.1	15.9648	19.0387
18.2	19.2828	21.0337
18.3	22.5373	22.9632
18.4	25.7258	24.8268
18.5	28.8463	26.6241
18.6	31.8966	28.355
18.7	34.8747	30.0193
18.8	37.779	31.6172
18.9	40.6077	33.1489
19	43.3594	34.6147
19.1	46.0327	36.0149
19.2	48.6264	37.3502
19.3	51.1394	38.6213
19.4	53.5708	39.8287
19.5	55.9196	40.9734
19.6	58.1852	42.0562
19.7	60.367	43.0782
19.8	62.4643	44.0405
19.9	64.4769	44.944
20	66.4045	45.7901
20.1	68.2467	46.5799
20.2	70.0036	47.3148
20.3	71.6752	47.9962
20.4	73.2614	48.6254
20.5	74.7626	49.2039
20.6	76.1788	49.7332
20.7	77.5106	50.2148
20.8	78.7583	50.6502
20.9	79.9224	51.0411
21	81.0035	51.3889
21.1	82.0022	51.6955
21.2	82.9194	51.9623
21.3	83.7556	52.191
21.4	84.512	52.3834
21.5	85.1893	52.5411
21.6	85.7885	52.6657
21.7	86.3108	52.7591
21.8	86.7572	52.8228
21.9	87.1289	52.8586
22	87.4272	52.8682
22.1	87.6533	52.8533
22.2	87.8087	52.8155
22.3	87.8946	52.7566
22.4	87.9126	52.6783
22.5	87.8642	52.5821
22.6	87.751	52.4698
22.7	87.5745	52.343
22.8	87.3364	52.2034
22.9	87.0384	52.0525
23	86.6822	51.892
23.1	86.2697	51.7234
23.2	85.8027	51.5484
23.3	85.283	51.3684
23.4	84.7126	51.1851
23.5	84.0934	50.9998
23.6	83.4275	50.8142
23.7	82.7167	50.6296
23.8	81.9633	50.4475
23.9	81.1692	50.2693
24	80.3367	50.0965
24.1	79.4678	49.9303
24.2	78.5648	49.7721
24.3	77.6298	49.6233
24.4	76.665	49.485
24.5	75.6728	49.3586
24.6	74.6554	49.2452
24.7	73.615	49.1461
24.8	72.5541	49.0624
24.9	71.4748	48.9953
25	70.3795	48.9458
25.1	69.2706	48.9149
25.2	68.1503	48.9037
25.3	67.0211	48.9132
25.4	65.8854	48.9444
25.5	64.7453	48.998
25.6	63.6033	49.0751
25.7	62.4618	49.1764
25.8	61.323	49.3027
25.9	60.1893	49.4547
26	59.063	49.6333
26.1	57.9463	49.839
26.2	56.8416	50.0724
26.3	55.7511	50.3342
26.4	54.677	50.6248
26.5	53.6215	50.9448
26.6	52.5868	51.2946
26.7	51.5751	51.6746
26.8	50.5883	52.0851
26.9	49.6285	52.5265
27	48.6979	52.9989
27.1	47.7982	53.5026
27.2	46.9316	54.0378
27.3	46.0997	54.6045
27.4	45.3045	55.2028
27.5	44.5477	55.8326
27.6	43.831	56.4941
27.7	43.1561	57.1869
27.8	42.5244	57.911
27.9	41.9376	58.6662
28	41.397	59.4522
28.1	40.904	60.2687
28.2	40.4599	61.1154
28.3	40.066	61.9918
28.4	39.7233	62.8975
28.5	39.4329	63.8319
28.6	39.1958	64.7945
28.7	39.0129	65.7847
28.8	38.885	66.8019
28.9	38.8127	67.8452
29	38.7969	68.9139
29.1	38.8378	70.0072
29.2	38.9361	71.1244
29.3	39.0921	72.2643
29.4	39.306	73.4262
29.5	39.578	74.609
29.6	39.9081	75.8116
29.7	40.2965	77.0331
29.8	40.7428	78.2722
29.9	41.247	79.5278
30	41.8088	80.7988
30.1	42.4276	82.0838
30.2	43.1031	83.3816
30.3	43.8346	84.6909
30.4	44.6215	86.0104
30.5	45.463	87.3387
30.6	46.3583	88.6744
30.7	47.3062	90.0161
30.8	48.306	91.3623
30.9	49.3563	92.7116
31	50.456	94.0625
31.1	51.6038	95.4135
31.2	52.7982	96.763
31.3	54.0379	98.1096
31.4	55.3214	99.4517
31.5	56.6469	100.788
31.6	58.0127	102.116
31.7	59.4173	103.435
31.8	60.8586	104.744
31.9	62.3349	106.04
32	63.8441	107.322
32.1	65.3843	108.589
32.2	66.9535	109.838
32.3	68.5494	111.069
32.4	70.1699	112.28
32.5	71.8129	113.47
32.6	73.476	114.636
32.7	75.1571	115.778
32.8	76.8537	116.894
32.9	78.5636	117.982
33	80.2843	119.041
33.1	82.0134	120.07
33.2	83.7486	121.067
33.3	85.4875	122.031
33.4	87.2275	122.961
33.5	88.9662	123.856
33.6	90.7013	124.714
33.7	92.4302	125.534
33.8	94.1505	126.315
33.9	95.8599	127.055
34	97.5558	127.755
34.1	99.2359	128.412
34.2	100.898	129.027
34.3	102.539	129.597
34.4	104.158	130.123
34.5	105.751	130.603
34.6	107.317	131.036
34.7	108.854	131.423
34.8	110.359	131.761
34.9	111.829	132.052
35	113.264	132.294
35.1	114.662	132.487
35.2	116.019	132.63
35.3	117.334	132.723
35.4	118.606	132.766
35.5	119.833	132.759
35.6	121.012	132.701
35.7	122.143	132.593
35.8	123.224	132.434
35.9	124.253	132.224
36	125.229	131.964
36.1	126.151	131.654
36.2	127.017	131.293
36.3	127.827	130.883
36.4	128.578	130.423
36.5	129.271	129.914
36.6	129.904	129.357
36.7	130.477	128.751
36.8	130.989	128.098
36.9	131.438	127.398
37	131.826	126.652
37.1	132.151	125.86
37.2	132.413	125.024
37.3	132.611	124.143
37.4	132.746	123.22
37.5	132.817	122.255
37.6	132.825	121.248
37.7	132.769	120.202
37.8	132.65	119.117
37.9	132.468	117.993
38	132.224	116.833
38.1	131.917	115.638
38.2	131.549	114.408
38.3	131.119	113.145
38.4	130.63	111.851
38.5	130.081	110.526
38.6	129.473	109.171
38.7	128.808	107.789
38.8	128.086	106.381
38.9	127.308	104.948
39	126.476	103.491
39.1	125.591	102.013
39.2	124.654	100.513
39.3	123.667	98.9951
39.4	122.63	97.4592
39.5	121.545	95.9072
39.6	120.414	94.3405
39.7	119.239	92.7608
39.8	118.021	91.1695
39.9	116.761	89.5682
40	115.462	87.9583
40.1	114.124	86.3414
40.2	112.751	84.719
40.3	111.343	83.0925
40.4	109.903	81.4635
40.5	108.432	79.8334
40.6	106.932	78.2037
40.7	105.406	76.5758
40.8	103.854	74.9512
40.9	102.28	73.3313
41	100.684	71.7174
41.1	99.0693	70.111
41.2	97.4374	68.5134
41.3	95.7903	66.9258
41.4	94.1299	65.3497
41.5	92.4581	63.7862
41.6	90.777	62.2366
41.7	89.0883	60.7021
41.8	87.3941	59.1839
41.9	85.6962	57.6831
42	83.9965	56.2009
42.1	82.2968	54.7382
42.2	80.5989	53.2962
42.3	78.9047	51.8759
42.4	77.2159	50.4782
42.5	75.5342	49.1041
42.6	73.8613	47.7544
42.7	72.1989	46.43
42.8	70.5486	45.1317
42.9	68.912	43.8603
43	67.2906	42.6165
43.1	65.6859	41.401
43.2	64.0994	40.2145
43.3	62.5324	39.0575
43.4	60.9863	37.9307
43.5	59.4624	36.8345
43.6	57.9619	35.7695
43.7	56.4861	34.7361
43.8	55.036	33.7347
43.9	53.6128	32.7657
44	52.2175	31.8294
44.1	50.851	30.926
44.2	49.5143	30.0559
44.3	48.2082	29.2192
44.4	46.9336	28.4161
44.5	45.6911	27.6468
44.6	44.4816	26.9112
44.7	43.3055	26.2095
44.8	42.1634	25.5418
44.9	41.056	24.9078
45	39.9835	24.3078
45.1	38.9466	23.7414
45.2	37.9454	23.2087
45.3	36.9802	22.7094
45.4	36.0514	22.2434
45.5	35.159	21.8104
45.6	34.3032	21.4103
45.7	33.4841	21.0427
45.8	32.7018	20.7073
45.9	31.956	20.4039
46	31.2469	20.132
46.1	30.5742	19.8912
46.2	29.9378	19.6813
46.3	29.3374	19.5016
46.4	28.7728	19.3519
46.5	28.2438	19.2315
46.6	27.7498	19.1401
46.7	27.2907	19.0771
46.8	26.8658	19.042
46.9	26.4748	19.0342
47	26.1171	19.0532
47.1	25.7923	19.0983
47.2	25.4997	19.1691
47.3	25.2388	19.2649
47.4	25.0089	19.3851
47.5	24.8093	19.5291
47.6	24.6395	19.6962
47.7	24.4987	19.8858
47.8	24.3862	20.0972
47.9	24.3012	20.3298
48	24.2429	20.583
48.1	24.2107	20.8559
48.2	24.2037	21.1481
48.3	24.2211	21.4587
48.4	24.262	21.7871
48.5	24.3257	22.1327
48.6	24.4114	22.4947
48.7	24.5181	22.8725
48.8	24.645	23.2654
48.9	24.7914	23.6727
49	24.9562	24.0937
49.1	25.1388	24.5278
49.2	25.3381	24.9742
49.3	25.5534	25.4323
49.4	25.7839	25.9015
49.5	26.0286	26.381
49.6	26.2868	26.8703
49.7	26.5576	27.3686
49.8	26.8402	27.8754
49.9	27.1338	28.39
50	27.4376	28.9117
50.1	27.7508	29.44
50.2	28.0726	29.9743
50.3	28.4023	30.5139
50.4	28.7391	31.0582
50.5	29.0823	31.6067
50.6	29.4312	32.1588
50.7	29.785	32.7138
50.8	30.1432	33.2714
50.9	30.505	33.8309
51	30.8697	34.3917
51.1	31.2368	34.9535
51.2	31.6057	35.5155
51.3	31.9758	36.0775
51.4	32.3464	36.6388
51.5	32.7171	37.1989
51.6	33.0873	37.7575
51.7	33.4566	38.314
51.8	33.8244	38.8681
51.9	34.1902	39.4192
52	34.5537	39.9669
52.1	34.9144	40.5109
52.2	35.2719	41.0508
52.3	35.6259	41.5861
52.4	35.9759	42.1164
52.5	36.3217	42.6415
52.6	36.6628	43.1609
52.7	36.9991	43.6744
52.8	37.3303	44.1815
52.9	37.656	44.682
53	37.9761	45.1755
53.1	38.2903	45.6618
53.2	38.5984	46.1405
53.3	38.9003	46.6115
53.4	39.1957	47.0743
53.5	39.4846	47.5288
53.6	39.7667	47.9748
53.7	40.042	48.4119
53.8	40.3104	48.84
53.9	40.5718	49.2588
54	40.826	49.6682
54.1	41.0732	50.0679
54.2	41.3131	50.4577
54.3	41.5458	50.8376
54.4	41.7713	51.2072
54.5	41.9895	51.5665
54.6	42.2004	51.9154
54.7	42.4041	52.2536
54.8	42.6006	52.581
54.9	42.7899	52.8976
55	42.9721	53.2031
55.1	43.1472	53.4976
55.2	43.3152	53.7809
55.3	43.4762	54.0529
55.4	43.6303	54.3135
55.5	43.7776	54.5628
55.6	43.9181	54.8005
55.7	44.052	55.0267
55.8	44.1792	55.2413
55.9	44.3	55.4443
56	44.4144	55.6356
56.1	44.5225	55.8153
56.2	44.6243	55.9832
56.3	44.7201	56.1395
56.4	44.8099	56.284
56.5	44.8938	56.4169
56.6	44.9719	56.538
56.7	45.0444	56.6475
56.8	45.1113	56.7454
56.9	45.1727	56.8316
57	45.2288	56.9064
57.1	45.2796	56.9696
57.2	45.3253	57.0213
57.3	45.366	57.0617
57.4	45.4017	57.0907
57.5	45.4326	57.1085
57.6	45.4587	57.1151
57.7	45.4802	57.1106
57.8	45.4972	57.0952
57.9	45.5097	57.0689
58	45.5178	57.0318
58.1	45.5217	56.9841
58.2	45.5213	56.9258
58.3	45.5169	56.8571
58.4	45.5084	56.7781
58.5	45.496	56.689
58.6	45.4797	56.5899
58.7	45.4596	56.4809
58.8	45.4357	56.3623
58.9	45.4082	56.2341
59	45.3771	56.0965
59.1	45.3424	55.9497
59.2	45.3043	55.794
59.3	45.2628	55.6293
59.4	45.2179	55.4561
59.5	45.1697	55.2743
59.6	45.1183	55.0843
59.7	45.0636	54.8862
59.8	45.0058	54.6803
59.9	44.945	54.4667
60	44.8811	54.2457
60.1	44.8142	54.0175
60.2	44.7443	53.7823
60.3	44.6716	53.5403
60.4	44.596	53.2917
60.5	44.5176	53.0369
60.6	44.4364	52.776
60.7	44.3526	52.5093
60.8	44.2661	52.2369
60.9	44.1769	51.9593
61	44.0852	51.6765
61.1	43.991	51.389
61.2	43.8943	51.0968
61.3	43.7952	50.8003
61.4	43.6938	50.4997
61.5	43.59	50.1953
61.6	43.484	49.8874
61.7	43.3759	49.5762
61.8	43.2655	49.2619
61.9	43.1532	48.9449
62	43.0388	48.6254
62.1	42.9225	48.3037
62.2	42.8043	47.98
62.3	42.6843	47.6545
62.4	42.5626	47.3277
62.5	42.4392	46.9997
62.6	42.3143	46.6707
62.7	42.1879	46.3411
62.8	42.06	46.0112
62.9	41.9309	45.6811
63	41.8005	45.3511
63.1	41.669	45.0215
63.2	41.5364	44.6926
63.3	41.4029	44.3645
63.4	41.2685	44.0376
63.5	41.1334	43.7121
63.6	40.9976	43.3882
63.7	40.8613	43.0662
63.8	40.7246	42.7462
63.9	40.5875	42.4287
64	40.4503	42.1136
64.1	40.3129	41.8014
64.2	40.1756	41.4922
64.3	40.0384	41.1861
64.4	39.9014	40.8835
64.5	39.7648	40.5846
64.6	39.6288	40.2895
64.7	39.4933	39.9984
64.8	39.3587	39.7115
64.9	39.2249	39.429
65	39.092	39.151
65.1	38.9604	38.8779
65.2	38.8299	38.6096
65.3	38.7009	38.3463
65.4	38.5733	38.0883
65.5	38.4474	37.8356
65.6	38.3233	37.5884
65.7	38.201	37.3468
65.8	38.0807	37.111
65.9	37.9625	36.8809
66	37.8466	36.6569
66.1	37.7331	36.4389
66.2	37.622	36.227
66.3	37.5135	36.0213
66.4	37.4077	35.822
66.5	37.3048	35.629
66.6	37.2047	35.4425
66.7	37.1077	35.2624
66.8	37.0138	35.0888
66.9	36.9231	34.9218
67	36.8357	34.7614
67.1	36.7517	34.6076
67.2	36.6712	34.4603
67.3	36.5943	34.3198
67.4	36.521	34.1858
67.5	36.4514	34.0584
67.6	36.3856	33.9376
67.7	36.3236	33.8234
67.8	36.2656	33.7156
67.9	36.2114	33.6144
68	36.1613	33.5195
68.1	36.1152	33.431
68.2	36.0731	33.3489
68.3	36.0351	33.2729
68.4	36.0013	33.2031
68.5	35.9716	33.1393
68.6	35.946	33.0815
68.7	35.9246	33.0296
68.8	35.9073	32.9834
68.9	35.8941	32.9429
69	35.8851	32.9079
69.1	35.8802	32.8782
69.2	35.8793	32.8538
69.3	35.8825	32.8346
69.4	35.8896	32.8203
69.5	35.9008	32.8109
69.6	35.9158	32.8061
69.7	35.9346	32.8059
69.8	35.9573	32.81
69.9	35.9836	32.8183
70	36.0135	32.8306
70.1	36.047	32.8468
70.2	36.084	32.8666
70.3	36.1243	32.8899
70.4	36.1678	32.9165
70.5	36.2145	32.9462
70.6	36.2643	32.9789
70.7	36.3169	33.0142
70.8	36.3723	33.0521
70.9	36.4304	33.0923
71	36.4911	33.1347
71.1	36.5541	33.179
71.2	36.6194	33.225
71.3	36.6867	33.2725
71.4	36.756	33.3214
71.5	36.8272	33.3714
71.6	36.8999	33.4223
71.7	36.9741	33.4739
71.8	37.0497	33.5261
71.9	37.1263	33.5785
72	37.204	33.6311
72.1	37.2824	33.6836
72.2	37.3615	33.7358
72.3	37.4409	33.7876
72.4	37.5207	33.8387
72.5	37.6005	33.8889
72.6	37.6802	33.938
72.7	37.7596	33.9859
72.8	37.8385	34.0324
72.9	37.9168	34.0773
73	37.9942	34.1204
73.1	38.0705	34.1616
73.2	38.1457	34.2006
73.3	38.2194	34.2374
73.4	38.2915	34.2717
73.5	38.3619	34.3034
73.6	38.4302	34.3323
73.7	38.4965	34.3584
73.8	38.5604	34.3814
73.9	38.6217	34.4012
74	38.6804	34.4177
74.1	38.7363	34.4307
74.2	38.7891	34.4402
74.3	38.8387	34.446
74.4	38.885	34.448
74.5	38.9277	34.4461
74.6	38.9668	34.4402
74.7	39.0021	34.4302
74.8	39.0333	34.416
74.9	39.0604	34.3976
75	39.0833	34.3748
75.1	39.1018	34.3476
75.2	39.1157	34.316
75.3	39.1249	34.2799
75.4	39.1294	34.2391
75.5	39.129	34.1938
75.6	39.1236	34.1438
75.7	39.113	34.0892
75.8	39.0973	34.0298
75.9	39.0762	33.9657
76	39.0497	33.8969
76.1	39.0178	33.8234
76.2	38.9803	33.7451
76.3	38.9372	33.6621
76.4	38.8884	33.5744
76.5	38.8339	33.482
76.6	38.7735	33.3849
76.7	38.7074	33.2832
76.8	38.6353	33.1769
76.9	38.5574	33.066
77	38.4735	32.9507
77.1	38.3837	32.8309
77.2	38.288	32.7067
77.3	38.1863	32.5782
77.4	38.0786	32.4455
77.5	37.965	32.3086
77.6	37.8455	32.1676
77.7	37.72	32.0226
77.8	37.5887	31.8737
77.9	37.4515	31.721
78	37.3086	31.5646
78.1	37.1599	31.4046
78.2	37.0054	31.2411
78.3	36.8454	31.0742
78.4	36.6797	30.904
78.5	36.5086	30.7307
78.6	36.3321	30.5544
78.7	36.1502	30.3752
78.8	35.963	30.1932
78.9	35.7707	30.0087
79	35.5733	29.8216
79.1	35.371	29.6321
79.2	35.1638	29.4405
79.3	34.9519	29.2468
79.4	34.7354	29.0512
79.5	34.5144	28.8538
79.6	34.2891	28.6547
79.7	34.0595	28.4542
79.8	33.8258	28.2524
79.9	33.5882	28.0494
80	33.3467	27.8453
80.1	33.1016	27.6404
80.2	32.853	27.4348
80.3	32.601	27.2286
80.4	32.3458	27.0221
80.5	32.0876	26.8152
80.6	31.8265	26.6083
80.7	31.5626	26.4015
80.8	31.2962	26.1948
80.9	31.0274	25.9885
81	30.7564	25.7827
81.1	30.4834	25.5776
81.2	30.2084	25.3732
81.3	29.9318	25.1699
81.4	29.6536	24.9676
81.5	29.3741	24.7665
81.6	29.0933	24.5669
81.7	28.8116	24.3687
81.8	28.529	24.1723
81.9	28.2457	23.9776
82	27.962	23.7848
82.1	27.678	23.5941
82.2	27.3938	23.4055
82.3	27.1096	23.2192
82.4	26.8256	23.0354
82.5	26.542	22.8541
82.6	26.259	22.6754
82.7	25.9766	22.4995
82.8	25.6951	22.3264
82.9	25.4147	22.1563
83	25.1354	21.9892
83.1	24.8575	21.8253
83.2	24.5811	21.6647
83.3	24.3063	21.5073
83.4	24.0334	21.3534
83.5	23.7624	21.203
83.6	23.4935	21.0561
83.7	23.2269	20.9129
83.8	22.9627	20.7733
83.9	22.7009	20.6376
84	22.4419	20.5056
84.1	22.1856	20.3775
84.2	21.9322	20.2533
84.3	21.6818	20.1331
84.4	21.4346	20.0169
84.5	21.1907	19.9048
84.6	20.9501	19.7967
84.7	20.713	19.6927
84.8	20.4795	19.5928
84.9	20.2496	19.4971
85	20.0235	19.4055
85.1	19.8013	19.3181
85.2	19.583	19.2349
85.3	19.3687	19.1558
85.4	19.1586	19.0809
85.5	18.9526	19.0101
85.6	18.7509	18.9435
85.7	18.5534	18.881
85.8	18.3603	18.8227
85.9	18.1717	18.7684
86	17.9875	18.7182
86.1	17.8078	18.6721
86.2	17.6327	18.6299
86.3	17.4621	18.5917
86.4	17.2962	18.5574
86.5	17.1349	18.527
86.6	16.9784	18.5005
86.7	16.8265	18.4777
86.8	16.6793	18.4586
86.9	16.5369	18.4432
87	16.3992	18.4314
87.1	16.2662	18.4232
87.2	16.1379	18.4184
87.3	16.0144	18.417
87.4	15.8957	18.419
87.5	15.7816	18.4243
87.6	15.6722	18.4327
87.7	15.5675	18.4442
87.8	15.4675	18.4588
87.9	15.3721	18.4763
88	15.2813	18.4967
88.1	15.195	18.5198
88.2	15.1133	18.5457
88.3	15.0361	18.5741
88.4	14.9633	18.6051
88.5	14.8949	18.6384
88.6	14.8309	18.6741
88.7	14.7712	18.7121
88.8	14.7158	18.7521
88.9	14.6645	18.7942
89	14.6174	18.8383
89.1	14.5743	18.8842
89.2	14.5353	18.9318
89.3	14.5002	18.9811
89.4	14.469	19.032
89.5	14.4416	19.0843
89.6	14.418	19.1379
89.7	14.398	19.1929
89.8	14.3816	19.2489
89.9	14.3688	19.3061
90	14.3593	19.3642
90.1	14.3533	19.4231
90.2	14.3505	19.4829
90.3	14.3509	19.5433
90.4	14.3545	19.6043
90.5	14.3611	19.6657
90.6	14.3706	19.7276
90.7	14.3831	19.7898
90.8	14.3983	19.8521
90.9	14.4162	19.9146
91	14.4367	19.9771
91.1	14.4598	20.0396
91.2	14.4853	20.1019
91.3	14.5132	20.1639
91.4	14.5434	20.2257
91.5	14.5757	20.287
91.6	14.6102	20.3479
91.7	14.6467	20.4082
91.8	14.6851	20.4679
91.9	14.7253	20.5269
92	14.7674	20.5851
92.1	14.8111	20.6425
92.2	14.8564	20.6989
92.3	14.9032	20.7544
92.4	14.9515	20.8088
92.5	15.0011	20.8621
92.6	15.052	20.9143
92.7	15.1041	20.9652
92.8	15.1573	21.0148
92.9	15.2116	21.0631
93	15.2669	21.11
93.1	15.323	21.1555
93.2	15.3799	21.1994
93.3	15.4376	21.2419
93.4	15.496	21.2828
93.5	15.555	21.3221
93.6	15.6146	21.3597
93.7	15.6746	21.3956
93.8	15.735	21.4299
93.9	15.7958	21.4623
94	15.8569	21.4931
94.1	15.9182	21.522
94.2	15.9797	21.5491
94.3	16.0413	21.5743
94.4	16.1029	21.5977
94.5	16.1646	21.6192
94.6	16.2262	21.6389
94.7	16.2877	21.6566
94.8	16.3491	21.6724
94.9	16.4103	21.6863
95	16.4713	21.6983
95.1	16.532	21.7083
95.2	16.5923	21.7164
95.3	16.6523	21.7226
95.4	16.7119	21.7268
95.5	16.7711	21.7291
95.6	16.8298	21.7296
95.7	16.888	21.7281
95.8	16.9457	21.7247
95.9	17.0028	21.7194
96	17.0593	21.7123
96.1	17.1152	21.7033
96.2	17.1705	21.6925
96.3	17.2251	21.6798
96.4	17.279	21.6654
96.5	17.3322	21.6492
96.6	17.3847	21.6312
96.7	17.4364	21.6116
96.8	17.4874	21.5902
96.9	17.5376	21.5671
97	17.587	21.5425
97.1	17.6356	21.5162
97.2	17.6834	21.4883
97.3	17.7304	21.4589
97.4	17.7766	21.428
97.5	17.8219	21.3956
97.6	17.8664	21.3618
97.7	17.9101	21.3266
97.8	17.9529	21.29
97.9	17.9949	21.2521
98	18.036	21.2129
98.1	18.0763	21.1725
98.2	18.1158	21.1308
98.3	18.1544	21.088
98.4	18.1922	21.0441
98.5	18.2291	20.9991
98.6	18.2652	20.953
98.7	18.3005	20.906
98.8	18.335	20.858
98.9	18.3686	20.8091
99	18.4015	20.7593
99.1	18.4336	20.7088
99.2	18.4649	20.6574
99.3	18.4954	20.6053
99.4	18.5252	20.5526
99.5	18.5542	20.4991
99.6	18.5825	20.4451
99.7	18.61	20.3906
99.8	18.6369	20.3355
99.9	18.663	20.2799
100	18.6884	20.224

## Sheet: Fig1b
	#400K	#500K	#540K	#650K
#Simualtion time(ps)	#Collective variable	#Collective variable	#Collective variable	#Collective variable
0	86.4903	87.7364	86.4043	86.1144
1	86.8399	86.5855	87.2697	86.5112
2	87.2001	85.8377	88.5973	87.1131
3	87.2635	86.491	88.6894	88.0217
4	88.0239	88.5893	85.7263	88.4792
5	87.7988	89.4382	84.5158	84.5886
6	89.1071	88.1563	86.4712	85.0134
7	89.6371	85.053	88.7158	85.5952
8	88.3252	84.0254	88.137	88.6175
9	85.2097	87.218	85.787	89.0247
10	83.8441	89.0559	84.8405	86.1318
11	86.6572	87.8303	84.5176	82.9307
12	89.3821	85.3046	83.8404	83.6238
13	90.0826	82.9022	88.8705	87.9763
14	87.5993	86.739	90.1431	90.3335
15	82.244	90.1855	87.3105	89.3336
16	85.0357	87.5808	85.7301	85.3306
17	89.1937	85.1049	86.2104	84.5688
18	89.0468	83.307	88.6269	84.9458
19	85.4178	85.0038	89.415	85.7094
20	83.9625	88.138	87.9672	90.3017
20	83.9625	88.138	87.9672	90.3017
21	87.0401	89.1957	86.4981	88.4415
22	87.5648	89.6922	83.5846	86.1286
23	90.0223	87.0135	82.0638	86.097
24	85.1372	84.63	86.3288	86.8586
25	86.0206	83.2099	87.3008	90.5328
26	87.3163	85.8184	85.7891	89.8964
27	86.5102	88.5181	87.1788	87.684
28	85.6018	90.972	86.7797	85.0437
29	83.0586	90.308	85.9429	82.1358
30	85.0434	86.5601	82.2789	83.3212
31	88.5669	83.6678	83.2227	86.5785
32	88.5708	86.0717	85.1975	88.8867
33	89.6297	87.5419	90.5708	88.5785
34	86.5438	90.1065	90.4494	86.2907
35	84.1112	89.0635	88.7007	83.5156
36	82.2564	86.7974	84.0172	82.7264
37	83.2816	81.8651	82.583	83.3155
38	87.5305	83.1954	85.0089	87.3
39	89.9253	87.121	88.6167	88.7768
40	90.9327	89.0771	89.7098	89.3632
41	90.3758	90.6049	88.2494	87.2725
42	86.4153	88.6477	84.128	86.416
43	83.7857	83.1465	82.9465	82.8635
44	85.7409	81.5877	82.036	82.9462
45	88.4652	80.9814	86.2537	85.1144
46	90.5463	87.0202	88.4843	88.3129
47	91.2617	90.0982	89.6991	89.4578
48	89.8237	89.2504	90.0104	91.0232
49	86.1798	86.013	88.8231	88.9605
50	81.8929	84.0152	86.5601	87.1426
51	85.1953	83.7919	81.6511	84.3227
52	87.5564	88.7711	80.9635	80.3763
53	89.1269	87.7862	84.6743	81.8192
54	90.2433	85.2904	87.4653	88.006
55	87.4151	85.5008	90.8854	90.1125
56	84.1506	85.9477	91.0035	92.0637
57	81.1017	88.1251	86.8722	90.789
58	86.3441	88.6916	83.6627	87.0844
59	86.6549	89.9439	83.3896	81.2451
60	86.7025	91.0888	85.7216	83.3959
61	84.4484	90.1526	87.2527	83.6174
62	80.8545	84.9406	91.3306	85.8036
63	83.3263	81.9693	90.51	89.0561
64	86.3255	80.4206	87.6753	89.7862
65	89.4626	87.1849	81.0589	84.9855
66	88.6044	91.3961	83.8393	83.7551
67	84.7954	90.4987	83.6727	79.9892
68	82.3775	85.9476	88.7361	80.9396
69	83.4447	81.647	90.7665	83.5264
70	88.2673	84.8782	90.2204	86.9403
71	91.1319	87.6188	88.441	88.4489
72	91.5326	90.5386	83.8278	87.7554
73	90.098	91.3096	81.126	81.2834
74	87.5389	90.2936	82.4375	80.8614
75	82.2523	87.8592	87.1015	83.8195
76	83.8388	84.7284	90.8012	87.1519
77	86.5069	82.6586	91.8439	91.2309
78	88.4952	85.0166	91.1437	91.3039
79	87.8129	89.1046	86.6752	89.109
80	86.4944	88.9334	84.0434	84.7792
81	84.4934	86.48	82.1606	79.0311
82	83.3972	84.87	85.3111	82.2045
83	86.6395	84.0779	88.1781	85.0714
84	89.8648	86.4232	91.2714	90.5154
85	89.4258	88.2034	88.6333	91.2917
86	86.0328	88.5722	86.1953	87.4865
87	82.5242	87.1564	83.887	85.4854
88	81.036	84.6229	79.8149	81.4947
89	83.9118	83.235	80.1358	80.1899
90	88.6468	83.0396	84.4979	82.9513
91	90.4705	84.1502	88.9276	86.2243
92	89.3704	89.1947	89.7517	90.2711
93	91.4807	87.7736	89.7571	87.4075
94	90.6354	85.565	84.872	85.4246
95	86.714	82.5534	83.1251	83.9162
96	82.5484	80.1669	80.1987	81.8243
97	80.2372	86.4149	81.3824	83.9602
98	85.018	90.5212	85.9007	86.7321
99	89.414	91.8204	90.3859	90.0393
100	91.1215	89.9566	90.6916	90.12
101	91.4783	84.7156	87.6757	89.0398
102	88.6139	79.0718	85.6222	86.7729
103	84.4967	80.8557	84.386	84.7147
104	84.4338	86.9861	83.186	83.3353
105	87.7192	88.709	85.5347	81.9413
106	88.9328	88.7796	88.4363	88.3932
107	88.4382	87.7951	88.2726	91.106
108	85.8719	84.2405	83.5984	91.8577
109	87.1186	80.6001	84.649	89.3178
110	84.0638	80.8361	82.9607	85.4024
111	82.0347	84.3866	82.4881	81.1464
112	87.1061	87.8338	83.2726	78.7975
113	86.4033	85.7672	87.1136	80.441
114	85.0065	84.0157	88.3449	87.5686
115	85.7592	80.4919	90.0562	91.3659
116	85.0937	81.9403	87.53	91.7395
117	85.6144	87.1214	85.3359	90.342
118	87.7447	90.0519	86.1026	84.996
119	87.9481	90.7949	87.4489	79.9226
120	88.6876	91.3775	91.5102	82.3075
121	88.8537	90.8572	89.5029	84.6077
122	87.2018	91.3148	85.0651	87.9884
123	85.0951	91.8166	80.9977	91.2714
124	82.224	90.4155	78.7274	88.6705
125	81.7149	87.7346	78.4188	86.1557
126	80.9257	82.5407	84.0834	85.2169
127	84.6523	80.3833	88.7139	85.0993
128	85.8012	83.9599	87.0108	86.4901
129	88.5476	89.5339	85.0218	88.4842
130	87.7962	91.8926	85.3156	87.9499
131	88.5276	92.0823	86.9794	85.8245
132	86.4978	88.1096	88.8644	87.2676
133	81.5012	82.5389	86.9055	86.9453
134	80.0101	81.8358	85.6167	85.0519
135	79.9822	82.89	82.9242	85.6087
136	86.3093	88.5804	84.8068	87.3685
137	89.0409	86.1941	83.4696	86.2914
138	91.179	85.0655	80.0042	87.5231
139	90.7957	84.843	84.3175	89.7206
140	90.2256	80.0442	85.2164	88.4973
141	91.2663	84.0203	83.8027	84.5418
142	91.9264	86.2265	87.8685	83.5567
143	91.4116	88.3053	89.5693	79.325
144	90.3643	85.5516	90.4559	78.3382
145	87.9299	83.1366	89.8491	82.1574
146	84.6166	78.5591	86.9035	88.1066
147	82.8687	83.5712	85.3745	90.046
148	83.4447	86.5849	87.3114	91.7525
149	86.773	86.9458	87.2732	92.0424
150	88.8904	88.4135	86.6404	88.2808
151	91.534	87.5343	86.4297	84.4923
152	91.2646	82.3287	86.5936	82.5319
153	89.3134	78.9956	86.8268	82.2137
154	80.9747	81.8284	88.9506	82.1398
155	80.6785	85.3843	90.3597	86.4537
156	83.4132	89.1852	91.539	90.1413
157	86.4998	87.8345	91.2259	92.4432
158	90.1027	85.9717	91.5297	90.4258
159	87.3948	83.0313	89.7768	88.4199
160	83.8985	83.948	89.8528	85.3948
161	82.1401	84.8114	82.3188	82.9255
162	83.2489	88.1781	80.2712	83.8326
163	85.5359	91.0053	80.2759	81.8851
164	88.8332	90.3385	85.3567	84.7096
165	87.4694	88.5559	89.2073	88.8087
166	85.679	85.798	91.275	88.7955
167	85.2681	86.1905	92.2204	88.2703
168	84.9417	82.5181	89.8128	89.2453
169	86.3171	86.728	88.9403	86.7401
170	88.8947	87.6507	86.0142	83.8225
171	88.1754	87.9593	80.9843	83.5338
172	86.0689	86.8215	78.7645	80.4877
173	82.7578	85.3531	81.4243	80.1791
174	78.5022	81.5936	84.2463	80.9493
175	79.7372	82.4463	89.3741	77.5873
176	82.6292	84.1415	88.8692	83.699
177	88.6191	88.057	85.6399	86.4867
178	90.8263	87.4984	84.8112	89.674
179	91.9207	85.2796	82.2659	89.9489
180	92.2205	84.6949	81.4902	91.6558
181	90.3718	83.6448	80.655	89.7369
182	87.0126	84.1042	83.3685	86.1929
183	84.2075	85.8728	86.094	83.9352
184	79.4724	88.1712	90.4248	80.3338
185	82.8547	87.3318	91.2347	79.1781
186	86.0802	84.7447	92.4473	78.023
187	85.434	80.2253	91.8796	85.4903
188	88.3838	78.3335	87.5795	86.5688
189	84.3365	80.6465	84.5839	87.9149
190	80.0173	86.6152	82.3092	86.6708
191	83.3261	87.7357	81.4108	85.9966
192	79.54	86.4658	80.4231	84.829
193	84.3763	80.7108	87.7459	81.96
194	85.4529	78.339	88.0852	85.7149
195	83.4791	80.1929	88.045	82.9538
196	85.6733	84.5415	86.7408	89.3485
197	80.8178	87.094	82.7486	89.126
198	82.8586	89.6982	77.0176	87.4987
199	85.3988	91.7469	79.9408	86.2191
200	88.0158	91.5036	83.3872	84.5081
201	87.449	89.1355	86.7608	80.6095
202	85.4362	86.4142	90.685	82.1281
203	79.4778	81.9569	92.5004	77.5074
204	79.6073	82.5617	92.116	85.4029
205	83.4154	79.6334	89.5158	84.2811
206	89.067	81.9249	84.859	90.0243
207	91.9137	86.2271	81.7664	91.4236
208	92.4354	86.6501	83.1721	93.1306
209	90.6428	85.5136	84.7023	89.8494
210	87.8632	83.1152	87.4278	82.94
211	84.5506	81.6453	90.9849	80.7758
212	81.8292	79.2185	88.9149	80.6757
213	82.4316	83.7617	85.657	81.3705
214	82.5329	85.8843	83.7671	84.6771
215	85.9725	89.2765	80.0875	86.4687
216	87.8891	89.6535	79.6924	87.3483
217	86.7295	88.7873	77.9404	88.0571
218	85.8887	88.7499	83.3969	88.0101
219	85.0211	87.1471	88.7613	82.4082
220	86.2762	83.1825	91.1376	83.5954
221	88.6189	82.2262	93.2619	83.8794
222	89.5144	80.8636	92.2592	85.8828
223	89.0835	81.0557	89.2184	87.2318
224	85.6182	82.8728	85.666	87.438
225	84.2508	83.173	80.4877	90.1102
226	82.5556	85.3375	78.2619	87.6455
227	83.2581	87.0509	79.7654	86.0659
228	85.9207	85.5034	84.6158	84.3626
229	88.1336	82.6259	88.004	79.2858
230	88.4543	78.8371	86.6138	77.0183
231	89.5832	78.4261	87.426	79.656
232	86.4641	78.7699	85.983	78.3768
233	83.9397	85.3438	85.2105	85.5521
234	81.1062	90.2631	86.554	86.651
235	81.7334	91.1948	88.6054	91.6059
236	85.1838	92.5304	89.3051	92.0351
237	87.3361	90.6399	89.0272	92.4659
238	87.5274	88.3009	86.9394	86.2563
239	87.1924	85.8015	84.3472	84.8365
240	83.939	85.2625	81.641	82.1746
241	78.4426	86.136	82.4703	81.2404
242	78.9097	87.8495	81.326	78.4709
243	81.1209	90.9013	79.4476	80.6145
244	87.6872	91.6146	85.3771	79.2989
245	90.5324	92.7548	84.3017	83.7148
246	92.1012	92.2942	85.9245	86.0111
247	89.7883	86.2997	86.598	86.9889
248	88.5892	86.0659	86.9682	87.1889
249	84.5416	84.3274	89.5691	88.9946
250	85.6024	84.9373	87.1608	87.9158
251	86.0829	88.5102	85.4692	87.7439
252	89.0469	89.4076	85.1438	87.6801
253	89.791	92.2123	81.8523	88.2893
254	91.2142	92.8863	81.6504	89.3425
255	90.3002	89.0926	79.3341	90.833
256	88.666	84.4407	77.8101	89.825
257	86.278	81.5564	79.5941	91.0343
258	85.1179	82.5605	83.4072	92.9121
259	83.9243	83.8523	84.2573	89.1328
260	84.2221	89.2733	86.8414	87.1396
261	88.4513	91.4266	89.5951	83.5774
262	90.4929	91.5364	89.427	78.4361
263	89.6244	92.387	88.561	79.6647
264	84.9899	87.2854	88.0325	77.967
265	80.5841	84.0087	86.4003	82.4255
266	78.5241	82.3091	86.3221	85.5305
267	78.2651	80.767	83.9604	85.3452
268	84.7037	84.829	85.0883	81.2275
269	89.6989	86.7733	86.832	79.4464
270	91.8409	91.4143	89.6994	77.4909
271	92.3177	92.3168	90.596	75.6417
272	91.9935	90.1552	92.3649	82.6225
273	89.6908	86.007	92.5403	86.096
274	87.8019	83.4058	91.9639	89.3989
275	84.1644	83.8919	89.4226	89.7294
276	81.6816	84.526	87.2371	89.2358
277	81.4982	86.6631	82.9683	87.1477
278	84.4941	89.7601	77.6947	83.6117
279	88.5979	88.9226	79.7538	81.9242
280	89.7103	88.3045	85.2286	82.935
281	87.6862	86.0883	89.1773	81.2941
282	85.6787	84.9418	90.9668	84.1732
283	81.9627	85.9479	88.9844	86.5267
284	84.2134	88.1012	89.672	88.3932
285	86.2753	90.2643	89.7408	88.0909
286	88.3555	88.9156	86.3361	89.567
287	86.2073	88.0206	82.7478	90.9916
288	82.0318	87.1607	81.9899	90.7565
289	82.226	85.3752	83.3849	88.1954
290	81.0666	87.5775	83.171	85.2076
291	85.5141	89.9077	82.0538	81.2735
292	87.8267	92.1898	81.1052	78.8145
293	88.1449	91.074	83.5961	75.333
294	85.5242	87.4789	86.4029	82.5406
295	81.4735	82.6519	89.5203	86.5337
296	77.542	81.3005	88.989	88.5623
297	79.1042	77.6907	89.669	91.77
298	86.0691	79.9842	86.017	91.4745
299	90.2729	86.537	84.4659	92.4633
300	91.8513	87.7937	78.812	92.6471
301	91.5405	90.1056	78.0912	88.7949
302	90.412	89.0037	80.0159	87.9342
303	87.0545	88.1756	84.6738	83.7669
304	84.6468	85.1511	87.0226	84.1468
305	83.2997	84.6822	89.5845	79.9933
306	83.292	83.838	91.6398	79.126
307	86.865	81.192	90.8548	82.5539
308	89.6253	83.3922	92.0389	86.5246
309	89.6824	79.247	92.3745	89.1489
310	87.9372	82.0537	92.9358	91.706
311	86.7262	78.4714	91.4516	92.6959
312	83.4977	85.7575	88.7991	92.4608
313	80.2871	86.0733	82.7099	89.6995
314	85.0788	85.1511	78.3858	85.0412
315	87.286	85.9026	76.6639	82.3452
316	88.3179	85.4684	80.3196	81.8727
317	87.1936	89.3005	84.9897	77.2608
318	83.3888	89.7998	89.4247	81.5803
319	80.1702	89.1395	92.5068	80.1146
320	80.7244	90.3449	92.9978	84.8513
321	82.395	87.9889	89.6413	86.3836
322	88.0858	86.6357	86.2377	89.3301
323	89.6197	86.2049	81.8274	85.6561
324	87.1676	83.1445	79.4362	84.8647
325	85.7225	85.2793	79.3	83.9111
326	84.1166	84.7823	77.0132	82.8544
327	85.7149	85.941	83.4645	79.2608
328	84.3652	87.0752	87.3686	78.6753
329	87.529	88.5845	84.7961	76.3139
330	90.1426	90.129	88.3898	77.3256
331	89.1237	90.6778	87.475	81.3521
332	86.7457	89.2876	87.6615	81.0845
333	85.5172	87.0427	84.596	87.091
334	85.218	86.9705	85.2961	88.3717
335	86.3165	83.9077	82.7661	90.0914
336	86.5736	87.2017	83.7047	86.7143
337	88.3903	83.5291	85.6868	85.6155
338	88.4708	84.818	87.3028	83.4084
339	87.4455	83.6765	88.513	80.8924
340	84.5261	80.7667	86.7876	82.2192
341	87.3389	76.757	87.6062	84.3309
342	89.2787	77.651	82.3504	89.0098
343	90.382	80.7984	82.7666	92.6157
344	90.4311	88.2683	79.7158	92.8259
345	87.24	88.6693	83.7009	92.7583
346	83.1713	89.317	86.6424	90.0327
347	78.4823	90.4913	92.7196	86.283
348	77.8385	88.7744	91.5914	75.8237
349	82.1238	87.1439	90.2254	75.8681
350	86.0106	85.139	86.4423	76.9782
351	88.4389	81.2318	82.1259	86.6857
352	91.4378	82.6336	80.9979	88.7664
353	92.5585	79.1192	82.2325	89.9444
354	92.2444	77.8472	83.3833	91.0925
355	90.6912	80.4266	85.6947	88.2409
356	88.4368	86.1385	87.554	86.6697
357	85.9386	88.1913	88.1077	84.4821
358	84.0806	92.1545	84.747	84.3274
359	84.1909	92.7946	83.0896	79.1277
360	84.0506	92.1754	82.1363	78.8616
361	86.3043	89.9875	82.0346	77.173
362	88.3334	86.7091	85.8646	83.784
363	89.3513	82.0074	88.3704	89.1787
364	86.8352	79.9004	90.8198	89.6117
365	82.8383	82.9025	92.2258	92.7476
366	82.1971	84.5831	89.7259	93.2868
367	79.598	89.5349	84.7381	89.9584
368	84.3583	90.7657	82.3268	85.5826
369	89.077	91.7291	77.4127	77.8047
370	92.2311	92.1823	78.6293	76.8314
371	92.5764	91.1364	80.7797	78.9583
372	89.8505	92.1058	87.9156	84.3739
373	85.6988	90.0135	91.6458	88.0583
374	81.4775	85.8253	88.7119	91.3099
375	77.5566	83.4173	86.8856	89.4273
376	80.8988	81.1682	84.4112	89.8138
377	87.7012	82.4927	81.8951	87.5707
378	90.5751	85.4955	86.521	85.8295
379	90.6077	89.3878	83.6328	82.7774
380	87.443	90.2359	86.95	82.8561
381	84.3464	89.7114	87.5498	84.5746
382	80.7279	86.9571	89.0938	84.2957
383	81.8552	84.338	87.3564	88.4935
384	85.0187	81.5073	87.2906	90.2138
385	88.4724	83.3998	88.3367	91.8745
386	88.9942	83.6334	88.0286	93.4746
387	87.3362	88.5297	86.3285	90.5882
388	86.5048	90.35	84.6179	90.6903
389	84.748	89.6484	84.5217	87.1786
390	84.9269	87.1184	85.9166	79.4444
391	83.7429	87.416	86.4383	76.6746
392	83.5469	85.5507	86.2877	76.2079
393	84.8042	88.1195	89.982	76.8624
394	86.6034	90.3332	89.3034	87.1586
395	89.054	88.8796	87.7285	87.6822
396	90.5302	87.3392	86.895	90.3107
397	89.4541	86.4434	86.5388	91.5309
398	85.8306	86.0003	85.2035	89.8031
399	85.2315	86.8032	83.0067	86.5351
400	87.4151	88.0554	81.7858	85.4429
401	88.4003	88.2441	82.6499	82.5906
402	89.0216	88.9706	82.978	81.6074
403	87.7212	87.3029	83.4584	84.3418
404	87.9281	82.8417	80.4872	89.0711
405	86.8597	76.0084	81.4667	91.1436
406	83.977	75.29	85.5944	90.7517
407	86.5649	81.2885	87.8344	92.4853
408	89.097	87.4355	89.6291	92.7719
409	91.7081	92.4576	93.3217	89.6188
410	93.3975	92.224	93.2818	87.5739
411	92.0337	91.0099	89.4178	81.2769
412	90.8884	88.805	86.5365	80.3121
413	87.993	85.696	78.5089	80.0389
414	86.176	83.0719	77.5469	83.1988
415	83.2323	82.8203	79.0784	89.3131
416	82.0272	81.6174	81.7609	91.0876
417	81.9573	79.6961	86.012	90.9284
418	82.243	79.7797	88.2627	87.1578
419	84.1994	76.4995	90.0382	86.2711
420	86.751	78.3975	89.0395	81.7363
421	87.2644	80.9643	88.456	79.0466
422	83.4387	82.4504	85.5186	80.1815
423	82.702	85.1713	80.4375	83.1899
424	78.6837	87.0455	75.6857	88.2998
425	77.4797	87.1189	78.1513	91.5309
426	76.9476	87.3785	78.2603	90.335
427	83.1939	87.8235	86.6096	88.2371
428	86.7883	87.8677	88.4083	84.7481
429	90.963	86.0915	85.1896	81.5899
430	91.0363	83.6843	85.305	82.9866
431	92.4455	82.4232	85.1774	85.8415
432	91.6261	79.5134	83.4923	86.059
433	91.4951	81.2797	80.6437	88.0592
434	90.0067	79.567	79.7508	90.5986
435	87.448	85.9789	84.5137	90.6197
436	85.1253	86.1079	86.4264	83.5249
437	82.1552	90.5314	89.7306	80.3286
438	86.0427	89.695	90.5502	80.5961
439	84.8257	86.3552	90.3519	83.9742
440	86.4424	83.2162	91.5476	85.6415
441	85.4988	80.5483	88.9144	88.9974
442	85.1757	78.645	87.0716	88.0903
443	83.7114	77.9597	85.7813	86.9013
444	83.2943	83.3591	85.3598	82.206
445	84.3657	85.9064	84.9848	80.7181
446	86.1675	89.8132	83.0587	74.2371
447	88.0991	88.9636	78.1187	74.4076
448	87.583	90.909	77.5801	75.3974
449	85.8543	87.8853	75.6593	83.3217
450	87.2245	86.2851	76.7009	85.0308
451	86.3592	83.0047	82.0992	86.849
452	84.6878	81.0626	82.3296	82.9684
453	82.746	82.8258	80.9027	85.6156
454	80.646	84.0494	81.3633	84.5642
455	79.3618	88.7546	80.2012	85.4655
456	77.3572	90.5614	75.4195	84.2129
457	82.1448	93.4401	81.502	86.0656
458	82.5299	92.3022	82.1883	85.7704
459	86.5031	92.1588	83.2778	81.9726
460	83.1448	87.8894	88.0862	86.0778
461	86.9882	83.6248	87.7902	87.3336
462	87.1778	77.6433	88.1714	89.065
463	89.3808	76.4553	86.2999	89.2132
464	87.5165	79.0116	85.0394	87.9334
465	87.862	85.6122	86.0143	88.0585
466	87.2281	89.8881	82.3805	87.0567
467	89.3751	88.8554	84.9526	82.9096
468	88.6903	90.9407	86.2095	82.6124
469	87.9611	89.389	86.0538	80.1563
470	88.9486	89.8671	86.963	82.8082
471	88.6659	89.4402	84.2522	83.1381
472	87.7083	88.1452	83.6027	84.482
473	86.6209	86.1752	82.7378	86.4877
474	82.9359	84.2147	81.7734	92.1948
475	80.3843	81.6018	79.4214	93.178
476	78.9422	84.4278	81.2435	92.9839
477	81.1549	86.0103	81.9928	89.0081
478	85.3293	87.0489	83.5358	84.3934
479	85.6028	86.7452	85.7643	79.0142
480	86.7579	87.7628	84.8658	77.0811
481	88.5026	88.2586	86.3934	80.6717
482	90.0063	88.9836	85.3096	83.0811
483	88.8727	86.0659	86.2171	84.7462
484	87.8045	83.9609	88.8654	85.1377
485	86.337	82.2088	89.3198	87.7754
486	85.0566	82.1552	87.5122	86.8655
487	80.8681	83.4962	87.5652	87.2902
488	79.5299	85.7432	88.074	87.0227
489	80.19	87.5129	89.2048	84.9829
490	84.0816	86.9655	89.407	86.9648
491	83.265	86.4881	91.044	81.1609
492	85.4269	82.2204	89.9862	75.0066
493	85.5168	76.591	90.9198	79.9353
494	84.5553	76.75	89.4728	78.547
495	81.5901	76.629	88.0521	79.3512
496	84.3934	84.2513	87.2029	80.8915
497	83.6971	85.6577	84.7269	83.7761
498	86.5081	87.5967	82.9066	82.6324
499	90.0427	88.0764	83.724	78.1008
500	89.2666	86.0587	85.0783	80.297
501	87.6598	84.5781	86.1815	73.895
502	86.3569	83.0488	88.6705	79.0776
503	84.4731	78.9493	87.859	81.0831
504	81.4474	80.06	88.5446	84.4154
505	81.5113	79.6025	87.0797	85.2024
506	83.8755	85.555	85.806	84.9185
507	85.7843	84.0311	80.8688	88.4136
508	88.8706	85.0047	80.8715	89.6324
509	91.0056	83.5278	81.0489	89.4232
510	92.1833	81.2924	76.4017	87.696
511	92.6675	80.2614	76.5945	83.4747
512	91.7998	81.5178	77.346	83.88
513	89.5301	79.489	82.3993	83.5424
514	84.573	86.0749	84.4967	79.6244
515	81.2739	88.355	85.8381	83.0124
516	80.2251	90.0666	86.4803	85.3605
517	79.0928	93.2488	87.36	89.3893
518	80.3661	91.9575	89.787	90.7733
519	85.7258	92.2704	90.9857	92.8503
520	89.2304	88.4887	90.9104	90.4699
521	88.6411	83.617	91.729	86.7596
522	87.5961	77.7481	92.3937	81.9028
523	88.5495	77.8157	92.7718	76.9215
524	88.9621	81.4669	90.4749	75.5998
525	89.3666	84.8602	89.8996	76.1014
526	90.2679	89.8672	88.3999	81.894
527	88.6783	88.0054	87.9005	87.3956
528	85.7912	88.9605	84.0128	89.4381
529	80.5327	86.9954	85.6828	90.5921
530	76.2162	84.3387	85.8968	87.7769
531	76.3595	83.3896	85.8391	76.3231
532	84.5185	83.7452	87.8693	79.4649
533	86.1556	84.6724	90.7012	76.0354
534	88.5776	89.1514	93.2082	81.7589
535	90.8424	90.0754	93.4642	84.5445
536	87.2277	88.8409	88.1547	87.3636
537	79.9143	90.5108	87.5706	87.3576
538	77.0112	89.5244	85.0786	87.0363
539	78.5706	87.4019	79.5404	84.2855
540	83.0694	84.3279	77.2622	84.4588
541	86.9319	77.3805	78.7175	85.0166
542	88.5025	81.866	80.9568	87.3848
543	89.1143	81.477	84.6413	87.7317
544	89.4035	84.2405	87.4942	90.3594
545	87.2065	89.2372	91.009	88.836
546	84.8405	88.6178	93.2487	87.0656
547	85.7477	88.6201	91.0696	85.7487
548	84.1853	84.8318	87.7329	81.9393
549	81.1895	81.1343	82.4917	79.4044
550	80.974	77.745	76.7252	74.3432
551	83.5274	80.2158	79.2727	72.79
552	85.0926	83.5516	83.4267	83.1465
553	84.408	85.3675	87.0239	91.698
554	83.8403	89.0531	90.8536	93.1243
555	85.9732	88.6515	92.8273	92.4725
556	87.8247	87.4093	91.3508	87.4357
557	89.3858	87.5587	90.1179	87.9446
558	92.6664	83.8209	86.8621	86.5816
559	93.0944	78.5246	83.5645	85.5176
560	92.9794	80.1288	81.0456	84.2996
561	89.9789	82.1374	83.7469	85.7338
562	87.6829	84.6376	84.79	85.4643
563	83.8329	86.7019	86.9278	87.2807
564	81.8985	88.7352	91.8805	86.6186
565	82.0333	87.0717	93.0433	89.4101
566	85.7673	84.9443	92.3736	90.8773
567	87.2128	81.4814	90.5334	92.1268
568	89.5742	77.7666	85.801	91.4171
569	89.5539	77.656	78.3277	89.7423
570	88.0658	74.766	75.6827	82.724
571	88.9251	80.2185	79.1756	80.0853
572	86.9802	83.8389	84.0519	76.6915
573	84.5145	84.6439	89.4312	77.9167
574	83.8509	85.8165	90.0178	83.6376
575	82.4907	82.0455	90.2499	87.1025
576	82.2493	82.715	89.3161	89.9516
577	83.1934	80.0779	86.8256	90.2864
578	86.0998	76.972	81.6173	90.0744
579	86.2908	79.0996	79.4577	88.2637
580	87.7594	79.8367	76.8156	87.3766
581	87.4601	83.2845	79.4861	86.1949
582	80.1128	84.9677	81.9698	85.0341
583	81.0492	88.9823	89.3761	83.7063
584	79.7875	90.7987	89.9322	82.7215
585	80.7113	91.9024	92.5859	82.7473
586	80.8896	92.5085	89.7538	83.7513
587	86.5379	92.9483	87.2357	84.4881
588	88.2339	93.0456	85.6197	86.7616
589	87.0683	91.4269	83.001	88.9888
590	87.6487	89.5239	82.5447	91.0996
591	84.674	86.305	84.1903	90.6466
592	85.0838	82.5772	87.0893	86.4991
593	82.5797	83.3154	88.3545	84.9152
594	84.6546	87.1283	90.6986	81.4076
595	86.5295	90.6974	88.6883	77.2793
596	87.0168	93.4946	88.0633	78.354
597	86.7688	92.7195	82.3203	82.6454
598	85.7529	91.5633	80.2925	84.3947
599	85.1912	87.4186	80.1533	87.6782
600	83.7378	80.2153	81.3196	89.0098
601	81.9098	78.9858	86.3373	88.3862
602	82.8143	74.8405	91.0088	86.065
603	85.9875	81.7533	90.7031	84.7208
604	88.1382	85.9835	91.8078	85.4298
605	89.1744	87.631	91.1087	82.7544
606	90.3348	87.6967	88.5317	81.5701
607	88.212	87.1675	84.7227	80.9708
608	87.2027	84.3588	81.547	78.3171
609	86.0168	84.3422	78.3728	80.8495
610	86.0999	83.0315	77.7569	85.9794
611	86.098	86.2052	79.8017	87.927
612	86.528	87.2304	86.1052	87.9093
613	85.0271	89.666	88.092	90.5668
614	85.1084	89.5449	87.7436	93.8142
615	85.0979	93.2541	86.2894	90.8836
616	82.2976	91.114	83.8112	92.9003
617	83.4924	92.1961	79.2045	88.5135
618	83.3198	90.406	75.4192	86.2942
619	85.672	88.2957	79.6882	84.4911
620	83.875	84.5279	74.2915	80.2538
621	86.3635	85.2391	75.4504	80.217
622	88.3196	86.8481	76.8978	78.8944
623	90.3068	88.7214	81.2022	81.6862
624	89.2253	90.5218	83.5764	81.4373
625	91.2515	90.6931	85.9378	85.1067
626	89.4346	91.4361	84.932	85.8809
627	86.3364	90.9024	82.7199	85.7768
628	84.9143	90.8986	81.3505	85.9411
629	84.0395	86.5673	80.1593	83.4291
630	80.1569	82.4215	81.2074	85.2034
631	79.6439	79.7539	85.16	84.7703
632	79.4381	81.3651	88.0252	82.0149
633	81.6567	86.4783	87.895	80.2633
634	83.1655	88.5571	89.7516	77.7502
635	89.8361	88.3902	90.1423	72.7675
636	91.2991	86.5134	88.598	79.0161
637	91.5882	86.8297	84.8658	79.8
638	89.2252	83.7167	84.2288	78.6603
639	89.7862	84.7931	83.1125	85.5517
640	88.2367	85.3607	85.5481	85.3407
641	88.5923	87.3496	86.6889	87.8227
642	89.674	88.3291	89.2728	86.8591
643	90.7214	89.2047	88.2009	92.8381
644	92.8852	88.6108	87.4032	90.8878
645	92.9645	86.9983	84.605	92.1244
646	92.0692	84.1923	79.6253	91.5532
647	88.9788	81.391	76.0446	90.2081
648	87.9774	78.9722	74.9099	89.4067
649	86.4325	75.7958	77.7271	86.9163
650	88.5408	80.4989	86.9655	87.2594
651	87.639	80.7011	88.9752	82.9957
652	87.9327	83.709	92.3156	83.5832
653	89.4491	86.0477	92.0074	81.5418
654	90.097	84.0856	88.8851	81.9261
655	90.558	84.0724	87.1535	81.7273
656	89.6371	84.4058	83.013	81.3293
657	88.1155	84.0332	83.0047	84.2882
658	88.37	82.2862	84.8711	81.581
659	87.1692	82.0886	86.005	81.3779
660	88.8247	83.3945	85.348	80.9164
661	88.9705	84.9692	88.411	78.5467
662	90.1829	87.515	89.2355	74.4233
663	90.3757	88.9611	88.7044	77.2107
664	90.5154	89.9263	88.6405	78.6337
665	90.2925	89.6494	87.139	82.8173
666	88.3682	87.7429	87.8643	83.8092
667	87.3099	88.7416	85.9112	83.6014
668	85.3205	88.7223	87.6792	79.5542
669	84.5008	88.2874	86.7447	73.423
670	82.6949	88.4716	86.5341	79.3242
671	81.7309	89.9525	83.4671	76.2473
672	86.0026	88.9148	79.8223	77.9113
673	88.7714	86.8588	79.6599	78.5414
674	91.73	87.6956	81.8263	81.2197
675	93.4132	84.9466	85.5311	82.9887
676	92.56	84.1458	87.7975	85.0232
677	88.4934	85.2407	86.1208	84.974
678	83.2325	86.1369	83.8071	84.7415
679	82.3241	89.2982	81.184	86.1302
680	78.854	86.387	80.367	87.3782
681	77.3674	83.9139	79.6239	89.0299
682	79.0726	85.047	83.2446	91.3203
683	76.4419	84.4349	81.6365	90.7674
684	82.1564	82.9315	80.9843	90.6405
685	85.529	80.5935	82.2555	88.6396
686	87.629	84.1423	82.8277	86.7856
687	86.466	82.382	85.8381	83.7219
688	84.1132	86.6178	84.7636	83.0846
689	81.2502	90.1062	86.6252	81.8733
690	81.7269	92.5843	87.9883	81.8987
691	79.1665	92.0468	90.5024	83.2642
692	78.7786	89.4035	90.4657	83.0073
693	79.2109	89.5292	90.7389	87.3795
694	77.8079	86.9664	89.1817	88.9706
695	78.646	87.1967	86.5034	89.8465
696	83.5208	80.1186	84.5619	87.7694
697	87.4535	79.398	81.6035	85.6108
698	87.4663	77.0365	74.9253	83.7571
699	88.0258	81.3123	78.2134	81.6792
700	87.9088	84.9805	77.8819	78.7529
701	89.9374	85.7613	75.6832	81.167
702	91.2198	86.8562	83.5645	82.3741
703	90.8631	87.2916	84.3623	87.6151
704	88.9453	86.1873	84.281	90.1071
705	86.9478	85.6736	81.8613	90.4459
706	84.1172	83.4957	82.874	89.4406
707	79.6776	84.24	82.6428	86.9712
708	78.681	87.36	84.4086	84.6314
709	79.2331	87.7292	86.2976	84.293
710	76.7075	89.7794	88.3254	86.0364
711	75.8206	91.7022	89.2011	86.9825
712	81.1653	92.4538	89.6771	88.345
713	83.9315	92.8995	89.3373	88.8687
714	84.9871	92.4936	85.7872	88.8737
715	84.8633	92.6086	83.4551	89.1042
716	85.2248	91.7045	82.4163	86.2423
717	82.3966	91.7284	82.2909	86.1638
718	81.9242	89.2946	81.838	82.6196
719	84.9074	87.1235	85.1061	85.0726
720	85.6242	86.8383	87.7691	86.6699
721	86.6159	87.5185	91.1815	86.7123
722	87.2449	85.2689	92.4879	89.2846
723	87.1423	86.2863	92.3689	87.2773
724	82.755	87.0524	92.8271	87.2176
725	83.2489	87.069	88.5543	84.8666
726	83.6379	90.1705	85.9854	83.9527
727	83.2219	88.2345	84.2936	84.284
728	86.9934	85.5172	79.9641	78.3588
729	88.5052	84.5353	81.5158	75.6554
730	88.8236	76.5623	84.625	75.4007
731	88.8631	74.3715	90.7935	77.6703
732	89.9168	80.1615	90.558	77.6446
733	90.1568	81.6789	93.7115	86.1907
734	89.0482	88.3165	93.0749	85.4725
735	89.8678	90.3918	91.4758	85.4673
736	85.8511	90.1966	88.7123	84.6403
737	83.9121	88.2945	85.9125	86.1073
738	81.8957	86.961	82.7119	84.9938
739	84.2861	83.1759	79.3469	81.1889
740	84.6215	78.4884	82.9889	84.3543
741	87.3074	78.8883	84.6633	77.4318
742	89.1381	77.8559	89.4479	74.3857
743	89.8705	82.6546	90.3361	72.3345
744	89.8501	87.9737	89.6176	74.0105
745	88.5237	91.5034	85.2238	75.3974
746	85.8312	91.1803	82.5599	83.505
747	83.4171	90.1426	78.4763	82.9214
748	82.9967	89.541	74.2576	82.9304
749	83.085	85.9431	78.4662	79.3121
750	85.8311	81.0444	84.1907	80.2327
751	88.2245	81.0882	85.6812	80.4723
752	86.5017	83.0039	87.6963	81.1109
753	86.4196	84.8068	90.7523	82.6808
754	85.4269	86.1877	91.4831	86.1187
755	84.8854	88.6873	90.7591	86.6406
756	85.3027	91.0626	88.1297	89.6662
757	86.5665	89.5094	85.9711	88.4619
758	88.7168	89.4162	82.9963	92.195
759	91.9107	89.0146	84.7518	88.6927
760	93.3405	87.8288	81.8349	88.0841
761	92.1147	85.2153	84.7001	86.4786
762	92.6792	82.8353	87.9329	82.1939
763	90.7225	81.6232	90.0931	83.383
764	88.4234	77.4199	90.6347	79.6229
765	85.682	79.6552	87.9992	77.8236
766	83.6279	75.9459	83.6777	75.4459
767	80.9501	80.2779	76.0162	75.4693
768	85.0241	84.2516	73.4057	79.3978
769	86.0339	86.0295	76.9103	80.9
770	87.9976	90.0571	85.0553	83.6184
771	87.2083	92.485	90.4191	82.9331
772	86.4745	93.0218	91.5437	80.1121
773	84.4379	91.7749	88.7632	78.847
774	82.2453	87.0972	84.7527	76.549
775	81.7413	84.4242	82.9767	77.6536
776	83.8501	81.9797	83.7833	77.8779
777	82.92	80.9459	82.7863	81.3042
778	85.1071	85.077	84.4307	85.2858
779	83.0966	87.2751	82.2046	89.7445
780	85.2723	88.374	85.6333	91.5707
781	87.1458	91.8521	85.003	94.1627
782	84.5508	89.4932	82.1353	93.6091
783	80.6023	86.7995	83.5502	90.4709
784	77.4657	82.2114	83.4458	87.9087
785	77.1812	79.3428	87.0851	86.4036
786	78.0164	79.01	88.2447	84.6239
787	84.9583	81.2168	90.6178	84.5395
788	88.7508	84.9495	89.8921	85.9459
789	90.7318	87.9984	87.1687	87.8501
790	89.4114	89.7222	83.272	90.319
791	89.4522	91.7371	78.6	90.5772
792	87.7045	91.2726	77	93.9945
793	84.8793	93.1112	78.5651	92.8612
794	82.1956	93.5968	79.4964	89.9919
795	77.8446	92.6779	85.4384	88.6519
796	80.2516	92.8081	85.8722	85.4714
797	82.5778	90.3506	90.0207	75.4934
798	86.1872	88.0937	90.3274	77.9158
799	90.9647	83.0169	92.8439	78.3247
800	90.0304	79.5491	90.6037	82.1595
801	91.8317	75.2915	90.4684	82.0374
802	88.9443	74.5853	85.7394	84.5361
803	87.959	80.947	84.7638	86.7805
804	81.9255	84.3501	80.9932	83.6354
805	81.8774	86.9176	76.102	91.0389
806	79.9054	87.5357	81.5757	87.4822
807	81.2381	85.5282	83.4441	87.7741
808	88.5185	82.5509	87.5537	86.3349
809	90.9527	81.1315	88.7495	85.638
810	92.8562	83.3635	87.3611	86.2621
811	93.483	83.1126	86.7514	83.5373
812	90.9339	86.6461	85.7237	86.6373
813	89.3633	86.4614	82.973	89.5764
814	85.6407	85.9916	84.5381	89.8414
815	83.2569	82.9106	86.8082	90.5245
816	82.4917	84.4195	87.8673	89.7526
817	85.0663	83.4058	89.4468	85.6166
818	87.7611	86.8128	88.1903	87.4326
819	87.7515	86.2021	88.5674	87.9456
820	86.7916	86.5947	88.1459	88.7927
821	85.0956	85.5366	87.8188	91.7812
822	81.6719	82.0379	86.7833	92.0666
823	83.2491	84.0483	87.2431	94.1076
824	86.2329	81.0657	88.1101	93.3499
825	87.9104	80.8254	89.3161	93.2593
826	89.6104	81.6376	86.0988	90.0872
827	90.2679	84.5363	85.4432	89.0141
828	91.2587	87.6779	83.1855	86.4824
829	89.4249	86.6002	80.2373	84.7534
830	87.3689	83.7937	76.1244	83.8506
831	83.5845	83.9166	74.0459	83.6298
832	80.7826	79.7107	73.0618	87.0235
833	75.5029	77.3412	80.1272	89.7036
834	77.1915	76.3713	84.3414	91.2384
835	83.6662	75.7031	85.695	91.3759
836	86.9577	82.1976	88.0623	91.2884
837	88.5041	85.7269	90.7355	91.671
838	89.6121	88.2373	90.8198	90.1222
839	89.7889	87.6302	90.1295	87.093
840	90.3567	87.7826	87.4705	87.9181
841	88.6536	86.2922	85.0472	88.6204
842	86.3237	84.091	85.1922	89.8942
843	81.8027	84.6431	85.1836	90.8529
844	83.7428	85.0203	86.4544	93.4532
845	82.4714	88.7011	89.483	93.3399
846	81.3809	89.7204	91.9618	92.8313
847	80.1486	90.1417	93.4999	90.7351
848	81.481	88.0095	94.0571	87.537
849	80.5037	87.0047	91.5318	85.0657
850	79.7988	85.6481	91.2495	84.9619
851	78.6079	78.905	88.5788	87.9999
852	83.1156	74.7591	85.372	88.7374
853	84.9079	78.0492	82.0105	90.9632
854	86.0518	85.3018	84.0382	92.8193
855	86.1012	90.8465	83.618	93.813
856	83.6356	93.4035	83.4442	92.8451
857	80.9865	93.7922	87.3878	88.9821
858	75.286	93.9066	90.9017	84.6657
859	75.676	91.046	89.4814	83.8908
860	81.1519	90.7025	88.1898	80.8495
861	85.9376	87.9416	84.6424	81.4718
862	90.4354	86.867	83.896	82.1554
863	88.7779	84.5426	80.1649	85.8155
864	89.0392	83.3558	80.5938	87.5865
865	86.9952	83.2636	81.1843	88.9475
866	86.502	84.3266	83.1484	91.2382
867	85.6066	85.2202	86.3844	89.8285
868	85.3581	88.1176	84.9995	88.6399
869	85.1177	91.1966	87.2009	84.527
870	86.0741	89.3828	87.3764	82.0025
871	89.2367	88.4918	87.2493	76.8108
872	89.2187	86.0743	86.5741	73.7604
873	91.0661	84.8517	86.0647	75.3654
874	89.8348	81.4285	85.2852	75.0299
875	88.64	81.8701	85.9499	80.0123
876	84.5599	80.6837	85.5746	79.7083
877	81.6549	83.8529	84.7837	83.673
878	75.9384	82.8048	82.7544	83.1386
879	78.9694	83.722	84.4506	81.5289
880	83.111	87.3063	84.7784	81.2746
881	87.2389	88.4236	87.1886	76.8396
882	90.3203	90.7276	89.6577	82.2125
883	90.039	89.9569	90.5581	81.5217
884	90.4136	85.2305	89.3017	84.855
885	90.2569	84.1153	88.4194	85.7428
886	90.7109	82.2473	86.5408	88.8037
887	89.0891	80.1365	86.8444	92.2964
888	88.2723	77.5212	87.4646	93.5451
889	85.5926	80.0617	87.3297	92.2777
890	84.8509	83.0669	87.8149	87.624
891	85.8059	85.8903	90.2145	84.993
892	87.676	87.8661	89.8545	79.8726
893	87.9533	89.5909	86.5087	75.1252
894	89.2118	90.471	84.0117	79.3936
895	91.0821	88.9248	83.1006	82.9012
896	91.4873	88.6231	75.6248	88.8837
897	91.9943	84.7999	79.2563	90.8681
898	92.7108	81.5846	82.8335	91.1056
899	91.532	76.0572	84.6826	91.8075
900	92.8054	73.6586	86.6658	91.2003
901	92.8752	77.1226	88.3909	89.2108
902	92.9507	81.1637	89.4708	84.1002
903	91.178	82.1846	93.4769	83.5846
904	89.754	85.5346	93.5989	84.3945
905	84.4703	86.5161	93.7957	81.6099
906	83.3757	85.3774	91.3532	82.6706
907	83.0604	85.7307	87.8883	85.5915
908	85.5394	85.5946	81.7783	87.947
909	88.0744	83.9447	86.1205	89.4792
910	90.4902	83.6556	77.9691	89.07
911	90.1836	86.277	80.088	87.7947
912	87.4867	87.7231	78.2231	85.6375
913	83.8245	87.5071	81.0163	78.9686
914	82.6815	88.0902	82.5519	73.2779
915	80.7591	88.0759	87.017	77.0024
916	84.1659	88.2215	88.5473	74.0287
917	83.0583	88.8985	89.8308	71.2046
918	86.0216	90.411	87.9019	70.4725
919	88.5147	87.7434	82.5978	54.7568
920	86.5855	88.0509	78.9618	51.9867
921	85.8952	89.4509	75.4089	51.9364
922	85.7813	89.4359	74.7859	53.5549
923	86.2953	88.9022	79.9175	55.7711
924	86.1465	89.6128	86.5693	53.7097
925	86.5445	87.7486	90.6959	51.7959
926	88.1149	89.0164	90.9235	52.9369
927	88.2519	89.4238	90.3173	56.0581
928	87.4325	89.0544	87.4826	53.7247
929	85.3761	89.9606	85.5853	55.2233
930	81.8072	89.9921	86.5374	51.0581
931	81.4003	89.6202	86.5546	53.9172
932	79.6585	84.6669	88.5479	51.3053
933	79.4355	80.8312	89.7139	50.9465
934	81.8374	81.5425	90.2598	49.712
935	85.3053	79.2326	90.2423	52.7132
936	88.3894	80.4923	89.6735	55.4152
937	89.4607	79.1994	89.4845	56.7769
938	87.9813	84.1342	87.7809	55.1688
939	85.3102	83.5879	87.1605	51.4518
940	84.7264	83.162	88.6793	52.0938
941	81.4672	82.0159	88.8835	50.0505
942	83.3568	79.9573	89.6681	49.3165
943	86.2797	74.6647	89.2504	57.0351
944	88.5929	76.7666	90.4913	57.9349
945	89.2009	80.5025	89.9772	54.0206
946	88.0912	81.6563	90.7995	56.7208
947	85.5548	83.8954	93.4599	53.3735
948	82.8492	85.6939	92.1355	55.1564
949	80.8748	86.8564	89.6493	54.7061
950	82.102	86.3527	85.569	53.5928
951	85.5203	86.7983	84.0574	49.7305
952	87.1413	82.9332	77.6508	51.6897
953	89.7943	82.3545	77.5596	49.4093
954	90.5687	78.746	79.0722	50.8528
955	90.951	83.3536	81.401	55.0673
956	88.5223	77.7125	86.8005	51.9309
957	85.0352	74.7076	86.902	58.5128
958	82.9408	81.271	88.1943	56.6677
959	82.4296	86.8598	84.5389	57.7061
960	82.1512	90.7533	80.7293	53.6843
961	78.5699	93.999	80.194	54.5866
962	85.3535	93.5444	78.3246	47.3073
963	86.0254	88.6291	78.3927	48.3613
964	87.2883	85.8951	82.865	48.4215
965	85.499	84.7456	82.2487	54.7524
966	83.0993	81.8557	75.8781	56.819
967	81.3922	78.1991	81.5148	55.2323
968	78.7252	79.8979	82.7529	53.7671
969	78.0932	76.9611	85.9738	56.53
970	76.6774	84.9659	89.118	49.0301
971	79.9777	85.0726	86.2436	51.6954
972	83.06	88.915	82.7591	58.7745
973	80.8748	89.3461	80.631	58.6716
974	83.0157	90.8722	79.2818	51.2123
975	82.9893	90.4665	78.9671	52.8254
976	83.26	91.0395	76.831	52.3728
977	86.2223	87.4704	83.6448	49.8767
978	85.9637	85.5744	82.8077	49.3331
979	87.204	83.9687	83.6575	50.3022
980	87.4118	81.92	84.0284	52.9737
981	85.4274	82.9388	81.6784	56.8268
982	80.4945	79.6976	81.1744	55.979
983	83.8947	79.8135	75.8078	58.9801
984	80.325	83.5971	83.6924	55.1835
985	79.19	86.8117	83.6777	54.6973
986	77.697	89.6851	87.0894	49.4219
987	78.442	91.2695	89.1384	47.0406
988	84.1251	90.6391	90.2485	50.0743
989	86.667	86.1947	90.7039	51.3929
990	87.6397	82.2408	90.2261	53.4635
991	87.6017	81.5629	88.9179	56.9541
992	86.5514	76.9864	87.0615	56.8041
993	84.3137	77.0772	86.8071	53.1763
994	82.7792	81.5457	84.8906	53.2552
995	81.9946	86.095	84.3139	47.6959
996	84.3831	88.4618	84.7266	48.0537
997	86.393	90.9122	87.7511	49.9087
998	88.3595	88.4499	89.2622	49.3692
999	88.9069	87.3664	91.4885	52.7188
1000	88.2889	85.5488	92.8632	58.0614
1001	88.1074	84.7703	93.6791	59.1251
1002	86.0176	85.061	93.6357	56.9562
1003	85.0427	84.9917	89.0091	53.4248
1004	86.6074	85.9106	87.6542	51.282
1005	88.4192	89.1359	82.9184	49.0423
1006	91.2923	91.2851	79.5953	52.6996
1007	93.0547	90.3451	80.4977	57.1794
1008	92.7826	88.7162	80.5266	55.7405
1009	93.7498	85.726	85.9888	54.6073
1010	90.0125	80.2282	88.4541	54.529
1011	88.4715	78.8573	91.1167	51.4001
1012	85.7911	79.3911	91.4249	53.7119
1013	78.4225	80.4316	93.2658	52.2305
1014	77.7935	85.4049	89.9342	53.0961
1015	79.6672	86.0997	87.5342	59.2436
1016	77.7411	85.0672	82.0762	57.3709
1017	83.5928	86.77	80.3918	54.8326
1018	87.5575	84.3686	73.4148	55.045
1019	89.7467	85.1473	78.1595	53.4513
1020	91.3769	83.331	79.345	50.2401
1021	90.8197	84.1841	85.1219	50.4698
1022	91.247	87.1169	88.3936	47.5295
1023	89.5877	87.5131	89.7472	48.581
1024	87.6104	90.6594	89.8494	48.0505
1025	88.8283	91.7783	91.5811	51.4858
1026	87.8078	88.5785	92.0717	54.4164
1027	88.0278	85.5578	90.7117	57.0139
1028	88.3448	83.1339	87.7108	54.8397
1029	87.8727	81.4913	84.9927	60.5853
1030	88.4531	83.2462	83.3354	58.139
1031	86.07	86.7785	81.712	55.8855
1032	86.7929	89.8126	85.4829	52.5007
1033	85.5078	90.8283	88.6818	57.0905
1034	86.1135	89.8692	87.3653	60.7794
1035	84.3091	87.3802	85.0327	51.7578
1036	82.3799	83.8346	82.2198	59.9857
1037	83.9821	85.3051	76.304	55.1431
1038	85.0159	84.3002	76.4257	53.2048
1039	87.5831	85.4839	78.1049	55.7363
1040	90.6903	86.6429	84.738	55.4351
1041	89.827	88.1372	88.5253	60.3346
1042	89.5152	88.7953	89.2534	53.147
1043	90.555	89.114	87.3581	53.1551
1044	90.7004	89.8608	84.3128	59.4267
1045	89.1272	90.5181	80.746	49.7185
1046	86.9357	90.1558	76.3374	45.8821
1047	86.5912	86.8858	74.253	47.1074
1048	84.8763	83.1909	73.3896	47.5011
1049	85.6872	78.6671	71.9903	49.9398
1050	87.4755	75.7031	75.4717	47.568
1051	88.859	73.1823	79.8298	52.6428
1052	89.588	77.7219	86.258	56.8942
1053	91.1323	84.9125	89.5102	55.2053
1054	92.5402	86.4004	89.5272	58.379
1055	92.9379	88.6229	88.5311	50.3817
1056	90.7551	89.9198	87.1534	47.786
1057	88.504	84.6694	84.4804	49.2972
1058	86.768	85.8925	85.5494	46.1179
1059	84.9329	86.6712	80.7277	51.0488
1060	85.071	83.5431	83.3905	55.9053
1061	85.7511	82.7899	80.0823	56.5635
1062	88.2815	82.1902	86.0782	58.5326
1063	90.0022	82.2422	85.4367	57.0216
1064	91.929	77.0548	88.1983	52.688
1065	93.7768	80.3813	87.1226	50.206
1066	92.5857	82.323	87.0778	51.8493
1067	91.3135	85.7101	83.1162	54.5599
1068	87.6202	86.7222	80.7501	54.5157
1069	82.9847	88.7816	83.6794	58.5841
1070	80.5398	87.3273	82.6457	58.4146
1071	82.4124	87.2223	85.4967	56.8411
1072	84.591	82.1004	89.257	54.5921
1073	89.0215	80.5831	90.632	50.0916
1074	90.7277	77.6317	90.9178	50.3833
1075	92.3368	79.9621	91.0932	46.1677
1076	90.9756	77.876	91.8613	46.3583
1077	92.9783	82.0748	92.0822	52.5088
1078	89.8355	86.2787	89.9827	55.8724
1079	86.4959	89.2859	86.7921	56.5356
1080	83.6249	91.6983	80.3511	53.7837
1081	83.7377	93.7128	78.6132	50.0461
1082	85.9261	93.1298	75.1604	51.268
1083	87.815	93.3287	72.9643	49.5012
1084	88.8516	89.8032	78.1133	53.987
1085	87.9621	85.4488	82.9018	51.26
1086	86.2716	78.7287	83.9373	58.3904
1087	84.7389	74.7069	86.5214	59.4537
1088	83.6837	80.5649	86.9191	56.0466
1089	86.3473	81.9771	88.6063	56.068
1090	86.7588	87.7983	88.0196	60.0382
1091	90.1946	89.7241	86.9921	50.4998
1092	90.1608	90.5507	86.5438	51.8745
1093	90.9419	90.3977	83.9722	51.9125
1094	89.0662	87.0511	83.1097	53.4268
1095	86.8877	85.201	83.0059	51.6008
1096	82.3186	82.4238	84.6103	55.2114
1097	75.2623	80.3586	84.3986	60.0654
1098	74.9559	77.3878	86.7706	55.979
1099	80.0709	75.5473	87.5586	56.5452
1100	83.0935	78.9949	87.9449	59.8092
1101	85.9386	80.4589	87.6297	61.392
1102	86.1944	84.4294	86.0168	52.8673
1103	87.1717	88.7687	87.059	53.6475
1104	84.7636	88.1426	83.9104	53.9729
1105	84.6852	84.9547	79.952	61.4152
1106	84.014	82.0862	77.4616	56.2051
1107	84.2089	80.9861	74.7604	51.5653
1108	86.9844	80.589	80.8515	60.252
1109	87.8267	73.7995	83.2801	52.3778
1110	90.3496	81.6308	83.7377	49.0015
1111	89.806	80.8396	83.8277	52.0157
1112	88.7641	86.0435	85.4195	48.5676
1113	86.0043	86.7641	85.1975	47.6238
1114	82.2513	86.4536	79.6186	55.3846
1115	81.8678	86.3048	81.257	51.9853
1116	82.8343	89.1642	82.9871	52.8548
1117	84.5504	88.2473	84.1676	56.9893
1118	87.1876	88.037	87.4894	54.139
1119	89.8112	91.5401	89.9559	56.8962
1120	88.0894	88.3587	91.6609	58.6281
1121	86.4834	87.2667	92.915	57.7491
1122	83.3326	88.8517	93.7021	53.0312
1123	82.5406	87.6819	92.6068	50.1067
1124	83.4471	87.6185	90.2583	53.0532
1125	86.4248	87.0494	89.51	49.1782
1126	88.8601	85.4975	87.3615	48.7743
1127	87.2703	86.631	86.938	50.4284
1128	84.4731	88.5254	85.689	48.8573
1129	79.4201	88.3412	87.2303	51.3701
1130	76.5227	89.136	87.107	47.4394
1131	75.107	83.0727	89.5546	57.8165
1132	80.6701	78.749	90.9808	57.7909
1133	85.9341	77.8431	90.7061	54.2666
1134	90.1936	78.8693	87.9496	56.8919
1135	90.8213	83.018	85.0381	53.1264
1136	89.9296	85.5847	81.1743	50.8271
1137	87.4185	89.7211	80.0487	51.8497
1138	84.1569	91.0645	77.54	46.4404
1139	79.0531	93.624	82.0055	45.5083
1140	75.2162	92.7388	84.879	45.4693
1141	79.8104	92.6643	88.5321	44.3383
1142	80.9672	89.2161	89.1709	48.0286
1143	84.5371	88.1542	88.6293	51.1629
1144	87.8598	89.4099	84.6859	57.7283
1145	87.8524	90.2337	84.7558	60.2099
1146	87.0665	89.7306	83.682	61.3902
1147	86.1776	91.2038	79.1145	54.352
1148	83.7562	91.3922	81.1483	59.9954
1149	81.1295	87.069	82.3529	55.7519
1150	84.3653	85.3706	81.4968	59.0751
1151	86.4323	83.0255	85.414	55.7731
1152	87.5722	83.831	86.7593	53.4184
1153	86.6506	85.2654	84.8901	54.8613
1154	84.259	86.3387	87.5737	57.4199
1155	79.429	88.2013	88.1279	55.2027
1156	76.9558	88.9526	86.2894	60.6376
1157	76.5544	87.5339	84.8189	49.3867
1158	81.5332	85.2353	85.2419	48.896
1159	84.2166	79.8138	83.1165	53.5406
1160	86.7155	76.0317	81.7258	48.2039
1161	85.7871	75.8763	81.1205	48.2811
1162	86.3616	77.2077	81.3187	51.693
1163	86.1236	82.6756	83.2185	46.6497
1164	82.338	84.8893	82.9019	58.7718
1165	81.9429	87.222	77.7011	55.3674
1166	82.1929	87.5663	72.3459	61.9551
1167	86.1819	85.5979	72.5932	56.9136
1168	89.1619	83.1032	76.6053	61.91
1169	89.2888	80.7585	82.2522	55.3666
1170	89.0018	78.2252	87.0187	46.4747
1171	85.1987	79.1219	90.2394	47.6495
1172	83.2599	85.8701	93.1796	47.171
1173	80.6608	88.9173	93.4401	48.6311
1174	80.9115	89.0536	90.6419	51.9463
1175	83.3563	89.1973	89.8172	59.5134
1176	83.5998	87.0986	90.2063	59.5202
1177	86.2991	80.686	88.4205	55.2963
1178	87.744	78.1156	86.9515	53.9025
1179	86.4935	73.3959	87.5274	50.1836
1180	83.8728	77.5535	87.6401	46.3489
1181	81.2055	82.1934	89.2157	45.6392
1182	79.0058	85.9447	90.9181	45.06
1183	75.2895	87.0988	91.0119	46.4879
1184	79.0253	87.2888	91.7137	51.1551
1185	86.3859	84.6177	90.5245	52.701
1186	88.7014	81.5027	88.724	56.3431
1187	89.1471	81.2214	86.6546	56.4373
1188	87.7014	84.114	82.486	58.4776
1189	85.0166	87.6931	81.1355	58.4195
1190	83.6144	89.9468	77.0226	49.6542
1191	80.8524	90.8577	76.6428	50.6226
1192	81.4315	89.9997	82.2264	52.9599
1193	84.8618	90.454	82.9314	53.0917
1194	85.3691	87.2157	85.6124	58.0155
1195	88.9334	83.7327	85.0844	55.5995
1196	91.3022	75.934	79.5645	61.9988
1197	92.734	74.5071	78.7793	61.6979
1198	88.6585	79.2647	80.3125	58.2467
1199	86.2275	85.6699	80.1751	59.1354
1200	84.2027	88.5704	79.1319	63.7067
1201	82.2346	90.5474	81.1715	61.7601
1202	83.2775	90.438	84.8816	56.0784
1203	85.4037	87.8137	86.1286	52.2599
1204	88.1947	86.5873	88.7482	53.6473
1205	87.9553	86.6073	88.1162	50.6822
1206	88.3792	83.3869	91.0943	50.4428
1207	85.6802	82.604	91.9043	57.3316
1208	84.4331	82.0521	91.0118	57.1486
1209	83.3259	86.0044	89.0634	60.7703
1210	84.4627	86.3945	90.8664	55.0207
1211	85.0282	85.6336	92.2705	50.8816
1212	85.1876	86.576	90.0493	51.1626
1213	84.8245	86.0378	93.5115	49.066
1214	86.1866	86.7643	92.3123	53.7739
1215	86.1919	89.3395	93.6013	62.1855
1216	85.1996	89.6275	92.6783	58.0501
1217	84.449	92.2238	88.9362	53.0247
1218	82.5515	92.8488	86.4299	57.3359
1219	81.4818	94.0936	83.37	49.7608
1220	79.7733	91.1987	78.892	50.338
1221	80.0973	88.7181	75.9488	49.3762
1222	80.5158	84.9776	76.3377	44.7847
1223	83.0658	82.6503	79.457	49.0938
1224	84.6717	82.4635	81.2978	46.7298
1225	86.8253	85.5826	88.461	48.8367
1226	86.5634	86.9152	90.2174	53.1001
1227	88.3403	91.0636	92.0777	54.1934
1228	87.1848	88.7766	92.3459	60.1988
1229	87.8145	87.09	91.0782	58.6444
1230	87.9224	84.3838	90.6345	52.9733
1231	87.8963	83.8665	88.4098	54.3299
1232	88.6055	82.2595	86.4953	53.0551
1233	89.2253	84.8338	84.1772	47.9195
1234	87.8792	90.1891	86.085	48.6235
1235	89.2459	91.3298	85.4772	51.7315
1236	87.4927	93.6534	88.2709	59.8078
1237	87.3644	93.9279	89.7031	62.0194
1238	86.1021	90.0556	91.2857	56.3363
1239	84.5089	88.1082	91.9278	59.5376
1240	83.6228	86.1445	94.382	59.2274
1241	83.0968	83.5559	92.5529	57.8146
1242	80.7728	84.1658	87.4926	53.8695
1243	83.0983	85.079	85.3133	56.5257
1244	84.7103	86.9179	81.7657	55.7925
1245	80.3317	87.7218	75.4012	54.2022
1246	84.9391	89.7697	73.1778	51.6226
1247	83.2673	89.6631	72.9846	51.1789
1248	78.3129	89.7164	74.868	45.4225
1249	74.082	89.9388	74.162	52.5362
1250	77.5856	90.7447	78.4987	48.6521
1251	81.537	90.83	80.8352	51.9206
1252	82.1451	90.8161	85.861	54.8143
1253	86.6301	91.2433	87.3368	53.6683
1254	89.6671	89.5722	87.9577	59.6597
1255	88.2473	88.4359	89.205	57.3618
1256	87.7516	84.7165	86.4085	51.4801
1257	88.6886	81.1783	84.8019	54.5987
1258	89.4644	79.7052	83.9525	52.127
1259	90.8088	82.5037	84.7508	52.2913
1260	90.8057	82.689	84.2463	48.5626
1261	91.2216	84.6244	86.2427	54.5642
1262	90.0442	86.0479	87.8355	62.6832
1263	88.2227	86.4877	88.1216	53.0026
1264	85.1504	87.2276	88.27	62.4828
1265	83.84	87.9359	89.8662	58.1673
1266	81.6907	88.7556	88.5494	51.0485
1267	81.5178	84.8665	85.9987	50.7443
1268	84.2168	83.5919	83.32	55.7933
1269	86.5566	81.7559	83.1521	51.7141
1270	87.4974	82.612	78.3324	55.5941
1271	85.94	84.0567	81.3708	58.9031
1272	86.2764	84.6294	80.7754	54.086
1273	86.3235	87.5465	85.2967	59.5799
1274	84.6265	87.0823	90.2822	58.3823
1275	84.2672	88.9456	89.5411	51.2727
1276	84.8598	89.0704	87.863	56.9462
1277	83.8427	87.9771	85.8548	55.9255
1278	86.3917	85.2	85.0953	54.915
1279	82.9364	82.0821	84.7595	55.4947
1280	83.6149	78.0886	81.241	56.7355
1281	83.252	73.9251	82.7061	58.3008
1282	82.0704	74.5194	78.7375	54.0468
1283	80.6237	81.7639	82.1742	51.9867
1284	82.3213	82.8973	82.4814	49.8954
1285	80.8932	85.9891	74.824	45.5989
1286	76.7775	88.5686	81.6503	47.568
1287	74.6244	86.9662	81.1087	46.5929
1288	78.8849	86.4297	81.1874	48.4701
1289	81.3262	82.0577	84.1162	51.8697
1290	84.8363	77.4387	85.1373	53.0218
1291	85.611	72.9971	87.4852	58.157
1292	87.294	71.2235	87.5128	63.3291
1293	88.2078	77.0145	85.382	63.2245
1294	88.1849	86.8686	88.3971	55.061
1295	87.008	86.7083	87.2619	46.8965
1296	86.3214	80.6567	85.1066	48.5805
1297	84.8189	80.2	83.9512	47.3672
1298	83.9777	81.2632	83.5253	44.5035
1299	81.3226	80.0568	79.0966	43.8169
1300	80.1801	84.2649	82.1007	47.6379
1301	77.5932	85.9468	81.9382	51.6408
1302	77.4538	86.4142	82.8327	54.4767
1303	81.6099	86.7348	85.9067	57.0947
1304	83.6754	85.1974	88.2942	59.6344
1305	86.7222	84.9434	90.1341	51.5858
1306	88.8915	82.5352	86.7048	57.2839
1307	89.0347	84.4994	87.0988	50.5673
1308	90.5704	84.3622	85.1446	51.2909
1309	89.1097	84.4369	83.656	44.2715
1310	89.6378	87.3034	84.1411	47.71
1311	90.4087	87.3092	87.7528	47.72
1312	90.6455	84.6581	89.3747	48.0424
1313	89.6405	83.1136	89.2087	52.3816
1314	88.2007	79.0305	88.3358	49.7938
1315	88.0641	77.8338	88.845	55.7172
1316	83.5058	76.7837	83.2988	53.9929
1317	84.8764	79.2153	81.6397	49.9822
1318	83.2502	80.8294	80.3354	49.8609
1319	85.8415	83.7775	78.2117	56.7358
1320	90.0583	83.3117	78.2322	61.934
1321	93.4533	82.1938	78.5526	60.6316
1322	93.6847	82.1413	82.426	60.8033
1323	89.8451	81.5519	85.7733	53.5537
1324	84.8175	85.2163	87.505	53.9414
1325	81.6259	84.0645	88.7145	47.8342
1326	79.6799	83.7603	90.4957	50.6196
1327	78.936	83.7394	88.2478	50.8813
1328	83.7648	81.8936	87.365	63.4289
1329	84.2603	84.1635	85.2964	60.5937
1330	84.9509	83.5144	79.7624	58.244
1331	87.1469	81.2961	79.0335	57.5625
1332	87.7616	83.9755	78.6405	54.2179
1333	87.9719	85.2789	80.9375	45.4363
1334	86.506	84.0563	83.1039	46.8253
1335	86.7196	82.2156	88.8015	44.8648
1336	84.975	82.7492	90.164	43.9081
1337	82.4056	76.7599	91.1177	52.0189
1338	86.4982	79.0745	85.7498	53.2513
1339	85.2774	81.713	81.4741	55.5587
1340	89.5216	84.8305	78.2999	59.5396
1341	89.2933	86.3272	77.6343	57.8254
1342	84.407	88.3701	78.4803	47.331
1343	80.505	87.4079	85.1567	48.4236
1344	78.7168	88.574	86.7613	49.5164
1345	75.2299	86.7108	88.3609	51.4393
1346	81.1699	84.6182	90.8197	55.2883
1347	82.9564	83.5895	91.4925	55.6221
1348	84.6083	81.6636	92.5273	56.0958
1349	83.121	82.0797	92.1691	60.1822
1350	85.0657	82.7445	92.0638	55.9662
1351	81.765	85.9323	91.0964	56.1914
1352	80.9298	84.7539	90.4319	50.3981
1353	79.4266	87.0038	88.282	49.9076
1354	77.9464	85.8413	86.6463	53.3365
1355	83.6466	83.7532	87.6788	53.9062
1356	86.6544	80.4178	88.1971	63.011
1357	90.2036	78.7614	89.8692	54.1974
1358	93.3001	78.9528	91.187	50.9901
1359	93.3642	79.8227	93.8197	49.8834
1360	92.5162	83.8294	94.3155	53.7679
1361	89.1945	87.4564	93.5712	52.3658
1362	86.7837	89.1047	91.1552	59.513
1363	84.5558	88.4573	88.8355	60.4584
1364	85.3193	87.9735	84.4234	54.5086
1365	83.6289	86.4146	77.7557	60.5787
1366	87.5941	83.399	73.8842	57.6125
1367	90.6713	82.4153	74.2968	50.984
1368	91.7749	82.5858	79.3474	61.409
1369	91.2606	84.1341	84.1088	57.3846
1370	90.3739	85.0898	87.064	57.3867
1371	90.471	87.5915	89.5737	54.8611
1372	88.1845	88.0072	87.0329	53.8461
1373	85.5211	86.0109	86.7376	55.7058
1374	82.6458	86.2691	87.0726	53.3462
1375	84.2778	85.6955	84.9762	50.796
1376	83.7328	84.5997	87.8365	50.011
1377	87.8948	84.9683	88.1469	55.7835
1378	88.5378	85.7005	88.9189	53.6335
1379	91.6546	84.8538	89.3151	55.6148
1380	92.6565	84.8754	88.8654	58.0001
1381	92.2071	85.8637	90.1902	54.8312
1382	91.5042	83.7731	90.28	49.766
1383	88.0956	85.0217	89.3327	46.5226
1384	84.916	82.904	87.1859	44.1031
1385	84.2252	83.1528	84.3202	46.187
1386	81.4319	78.9228	84.3276	43.8298
1387	80.291	75.4618	82.931	47.3731
1388	81.4693	71.6613	85.0227	51.4302
1389	84.1309	76.542	86.9619	55.2319
1390	83.2822	83.522	87.2567	53.8008
1391	82.0663	82.2394	85.6021	53.932
1392	85.0204	85.3878	85.3451	47.3786
1393	87.88	89.1431	80.8801	44.4088
1394	90.2294	88.507	78.5615	45.831
1395	91.6305	88.7116	79.9546	47.1083
1396	92.8025	87.8918	76.1986	48.5941
1397	91.8969	86.9866	84.2281	55.5976
1398	92.4994	86.7468	85.0059	59.7253
1399	88.7688	87.6089	88.6019	62.6916
1400	86.1941	89.9568	88.3679	57.9913
1401	85.1517	91.292	84.7748	52.5515
1402	87.0022	90.0483	81.5535	52.3748
1403	88.7071	91.6771	78.9097	48.7197
1404	90.5695	90.5976	82.0528	50.6112
1405	89.6238	89.2893	83.3378	49.6785
1406	90.1051	88.5627	85.1727	53.6629
1407	90.4161	90.3642	89.0134	53.6154
1408	89.5225	91.2269	88.368	53.3898
1409	86.3484	93.5877	87.6587	53.0314
1410	84.8017	93.326	86.8767	49.3458
1411	84.2652	90.3854	84.9624	51.2135
1412	85.2034	86.9565	84.9845	49.0729
1413	85.8999	81.5476	83.8738	46.3434
1414	87.8548	73.5687	86.1331	46.8454
1415	87.3444	74.0826	86.1311	44.4175
1416	87.3004	79.3188	87.435	47.8045
1417	87.0063	83.4654	88.9674	48.3615
1418	88.4605	88.4153	89.4837	48.8254
1419	88.1034	88.8681	86.0231	51.2901
1420	87.9873	89.3827	84.5434	56.8431
1421	87.6567	87.8947	84.4899	61.7388
1422	87.3232	84.4515	84.394	57.4594
1423	85.9149	84.6246	84.9243	54.0656
1424	85.8623	85.7143	86.9675	51.4643
1425	86.4735	87.1693	88.737	56.4883
1426	88.5851	87.8919	90.9881	60.551
1427	91.1164	90.8549	89.4684	61.0029
1428	92.8066	90.9232	87.2358	58.3708
1429	93.6024	93.2457	86.0501	58.6341
1430	93.758	94.237	84.1484	53.7999
1431	91.4543	94.1017	78.7391	55.186
1432	89.818	90.8973	81.4487	56.2725
1433	87.3209	87.4638	84.1016	55.6638
1434	84.8786	83.4288	86.7976	58.125
1435	86.4703	80.3826	88.5438	55.4334
1436	87.1708	79.6339	86.9745	57.9196
1437	89.1194	76.259	88.3466	56.2665
1438	91.2682	75.6683	84.6141	60.3244
1439	90.9297	81.6364	84.3541	63.7453
1440	89.6374	84.4211	82.7061	62.8783
1441	89.4801	81.7921	82.5897	51.8166
1442	85.5635	80.8749	81.2107	65.523
1443	80.8877	84.9521	82.4983	56.1412
1444	78.5703	83.7663	84.853	52.4646
1445	79.0236	83.6718	84.8149	49.9239
1446	77.9344	86.0949	82.8098	51.066
1447	77.0312	85.2967	82.4677	45.4807
1448	81.5245	88.4144	81.0932	42.9545
1449	85.0072	84.5914	80.0135	44.8704
1450	87.2694	85.5159	80.5884	44.3959
1451	87.8469	85.7516	81.6339	46.8026
1452	85.156	86.5146	84.9952	48.9604
1453	83.198	87.9293	87.6353	60.125
1454	81.1758	89.1124	87.1718	58.9493
1455	80.0284	90.2358	88.2713	58.8693
1456	79.7421	92.0413	90.2715	55.5574
1457	82.9442	91.5615	88.7611	50.4912
1458	85.1757	89.7864	85.0801	46.0579
1459	87.5925	90.4999	81.8278	44.2157
1460	88.7867	89.1673	76.4906	44.4131
1461	88.0432	89.3837	77.1902	48.8727
1462	86.1837	90.0951	77.9674	51.9847
1463	85.9748	89.9307	84.4642	56.5383
1464	86.5607	90.7573	86.7961	53.0044
1465	87.6246	90.1359	86.3492	54.0767
1466	88.4474	89.2233	88.1158	51.0497
1467	88.1728	90.3985	88.723	45.8221
1468	87.6199	91.0921	86.9042	49.4419
1469	86.1485	91.8372	89.2658	49.813
1470	86.4566	89.6942	89.1211	52.5897
1471	87.5955	88.8833	88.767	53.4742
1472	89.2795	86.0733	91.7873	56.8834
1473	91.1512	84.7387	92.7244	53.9452
1474	90.2621	85.7319	93.6311	52.5205
1475	87.0304	85.2896	91.2201	51.9365
1476	81.7525	83.9568	88.2202	47.9528
1477	73.6949	86.2165	82.5825	50.0699
1478	76.1612	85.4292	79.5771	47.4142
1479	79.1239	86.461	78.2034	50.1679
1480	84.8332	89.4391	73.2346	50.9788
1481	87.9987	90.5993	80.3182	50.3491
1482	89.2396	93.9483	82.694	50.9273
1483	90.7959	93.5889	88.7435	52.9949
1484	92.389	92.4688	91.2054	47.7068
1485	92.3483	90.8655	94.1223	49.3759
1486	90.1799	89.9261	93.4922	49.0094
1487	86.7223	87.5568	92.2493	47.951
1488	83.6434	86.9995	87.7221	47.9886
1489	83.3609	86.6941	87.9402	51.634
1490	83.4264	85.3619	83.9187	56.2423
1491	84.8966	85.0694	84.4767	54.8275
1492	86.9673	86.418	81.4715	56.2255
1493	90.3327	87.953	86.7554	53.1634
1494	91.7521	88.4827	87.9045	55.1518
1495	90.6798	92.9803	90.5063	54.0278
1496	89.8549	94.932	90.8339	52.0779
1497	87.5098	93.0986	92.1442	53.5625
1498	85.607	89.5262	91.7572	57.4291
1499	77.3886	85.5098	87.1121	61.2396
1500	78.2151	81.9728	85.6826	52.2814
1501	78.166	78.1702	80.9034	53.1671
1502	79.2055	80.041	78.8942	52.0401
1503	84.3407	81.5484	78.5738	52.9412
1504	86.7871	83.4286	76.7637	48.8825
1505	87.1307	82.3291	75.9911	48.556
1506	88.7531	85.2661	81.0401	46.8103
1507	87.6258	87.3411	84.3049	45.9139
1508	87.3765	88.4443	84.3847	49.0407
1509	86.7357	91.2982	85.543	53.0685
1510	87.4276	92.8039	83.2062	53.6255
1511	88.4758	91.9038	82.5459	63.7777
1512	89.6234	88.5184	82.8059	58.9855
1513	90.6532	83.2364	82.3837	57.8682
1514	91.297	75.2324	84.8759	53.5434
1515	90.3335	76.0189	84.9805	54.7971
1516	90.2202	73.3965	85.5209	50.2199
1517	88.575	72.5262	86.261	58.8959
1518	88.2117	71.0209	91.0259	55.8889
1519	87.75	51.8563	91.2136	59.4859
1520	87.5925	50.5339	91.7024	57.1912
1521	87.9883	54.0294	91.8433	54.7578
1522	88.9515	54.7572	94.4649	51.4525
1523	89.1807	51.956	93.7867	45.9832
1524	89.5319	53.8521	92.7244	43.5033
1525	89.4513	53.1641	88.484	43.4045
1526	87.6401	51.9351	84.1275	43.9474
1527	81.1904	56.06	80.7618	50.7994
1528	79.1241	56.1053	80.2789	55.3827
1529	76.2182	55.9012	82.3528	59.5027
1530	75.9689	53.9603	84.9157	52.697
1531	80.6106	53.614	86.5593	61.3074
1532	86.6937	50.8491	87.1136	62.1751
1533	89.3795	55.1598	84.0342	48.9785
1534	90.7206	52.935	87.8454	45.5279
1535	89.5101	52.8163	84.9141	46.678
1536	89.2972	50.6901	83.1153	43.6306
1537	88.1108	49.372	80.6748	45.357
1538	85.9475	50.8237	80.3209	43.6901
1539	85.9302	53.1067	82.9622	50.2357
1540	84.1763	54.9466	84.305	47.784
1541	83.5577	55.4937	85.7656	56.4576
1542	82.4719	50.6808	86.0951	57.3912
1543	82.8719	48.8961	85.8788	58.1837
1544	83.5764	49.4226	85.5048	59.874
1545	86.0141	51.3174	87.3655	51.0587
1546	86.3076	52.8628	84.2668	50.2651
1547	84.9534	57.4258	80.8629	49.1556
1548	83.7013	53.6778	84.2082	49.4973
1549	81.8659	52.2479	77.2129	49.2504
1550	82.5079	55.0482	74.3641	49.5545
1551	86.7182	50.9232	80.1143	45.1536
1552	88.9606	53.8789	83.3511	51.1789
1553	90.5156	57.4728	86.3102	54.6883
1554	89.8708	58.2423	85.8388	55.1855
1555	85.5736	55.4371	85.8341	63.6549
1556	83.4091	54.3377	84.5351	56.5691
1557	80.5938	52.2307	82.1006	60.264
1558	80.1179	50.6416	81.7744	64.0508
1559	83.1002	48.6094	76.762	65.6411
1560	86.4139	53.7493	81.9159	54.9008
1561	87.6805	57.2206	81.5673	60.195
1562	89.8225	56.7138	83.2132	57.6185
1563	90.4534	57.0941	85.8722	54.1855
1564	89.5953	54.5993	83.5311	53.1864
1565	89.8815	51.0409	83.9493	46.0402
1566	90.5666	50.617	81.4515	47.9458
1567	89.5617	48.4671	79.7902	45.462
1568	88.1106	52.5999	76.9089	46.5619
1569	85.0445	53.23	79.7728	51.6991
1570	86.3544	57.6341	78.5991	57.2662
1571	86.4609	55.8692	83.0449	57.9
1572	86.597	54.0469	85.9674	58.6967
1573	88.2278	49.5904	86.6473	54.9204
1574	88.9424	47.5526	85.8904	57.2091
1575	87.2708	49.5778	85.4488	52.7494
1576	86.4603	55.5992	86.8553	53.7902
1577	84.5465	59.3005	87.3972	56.828
1578	79.7898	57.828	87.3842	52.5622
1579	80.6753	54.6868	89.4425	56.3925
1580	80.3697	56.1874	89.4993	55.0334
1581	82.7971	51.337	88.6051	61.3719
1582	85.4669	53.2918	89.2291	52.9052
1583	87.2257	54.9986	89.8737	63.2053
1584	86.9573	56.6559	90.401	53.4012
1585	86.0443	58.4869	88.0852	49.0169
1586	80.8776	52.1922	89.1974	49.3908
1587	82.0643	49.412	89.2818	54.0315
1588	82.9509	47.8571	88.234	47.8187
1589	85.8285	48.4181	84.4742	55.9625
1590	87.8329	51.6309	83.7881	54.3079
1591	88.3523	55.7216	81.8645	55.1152
1592	88.4187	59.689	82.1993	58.057
1593	88.297	52.2478	83.7075	61.7698
1594	87.8441	47.0399	83.8238	50.4377
1595	84.7312	48.1733	84.6637	50.6825
1596	84.2994	49.5756	85.6678	52.3081
1597	79.1485	50.4688	87.7936	53.0387
1598	82.8363	54.5948	90.2826	53.3234
1599	83.8914	54.3892	91.1314	50.5578
1600	88.2723	53.9646	90.9464	52.4878
1601	90.528	52.8257	88.1152	51.3287
1602	93.7765	50.1088	85.2194	55.0184
1603	92.2016	52.2224	81.2785	57.1517
1604	91.4657	50.9148	74.3947	56.8454
1605	87.5925	52.2967	72.3421	51.337
1606	83.6619	59.3406	71.564	49.1625
1607	77.1808	56.9448	52.8041	48.8705
1608	74.0551	53.0299	54.6469	47.846
1609	77.4203	58.0646	56.4249	51.8099
1610	81.2042	48.9273	53.1139	54.7945
1611	85.6198	50.2043	52.4382	49.425
1612	86.9238	55.5883	51.6369	56.7382
1613	89.1608	57.3794	54.2444	60.5504
1614	88.4858	54.2121	55.7227	58.1602
1615	87.148	55.6177	53.3403	54.9346
1616	86.6054	54.2643	51.2472	57.9057
1617	85.773	52.2407	50.5379	52.7158
1618	85.7573	48.1121	49.3283	62.4346
1619	88.0249	49.5567	52.5406	62.5239
1620	89.6996	53.7289	54.3527	56.2374
1621	91.1116	55.1266	54.3799	59.1484
1622	91.6347	58.4538	55.4735	61.3598
1623	88.3565	55.6786	51.4276	51.8905
1624	84.7831	52.3824	49.2106	52.1894
1625	81.9149	48.9491	49.7617	51.0826
1626	81.4248	46.4641	51.4466	54.0662
1627	82.0645	47.2584	57.6059	56.5857
1628	84.5342	49.7942	55.9896	53.3582
1629	86.8476	56.5633	55.1498	58.2485
1630	90.3743	54.8312	52.1221	55.7194
1631	92.2841	55.5451	49.6437	53.4764
1632	93.3297	52.936	54.4817	60.1999
1633	93.3499	57.3865	53.0641	58.1745
1634	93.4423	56.8843	57.9734	58.6404
1635	91.0149	53.1949	55.8885	54.7132
1636	89.7205	51.6923	53.0392	52.6753
1637	86.932	52.124	50.1153	58.2952
1638	82.6397	51.2575	49.8352	56.2926
1639	77.9189	50.9885	51.9911	55.0995
1640	77.5344	51.2051	53.3975	52.1922
1641	78.2236	51.1897	56.251	57.1486
1642	83.5267	48.8997	55.0227	61.1912
1643	87.0887	48.5661	54.0062	61.4372
1644	90.2555	54.0166	57.5089	58.6868
1645	92.2749	52.1513	52.1066	64.6604
1646	90.1963	57.4775	56.3238	52.1608
1647	90.0239	59.1963	57.2564	50.7755
1648	88.9628	56.6693	56.2523	47.1818
1649	85.9514	59.5112	53.3924	46.3344
1650	83.9499	55.5651	50.7988	43.9815
1651	81.4488	53.0568	50.2296	48.1782
1652	81.4897	57.408	48.978	47.1739
1653	84.5932	55.1788	48.7377	51.1717
1654	85.8522	59.1817	50.0692	52.3133
1655	86.872	59.5484	54.512	48.7008
1656	86.8398	52.7283	59.1538	49.4645
1657	84.7581	50.7681	54.714	43.81
1658	81.3898	47.3838	51.8289	42.9412
1659	82.0704	46.2789	48.0497	41.8453
1660	83.2263	45.7785	47.8413	42.5143
1661	85.9358	50.2519	51.0765	46.8028
1662	88.5564	49.4328	54.059	52.3865
1663	91.4594	52.0862	57.7695	51.147
1664	90.8855	51.393	55.954	60.2503
1665	86.1565	48.8614	52.534	64.8217
1666	82.4435	46.8091	49.7512	51.6175
1667	75.2295	51.5995	47.9008	48.2065
1668	77.859	60.7251	49.8611	46.3981
1669	80.4543	57.0217	57.1853	45.4557
1670	83.4576	60.6878	57.1252	42.4728
1671	86.2252	53.9766	57.9736	43.7355
1672	87.6501	50.8184	53.1954	45.9168
1673	88.3196	47.8952	50.045	43.263
1674	86.5621	49.8115	48.4875	50.523
1675	85.7092	53.768	47.3997	42.967
1676	82.5311	57.6184	51.3295	49.6633
1677	82.0444	58.6261	54.3055	44.7353
1678	82.7792	55.2944	56.7045	50.1039
1679	84.9538	50.7127	55.1147	46.7005
1680	85.9535	45.7798	53.5286	49.6216
1681	88.1403	48.1641	52.7656	51.2734
1682	89.4271	46.5234	51.4599	61.3471
1683	89.0646	54.0507	55.5826	59.5589
1684	86.2959	54.2977	55.9907	55.3836
1685	83.4333	58.0449	52.7821	58.3455
1686	82.2462	60.1394	58.1195	51.0486
1687	82.1722	52.993	54.1895	52.7267
1688	83.7942	53.3031	51.7229	55.2386
1689	87.7571	52.6753	48.2267	55.0834
1690	90.2503	51.102	51.1724	52.4087
1691	89.5174	53.8925	51.1741	57.2103
1692	92.4765	56.0878	51.3431	54.5344
1693	89.8234	57.5307	55.4779	55.9509
1694	89.914	58.8889	59.2611	49.899
1695	85.8397	54.7058	58.859	51.3983
1696	84.6329	48.6246	53.3702	48.9911
1697	83.3772	46.4763	51.2299	48.1049
1698	83.1001	46.1106	53.2904	47.4437
1699	83.0699	49.2667	53.5259	48.6817
1700	85.6301	52.9661	60.3558	46.2249
1701	86.008	59.6382	58.3551	64.9187
1702	86.9385	55.6736	56.2807	62.2782
1703	86.0528	54.8316	55.5324	58.3338
1704	86.0854	46.596	52.3682	61.286
1705	83.5829	48.9568	49.4997	53.9343
1706	81.702	51.6949	48.6177	53.7518
1707	84.8187	59.8143	50.8651	54.9843
1708	85.8524	56.4644	46.777	55.0209
1709	85.8007	55.5979	53.8773	60.8204
1710	85.6072	54.2589	56.9978	53.196
1711	82.5095	51.7566	52.7252	53.9275
1712	81.962	53.8223	54.8904	49.9029
1713	78.7545	54.2606	55.5288	49.0458
1714	77.0556	57.2615	49.1463	42.5322
1715	79.3684	58.6948	49.199	41.4777
1716	84.2581	56.3048	47.1668	46.8538
1717	83.5926	50.8675	45.763	52.1824
1718	85.2946	49.3412	47.3266	57.2073
1719	84.9998	48.9198	48.0234	61.2798
1720	85.761	52.4524	52.352	57.6965
1721	83.4941	55.75	53.4342	62.5266
1722	84.2435	57.1109	55.2762	64.1867
1723	84.6391	62.2109	52.3095	52.4896
1724	86.5733	55.9169	47.1359	50.5014
1725	87.5105	50.3552	46.3668	60.213
1726	88.1872	49.9602	48.3253	58.7561
1727	91.3358	48.1546	51.4316	56.9309
1728	90.8508	54.3323	52.0822	59.4561
1729	90.4142	52.179	59.9659	57.3366
1730	89.5941	60.9078	57.9497	50.2972
1731	87.3448	61.0241	54.2359	52.9803
1732	86.7722	52.5291	49.86	52.7435
1733	88.1903	49.9553	50.6865	57.2187
1734	87.8235	54.7102	52.3176	54.881
1735	88.6672	54.6171	52.0481	54.3929
1736	88.5759	55.0608	58.1733	48.9012
1737	91.316	57.6977	57.8438	51.0572
1738	92.265	58.5441	55.0684	56.5929
1739	90.2847	55.3497	50.7518	53.4012
1740	87.9528	61.287	52.8628	53.07
1741	82.9565	58.6361	53.2141	57.6327
1742	81.9208	54.7496	51.1531	59.6203
1743	78.998	52.4742	55.2996	52.9902
1744	81.2254	47.7444	59.6853	46.449
1745	86.5442	46.0178	58.9483	47.7732
1746	87.3227	46.9861	61.2271	46.3167
1747	89.1869	54.0919	49.2452	47.7745
1748	86.7696	55.8588	48.7202	48.9744
1749	86.0474	57.4274	46.589	51.7835
1750	80.4255	54.6276	45.7099	56.5261
1751	79.0441	49.1973	48.3025	54.5295
1752	74.401	48.805	54.0264	55.0376
1753	72.5311	50.3957	56.2047	61.8836
1754	79.5901	52.4432	57.1835	50.5499
1755	84.0246	56.0304	56.4584	53.5411
1756	86.4089	55.8605	51.6964	60.3706
1757	88.3908	57.7178	50.5953	57.6063
1758	90.7474	52.1407	50.479	58.6726
1759	89.0799	55.0645	54.7896	58.6992
1760	88.8349	51.8595	57.2179	53.5534
1761	85.5247	51.3164	58.435	52.9387
1762	83.3816	58.9596	59.5854	51.6282
1763	82.6255	52.1508	54.0097	53.4868
1764	83.5975	61.0655	51.8607	51.9533
1765	85.8599	56.7412	50.5989	59.2476
1766	87.858	50.2883	54.4661	53.7897
1767	87.3465	47.8442	58.1004	64.763
1768	86.3065	45.5802	54.309	56.0168
1769	83.9395	48.1175	55.2315	55.1328
1770	83.9663	53.6868	60.1539	55.4589
1771	79.8412	59.3504	59.8322	62.2631
1772	79.5602	59.5332	58.859	50.4463
1773	79.0008	56.1696	54.7589	55.7421
1774	77.5938	52.6751	59.2446	50.994
1775	78.0121	50.8585	52.7243	49.6605
1776	80.6064	55.3116	51.0943	50.9636
1777	75.2439	52.1536	50.0588	46.1787
1778	79.2641	52.1756	55.6626	47.0611
1779	79.4345	54.1036	56.1727	48.7955
1780	85.4959	51.914	55.0504	47.5635
1781	89.7905	52.5951	55.1342	52.4051
1782	90.9494	48.3998	54.5046	51.6962
1783	89.5519	50.6041	47.4571	57.0484
1784	86.4419	49.2065	46.0912	55.7849
1785	84.2132	48.7265	48.2679	54.2098
1786	82.7448	47.638	49.5185	55.7799
1787	83.3533	49.4682	54.3048	53.0595
1788	86.2297	55.1915	57.8269	55.1286
1789	87.6252	60.8933	56.4957	65.6269
1790	89.3902	55.8503	53.62	54.5353
1791	91.4702	61.9258	51.3496	60.0569
1792	93.1255	56.881	51.0691	58.8865
1793	93.0105	53.4866	45.7476	57.8156
1794	92.8649	51.5491	47.9489	64.5923
1795	90.1618	52.805	49.9093	57.6526
1796	89.6545	57.0909	53.2664	61.7057
1797	84.5912	58.5758	56.1338	50.9731
1798	80.5372	58.3575	60.5729	57.243
1799	73.9753	52.3711	58.0621	55.3811
1800	79.7977	50.6959	52.7048	51.107
1801	82.499	49.7498	46.0145	50.5671
1802	87.6964	52.3775	44.0474	47.9883
1803	90.9664	55.2277	46.9577	55.814
1804	92.1537	56.3922	49.5912	54.8908
1805	93.6976	53.7254	57.8382	55.864
1806	93.7111	59.4159	53.7618	56.9147
1807	93.836	53.9854	53.3886	54.8752
1808	91.1232	49.8889	51.2334	58.9197
1809	90.2226	52.9733	49.3251	52.5625
1810	87.7215	49.5892	48.4486	50.1393
1811	85.0966	50.5968	50.6735	56.8472
1812	84.6374	53.1892	50.7871	57.1896
1813	86.7307	53.4965	57.1384	66.517
1814	87.212	60.6259	57.9588	60.6168
1815	89.4971	56.5911	50.7161	63.2564
1816	92.9985	53.6646	56.76	60.6986
1817	93.1305	55.4201	54.1309	55.0247
1818	94.3474	55.9521	51.9391	50.1807
1819	93.1862	48.7951	59.9829	47.0131
1820	88.8621	54.9161	52.9266	46.9867
1821	84.4803	57.932	53.7247	41.1099
1822	80.0848	60.6939	54.6639	47.0503
1823	77.5763	54.4616	56.7193	47.1199
1824	77.3683	56.6035	53.7577	52.0252
1825	80.6503	58.2847	54.6676	51.8526
1826	84.5562	56.6335	52.2606	59.3806
1827	84.5469	60.5522	48.4708	59.4824
1828	86.0723	55.5295	47.3192	58.615
1829	84.8456	55.5512	45.2947	53.1776
1830	84.3813	52.8091	49.0123	49.5378
1831	80.8328	50.3097	52.8285	50.8951
1832	85.032	48.8635	55.2984	42.9791
1833	85.1521	51.3335	54.1855	44.9439
1834	85.9612	56.1132	57.1076	45.3939
1835	86.2766	62.7263	54.4641	49.3903
1836	87.9567	61.9165	61.7426	50.7328
1837	90.0908	49.746	54.006	51.1875
1838	90.5569	45.5222	54.4708	60.1875
1839	91.051	47.3128	55.7518	59.8965
1840	88.2663	45.2915	53.7171	55.6354
1841	87.6144	44.863	56.7517	52.4563
1842	86.2283	49.766	60.0999	48.4261
1843	86.8945	51.5302	58.1243	45.5395
1844	86.5766	54.1121	61.1757	45.138
1845	86.0291	53.9457	57.2396	46.8091
1846	88.8466	53.9456	51.4987	44.9032
1847	88.0245	51.5142	50.7479	53.824
1848	89.4661	50.1742	44.8534	62.6081
1849	89.0277	51.5476	46.6774	59.8253
1850	87.9231	57.108	50.4338	56.0974
1851	87.6687	57.9478	52.4261	54.6459
1852	87.6797	57.3071	60.2967	51.8804
1853	88.5281	59.26	59.9162	46.9934
1854	89.9069	51.8927	53.7962	44.2838
1855	86.319	53.6451	49.1738	41.0443
1856	85.6264	51.559	48.3368	45.8251
1857	83.7215	52.8138	49.0885	46.0337
1858	81.7427	53.715	49.2954	49.296
1859	82.7779	54.1293	56.7895	54.4638
1860	82.9117	51.208	51.5204	60.1117
1861	85.8694	51.0283	52.4161	56.3475
1862	87.4297	47.7903	54.1262	59.4271
1863	86.4468	46.0096	51.8015	56.1367
1864	85.4154	47.2908	48.1322	54.2932
1865	85.4459	45.1456	46.2656	56.6429
1866	85.643	47.8573	46.0011	54.5628
1867	85.6651	44.7111	48.1844	59.2281
1868	87.8754	43.9622	50.4825	55.5347
1869	88.6076	47.9332	57.07	52.4717
1870	88.7231	52.4342	56.2492	53.9194
1871	86.6392	50.6762	61.3892	53.5633
1872	87.168	51.8111	49.7699	51.1981
1873	86.8783	51.946	47.1704	49.6843
1874	88.212	49.8444	44.9424	52.3189
1875	88.4046	47.9994	46.2385	55.9617
1876	87.3374	50.862	47.9519	54.0972
1877	86.2169	55.9382	55.2146	58.5966
1878	85.2258	60.8681	57.8296	57.6135
1879	85.1548	63.2283	61.2745	55.484
1880	83.9832	55.3449	53.8122	64.7408
1881	82.9137	51.8614	53.8836	62.9024
1882	83.1839	53.4201	56.9353	54.8534
1883	82.581	53.8081	50.5233	52.9299
1884	85.6606	58.6369	53.9827	51.0336
1885	83.51	54.7219	51.9586	49.4818
1886	84.3321	55.3686	57.0002	58.7273
1887	82.1441	56.9788	58.468	64.546
1888	81.7171	53.9339	53.0869	63.3749
1889	80.4739	55.42	54.6207	52.7281
1890	82.6223	58.4488	50.2118	67.1344
1891	82.3384	52.6203	50.0021	67.1856
1892	85.1945	59.6427	51.0305	62.9708
1893	87.3403	57.1616	51.7945	53.9667
1894	89.4147	59.0869	59.3364	49.4918
1895	90.3995	56.514	56.9066	48.2554
1896	89.7637	58.7027	55.6968	49.5824
1897	87.4172	52.6738	57.8402	48.8693
1898	81.1337	52.4032	56.6577	49.0474
1899	73.032	49.0443	51.9359	47.6383
1900	75.0045	49.32	50.7605	48.6103
1901	77.8099	48.1206	51.1402	49.1978
1902	82.7026	50.2664	46.1746	51.9908
1903	88.0203	51.3899	50.3238	55.4306
1904	88.5623	54.1579	44.977	55.7951
1905	90.6919	53.1435	49.6622	55.1709
1906	90.1088	56.7444	51.198	55.0395
1907	90.5733	56.2305	54.8125	55.1863
1908	88.7671	57.9932	52.0143	50.2647
1909	86.8729	58.5787	52.2251	50.7994
1910	85.6139	50.9088	52.5837	46.7878
1911	84.2202	55.0118	51.1169	52.6883
1912	82.9029	61.1443	50.2013	60.2191
1913	85.6181	60.3207	45.2589	53.324
1914	87.6569	56.2652	46.3306	50.2395
1915	89.8742	56.3723	47.9912	49.4996
1916	90.4906	53.5774	49.8089	54.2031
1917	91.4746	48.9274	55.4617	49.707
1918	88.2975	49.1949	56.6082	50.0887
1919	86.8771	45.4099	55.328	51.0694
1920	82.0257	47.471	59.2815	53.2237
1921	77.438	47.4601	62.7268	55.5091
1922	79.9807	50.7628	55.5261	56.4982
1923	76.4246	55.3304	55.1224	57.4436
1924	82.4758	57.8153	52.6491	56.3279
1925	84.9157	60.152	55.0459	50.1923
1926	85.1733	56.513	54.1236	57.9103
1927	85.7796	52.7773	48.2995	55.3394
1928	81.8925	46.9071	47.8108	57.9257
1929	81.2738	44.6566	45.8206	53.8232
1930	79.772	43.4197	48.7284	54.9843
1931	79.7098	46.0219	48.8659	54.674
1932	84.4735	47.6365	53.5842	59.1207
1933	85.7074	55.159	61.554	65.9793
1934	85.4186	52.4843	56.2132	58.1505
1935	86.0285	58.4979	57.8884	61.2929
1936	84.1814	55.9616	52.5454	60.7351
1937	80.5959	54.2476	56.0123	52.838
1938	81.5297	46.5691	60.6577	57.782
1939	79.4879	45.5951	58.9549	52.3487
1940	83.6668	44.1189	58.4727	55.5026
1941	84.579	49.2294	55.6398	51.5816
1942	87.615	63.3267	52.3726	52.4408
1943	89.0741	57.5895	50.5795	50.5641
1944	90.1032	53.4212	48.9633	50.5269
1945	88.5977	47.9616	49.1033	50.9619
1946	87.3131	44.1506	52.7067	60.904
1947	86.2874	46.8494	58.4465	63.5476
1948	86.3549	47.7129	58.3558	61.6626
1949	85.824	51.3682	56.6853	55.9375
1950	84.2058	58.4114	52.5172	55.5714
1951	82.0947	61.4519	51.4797	52.9451
1952	80.9653	51.3747	50.6867	64.762
1953	82.1747	50.7836	52.4739	59.6822
1954	82.1053	49.872	57.8589	62.0213
1955	86.2807	50.4863	59.6103	59.0656
1956	85.831	51.5989	59.1637	53.5485
1957	86.1495	56.3162	54.6615	57.7969
1958	87.1387	59.9316	51.8808	51.7552
1959	88.7963	58.3266	59.1233	55.6505
1960	87.0194	62.2207	61.5442	58.2854
1961	87.2185	54.1238	58.7956	54.6405
1962	85.8341	61.1977	52.9884	59.7386
1963	87.4795	54.8141	51.5883	62.9771
1964	85.8233	53.1317	51.4912	49.425
1965	84.8049	57.1679	55.323	57.4707
1966	83.635	49.2475	59.7727	54.6505
1967	83.6521	60.9952	59.9274	55.5139
1968	82.336	56.7417	54.6675	56.7047
1969	82.8878	63.4943	62.8331	61.777
1970	82.5931	58.4288	54.5666	57.3329
1971	83.34	57.1492	51.5947	65.8171
1972	82.5807	51.373	54.3318	67.3064
1973	82.7819	50.1264	58.046	55.1583
1974	83.5488	42.6021	61.3361	57.6141
1975	81.8733	44.7336	62.91	54.6055
1976	82.0785	48.0374	50.756	55.8837
1977	79.0517	48.4113	55.8835	55.0769
1978	81.7533	53.4588	54.44	56.1021
1979	83.6395	58.5999	56.2847	50.0481
1980	80.4559	56.5355	58.8226	45.5801
1981	83.3258	56.3078	56.3754	45.4096
1982	81.3194	52.6032	54.04	42.8797
1983	80.3258	51.8328	52.8517	41.7342
1984	77.1455	51.1424	53.246	43.4233
1985	75.9686	49.5593	62.7397	43.3363
1986	76.9193	49.1989	58.1479	42.8529
1987	77.9433	52.182	56.9095	50.0275
1988	83.4895	51.012	53.4761	52.3809
1989	84.19	55.0184	53.5736	60.0405
1990	85.4494	53.2604	49.4884	53.7462
1991	88.7541	54.7754	49.6457	56.242
1992	88.5649	54.1083	48.0024	61.6803
1993	88.5013	57.8218	51.6541	53.9788
1994	85.6485	53.3566	56.7228	50.4032
1995	86.5931	51.1169	55.4391	46.5305
1996	83.7834	45.1321	61.7624	45.4299
[truncated: 98,004 more rows]

## Sheet: Fig1c
#QHA					#WTMetaD
#Temperature(K)	detaG(eV/f.u.)				#Temperature(K)	detaG(eV/f.u.)	Error bars(eV/f.u.)
300	0.0493532				400	0.0189153	0.00168824
310	0.0483585				470	0.00982533	0.000773846
320	0.047364				500	0.00569398	0.000584317
330	0.0463696				520	0.00258771	0.000621074
340	0.0453743				530	0.000720282	0.00123691
350	0.0443772				540	-0.0007137	0.000736581
360	0.0433805				560	-0.0032855	0.000542947
370	0.0423865				600	-0.00984222	0.000650024
380	0.0413921				650	-0.0173066	0.000839703
390	0.0403973
400	0.0394035
410	0.0384134
420	0.037424
430	0.0364373
440	0.0354502
450	0.034459
460	0.033642
470	0.0325361
480	0.0317188
490	0.0305543
500	0.0295888
510	0.0286199
520	0.0276445
530	0.0266952
540	0.0257291
550	0.0247654
560	0.0238126
570	0.0228549
580	0.0219141
590	0.0209691
600	0.0200297
610	0.0190869
620	0.0181544
630	0.017242
640	0.016304
650	0.0153683
660	0.0144381
670	0.013526
680	0.0126216
690	0.0117315
700	0.0107931
710	0.0098798
720	0.00899167
730	0.00811389
740	0.00719261
750	0.00634864
760	0.00540842
770	0.00452693
780	0.00365511
790	0.00279195
800	0.0019172
810	0.0010808
820	0.000169541
830	-0.00071758
840	-0.00160081
850	-0.00243837
860	-0.00321609
870	-0.00414085
880	-0.00507871
890	-0.00579506
900	-0.00664298

## Sheet: Fig1d
T(K)	P(GPa)	detaG(kJ/mol)
520	0.06	3.702248990431
530	0.06	2.699061556737
540	0.06	2.64785623
545	0.06	1.094429999633
550	0.06	-0.253476479757
555	0.06	-1.057368362375
560	0.06	-2.31037346
570	0.06	-4.32738764522
580	0.06	-5.780860436026
500	0.1	9.65828923
510	0.1	7.804674808278
520	0.1	6.37861763431
530	0.1	3.778532825201
540	0.1	1.5675079
550	0.1	1.445020288404
555	0.1	0.374815964228
560	0.1	-1.6873801
570	0.1	-1.952516124777
580	0.1	-3.592730806393
590	0.1	-6.358517413634
540	0.3	8.6063533024
550	0.3	7.18277981931
560	0.3	4.7164171
570	0.3	2.68894979135
580	0.3	0.715419655318
590	0.3	-0.558515239267
600	0.3	-1.6807754
610	0.3	-4.59428121838
620	0.3	-4.744141529862
630	0.3	-7.12702662348
640	0.3	-7.64571640968
650	0.3	-10.265011
580	0.5	7.16884845805
590	0.5	6.215784753083
600	0.5	3.9637229085
610	0.5	3.7636705145
615	0.5	0.8730092347
620	0.5	0.02482022
625	0.5	-0.54920583376
630	0.5	-0.693721879926
640	0.5	-2.150899456
650	0.5	-2.73954072
660	0.5	-5.81336812
630	0.8	8.16108579744
640	0.8	5.553093086436
650	0.8	3.433817408
660	0.8	2.0151061845
670	0.8	-1.3565948154
680	0.8	-1.83807562
690	0.8	-2.6341601404
700	0.8	-3.7998448705
710	0.8	-4.5603820836
660	1	7.8612916830515
670	1	6.85518215941
690	1	3.62338009172
700	1	2.862604770352
710	1	0.6132761051
720	1	-1.77131449708
730	1	-3.26569361703
480	-0.1	7.197125755884
510	-0.1	1.287293510966
520	-0.1	-0.337606809175
530	-0.1	-2.0149078826
490	-0.2	1.9643245621104
500	-0.2	0.833237550533
510	-0.2	-0.579143284753
520	-0.2	-3.1075725134722
480	-0.3	1.1914070688764
490	-0.3	0.6338554831816
500	-0.3	-1.349698721487
510	-0.3	-3.644878811093
400	0.0001	0.0189153
470	0.0001	0.00982533
500	0.0001	0.00569398
520	0.0001	0.00258771
530	0.0001	0.000720282
540	0.0001	-0.0007137
560	0.0001	-0.0032855
600	0.0001	-0.00984222
650	0.0001	-0.0173066

## Sheet: Fig2b
#d1	#d2	#d3	#Free-energy-surface(eV/f.u.)
-14.5	-16	-22.5	0.137274
-14	-16	-22.5	0.132683
-13.5	-16	-22.5	0.129174
-13	-16	-22.5	0.126747
-12.5	-16	-22.5	0.125395
-12	-16	-22.5	0.125084
-11.5	-16	-22.5	0.125639
-11	-16	-22.5	0.126625
-10.5	-16	-22.5	0.127985
-10	-16	-22.5	0.130174
-9.5	-16	-22.5	0.133367
-14.5	-15.5	-22.5	0.13278
-14	-15.5	-22.5	0.128189
-13.5	-15.5	-22.5	0.12468
-13	-15.5	-22.5	0.122253
-12.5	-15.5	-22.5	0.120902
-12	-15.5	-22.5	0.120597
-11.5	-15.5	-22.5	0.121177
-11	-15.5	-22.5	0.122218
-10.5	-15.5	-22.5	0.123611
-10	-15.5	-22.5	0.12581
-9.5	-15.5	-22.5	0.129003
-15.5	-15	-22.5	0.136265
-15	-15	-22.5	0.131898
-14.5	-15	-22.5	0.128176
-14	-15	-22.5	0.124561
-13.5	-15	-22.5	0.121243
-13	-15	-22.5	0.118839
-12.5	-15	-22.5	0.117492
-12	-15	-22.5	0.117191
-11.5	-15	-22.5	0.117796
-11	-15	-22.5	0.11889
-10.5	-15	-22.5	0.120319
-10	-15	-22.5	0.122528
-9.5	-15	-22.5	0.125721
-16	-14.5	-22.5	0.139136
-15.5	-14.5	-22.5	0.131842
-15	-14.5	-22.5	0.127505
-14.5	-14.5	-22.5	0.12414
-14	-14.5	-22.5	0.121448
-13.5	-14.5	-22.5	0.118768
-13	-14.5	-22.5	0.116492
-12.5	-14.5	-22.5	0.115161
-12	-14.5	-22.5	0.114867
-11.5	-14.5	-22.5	0.115493
-11	-14.5	-22.5	0.11664
-10.5	-14.5	-22.5	0.118107
-10	-14.5	-22.5	0.120328
-9.5	-14.5	-22.5	0.123521
-16	-14	-22.5	0.134299
-15.5	-14	-22.5	0.12839
-15	-14	-22.5	0.124161
-14.5	-14	-22.5	0.120886
-14	-14	-22.5	0.118568
-13.5	-14	-22.5	0.116836
-13	-14	-22.5	0.115118
-12.5	-14	-22.5	0.113893
-12	-14	-22.5	0.113615
-11.5	-14	-22.5	0.114259
-11	-14	-22.5	0.115455
-10.5	-14	-22.5	0.11696
-10	-14	-22.5	0.119193
-9.5	-14	-22.5	0.122383
-16	-13.5	-22.5	0.130545
-15.5	-13.5	-22.5	0.125658
-15	-13.5	-22.5	0.121727
-14.5	-13.5	-22.5	0.118574
-14	-13.5	-22.5	0.116342
-13.5	-13.5	-22.5	0.115028
-13	-13.5	-22.5	0.114246
-12.5	-13.5	-22.5	0.113524
-12	-13.5	-22.5	0.11333
-11.5	-13.5	-22.5	0.113966
-11	-13.5	-22.5	0.115166
-10.5	-13.5	-22.5	0.116683
-10	-13.5	-22.5	0.118896
-9.5	-13.5	-22.5	0.122053
-16	-13	-22.5	0.127873
-15.5	-13	-22.5	0.123496
-15	-13	-22.5	0.119989
-14.5	-13	-22.5	0.11713
-14	-13	-22.5	0.114998
-13.5	-13	-22.5	0.113739
-13	-13	-22.5	0.113295
-12.5	-13	-22.5	0.113218
-12	-13	-22.5	0.113251
-11.5	-13	-22.5	0.113774
-11	-13	-22.5	0.114787
-10.5	-13	-22.5	0.116194
-10	-13	-22.5	0.118311
-9.5	-13	-22.5	0.121389
-16	-12.5	-22.5	0.126284
-15.5	-12.5	-22.5	0.122079
-15	-12.5	-22.5	0.118855
-14.5	-12.5	-22.5	0.116391
-14	-12.5	-22.5	0.114506
-13.5	-12.5	-22.5	0.113273
-13	-12.5	-22.5	0.112739
-12.5	-12.5	-22.5	0.112617
-12	-12.5	-22.5	0.112696
-11.5	-12.5	-22.5	0.113167
-11	-12.5	-22.5	0.114048
-10.5	-12.5	-22.5	0.115395
-10	-12.5	-22.5	0.117514
-9.5	-12.5	-22.5	0.12061
-16	-12	-22.5	0.125777
-15.5	-12	-22.5	0.121622
-15	-12	-22.5	0.11851
-14.5	-12	-22.5	0.116319
-14	-12	-22.5	0.114769
-13.5	-12	-22.5	0.113618
-13	-12	-22.5	0.112859
-12.5	-12	-22.5	0.112463
-12	-12	-22.5	0.112505
-11.5	-12	-22.5	0.113016
-11	-12	-22.5	0.113869
-10.5	-12	-22.5	0.115229
-10	-12	-22.5	0.11742
-9.5	-12	-22.5	0.120595
-16	-11.5	-22.5	0.126353
-15.5	-11.5	-22.5	0.122211
-15	-11.5	-22.5	0.119135
-14.5	-11.5	-22.5	0.117053
-14	-11.5	-22.5	0.115676
-13.5	-11.5	-22.5	0.114402
-13	-11.5	-22.5	0.113235
-12.5	-11.5	-22.5	0.112635
-12	-11.5	-22.5	0.112751
-11.5	-11.5	-22.5	0.113434
-11	-11.5	-22.5	0.114393
-10.5	-11.5	-22.5	0.115821
-10	-11.5	-22.5	0.118107
-9.5	-11.5	-22.5	0.121383
-16	-11	-22.5	0.128012
-15.5	-11	-22.5	0.123864
-15	-11	-22.5	0.120758
-14.5	-11	-22.5	0.118518
-14	-11	-22.5	0.116561
-13.5	-11	-22.5	0.114609
-13	-11	-22.5	0.113238
-12.5	-11	-22.5	0.112748
-12	-11	-22.5	0.113159
-11.5	-11	-22.5	0.114286
-11	-11	-22.5	0.115648
-10.5	-11	-22.5	0.11725
-10	-11	-22.5	0.119614
-9.5	-11	-22.5	0.122968
-16	-10.5	-22.5	0.130753
-15.5	-10.5	-22.5	0.126437
-15	-10.5	-22.5	0.122857
-14.5	-10.5	-22.5	0.119661
-14	-10.5	-22.5	0.116915
-13.5	-10.5	-22.5	0.11483
-13	-10.5	-22.5	0.113547
-12.5	-10.5	-22.5	0.113186
-12	-10.5	-22.5	0.113805
-11.5	-10.5	-22.5	0.115362
-11	-10.5	-22.5	0.117483
-10.5	-10.5	-22.5	0.119629
-10	-10.5	-22.5	0.122054
-9.5	-10.5	-22.5	0.125447
-15.5	-10	-22.5	0.129123
-15	-10	-22.5	0.124357
-14.5	-10	-22.5	0.120632
-14	-10	-22.5	0.117848
-13.5	-10	-22.5	0.115898
-13	-10	-22.5	0.114747
-12.5	-10	-22.5	0.114474
-12	-10	-22.5	0.115174
-11.5	-10	-22.5	0.116892
-11	-10	-22.5	0.119547
-10.5	-10	-22.5	0.123039
-10	-10	-22.5	0.125532
-9.5	-10	-22.5	0.12895
-15.5	-9.5	-22.5	0.130865
-15	-9.5	-22.5	0.126124
-14.5	-9.5	-22.5	0.12244
-14	-9.5	-22.5	0.119746
-13.5	-9.5	-22.5	0.117943
-13	-9.5	-22.5	0.116944
-12.5	-9.5	-22.5	0.116773
-12	-9.5	-22.5	0.117533
-11.5	-9.5	-22.5	0.119308
-11	-9.5	-22.5	0.122148
-15.5	-9	-22.5	0.13369
-15	-9	-22.5	0.128963
-14.5	-9	-22.5	0.125304
-14	-9	-22.5	0.122669
-13.5	-9	-22.5	0.120984
-13	-9	-22.5	0.120142
-12.5	-9	-22.5	0.120099
-12	-9	-22.5	0.120928
-11.5	-9	-22.5	0.122732
-11	-9	-22.5	0.125589
-14.5	-18.5	-22	0.131466
-14	-18.5	-22	0.127637
-13.5	-18.5	-22	0.124887
-13	-18.5	-22	0.123215
-12.5	-18.5	-22	0.12262
-12	-18.5	-22	0.123103
-11.5	-18.5	-22	0.124661
-11	-18.5	-22	0.127294
-10.5	-18.5	-22	0.131001
-16	-18	-22	0.134193
-15.5	-18	-22	0.129478
-15	-18	-22	0.125843
-14.5	-18	-22	0.123262
-14	-18	-22	0.121616
-13.5	-18	-22	0.120377
-13	-18	-22	0.119179
-12.5	-18	-22	0.118574
-12	-18	-22	0.118733
-11.5	-18	-22	0.119476
-11	-18	-22	0.120837
-10.5	-18	-22	0.123058
-10	-18	-22	0.126259
-9.5	-18	-22	0.131957
-16	-17.5	-22	0.129461
-15.5	-17.5	-22	0.124752
-15	-17.5	-22	0.121114
-14.5	-17.5	-22	0.118526
-14	-17.5	-22	0.116925
-13.5	-17.5	-22	0.116078
-13	-17.5	-22	0.115485
-12.5	-17.5	-22	0.114958
-12	-17.5	-22	0.114718
-11.5	-17.5	-22	0.115056
-11	-17.5	-22	0.116213
-10.5	-17.5	-22	0.118004
-10	-17.5	-22	0.119409
-9.5	-17.5	-22	0.120823
-9	-17.5	-22	0.123079
-8.5	-17.5	-22	0.126389
-17.5	-17	-22	0.135292
-17	-17	-22	0.13056
-16.5	-17	-22	0.126877
-16	-17	-22	0.123986
-15.5	-17	-22	0.120814
-15	-17	-22	0.117438
-14.5	-17	-22	0.114878
-14	-17	-22	0.113262
-13.5	-17	-22	0.112411
-13	-17	-22	0.111966
-12.5	-17	-22	0.111585
-12	-17	-22	0.11125
-11.5	-17	-22	0.111418
-11	-17	-22	0.112315
-10.5	-17	-22	0.113706
-10	-17	-22	0.115016
-9.5	-17	-22	0.116495
-9	-17	-22	0.11876
-8.5	-17	-22	0.122012
-8	-17	-22	0.127863
-7.5	-17	-22	0.131434
-17.5	-16.5	-22	0.130108
-17	-16.5	-22	0.125543
-16.5	-16.5	-22	0.12197
-16	-16.5	-22	0.119314
-15.5	-16.5	-22	0.117101
-15	-16.5	-22	0.114557
-14.5	-16.5	-22	0.112164
-14	-16.5	-22	0.110481
-13.5	-16.5	-22	0.109454
-13	-16.5	-22	0.108889
-12.5	-16.5	-22	0.108611
-12	-16.5	-22	0.108373
-11.5	-16.5	-22	0.108397
-11	-16.5	-22	0.108981
-10.5	-16.5	-22	0.110141
-10	-16.5	-22	0.111557
-9.5	-16.5	-22	0.113139
-9	-16.5	-22	0.115413
-8.5	-16.5	-22	0.118606
-8	-16.5	-22	0.123737
-7.5	-16.5	-22	0.127328
-7	-16.5	-22	0.134243
-18.5	-16	-22	0.140493
-18	-16	-22	0.135003
-17.5	-16	-22	0.126292
-17	-16	-22	0.121791
-16.5	-16	-22	0.118266
-16	-16	-22	0.115654
-15.5	-16	-22	0.113682
-15	-16	-22	0.111862
-14.5	-16	-22	0.109816
-14	-16	-22	0.108011
-13.5	-16	-22	0.106809
-13	-16	-22	0.106168
-12.5	-16	-22	0.105909
-12	-16	-22	0.105722
-11.5	-16	-22	0.105661
-11	-16	-22	0.106114
-10.5	-16	-22	0.107277
-10	-16	-22	0.108917
-9.5	-16	-22	0.110671
-9	-16	-22	0.112965
-8.5	-16	-22	0.116081
-8	-16	-22	0.120625
-7.5	-16	-22	0.124237
-7	-16	-22	0.129896
-18.5	-15.5	-22	0.135884
-18	-15.5	-22	0.130543
-17.5	-15.5	-22	0.12334
-17	-15.5	-22	0.118893
-16.5	-15.5	-22	0.115398
-16	-15.5	-22	0.112784
-15.5	-15.5	-22	0.110832
-15	-15.5	-22	0.109171
-14.5	-15.5	-22	0.107191
-14	-15.5	-22	0.105288
-13.5	-15.5	-22	0.104035
-13	-15.5	-22	0.103365
-12.5	-15.5	-22	0.103118
-12	-15.5	-22	0.103103
-11.5	-15.5	-22	0.103275
-11	-15.5	-22	0.103913
-10.5	-15.5	-22	0.105207
-10	-15.5	-22	0.106931
-9.5	-15.5	-22	0.10871
-9	-15.5	-22	0.111001
-8.5	-15.5	-22	0.114094
-8	-15.5	-22	0.118425
-7.5	-15.5	-22	0.12198
-7	-15.5	-22	0.12654
-18.5	-15	-22	0.132352
-18	-15	-22	0.127137
-17.5	-15	-22	0.121089
-17	-15	-22	0.116658
-16.5	-15	-22	0.113127
-16	-15	-22	0.110454
-15.5	-15	-22	0.108498
-15	-15	-22	0.106885
-14.5	-15	-22	0.104925
-14	-15	-22	0.103037
-13.5	-15	-22	0.10172
-13	-15	-22	0.100929
-12.5	-15	-22	0.100675
-12	-15	-22	0.100894
-11.5	-15	-22	0.101426
-11	-15	-22	0.102386
-10.5	-15	-22	0.103759
-10	-15	-22	0.105035
-9.5	-15	-22	0.106475
-9	-15	-22	0.108735
-8.5	-15	-22	0.111946
-8	-15	-22	0.116846
-7.5	-15	-22	0.120205
-7	-15	-22	0.124027
10.5	-15	-22	0.134851
11	-15	-22	0.130929
11.5	-15	-22	0.128089
12	-15	-22	0.126332
12.5	-15	-22	0.125657
13	-15	-22	0.126065
13.5	-15	-22	0.127556
14	-15	-22	0.130129
14.5	-15	-22	0.133785
-18.5	-14.5	-22	0.129878
-18	-14.5	-22	0.12477
-17.5	-14.5	-22	0.119297
-17	-14.5	-22	0.114826
-16.5	-14.5	-22	0.111211
-16	-14.5	-22	0.108472
-15.5	-14.5	-22	0.106493
-15	-14.5	-22	0.104823
-14.5	-14.5	-22	0.102956
-14	-14.5	-22	0.101318
-13.5	-14.5	-22	0.100122
-13	-14.5	-22	0.0992765
-12.5	-14.5	-22	0.0989575
-12	-14.5	-22	0.0992077
-11.5	-14.5	-22	0.0999243
-11	-14.5	-22	0.10116
-10.5	-14.5	-22	0.102456
-10	-14.5	-22	0.10321
-9.5	-14.5	-22	0.104487
-9	-14.5	-22	0.106735
-8.5	-14.5	-22	0.109973
-8	-14.5	-22	0.11516
-7.5	-14.5	-22	0.118548
-7	-14.5	-22	0.122094
8.5	-14.5	-22	0.13812
9	-14.5	-22	0.133971
9.5	-14.5	-22	0.130905
10	-14.5	-22	0.128921
10.5	-14.5	-22	0.127932
11	-14.5	-22	0.126522
11.5	-14.5	-22	0.123934
12	-14.5	-22	0.122183
12.5	-14.5	-22	0.121509
13	-14.5	-22	0.121917
13.5	-14.5	-22	0.123407
14	-14.5	-22	0.125981
14.5	-14.5	-22	0.129637
-18.5	-14	-22	0.128422
-18	-14	-22	0.123379
-17.5	-14	-22	0.117996
-17	-14	-22	0.113493
-16.5	-14	-22	0.109839
-16	-14	-22	0.107062
-15.5	-14	-22	0.104954
-15	-14	-22	0.103008
-14.5	-14	-22	0.101119
-14	-14	-22	0.0997582
-13.5	-14	-22	0.0989503
-13	-14	-22	0.0982715
-12.5	-14	-22	0.0977901
-12	-14	-22	0.0977611
-11.5	-14	-22	0.0983407
-11	-14	-22	0.0996654
-10.5	-14	-22	0.101208
-10	-14	-22	0.102028
-9.5	-14	-22	0.103288
-9	-14	-22	0.105492
-8.5	-14	-22	0.10863
-8	-14	-22	0.113318
-7.5	-14	-22	0.117155
-7	-14	-22	0.120766
-6.5	-14	-22	0.133218
8	-14	-22	0.137816
8.5	-14	-22	0.132334
9	-14	-22	0.128466
9.5	-14	-22	0.125607
10	-14	-22	0.123768
10.5	-14	-22	0.122921
11	-14	-22	0.122494
11.5	-14	-22	0.120738
12	-14	-22	0.119096
12.5	-14	-22	0.118439
13	-14	-22	0.11885
13.5	-14	-22	0.120342
14	-14	-22	0.122915
14.5	-14	-22	0.126571
-18.5	-13.5	-22	0.127878
-18	-13.5	-22	0.122671
-17.5	-13.5	-22	0.117309
-17	-13.5	-22	0.112878
-16.5	-13.5	-22	0.109249
-16	-13.5	-22	0.106387
-15.5	-13.5	-22	0.103961
-15	-13.5	-22	0.101683
-14.5	-13.5	-22	0.0997923
-14	-13.5	-22	0.0985738
-13.5	-13.5	-22	0.0979772
-13	-13.5	-22	0.0974238
-12.5	-13.5	-22	0.0967663
-12	-13.5	-22	0.0965141
-11.5	-13.5	-22	0.0969905
-11	-13.5	-22	0.0983303
-10.5	-13.5	-22	0.100254
-10	-13.5	-22	0.101567
-9.5	-13.5	-22	0.102848
-9	-13.5	-22	0.104936
-8.5	-13.5	-22	0.107869
-8	-13.5	-22	0.111983
-7.5	-13.5	-22	0.116233
-7	-13.5	-22	0.120234
-6.5	-13.5	-22	0.129179
8	-13.5	-22	0.133664
8.5	-13.5	-22	0.128251
9	-13.5	-22	0.124427
9.5	-13.5	-22	0.121616
10	-13.5	-22	0.119823
10.5	-13.5	-22	0.119025
11	-13.5	-22	0.118916
11.5	-13.5	-22	0.118212
12	-13.5	-22	0.116995
12.5	-13.5	-22	0.116432
13	-13.5	-22	0.116863
13.5	-13.5	-22	0.118358
14	-13.5	-22	0.120932
14.5	-13.5	-22	0.124588
-18.5	-13	-22	0.127582
-18	-13	-22	0.121809
-17.5	-13	-22	0.116844
-17	-13	-22	0.112734
-16.5	-13	-22	0.109268
-16	-13	-22	0.106159
-15.5	-13	-22	0.1032
-15	-13	-22	0.1007
-14.5	-13	-22	0.0989173
-14	-13	-22	0.0978618
-13.5	-13	-22	0.0973173
-13	-13	-22	0.096686
-12.5	-13	-22	0.0959872
-12	-13	-22	0.0957626
-11.5	-13	-22	0.0962704
-11	-13	-22	0.0976157
-10.5	-13	-22	0.0996586
-10	-13	-22	0.101423
-9.5	-13	-22	0.102776
-9	-13	-22	0.104742
-8.5	-13	-22	0.107507
-8	-13	-22	0.111312
-7.5	-13	-22	0.115488
-7	-13	-22	0.120025
-6.5	-13	-22	0.126223
8	-13	-22	0.130595
8.5	-13	-22	0.12516
9	-13	-22	0.121359
9.5	-13	-22	0.118581
10	-13	-22	0.116828
10.5	-13	-22	0.116074
11	-13	-22	0.11605
11.5	-13	-22	0.115898
12	-13	-22	0.115516
12.5	-13	-22	0.115383
13	-13	-22	0.115931
13.5	-13	-22	0.117451
14	-13	-22	0.120031
14.5	-13	-22	0.123687
-18.5	-12.5	-22	0.126036
-18	-12.5	-22	0.120537
-17.5	-12.5	-22	0.116076
-17	-12.5	-22	0.112398
-16.5	-12.5	-22	0.1092
-16	-12.5	-22	0.105835
-15.5	-12.5	-22	0.102556
-15	-12.5	-22	0.100025
-14.5	-12.5	-22	0.0983793
-14	-12.5	-22	0.0975139
-13.5	-12.5	-22	0.0970807
-13	-12.5	-22	0.0964297
-12.5	-12.5	-22	0.0957363
-12	-12.5	-22	0.0955764
-11.5	-12.5	-22	0.0961233
-11	-12.5	-22	0.0974132
-10.5	-12.5	-22	0.0993027
-10	-12.5	-22	0.101099
-9.5	-12.5	-22	0.102603
-9	-12.5	-22	0.104622
-8.5	-12.5	-22	0.107413
-8	-12.5	-22	0.111158
-7.5	-12.5	-22	0.114853
-7	-12.5	-22	0.119175
-6.5	-12.5	-22	0.124349
8	-12.5	-22	0.128608
8.5	-12.5	-22	0.123069
9	-12.5	-22	0.119271
9.5	-12.5	-22	0.116506
10	-12.5	-22	0.114777
10.5	-12.5	-22	0.114059
11	-12.5	-22	0.114095
11.5	-12.5	-22	0.114109
12	-12.5	-22	0.114222
12.5	-12.5	-22	0.11487
13	-12.5	-22	0.115919
13.5	-12.5	-22	0.117592
14	-12.5	-22	0.120214
14.5	-12.5	-22	0.123869
-18.5	-12	-22	0.124796
-18	-12	-22	0.119482
-17.5	-12	-22	0.115279
-17	-12	-22	0.111901
-16.5	-12	-22	0.108991
-16	-12	-22	0.105763
-15.5	-12	-22	0.102483
-15	-12	-22	0.0999729
-14.5	-12	-22	0.0983984
-14	-12	-22	0.0976704
-13.5	-12	-22	0.0974256
-13	-12	-22	0.0968572
-12.5	-12	-22	0.096092
-12	-12	-22	0.0958177
-11.5	-12	-22	0.0962339
-11	-12	-22	0.0973726
-10.5	-12	-22	0.0990608
-10	-12	-22	0.100814
-9.5	-12	-22	0.102546
-9	-12	-22	0.104718
-8.5	-12	-22	0.107576
-8	-12	-22	0.111164
-7.5	-12	-22	0.114564
-7	-12	-22	0.118779
-6.5	-12	-22	0.123558
8	-12	-22	0.127704
8.5	-12	-22	0.121991
9	-12	-22	0.118181
9.5	-12	-22	0.115414
10	-12	-22	0.113694
10.5	-12	-22	0.112999
11	-12	-22	0.113104
11.5	-12	-22	0.113238
12	-12	-22	0.113492
12.5	-12	-22	0.114543
13	-12	-22	0.116353
13.5	-12	-22	0.118605
14	-12	-22	0.121478
14.5	-12	-22	0.125134
-18.5	-11.5	-22	0.124591
-18	-11.5	-22	0.11918
-17.5	-11.5	-22	0.115022
-17	-11.5	-22	0.111738
-16.5	-11.5	-22	0.109036
-16	-11.5	-22	0.106204
-15.5	-11.5	-22	0.103126
-15	-11.5	-22	0.100614
-14.5	-11.5	-22	0.0989844
-14	-11.5	-22	0.0982526
-13.5	-11.5	-22	0.0982118
-13	-11.5	-22	0.0979
-12.5	-11.5	-22	0.0969577
-12	-11.5	-22	0.0964149
-11.5	-11.5	-22	0.09664
-11	-11.5	-22	0.0976589
-10.5	-11.5	-22	0.0992079
-10	-11.5	-22	0.100883
-9.5	-11.5	-22	0.10274
-9	-11.5	-22	0.105009
-8.5	-11.5	-22	0.107799
-8	-11.5	-22	0.111025
-7.5	-11.5	-22	0.114454
-7	-11.5	-22	0.119363
-6.5	-11.5	-22	0.12385
8	-11.5	-22	0.127883
8.5	-11.5	-22	0.121941
9	-11.5	-22	0.118112
9.5	-11.5	-22	0.115334
10	-11.5	-22	0.113612
10.5	-11.5	-22	0.11293
11	-11.5	-22	0.113103
11.5	-11.5	-22	0.11339
12	-11.5	-22	0.113718
12.5	-11.5	-22	0.11486
13	-11.5	-22	0.116997
13.5	-11.5	-22	0.119973
14	-11.5	-22	0.123826
14.5	-11.5	-22	0.127482
-18.5	-11	-22	0.125466
-18	-11	-22	0.119824
-17.5	-11	-22	0.115631
-17	-11	-22	0.112296
-16.5	-11	-22	0.109555
-16	-11	-22	0.106903
-15.5	-11	-22	0.104171
-15	-11	-22	0.101679
-14.5	-11	-22	0.0999045
-14	-11	-22	0.0990545
-13.5	-11	-22	0.0990948
-13	-11	-22	0.0992105
-12.5	-11	-22	0.0982665
-12	-11	-22	0.0975888
-11.5	-11	-22	0.0977192
-11	-11	-22	0.0985875
-10.5	-11	-22	0.0998199
-10	-11	-22	0.101293
-9.5	-11	-22	0.103224
-9	-11	-22	0.105588
-8.5	-11	-22	0.108283
-8	-11	-22	0.111259
-7.5	-11	-22	0.114721
-7	-11	-22	0.120945
-6.5	-11	-22	0.125224
8	-11	-22	0.129144
8.5	-11	-22	0.122932
9	-11	-22	0.119082
9.5	-11	-22	0.116291
10	-11	-22	0.114563
10.5	-11	-22	0.113885
11	-11	-22	0.114118
11.5	-11	-22	0.114578
12	-11	-22	0.114993
12.5	-11	-22	0.116163
13	-11	-22	0.118365
13.5	-11	-22	0.121603
14	-11	-22	0.127256
14.5	-11	-22	0.130911
-18.5	-10.5	-22	0.127424
-18	-10.5	-22	0.12141
-17.5	-10.5	-22	0.11714
-17	-10.5	-22	0.113635
-16.5	-10.5	-22	0.110658
-16	-10.5	-22	0.107929
-15.5	-10.5	-22	0.105471
-15	-10.5	-22	0.10314
-14.5	-10.5	-22	0.101328
-14	-10.5	-22	0.100407
-13.5	-10.5	-22	0.100344
-13	-10.5	-22	0.100318
-12.5	-10.5	-22	0.0996345
-12	-10.5	-22	0.0992524
-11.5	-10.5	-22	0.0994516
-11	-10.5	-22	0.0999533
-10.5	-10.5	-22	0.100643
-10	-10.5	-22	0.101952
-9.5	-10.5	-22	0.10403
-9	-10.5	-22	0.106648
-8.5	-10.5	-22	0.109469
-8	-10.5	-22	0.112372
-7.5	-10.5	-22	0.115822
-7	-10.5	-22	0.123036
-6.5	-10.5	-22	0.127681
8	-10.5	-22	0.131488
8.5	-10.5	-22	0.124973
9	-10.5	-22	0.121105
9.5	-10.5	-22	0.118302
10	-10.5	-22	0.116566
10.5	-10.5	-22	0.11589
11	-10.5	-22	0.116169
11.5	-10.5	-22	0.116806
12	-10.5	-22	0.117334
12.5	-10.5	-22	0.118525
13	-10.5	-22	0.120743
13.5	-10.5	-22	0.124036
-18.5	-10	-22	0.130464
-18	-10	-22	0.123807
-17.5	-10	-22	0.119397
-17	-10	-22	0.115571
-16.5	-10	-22	0.1123
-16	-10	-22	0.109488
-15.5	-10	-22	0.10723
-15	-10	-22	0.105194
-14.5	-10	-22	0.103475
-14	-10	-22	0.10244
-13.5	-10	-22	0.101805
-13	-10	-22	0.100982
-12.5	-10	-22	0.100372
-12	-10	-22	0.100454
-11.5	-10	-22	0.1011
-11	-10	-22	0.101498
-10.5	-10	-22	0.101951
-10	-10	-22	0.103213
-9.5	-10	-22	0.105359
-9	-10	-22	0.108179
-8.5	-10	-22	0.111357
-8	-10	-22	0.114441
-7.5	-10	-22	0.117846
-7	-10	-22	0.124038
-6.5	-10	-22	0.131221
8	-10	-22	0.134915
8.5	-10	-22	0.128077
9	-10	-22	0.124196
9.5	-10	-22	0.121383
10	-10	-22	0.119642
10.5	-10	-22	0.118968
11	-10	-22	0.119283
11.5	-10	-22	0.120083
12	-10	-22	0.120742
12.5	-10	-22	0.121958
13	-10	-22	0.124182
13.5	-10	-22	0.127478
-18	-9.5	-22	0.126732
-17.5	-9.5	-22	0.122072
-17	-9.5	-22	0.117859
-16.5	-9.5	-22	0.114378
-16	-9.5	-22	0.111523
-15.5	-9.5	-22	0.109356
-15	-9.5	-22	0.107569
-14.5	-9.5	-22	0.105939
-14	-9.5	-22	0.104489
-13.5	-9.5	-22	0.103115
-13	-9.5	-22	0.102032
-12.5	-9.5	-22	0.101492
-12	-9.5	-22	0.101705
-11.5	-9.5	-22	0.102635
-11	-9.5	-22	0.103483
-10.5	-9.5	-22	0.104082
-10	-9.5	-22	0.105348
-9.5	-9.5	-22	0.107449
-9	-9.5	-22	0.110244
-8.5	-9.5	-22	0.113635
-8	-9.5	-22	0.117241
-7.5	-9.5	-22	0.120505
-7	-9.5	-22	0.125238
-18	-9	-22	0.129918
-17.5	-9	-22	0.125052
-17	-9	-22	0.120609
-16.5	-9	-22	0.117038
-16	-9	-22	0.114155
-15.5	-9	-22	0.111957
-15	-9	-22	0.110129
-14.5	-9	-22	0.108339
-14	-9	-22	0.106523
-13.5	-9	-22	0.104971
-13	-9	-22	0.103945
-12.5	-9	-22	0.103501
-12	-9	-22	0.103756
-11.5	-9	-22	0.104704
-11	-9	-22	0.105883
-10.5	-9	-22	0.106911
-10	-9	-22	0.108298
-9.5	-9	-22	0.110321
-9	-9	-22	0.112958
-8.5	-9	-22	0.116281
-8	-9	-22	0.120426
-7.5	-9	-22	0.123625
-7	-9	-22	0.127477
-18	-8.5	-22	0.133397
-17.5	-8.5	-22	0.128523
-17	-8.5	-22	0.124139
-16.5	-8.5	-22	0.120583
-16	-8.5	-22	0.117645
-15.5	-8.5	-22	0.115214
-15	-8.5	-22	0.11297
-14.5	-8.5	-22	0.11092
-14	-8.5	-22	0.109107
-13.5	-8.5	-22	0.107655
-13	-8.5	-22	0.106748
-12.5	-8.5	-22	0.106393
-12	-8.5	-22	0.10661
-11.5	-8.5	-22	0.107383
-11	-8.5	-22	0.108602
-10.5	-8.5	-22	0.110206
-10	-8.5	-22	0.112098
-9.5	-8.5	-22	0.114136
-9	-8.5	-22	0.116454
-8.5	-8.5	-22	0.119422
-8	-8.5	-22	0.123327
-7.5	-8.5	-22	0.127163
-7	-8.5	-22	0.130799
-16.5	-8	-22	0.12954
-16	-8	-22	0.123414
-15.5	-8	-22	0.119332
-15	-8	-22	0.116235
-14.5	-8	-22	0.114035
-14	-8	-22	0.112467
-13.5	-8	-22	0.111295
-13	-8	-22	0.110627
-12.5	-8	-22	0.110399
-12	-8	-22	0.110319
-11.5	-8	-22	0.1106
-11	-8	-22	0.111584
-10.5	-8	-22	0.113311
-10	-8	-22	0.115584
-9.5	-8	-22	0.117993
-9	-8	-22	0.120255
-8.5	-8	-22	0.123052
-8	-8	-22	0.126723
-16	-7.5	-22	0.127194
-15.5	-7.5	-22	0.12299
-15	-7.5	-22	0.119807
-14.5	-7.5	-22	0.117474
-14	-7.5	-22	0.115634
-13.5	-7.5	-22	0.11424
-13	-7.5	-22	0.113592
-12.5	-7.5	-22	0.113608
-12	-7.5	-22	0.113637
-11.5	-7.5	-22	0.11387
-11	-7.5	-22	0.114918
-10.5	-7.5	-22	0.116905
-10	-7.5	-22	0.119724
-9.5	-7.5	-22	0.123176
-9	-7.5	-22	0.126471
-15	-7	-22	0.128431
-14.5	-7	-22	0.124238
-14	-7	-22	0.121124
-13.5	-7	-22	0.119079
-13	-7	-22	0.118005
-12.5	-7	-22	0.117477
-12	-7	-22	0.11707
-11.5	-7	-22	0.117278
-11	-7	-22	0.118479
-10.5	-7	-22	0.120751
-10	-7	-22	0.124103
-14	-6.5	-22	0.13089
-13.5	-6.5	-22	0.126664
-13	-6.5	-22	0.123521
-12.5	-6.5	-22	0.12146
-12	-6.5	-22	0.120482
-11.5	-6.5	-22	0.120586
-11	-6.5	-22	0.121773
-10.5	-6.5	-22	0.124042
-10	-6.5	-22	0.127395
-15.5	7.5	-22	0.137291
-15	7.5	-22	0.132981
-14.5	7.5	-22	0.129755
-14	7.5	-22	0.12761
-13.5	7.5	-22	0.126549
-13	7.5	-22	0.12657
-12.5	7.5	-22	0.127674
-12	7.5	-22	0.12986
-11.5	7.5	-22	0.133129
-15.5	8	-22	0.132812
-15	8	-22	0.128503
-14.5	8	-22	0.125276
-14	8	-22	0.123132
-13.5	8	-22	0.12207
-13	8	-22	0.12209
-12.5	8	-22	0.123178
-12	8	-22	0.125137
-11.5	8	-22	0.126552
-11	8	-22	0.126662
-10.5	8	-22	0.127085
-10	8	-22	0.128468
-9.5	8	-22	0.130918
-9	8	-22	0.134447
-15.5	8.5	-22	0.129416
-15	8.5	-22	0.125107
-14.5	8.5	-22	0.12188
-14	8.5	-22	0.119736
-13.5	8.5	-22	0.118674
-13	8.5	-22	0.118691
-12.5	8.5	-22	0.119737
-12	8.5	-22	0.121285
-11.5	8.5	-22	0.12196
-11	8.5	-22	0.122051
-10.5	8.5	-22	0.122503
-10	8.5	-22	0.12389
-9.5	8.5	-22	0.12634
-9	8.5	-22	0.12987
-15.5	9	-22	0.127103
-15	9	-22	0.122793
-14.5	9	-22	0.119566
-14	9	-22	0.117422
-13.5	9	-22	0.11636
-13	9	-22	0.116363
-12.5	9	-22	0.117237
-12	9	-22	0.117937
-11.5	9	-22	0.118209
-11	9	-22	0.118466
-10.5	9	-22	0.118994
-10	9	-22	0.120394
-9.5	9	-22	0.122846
-9	9	-22	0.126375
-15.5	9.5	-22	0.125872
-15	9.5	-22	0.121562
-14.5	9.5	-22	0.118336
-14	9.5	-22	0.116191
-13.5	9.5	-22	0.115123
-13	9.5	-22	0.115056
-12.5	9.5	-22	0.11532
-12	9.5	-22	0.115104
-11.5	9.5	-22	0.115311
-11	9.5	-22	0.115859
-10.5	9.5	-22	0.116548
-10	9.5	-22	0.117977
-9.5	9.5	-22	0.120434
-9	9.5	-22	0.123963
-15.5	10	-22	0.125724
-15	10	-22	0.121414
-14.5	10	-22	0.118187
-14	10	-22	0.11604
-13.5	10	-22	0.114932
-13	10	-22	0.114425
-12.5	10	-22	0.113453
-12	10	-22	0.112788
-11.5	10	-22	0.113053
-11	10	-22	0.114009
-10.5	10	-22	0.115097
-10	10	-22	0.116629
-9.5	10	-22	0.119103
-9	10	-22	0.122632
-15.5	10.5	-22	0.126658
-15	10.5	-22	0.122349
-14.5	10.5	-22	0.119122
-14	10.5	-22	0.116943
-13.5	10.5	-22	0.115484
-13	10.5	-22	0.113632
-12.5	10.5	-22	0.111923
-12	10.5	-22	0.111173
-11.5	10.5	-22	0.111475
-11	10.5	-22	0.112721
-10.5	10.5	-22	0.114442
-10	10.5	-22	0.116296
-9.5	10.5	-22	0.118835
-9	10.5	-22	0.122349
-15.5	11	-22	0.128675
-15	11	-22	0.124366
-14.5	11	-22	0.121139
-14	11	-22	0.118635
-13.5	11	-22	0.115828
-13	11	-22	0.113059
-12.5	11	-22	0.111225
-12	11	-22	0.110456
-11.5	11	-22	0.110753
-11	11	-22	0.112082
-10.5	11	-22	0.114238
-10	11	-22	0.116641
-9.5	11	-22	0.119296
-9	11	-22	0.122612
-15.5	11.5	-22	0.131775
-15	11.5	-22	0.127465
-14.5	11.5	-22	0.124239
-14	11.5	-22	0.120102
-13.5	11.5	-22	0.116239
-13	11.5	-22	0.113277
-12.5	11.5	-22	0.111357
-12	11.5	-22	0.110478
-11.5	11.5	-22	0.110627
-11	11.5	-22	0.111785
-10.5	11.5	-22	0.113863
-10	11.5	-22	0.11642
-9.5	11.5	-22	0.11908
-9	11.5	-22	0.122073
-14	12	-22	0.121064
-13.5	12	-22	0.116781
-13	12	-22	0.113521
-12.5	12	-22	0.11129
-12	12	-22	0.110099
-11.5	12	-22	0.10996
-11	12	-22	0.110878
-10.5	12	-22	0.112827
-10	12	-22	0.115599
-9.5	12	-22	0.118882
-9	12	-22	0.121832
-14	12.5	-22	0.121236
-13.5	12.5	-22	0.116735
-13	12.5	-22	0.113306
-12.5	12.5	-22	0.110954
-12	12.5	-22	0.109681
-11.5	12.5	-22	0.109488
-11	12.5	-22	0.110375
-10.5	12.5	-22	0.112332
-10	12.5	-22	0.115286
-9.5	12.5	-22	0.119668
-9	12.5	-22	0.122616
-14	13	-22	0.121809
-13.5	13	-22	0.117283
-13	13	-22	0.11384
-12.5	13	-22	0.111478
-12	13	-22	0.110199
-11.5	13	-22	0.110002
-11	13	-22	0.110888
-10.5	13	-22	0.112853
-10	13	-22	0.115875
-9.5	13	-22	0.121531
-9	13	-22	0.124479
-14	13.5	-22	0.123403
-13.5	13.5	-22	0.118876
-13	13.5	-22	0.115431
-12.5	13.5	-22	0.113069
-12	13.5	-22	0.11179
-11.5	13.5	-22	0.111593
-11	13.5	-22	0.112479
-10.5	13.5	-22	0.114446
-10	13.5	-22	0.117488
-9.5	13.5	-22	0.124476
-9	13.5	-22	0.127424
-14	14	-22	0.126076
-13.5	14	-22	0.121549
-13	14	-22	0.118104
-12.5	14	-22	0.115742
-12	14	-22	0.114463
-11.5	14	-22	0.114266
-11	14	-22	0.115151
-10.5	14	-22	0.11712
-10	14	-22	0.120171
-14	14.5	-22	0.129832
-13.5	14.5	-22	0.125304
-13	14.5	-22	0.12186
-12.5	14.5	-22	0.119498
-12	14.5	-22	0.118218
-11.5	14.5	-22	0.118021
-11	14.5	-22	0.118907
-10.5	14.5	-22	0.120875
-10	14.5	-22	0.123926
-15	-20	-21.5	0.140913
-14.5	-20	-21.5	0.136304
-14	-20	-21.5	0.132778
-13.5	-20	-21.5	0.130335
-13	-20	-21.5	0.128974
-12.5	-20	-21.5	0.128695
-12	-20	-21.5	0.129499
-11.5	-20	-21.5	0.131386
-11	-20	-21.5	0.134355
-16.5	-19.5	-21.5	0.135673
-16	-19.5	-21.5	0.131846
-15.5	-19.5	-21.5	0.129064
-15	-19.5	-21.5	0.127153
-14.5	-19.5	-21.5	0.125487
-14	-19.5	-21.5	0.123977
-13.5	-19.5	-21.5	0.123193
-13	-19.5	-21.5	0.12307
-12.5	-19.5	-21.5	0.123012
-12	-19.5	-21.5	0.122946
-11.5	-19.5	-21.5	0.123225
-11	-19.5	-21.5	0.123615
-10.5	-19.5	-21.5	0.124146
-10	-19.5	-21.5	0.125432
-9.5	-19.5	-21.5	0.127734
-9	-19.5	-21.5	0.131105
-17	-19	-21.5	0.133315
-16.5	-19	-21.5	0.128707
-16	-19	-21.5	0.125091
-15.5	-19	-21.5	0.122278
-15	-19	-21.5	0.119985
-14.5	-19	-21.5	0.118293
-14	-19	-21.5	0.117434
-13.5	-19	-21.5	0.117375
-13	-19	-21.5	0.117485
-12.5	-19	-21.5	0.11701
-12	-19	-21.5	0.116523
-11.5	-19	-21.5	0.116627
-11	-19	-21.5	0.117483
-10.5	-19	-21.5	0.11886
-10	-19	-21.5	0.120477
-9.5	-19	-21.5	0.122498
-9	-19	-21.5	0.124914
-8.5	-19	-21.5	0.127379
-8	-19	-21.5	0.129856
-7.5	-19	-21.5	0.132924
-18	-18.5	-21.5	0.137381
-17.5	-18.5	-21.5	0.132852
-17	-18.5	-21.5	0.128357
-16.5	-18.5	-21.5	0.124291
-16	-18.5	-21.5	0.120761
-15.5	-18.5	-21.5	0.117785
-15	-18.5	-21.5	0.115164
-14.5	-18.5	-21.5	0.113174
-14	-18.5	-21.5	0.112011
-13.5	-18.5	-21.5	0.111482
-13	-18.5	-21.5	0.111121
-12.5	-18.5	-21.5	0.110814
-12	-18.5	-21.5	0.110612
-11.5	-18.5	-21.5	0.110749
-11	-18.5	-21.5	0.11139
-10.5	-18.5	-21.5	0.112527
-10	-18.5	-21.5	0.11425
-9.5	-18.5	-21.5	0.116644
-9	-18.5	-21.5	0.119231
-8.5	-18.5	-21.5	0.121359
-8	-18.5	-21.5	0.123848
-7.5	-18.5	-21.5	0.127277
-18	-18	-21.5	0.132542
-17.5	-18	-21.5	0.127983
-17	-18	-21.5	0.124036
-16.5	-18	-21.5	0.11977
-16	-18	-21.5	0.115911
-15.5	-18	-21.5	0.11268
-15	-18	-21.5	0.110183
-14.5	-18	-21.5	0.108393
-14	-18	-21.5	0.107101
-13.5	-18	-21.5	0.106112
-13	-18	-21.5	0.105583
-12.5	-18	-21.5	0.105575
-12	-18	-21.5	0.105734
-11.5	-18	-21.5	0.105902
-11	-18	-21.5	0.106449
-10.5	-18	-21.5	0.107543
-10	-18	-21.5	0.109169
-9.5	-18	-21.5	0.111383
-9	-18	-21.5	0.114027
-8.5	-18	-21.5	0.116729
-8	-18	-21.5	0.119523
-7.5	-18	-21.5	0.122996
-7	-18	-21.5	0.129331
-6.5	-18	-21.5	0.132902
-19	-17.5	-21.5	0.136913
-18.5	-17.5	-21.5	0.132784
-18	-17.5	-21.5	0.128367
-17.5	-17.5	-21.5	0.123117
-17	-17.5	-21.5	0.118912
-16.5	-17.5	-21.5	0.115066
-16	-17.5	-21.5	0.111572
-15.5	-17.5	-21.5	0.108434
-15	-17.5	-21.5	0.105927
-14.5	-17.5	-21.5	0.103929
-14	-17.5	-21.5	0.102319
-13.5	-17.5	-21.5	0.101283
-13	-17.5	-21.5	0.100906
-12.5	-17.5	-21.5	0.100948
-12	-17.5	-21.5	0.101172
-11.5	-17.5	-21.5	0.101603
-11	-17.5	-21.5	0.102303
-10.5	-17.5	-21.5	0.103411
-10	-17.5	-21.5	0.104968
-9.5	-17.5	-21.5	0.10702
-9	-17.5	-21.5	0.109514
-8.5	-17.5	-21.5	0.112295
-8	-17.5	-21.5	0.11534
-7.5	-17.5	-21.5	0.119056
-7	-17.5	-21.5	0.124462
-6.5	-17.5	-21.5	0.128048
-6	-17.5	-21.5	0.133887
10	-17.5	-21.5	0.137487
10.5	-17.5	-21.5	0.133533
11	-17.5	-21.5	0.130661
11.5	-17.5	-21.5	0.128872
12	-17.5	-21.5	0.128165
12.5	-17.5	-21.5	0.128541
13	-17.5	-21.5	0.13
13.5	-17.5	-21.5	0.132541
14	-17.5	-21.5	0.136165
-19	-17	-21.5	0.132458
-18.5	-17	-21.5	0.12831
-18	-17	-21.5	0.122293
-17.5	-17	-21.5	0.117824
-17	-17	-21.5	0.114163
-16.5	-17	-21.5	0.111003
-16	-17	-21.5	0.108001
-15.5	-17	-21.5	0.104994
-15	-17	-21.5	0.102414
-14.5	-17	-21.5	0.100228
-14	-17	-21.5	0.0984976
-13.5	-17	-21.5	0.0974603
-13	-17	-21.5	0.0970326
-12.5	-17	-21.5	0.0968474
-12	-17	-21.5	0.0969803
-11.5	-17	-21.5	0.0976343
-11	-17	-21.5	0.0986224
-10.5	-17	-21.5	0.0998405
-10	-17	-21.5	0.101337
-9.5	-17	-21.5	0.103217
-9	-17	-21.5	0.105546
-8.5	-17	-21.5	0.108264
-8	-17	-21.5	0.111397
-7.5	-17	-21.5	0.11543
-7	-17	-21.5	0.120579
-6.5	-17	-21.5	0.124195
-6	-17	-21.5	0.129156
8	-17	-21.5	0.134119
8.5	-17	-21.5	0.129812
9	-17	-21.5	0.126398
9.5	-17	-21.5	0.123554
10	-17	-21.5	0.121206
10.5	-17	-21.5	0.11962
11	-17	-21.5	0.118942
11.5	-17	-21.5	0.119113
12	-17	-21.5	0.11977
12.5	-17	-21.5	0.120416
13	-17	-21.5	0.121397
13.5	-17	-21.5	0.123098
14	-17	-21.5	0.125532
14.5	-17	-21.5	0.128918
-19	-16.5	-21.5	0.129061
-18.5	-16.5	-21.5	0.124794
-18	-16.5	-21.5	0.11839
-17.5	-16.5	-21.5	0.113966
-17	-16.5	-21.5	0.110292
-16.5	-16.5	-21.5	0.10728
-16	-16.5	-21.5	0.104667
-15.5	-16.5	-21.5	0.102001
-15	-16.5	-21.5	0.0994401
-14.5	-16.5	-21.5	0.0972012
-14	-16.5	-21.5	0.0954742
-13.5	-16.5	-21.5	0.0944371
-13	-16.5	-21.5	0.09386
-12.5	-16.5	-21.5	0.0934269
-12	-16.5	-21.5	0.0934555
-11.5	-16.5	-21.5	0.0941326
-11	-16.5	-21.5	0.0952591
-10.5	-16.5	-21.5	0.0966369
-10	-16.5	-21.5	0.098168
-9.5	-16.5	-21.5	0.0999724
-9	-16.5	-21.5	0.10221
-8.5	-16.5	-21.5	0.10489
-8	-16.5	-21.5	0.108066
-7.5	-16.5	-21.5	0.112368
-7	-16.5	-21.5	0.117186
-6.5	-16.5	-21.5	0.121042
-6	-16.5	-21.5	0.125445
-5.5	-16.5	-21.5	0.133105
7.5	-16.5	-21.5	0.134539
8	-16.5	-21.5	0.129071
8.5	-16.5	-21.5	0.125022
9	-16.5	-21.5	0.121741
9.5	-16.5	-21.5	0.118895
10	-16.5	-21.5	0.116528
10.5	-16.5	-21.5	0.114975
11	-16.5	-21.5	0.114363
11.5	-16.5	-21.5	0.114608
12	-16.5	-21.5	0.115279
12.5	-16.5	-21.5	0.11587
13	-16.5	-21.5	0.116824
13.5	-16.5	-21.5	0.118539
14	-16.5	-21.5	0.121029
14.5	-16.5	-21.5	0.124538
15	-16.5	-21.5	0.133174
-19	-16	-21.5	0.126479
-18.5	-16	-21.5	0.121305
-18	-16	-21.5	0.115371
-17.5	-16	-21.5	0.110952
-17	-16	-21.5	0.107121
-16.5	-16	-21.5	0.103958
-16	-16	-21.5	0.101292
-15.5	-16	-21.5	0.0988079
-15	-16	-21.5	0.0965135
-14.5	-16	-21.5	0.0946265
-14	-16	-21.5	0.0931545
-13.5	-16	-21.5	0.0921393
-13	-16	-21.5	0.0913861
-12.5	-16	-21.5	0.0908127
-12	-16	-21.5	0.0907504
-11.5	-16	-21.5	0.0912719
-11	-16	-21.5	0.0922771
-10.5	-16	-21.5	0.0936984
-10	-16	-21.5	0.0953561
-9.5	-16	-21.5	0.0972901
-9	-16	-21.5	0.0996211
-8.5	-16	-21.5	0.102384
-8	-16	-21.5	0.105541
-7.5	-16	-21.5	0.109801
-7	-16	-21.5	0.113985
-6.5	-16	-21.5	0.11822
-6	-16	-21.5	0.122671
-5.5	-16	-21.5	0.128976
6.5	-16	-21.5	0.135179
7	-16	-21.5	0.130657
7.5	-16	-21.5	0.126882
8	-16	-21.5	0.12351
8.5	-16	-21.5	0.120428
9	-16	-21.5	0.11773
9.5	-16	-21.5	0.115163
10	-16	-21.5	0.11285
10.5	-16	-21.5	0.111314
11	-16	-21.5	0.110731
11.5	-16	-21.5	0.111016
12	-16	-21.5	0.111718
12.5	-16	-21.5	0.11231
13	-16	-21.5	0.11327
13.5	-16	-21.5	0.115013
14	-16	-21.5	0.117561
14.5	-16	-21.5	0.12118
15	-16	-21.5	0.127245
15.5	-16	-21.5	0.131375
-19	-15.5	-21.5	0.123857
-18.5	-15.5	-21.5	0.117854
-18	-15.5	-21.5	0.112896
-17.5	-15.5	-21.5	0.108617
-17	-15.5	-21.5	0.10462
-16.5	-15.5	-21.5	0.101234
-16	-15.5	-21.5	0.0983683
-15.5	-15.5	-21.5	0.0958333
-15	-15.5	-21.5	0.093722
-14.5	-15.5	-21.5	0.0922307
-14	-15.5	-21.5	0.0912018
-13.5	-15.5	-21.5	0.0903435
-13	-15.5	-21.5	0.0895486
-12.5	-15.5	-21.5	0.0889716
-12	-15.5	-21.5	0.0887945
-11.5	-15.5	-21.5	0.0890286
-11	-15.5	-21.5	0.0897385
-10.5	-15.5	-21.5	0.0909401
-10	-15.5	-21.5	0.0925549
-9.5	-15.5	-21.5	0.0946988
-9	-15.5	-21.5	0.0974089
-8.5	-15.5	-21.5	0.100655
-8	-15.5	-21.5	0.103729
-7.5	-15.5	-21.5	0.10759
-7	-15.5	-21.5	0.111178
-6.5	-15.5	-21.5	0.115581
-6	-15.5	-21.5	0.120484
-5.5	-15.5	-21.5	0.125903
6	-15.5	-21.5	0.136252
6.5	-15.5	-21.5	0.130425
7	-15.5	-21.5	0.12608
7.5	-15.5	-21.5	0.122397
8	-15.5	-21.5	0.119199
8.5	-15.5	-21.5	0.116388
9	-15.5	-21.5	0.114134
9.5	-15.5	-21.5	0.112086
10	-15.5	-21.5	0.109931
10.5	-15.5	-21.5	0.108367
11	-15.5	-21.5	0.107738
11.5	-15.5	-21.5	0.108014
12	-15.5	-21.5	0.108836
12.5	-15.5	-21.5	0.109595
13	-15.5	-21.5	0.11061
13.5	-15.5	-21.5	0.112368
14	-15.5	-21.5	0.114928
14.5	-15.5	-21.5	0.118485
15	-15.5	-21.5	0.122919
15.5	-15.5	-21.5	0.127038
-19	-15	-21.5	0.121222
-18.5	-15	-21.5	0.115137
-18	-15	-21.5	0.110603
-17.5	-15	-21.5	0.10655
-17	-15	-21.5	0.102662
-16.5	-15	-21.5	0.0991908
-16	-15	-21.5	0.0961465
-15.5	-15	-21.5	0.0934818
-15	-15	-21.5	0.0914008
-14.5	-15	-21.5	0.0900397
-14	-15	-21.5	0.0892166
-13.5	-15	-21.5	0.0885679
-13	-15	-21.5	0.0879121
-12.5	-15	-21.5	0.0874336
-12	-15	-21.5	0.0872201
-11.5	-15	-21.5	0.0872394
-11	-15	-21.5	0.0876207
-10.5	-15	-21.5	0.0884648
-10	-15	-21.5	0.0898843
-9.5	-15	-21.5	0.0920438
-9	-15	-21.5	0.0949735
-8.5	-15	-21.5	0.0989223
-8	-15	-21.5	0.102044
-7.5	-15	-21.5	0.1057
-7	-15	-21.5	0.108913
-6.5	-15	-21.5	0.113136
-6	-15	-21.5	0.118574
-5.5	-15	-21.5	0.123739
5.5	-15	-21.5	0.13906
6	-15	-21.5	0.131519
6.5	-15	-21.5	0.126588
7	-15	-21.5	0.122468
7.5	-15	-21.5	0.118888
8	-15	-21.5	0.115773
8.5	-15	-21.5	0.113062
9	-15	-21.5	0.110974
9.5	-15	-21.5	0.109209
10	-15	-21.5	0.107126
10.5	-15	-21.5	0.105465
11	-15	-21.5	0.104743
11.5	-15	-21.5	0.105009
12	-15	-21.5	0.106082
12.5	-15	-21.5	0.107297
13	-15	-21.5	0.108417
13.5	-15	-21.5	0.110055
14	-15	-21.5	0.11244
14.5	-15	-21.5	0.115608
15	-15	-21.5	0.119496
15.5	-15	-21.5	0.123688
-19.5	-14.5	-21.5	0.136515
-19	-14.5	-21.5	0.119296
-18.5	-14.5	-21.5	0.113399
-18	-14.5	-21.5	0.108837
-17.5	-14.5	-21.5	0.104768
-17	-14.5	-21.5	0.101047
-16.5	-14.5	-21.5	0.0976226
-16	-14.5	-21.5	0.0945165
-15.5	-14.5	-21.5	0.091793
-15	-14.5	-21.5	0.089679
-14.5	-14.5	-21.5	0.0882526
-14	-14.5	-21.5	0.0873455
-13.5	-14.5	-21.5	0.0866391
-13	-14.5	-21.5	0.0859232
-12.5	-14.5	-21.5	0.0854718
-12	-14.5	-21.5	0.0854455
-11.5	-14.5	-21.5	0.0856293
-11	-14.5	-21.5	0.0859169
-10.5	-14.5	-21.5	0.0865855
-10	-14.5	-21.5	0.0879184
-9.5	-14.5	-21.5	0.0900441
-9	-14.5	-21.5	0.0929156
-8.5	-14.5	-21.5	0.0966912
-8	-14.5	-21.5	0.100048
-7.5	-14.5	-21.5	0.103917
-7	-14.5	-21.5	0.107074
-6.5	-14.5	-21.5	0.111181
-6	-14.5	-21.5	0.116906
-5.5	-14.5	-21.5	0.121845
5.5	-14.5	-21.5	0.134612
6	-14.5	-21.5	0.127855
6.5	-14.5	-21.5	0.123467
7	-14.5	-21.5	0.119653
7.5	-14.5	-21.5	0.116226
8	-14.5	-21.5	0.113177
8.5	-14.5	-21.5	0.110531
9	-14.5	-21.5	0.108456
9.5	-14.5	-21.5	0.106581
10	-14.5	-21.5	0.104369
10.5	-14.5	-21.5	0.102655
11	-14.5	-21.5	0.10191
11.5	-14.5	-21.5	0.102201
12	-14.5	-21.5	0.103445
12.5	-14.5	-21.5	0.105032
13	-14.5	-21.5	0.106121
13.5	-14.5	-21.5	0.107516
14	-14.5	-21.5	0.109729
14.5	-14.5	-21.5	0.112773
15	-14.5	-21.5	0.116853
15.5	-14.5	-21.5	0.121184
-19.5	-14	-21.5	0.1318
-19	-14	-21.5	0.117959
-18.5	-14	-21.5	0.112476
-18	-14	-21.5	0.107698
-17.5	-14	-21.5	0.10333
-17	-14	-21.5	0.0995286
-16.5	-14	-21.5	0.0961727
-16	-14	-21.5	0.0932389
-15.5	-14	-21.5	0.0906647
-15	-14	-21.5	0.0885315
-14.5	-14	-21.5	0.0869431
-14	-14	-21.5	0.0858032
-13.5	-14	-21.5	0.0847793
-13	-14	-21.5	0.0838819
-12.5	-14	-21.5	0.0835119
-12	-14	-21.5	0.0837372
-11.5	-14	-21.5	0.0842752
-11	-14	-21.5	0.084783
-10.5	-14	-21.5	0.0854935
-10	-14	-21.5	0.0867995
-9.5	-14	-21.5	0.088816
-9	-14	-21.5	0.0914612
-8.5	-14	-21.5	0.0948112
-8	-14	-21.5	0.0984781
-7.5	-14	-21.5	0.102388
-7	-14	-21.5	0.105712
-6.5	-14	-21.5	0.109939
-6	-14	-21.5	0.115448
-5.5	-14	-21.5	0.120003
5.5	-14	-21.5	0.131246
6	-14	-21.5	0.125176
6.5	-14	-21.5	0.121067
7	-14	-21.5	0.117543
7.5	-14	-21.5	0.114333
8	-14	-21.5	0.11139
8.5	-14	-21.5	0.108817
9	-14	-21.5	0.10665
9.5	-14	-21.5	0.104563
10	-14	-21.5	0.102332
10.5	-14	-21.5	0.10064
11	-14	-21.5	0.0999026
11.5	-14	-21.5	0.100208
12	-14	-21.5	0.101512
12.5	-14	-21.5	0.103208
13	-14	-21.5	0.104149
13.5	-14	-21.5	0.105401
14	-14	-21.5	0.107563
14.5	-14	-21.5	0.110613
15	-14	-21.5	0.114853
15.5	-14	-21.5	0.11911
-19.5	-13.5	-21.5	0.128209
-19	-13.5	-21.5	0.116677
-18.5	-13.5	-21.5	0.111679
-18	-13.5	-21.5	0.106739
-17.5	-13.5	-21.5	0.101964
-17	-13.5	-21.5	0.0980673
-16.5	-13.5	-21.5	0.0948381
-16	-13.5	-21.5	0.0921929
-15.5	-13.5	-21.5	0.0899236
-15	-13.5	-21.5	0.0878655
-14.5	-13.5	-21.5	0.086125
-14	-13.5	-21.5	0.0847007
-13.5	-13.5	-21.5	0.0833641
-13	-13.5	-21.5	0.0823707
-12.5	-13.5	-21.5	0.0820901
-12	-13.5	-21.5	0.082536
-11.5	-13.5	-21.5	0.0834277
-11	-13.5	-21.5	0.0842895
-10.5	-13.5	-21.5	0.0851207
-10	-13.5	-21.5	0.0862878
-9.5	-13.5	-21.5	0.0879839
-9	-13.5	-21.5	0.0903322
-8.5	-13.5	-21.5	0.0934796
-8	-13.5	-21.5	0.0976152
-7.5	-13.5	-21.5	0.101491
-7	-13.5	-21.5	0.104886
-6.5	-13.5	-21.5	0.108969
-6	-13.5	-21.5	0.114544
-5.5	-13.5	-21.5	0.118905
5.5	-13.5	-21.5	0.128962
6	-13.5	-21.5	0.123415
6.5	-13.5	-21.5	0.119445
7	-13.5	-21.5	0.116131
7.5	-13.5	-21.5	0.113133
8	-13.5	-21.5	0.110309
8.5	-13.5	-21.5	0.107806
9	-13.5	-21.5	0.105489
9.5	-13.5	-21.5	0.103283
10	-13.5	-21.5	0.101207
10.5	-13.5	-21.5	0.0996155
11	-13.5	-21.5	0.098903
11.5	-13.5	-21.5	0.0992135
12	-13.5	-21.5	0.10052
12.5	-13.5	-21.5	0.102143
13	-13.5	-21.5	0.102925
13.5	-13.5	-21.5	0.104118
14	-13.5	-21.5	0.10626
14.5	-13.5	-21.5	0.109291
15	-13.5	-21.5	0.113434
15.5	-13.5	-21.5	0.117408
-19.5	-13	-21.5	0.125674
-19	-13	-21.5	0.115291
-18.5	-13	-21.5	0.110502
-18	-13	-21.5	0.105773
-17.5	-13	-21.5	0.100934
-17	-13	-21.5	0.0970532
-16.5	-13	-21.5	0.0939286
-16	-13	-21.5	0.091487
-15.5	-13	-21.5	0.0895004
-15	-13	-21.5	0.0876454
-14.5	-13	-21.5	0.0858563
-14	-13	-21.5	0.084214
-13.5	-13	-21.5	0.0826821
-13	-13	-21.5	0.0816039
-12.5	-13	-21.5	0.0813036
-12	-13	-21.5	0.0818223
-11.5	-13	-21.5	0.0829523
-11	-13	-21.5	0.0840948
-10.5	-13	-21.5	0.084957
-10	-13	-21.5	0.0858963
-9.5	-13	-21.5	0.0873286
-9	-13	-21.5	0.0895454
-8.5	-13	-21.5	0.0926549
-8	-13	-21.5	0.0970603
-7.5	-13	-21.5	0.101194
-7	-13	-21.5	0.104373
-6.5	-13	-21.5	0.107975
-6	-13	-21.5	0.114443
-5.5	-13	-21.5	0.118656
5.5	-13	-21.5	0.127729
6	-13	-21.5	0.122461
6.5	-13	-21.5	0.118477
7	-13	-21.5	0.115184
7.5	-13	-21.5	0.11229
8	-13	-21.5	0.109607
8.5	-13	-21.5	0.10722
9	-13	-21.5	0.104883
9.5	-13	-21.5	0.1027
10	-13	-21.5	0.100901
10.5	-13	-21.5	0.099538
11	-13	-21.5	0.0988939
11.5	-13	-21.5	0.0991803
12	-13	-21.5	0.100345
12.5	-13	-21.5	0.101666
13	-13	-21.5	0.102446
13.5	-13	-21.5	0.103693
14	-13	-21.5	0.105828
14.5	-13	-21.5	0.108763
15	-13	-21.5	0.112525
15.5	-13	-21.5	0.116367
-19.5	-12.5	-21.5	0.124182
-19	-12.5	-21.5	0.11437
-18.5	-12.5	-21.5	0.109616
-18	-12.5	-21.5	0.1051
-17.5	-12.5	-21.5	0.100586
-17	-12.5	-21.5	0.0967893
-16.5	-12.5	-21.5	0.0936827
-16	-12.5	-21.5	0.0912572
-15.5	-12.5	-21.5	0.0893761
-15	-12.5	-21.5	0.087727
-14.5	-12.5	-21.5	0.086
-14	-12.5	-21.5	0.0843069
-13.5	-12.5	-21.5	0.0827374
-13	-12.5	-21.5	0.0815833
-12.5	-12.5	-21.5	0.0811814
-12	-12.5	-21.5	0.0816276
-11.5	-12.5	-21.5	0.0827606
-11	-12.5	-21.5	0.0838841
-10.5	-12.5	-21.5	0.0847138
-10	-12.5	-21.5	0.0857242
-9.5	-12.5	-21.5	0.087184
-9	-12.5	-21.5	0.0893668
-8.5	-12.5	-21.5	0.0924095
-8	-12.5	-21.5	0.0966222
-7.5	-12.5	-21.5	0.101082
-7	-12.5	-21.5	0.104138
-6.5	-12.5	-21.5	0.107662
-6	-12.5	-21.5	0.114814
-5.5	-12.5	-21.5	0.118694
5.5	-12.5	-21.5	0.127053
6	-12.5	-21.5	0.121895
6.5	-12.5	-21.5	0.117673
7	-12.5	-21.5	0.114098
7.5	-12.5	-21.5	0.111109
8	-12.5	-21.5	0.108676
8.5	-12.5	-21.5	0.106666
9	-12.5	-21.5	0.104651
9.5	-12.5	-21.5	0.102603
10	-12.5	-21.5	0.101051
10.5	-12.5	-21.5	0.100034
11	-12.5	-21.5	0.0994466
11.5	-12.5	-21.5	0.0993765
12	-12.5	-21.5	0.0999032
12.5	-12.5	-21.5	0.100943
13	-12.5	-21.5	0.102217
13.5	-12.5	-21.5	0.103793
14	-12.5	-21.5	0.105948
14.5	-12.5	-21.5	0.108646
15	-12.5	-21.5	0.111942
15.5	-12.5	-21.5	0.116063
-19.5	-12	-21.5	0.123725
-19	-12	-21.5	0.114362
-18.5	-12	-21.5	0.109544
-18	-12	-21.5	0.10501
-17.5	-12	-21.5	0.100904
-17	-12	-21.5	0.0972556
-16.5	-12	-21.5	0.0940812
-16	-12	-21.5	0.0914918
-15.5	-12	-21.5	0.0895278
-15	-12	-21.5	0.0879303
-14.5	-12	-21.5	0.0862548
-14	-12	-21.5	0.0846855
-13.5	-12	-21.5	0.0833409
-13	-12	-21.5	0.0822374
-12.5	-12	-21.5	0.0817352
-12	-12	-21.5	0.0820211
-11.5	-12	-21.5	0.0829388
-11	-12	-21.5	0.0838793
-10.5	-12	-21.5	0.0847622
-10	-12	-21.5	0.0860193
-9.5	-12	-21.5	0.0876745
-9	-12	-21.5	0.0898743
-8.5	-12	-21.5	0.0928353
-8	-12	-21.5	0.0967539
-7.5	-12	-21.5	0.100938
-7	-12	-21.5	0.104463
-6.5	-12	-21.5	0.108339
-6	-12	-21.5	0.11489
-5.5	-12	-21.5	0.118711
5.5	-12	-21.5	0.125475
6	-12	-21.5	0.120853
6.5	-12	-21.5	0.116707
7	-12	-21.5	0.113002
7.5	-12	-21.5	0.109887
8	-12	-21.5	0.10753
8.5	-12	-21.5	0.105767
9	-12	-21.5	0.104203
9.5	-12	-21.5	0.102595
10	-12	-21.5	0.101229
10.5	-12	-21.5	0.100192
11	-12	-21.5	0.099151
11.5	-12	-21.5	0.0985258
12	-12	-21.5	0.0987763
12.5	-12	-21.5	0.0999494
13	-12	-21.5	0.101781
13.5	-12	-21.5	0.10381
14	-12	-21.5	0.105992
14.5	-12	-21.5	0.108484
15	-12	-21.5	0.11163
15.5	-12	-21.5	0.116369
-19.5	-11.5	-21.5	0.124293
-19	-11.5	-21.5	0.115377
-18.5	-11.5	-21.5	0.110391
-18	-11.5	-21.5	0.105708
-17.5	-11.5	-21.5	0.101811
-17	-11.5	-21.5	0.0982498
-16.5	-11.5	-21.5	0.0949303
-16	-11.5	-21.5	0.0921144
-15.5	-11.5	-21.5	0.0899766
-15	-11.5	-21.5	0.0882945
-14.5	-11.5	-21.5	0.0866606
-14	-11.5	-21.5	0.0852422
-13.5	-11.5	-21.5	0.0842053
-13	-11.5	-21.5	0.0832841
-12.5	-11.5	-21.5	0.0826543
-12	-11.5	-21.5	0.0826319
-11.5	-11.5	-21.5	0.0831877
-11	-11.5	-21.5	0.0840182
-10.5	-11.5	-21.5	0.0850508
-10	-11.5	-21.5	0.0865601
-9.5	-11.5	-21.5	0.0885451
-9	-11.5	-21.5	0.0909303
-8.5	-11.5	-21.5	0.0938739
-8	-11.5	-21.5	0.0974004
-7.5	-11.5	-21.5	0.100924
-7	-11.5	-21.5	0.105326
-6.5	-11.5	-21.5	0.109825
-6	-11.5	-21.5	0.114529
-5.5	-11.5	-21.5	0.118892
5.5	-11.5	-21.5	0.124163
6	-11.5	-21.5	0.119808
6.5	-11.5	-21.5	0.115925
7	-11.5	-21.5	0.112297
7.5	-11.5	-21.5	0.109133
8	-11.5	-21.5	0.106747
8.5	-11.5	-21.5	0.104925
9	-11.5	-21.5	0.103419
9.5	-11.5	-21.5	0.102256
10	-11.5	-21.5	0.101231
10.5	-11.5	-21.5	0.0999983
11	-11.5	-21.5	0.0986563
11.5	-11.5	-21.5	0.0979368
12	-11.5	-21.5	0.0981845
12.5	-11.5	-21.5	0.0994332
13	-11.5	-21.5	0.101467
13.5	-11.5	-21.5	0.103634
14	-11.5	-21.5	0.105785
14.5	-11.5	-21.5	0.108308
15	-11.5	-21.5	0.111591
15.5	-11.5	-21.5	0.117073
-19.5	-11	-21.5	0.125883
-19	-11	-21.5	0.117345
-18.5	-11	-21.5	0.112058
-18	-11	-21.5	0.107191
-17.5	-11	-21.5	0.10316
-17	-11	-21.5	0.099462
-16.5	-11	-21.5	0.0960421
-16	-11	-21.5	0.0930855
-15.5	-11	-21.5	0.0907109
-15	-11	-21.5	0.0888227
-14.5	-11	-21.5	0.0872415
-14	-11	-21.5	0.0859796
-13.5	-11	-21.5	0.0850475
-13	-11	-21.5	0.0841793
-12.5	-11	-21.5	0.083497
-12	-11	-21.5	0.0833145
-11.5	-11	-21.5	0.0836845
-11	-11	-21.5	0.0844121
-10.5	-11	-21.5	0.0854336
-10	-11	-21.5	0.0870282
-9.5	-11	-21.5	0.0893316
-9	-11	-21.5	0.0921565
-8.5	-11	-21.5	0.0952181
-8	-11	-21.5	0.0981719
-7.5	-11	-21.5	0.101344
-7	-11	-21.5	0.105967
-6.5	-11	-21.5	0.110936
-6	-11	-21.5	0.11435
-5.5	-11	-21.5	0.119312
5.5	-11	-21.5	0.123877
6	-11	-21.5	0.119578
6.5	-11	-21.5	0.115822
7	-11	-21.5	0.112284
7.5	-11	-21.5	0.109121
8	-11	-21.5	0.106698
8.5	-11	-21.5	0.104764
9	-11	-21.5	0.103185
9.5	-11	-21.5	0.102139
10	-11	-21.5	0.101368
10.5	-11	-21.5	0.100242
11	-11	-21.5	0.098931
11.5	-11	-21.5	0.0982337
12	-11	-21.5	0.0984915
12.5	-11	-21.5	0.0997426
13	-11	-21.5	0.10172
13.5	-11	-21.5	0.103709
14	-11	-21.5	0.1058
14.5	-11	-21.5	0.108434
15	-11	-21.5	0.111905
15.5	-11	-21.5	0.118242
-19.5	-10.5	-21.5	0.128499
-19	-10.5	-21.5	0.119892
-18.5	-10.5	-21.5	0.114313
-18	-10.5	-21.5	0.109014
-17.5	-10.5	-21.5	0.104393
-17	-10.5	-21.5	0.100535
-16.5	-10.5	-21.5	0.0972452
-16	-10.5	-21.5	0.094319
-15.5	-10.5	-21.5	0.0917183
-15	-10.5	-21.5	0.0896141
-14.5	-10.5	-21.5	0.0880417
-14	-10.5	-21.5	0.0869186
-13.5	-10.5	-21.5	0.0860111
-13	-10.5	-21.5	0.0851569
-12.5	-10.5	-21.5	0.0846411
-12	-10.5	-21.5	0.0845792
-11.5	-10.5	-21.5	0.0848865
-11	-10.5	-21.5	0.0853939
-10.5	-10.5	-21.5	0.0862276
-10	-10.5	-21.5	0.0877541
-9.5	-10.5	-21.5	0.090123
-9	-10.5	-21.5	0.0931764
-8.5	-10.5	-21.5	0.096393
-8	-10.5	-21.5	0.0990634
-7.5	-10.5	-21.5	0.102139
-7	-10.5	-21.5	0.106138
-6.5	-10.5	-21.5	0.111792
-6	-10.5	-21.5	0.114996
-5.5	-10.5	-21.5	0.120471
5.5	-10.5	-21.5	0.124672
6	-10.5	-21.5	0.120376
6.5	-10.5	-21.5	0.116672
7	-10.5	-21.5	0.113196
7.5	-10.5	-21.5	0.110042
8	-10.5	-21.5	0.107572
8.5	-10.5	-21.5	0.105527
9	-10.5	-21.5	0.103867
9.5	-10.5	-21.5	0.10282
10	-10.5	-21.5	0.102145
10.5	-10.5	-21.5	0.101185
11	-10.5	-21.5	0.100034
11.5	-10.5	-21.5	0.0994284
12	-10.5	-21.5	0.0997181
12.5	-10.5	-21.5	0.100939
13	-10.5	-21.5	0.102724
13.5	-10.5	-21.5	0.104474
14	-10.5	-21.5	0.106546
14.5	-10.5	-21.5	0.109277
15	-10.5	-21.5	0.112905
15.5	-10.5	-21.5	0.120183
-19.5	-10	-21.5	0.132387
-19	-10	-21.5	0.12182
-18.5	-10	-21.5	0.116692
-18	-10	-21.5	0.110602
-17.5	-10	-21.5	0.105703
-17	-10	-21.5	0.10189
-16.5	-10	-21.5	0.098748
-16	-10	-21.5	0.0958275
-15.5	-10	-21.5	0.0930501
-15	-10	-21.5	0.0908446
-14.5	-10	-21.5	0.0893003
-14	-10	-21.5	0.0882932
-13.5	-10	-21.5	0.0874629
-13	-10	-21.5	0.0866267
-12.5	-10	-21.5	0.0862181
-12	-10	-21.5	0.0863539
-11.5	-10	-21.5	0.0867569
-11	-10	-21.5	0.0871161
-10.5	-10	-21.5	0.0878025
-10	-10	-21.5	0.0892535
-9.5	-10	-21.5	0.0915434
-9	-10	-21.5	0.0944473
-8.5	-10	-21.5	0.0974928
-8	-10	-21.5	0.100208
-7.5	-10	-21.5	0.103264
-7	-10	-21.5	0.106949
-6.5	-10	-21.5	0.113418
-6	-10	-21.5	0.116644
-5.5	-10	-21.5	0.12264
5.5	-10	-21.5	0.126549
6	-10	-21.5	0.122233
6.5	-10	-21.5	0.118548
7	-10	-21.5	0.115118
7.5	-10	-21.5	0.111973
8	-10	-21.5	0.109437
8.5	-10	-21.5	0.107248
9	-10	-21.5	0.105452
9.5	-10	-21.5	0.10428
10	-10	-21.5	0.103502
10.5	-10	-21.5	0.102529
11	-10	-21.5	0.101556
11.5	-10	-21.5	0.101158
12	-10	-21.5	0.101559
12.5	-10	-21.5	0.102763
13	-10	-21.5	0.104378
13.5	-10	-21.5	0.106014
14	-10	-21.5	0.108118
14.5	-10	-21.5	0.110933
15	-10	-21.5	0.114701
15.5	-10	-21.5	0.123074
-19	-9.5	-21.5	0.122451
-18.5	-9.5	-21.5	0.117897
-18	-9.5	-21.5	0.112457
-17.5	-9.5	-21.5	0.107731
-17	-9.5	-21.5	0.104003
-16.5	-9.5	-21.5	0.10084
-16	-9.5	-21.5	0.097735
-15.5	-9.5	-21.5	0.0948555
-15	-9.5	-21.5	0.0926656
-14.5	-9.5	-21.5	0.0911801
-14	-9.5	-21.5	0.0902396
-13.5	-9.5	-21.5	0.0894332
-13	-9.5	-21.5	0.088498
-12.5	-9.5	-21.5	0.087952
-12	-9.5	-21.5	0.0881057
-11.5	-9.5	-21.5	0.08885
-11	-9.5	-21.5	0.0895582
-10.5	-9.5	-21.5	0.0902962
-10	-9.5	-21.5	0.0916975
-9.5	-9.5	-21.5	0.0938255
-9	-9.5	-21.5	0.0963887
-8.5	-9.5	-21.5	0.0991009
-8	-9.5	-21.5	0.101867
-7.5	-9.5	-21.5	0.105
-7	-9.5	-21.5	0.108683
-6.5	-9.5	-21.5	0.115909
-6	-9.5	-21.5	0.119332
-5.5	-9.5	-21.5	0.12587
5.5	-9.5	-21.5	0.129508
6	-9.5	-21.5	0.125138
6.5	-9.5	-21.5	0.121434
7	-9.5	-21.5	0.118032
7.5	-9.5	-21.5	0.114884
8	-9.5	-21.5	0.112196
8.5	-9.5	-21.5	0.10973
9	-9.5	-21.5	0.107656
9.5	-9.5	-21.5	0.106211
10	-9.5	-21.5	0.105148
10.5	-9.5	-21.5	0.103941
11	-9.5	-21.5	0.103012
11.5	-9.5	-21.5	0.10282
12	-9.5	-21.5	0.103413
12.5	-9.5	-21.5	0.104727
13	-9.5	-21.5	0.106442
13.5	-9.5	-21.5	0.108177
14	-9.5	-21.5	0.110308
14.5	-9.5	-21.5	0.113125
15	-9.5	-21.5	0.116913
-19	-9	-21.5	0.123727
-18.5	-9	-21.5	0.119218
-18	-9	-21.5	0.11481
-17.5	-9	-21.5	0.110566
-17	-9	-21.5	0.106911
-16.5	-9	-21.5	0.103479
-16	-9	-21.5	0.100114
-15.5	-9	-21.5	0.0972632
-15	-9	-21.5	0.095163
-14.5	-9	-21.5	0.0937253
-14	-9	-21.5	0.0927507
-13.5	-9	-21.5	0.0918038
-13	-9	-21.5	0.0906908
-12.5	-9	-21.5	0.0900113
-12	-9	-21.5	0.0901322
-11.5	-9	-21.5	0.0910911
-11	-9	-21.5	0.092459
-10.5	-9	-21.5	0.0936018
-10	-9	-21.5	0.0949833
-9.5	-9	-21.5	0.0968429
-9	-9	-21.5	0.0990158
-8.5	-9	-21.5	0.101434
-8	-9	-21.5	0.104146
-7.5	-9	-21.5	0.10735
-7	-9	-21.5	0.111255
-6.5	-9	-21.5	0.11897
-6	-9	-21.5	0.123134
6	-9	-21.5	0.130872
6.5	-9	-21.5	0.126378
7	-9	-21.5	0.122612
7.5	-9	-21.5	0.119076
8	-9	-21.5	0.11562
8.5	-9	-21.5	0.112587
9	-9	-21.5	0.110232
9.5	-9	-21.5	0.108593
10	-9	-21.5	0.107245
10.5	-9	-21.5	0.105772
11	-9	-21.5	0.104815
11.5	-9	-21.5	0.10473
12	-9	-21.5	0.105497
12.5	-9	-21.5	0.106982
13	-9	-21.5	0.108841
13.5	-9	-21.5	0.110649
14	-9	-21.5	0.112763
14.5	-9	-21.5	0.115519
15	-9	-21.5	0.119196
-19	-8.5	-21.5	0.126033
-18.5	-8.5	-21.5	0.121506
-18	-8.5	-21.5	0.11775
[truncated: 442,892+ more rows]

## Sheet: Fig2c
#E-V curve
#beta-beta-beta-MLP				#beta-beta-lambda-MLP				#beta-lambda-lambda-MLP				#lambda-lambda-lambda-MLP
Volume (A3/f.u.)	Energy (eV.f.u.)			Volume (A3/f.u.)	Energy (eV.f.u.)			Volume (A3/f.u.)	Energy (eV.f.u.)			Volume (A3/f.u.)	Energy (eV.f.u.)
82.6818	-71.8336			84.148	-71.795			85.6554	-71.7599			87.1929	-71.7302
83.2724	-71.871			84.7491	-71.8341			86.2672	-71.7988			87.8157	-71.7682
83.8629	-71.9045			85.3502	-71.8692			86.8791	-71.8347			88.4384	-71.8011
84.4535	-71.934			85.9512	-71.9002			87.4909	-71.8669			89.0612	-71.8337
85.0441	-71.9595			86.5523	-71.927			88.1027	-71.8949			89.684	-71.8629
85.6347	-71.9811			87.1533	-71.9497			88.7145	-71.9186			90.3068	-71.888
86.2252	-71.9987			87.7544	-71.9682			89.3264	-71.9381			90.9296	-71.9087
86.8158	-72.0124			88.3554	-71.9826			89.9382	-71.9532			91.5524	-71.9248
87.4064	-72.0222			88.9565	-71.9928			90.55	-71.9639			92.1752	-71.9362
87.997	-72.0281			89.5576	-71.9989			91.1618	-71.9703			92.798	-71.943
88.5875	-72.03			90.1586	-72.0009			91.7736	-71.9724			93.4208	-71.9453
89.1781	-72.0281			90.7597	-71.9989			92.3855	-71.9703			94.0436	-71.9431
89.7687	-72.0223			91.3607	-71.993			92.9973	-71.9641			94.6664	-71.9365
90.3593	-72.0128			91.9618	-71.9831			93.6091	-71.9539			95.2892	-71.9259
90.9498	-71.9995			92.5628	-71.9694			94.2209	-71.9398			95.912	-71.9111
91.5404	-71.9826			93.1639	-71.952			94.8328	-71.9218			96.5348	-71.8925
92.131	-71.9622			93.7649	-71.931			95.4446	-71.9003			97.1576	-71.8702
92.7216	-71.9384			94.366	-71.9065			96.0564	-71.8751			97.7804	-71.8441
93.3121	-71.9111			94.9671	-71.8787			96.6682	-71.8466			98.4032	-71.8146
93.9027	-71.8807			95.5681	-71.8476			97.2801	-71.8148			99.026	-71.7818
94.4933	-71.847			96.1692	-71.8133			97.8919	-71.7799			99.6488	-71.7457
#beta-beta-beta-DFT				#beta-beta-lambda-DFT				#beta-lambda-lambda-DFT				#lambda-lambda-lambda-DFT
Volume (A3/f.u.)	Energy (eV.f.u.)			Volume (A3/f.u.)	Energy (eV.f.u.)			Volume (A3/f.u.)	Energy (eV.f.u.)			Volume (A3/f.u.)	Energy (eV.f.u.)
83.1344	-71.8369			84.6252	-71.8048			86.2252	-71.7863			87.86	-71.7754
84.9032	-71.9424			86.4257	-71.9067			88.0598	-71.8773			89.7296	-71.8734
86.672	-72.0049			88.2262	-71.9657			89.8944	-71.9345			91.5984	-71.9269
88.4408	-72.0282			90.0268	-71.986			91.7289	-71.9545			93.468	-71.9492
90.2096	-72.0166			91.8273	-71.9713			93.5635	-71.9392			95.3376	-71.9336
91.9784	-71.9742			93.6278	-71.9247			95.3981	-71.8912			97.2064	-71.8817
93.7472	-71.9021			95.4284	-71.8513			97.2326	-71.8128			99.076	-71.7974

## Sheet: Fig2d
#black dashed line: the PES for a concerted β-λ phase transition				#green solid lines denotes the PES for the transition pathway through intermediate metastable phases
#Collective variable	#Free energy (eV/f.u.)			#Collective variable	#Free energy (eV/f.u.)
36.45	0.151808			22	0.110282
35.95	0.142558			21.9	0.105483
35.45	0.133448			21.8	0.102227
34.95	0.124492			21.7	0.0990816
34.45	0.115872			21.6	0.0950184
33.95	0.107252			21.5	0.0919002
33.45	0.0989037			21.4	0.0902917
32.95	0.0912492			21.3	0.0863626
32.45	0.0847126			21.2	0.0833908
31.95	0.0785616			21.1	0.0802441
31.45	0.0727726			21	0.0778377
30.95	0.0672523			20.9	0.0748396
30.45	0.0621004			20.8	0.0726534
29.95	0.0571474			20.7	0.0697218
29.45	0.0526094			20.6	0.0677153
28.95	0.0483055			20.5	0.0655412
28.45	0.0441055			20.4	0.0631842
27.95	0.0404636			20.3	0.0609572
27.45	0.0370346			20.2	0.0587569
26.95	0.0338208			20.1	0.0565981
26.45	0.0308024			20	0.0546799
25.95	0.0280472			19.9	0.0526337
25.45	0.0254546			19.8	0.0506139
24.95	0.0230794			19.7	0.0488698
24.45	0.0208227			19.6	0.0471061
23.95	0.0187595			19.5	0.0453242
23.45	0.0168061			19.4	0.0435202
22.95	0.0149918			19.3	0.0420645
22.45	0.013294			19.2	0.0404212
21.95	0.0117115			19.1	0.0388533
21.45	0.0102349			19	0.0373288
20.95	0.00887622			18.9	0.0358166
20.45	0.00763253			18.8	0.0344698
19.95	0.00651074			18.7	0.0331434
19.45	0.00550286			18.6	0.0318798
18.95	0.00459639			18.5	0.030635
18.45	0.00379014			18.4	0.0294015
17.95	0.00308111			18.3	0.0282337
17.45	0.00246737			18.2	0.0271074
16.95	0.001947			18.1	0.0260015
16.45	0.00151936			18	0.0249093
15.95	0.00118394			17.9	0.0238691
15.45	0.000940416			17.8	0.0228691
14.95	0.000788181			17.7	0.0219286
14.45	0.000726398			17.6	0.0209676
13.95	0.000754256			17.5	0.0200829
13.45	0.000871468			17.4	0.0192252
12.95	0.00107863			17.3	0.018379
12.45	0.0013774			17.2	0.0175708
11.95	0.00177035			17.1	0.016788
11.45	0.00226111			17	0.0160309
10.95	0.00285314			16.9	0.0152942
10.45	0.003548			16.8	0.0145758
9.95	0.00435982			16.7	0.0138944
9.45	0.00529036			16.6	0.0132303
8.95	0.00632097			16.5	0.0125734
8.45	0.00747813			16.4	0.0119434
7.95	0.00872208			16.3	0.0113295
7.45	0.0100753			16.2	0.0107306
6.95	0.0115483			16.1	0.0101538
6.45	0.0131611			16	0.0095954
5.95	0.0148926			15.9	0.00905354
5.45	0.0167969			15.8	0.00852867
4.95	0.018778			15.7	0.00802148
4.45	0.0209483			15.6	0.00753188
3.95	0.0233513			15.5	0.00705955
3.45	0.0258979			15.4	0.00660484
2.95	0.0287168			15.3	0.00616547
2.45	0.0317578			15.2	0.0057429
1.95	0.0348893			15.1	0.0053375
1.45	0.0382644			15	0.00494826
0.95	0.0419182			14.9	0.00457548
0.45	0.0457463			14.8	0.00421795
-0.05	0.0497321			14.7	0.00387613
-0.55	0.0538866			14.6	0.00354939
-1.05	0.0582306			14.5	0.0032377
-1.55	0.0627858			14.4	0.00294091
-2.05	0.0675381			14.3	0.00265881
-2.55	0.0721811			14.2	0.00239117
-3.05	0.077266			14.1	0.0021378
-3.55	0.0823401			14	0.00189861
-4.05	0.0871057			13.9	0.00167355
-4.55	0.0915336			13.8	0.00146254
-5.05	0.0957283			13.7	0.00126551
-5.55	0.0996935			13.6	0.00108245
-6.05	0.103236			13.5	0.000913388
-6.55	0.10642			13.4	0.000758357
-7.05	0.109769			13.3	0.000617433
-7.55	0.112938			13.2	0.000490707
-8.05	0.115505			13.1	0.000378292
-8.55	0.117754			13	0.000280295
-9.05	0.120837			12.9	0.00019682
-9.55	0.123902			12.8	0.00012796
-10.05	0.126943			12.7	7.37912e-05
-10.55	0.129824			12.6	3.43748e-05
-11.05	0.132722			12.5	9.76378e-06
-11.55	0.135565			12.4	0
-12.05	0.137758			12.3	5.12422e-06
-12.55	0.139988			12.2	2.51751e-05
-13.05	0.143041			12.1	6.01882e-05
-13.55	0.146031			12	0.000110197
-14.05	0.148097			11.9	0.000175235
-14.55	0.150174			11.8	0.000255328
-15.05	0.15227			11.7	0.000350501
-15.55	0.154402			11.6	0.000460788
-16.05	0.156774			11.5	0.00058622
-16.55	0.159189			11.4	0.000726836
-17.05	0.162261			11.3	0.000882719
-17.55	0.16532			11.2	0.00105393
-18.05	0.167584			11.1	0.00124065
-18.55	0.170024			11	0.00144291
-19.05	0.172445			10.9	0.00166092
-19.55	0.174853			10.8	0.00189475
-20.05	0.177247			10.7	0.00214447
-20.55	0.179624			10.6	0.0024102
-21.05	0.181953			10.5	0.00269208
-21.55	0.184116			10.4	0.00299026
-22.05	0.185476			10.3	0.00330447
-22.55	0.186637			10.2	0.00363479
-23.05	0.187229			10.1	0.00398114
-23.55	0.187369			10	0.00434362
-24.05	0.186721			9.9	0.00472188
-24.55	0.185788			9.8	0.00511619
-25.05	0.184541			9.7	0.00552671
-25.55	0.182943			9.6	0.0059533
-26.05	0.180603			9.5	0.00639839
-26.55	0.177987			9.4	0.00685725
-27.05	0.174688			9.3	0.00733427
-27.55	0.171043			9.2	0.0078276
-28.05	0.1673			9.1	0.00833887
-28.55	0.16349			9	0.00886693
-29.05	0.159771			8.9	0.0094197
-29.55	0.156027			8.8	0.00998082
-30.05	0.152024			8.7	0.01057
-30.55	0.147629			8.6	0.0111705
-31.05	0.143206			8.5	0.0117937
-31.55	0.138613			8.4	0.0124438
-32.05	0.134487			8.3	0.0131126
-32.55	0.130179			8.2	0.0138243
-33.05	0.125953			8.1	0.0145301
-33.55	0.121719			8	0.0152661
-34.05	0.11757			7.9	0.0160133
-34.55	0.113261			7.8	0.0167733
-35.05	0.108901			7.7	0.0175693
-35.55	0.104738			7.6	0.0183654
-36.05	0.100531			7.5	0.019197
-36.55	0.0964353			7.4	0.0200446
-37.05	0.0920526			7.3	0.0209003
-37.55	0.0877957			7.2	0.0217524
-38.05	0.0837011			7.1	0.0226434
-38.55	0.0794237			7	0.023572
-39.05	0.0752285			6.9	0.0245341
-39.55	0.0709541			6.8	0.0254644
-40.05	0.0669551			6.7	0.0264872
-40.55	0.0630069			6.6	0.0274021
-41.05	0.0591554			6.5	0.0284082
-41.55	0.0552776			6.4	0.0294164
-42.05	0.0510504			6.3	0.0304089
-42.55	0.0471162			6.2	0.0315056
-43.05	0.0432085			6.1	0.0326157
-43.55	0.0393535			6	0.0336732
-44.05	0.0357651			5.9	0.0348557
-44.55	0.032277			5.8	0.0359199
-45.05	0.0288524			5.7	0.0369128
-45.55	0.02564			5.6	0.0379386
-46.05	0.0226674			5.5	0.0388587
-46.55	0.0199485			5.4	0.0397209
-47.05	0.0180027			5.3	0.0404058
-47.55	0.0161463			5.2	0.0410265
-48.05	0.014455			5.1	0.0415621
-48.55	0.0130935			5	0.0420549
-49.05	0.0118399			4.9	0.0425751
-49.55	0.0108526			4.8	0.0431278
-50.05	0.00995064			4.7	0.0436458
-50.55	0.00912009			4.6	0.0441882
-51.05	0.00835064			4.5	0.0447435
-51.55	0.00763386			4.4	0.0453197
-52.05	0.00696264			4.3	0.0459416
-52.55	0.00633173			4.2	0.0467131
-53.05	0.00573916			4.1	0.0475931
-53.55	0.00518979			4	0.0481513
-54.05	0.0046966			3.9	0.0487129
-54.55	0.00427696			3.8	0.0492921
-55.05	0.00394537			3.7	0.0500569
-55.55	0.00371112			3.6	0.0506695
-56.05	0.00357976			3.5	0.0512776
-56.55	0.00355525			3.4	0.0519527
-57.05	0.00364108			3.3	0.0526671
-57.55	0.00384051			3.2	0.0541174
-58.05	0.00415637			3.1	0.0548696
-58.55	0.00459054			3	0.0554842
-59.05	0.00514604			2.9	0.0560204
-59.55	0.0058252			2.8	0.0565883
-60.05	0.00662828			2.7	0.0570875
-60.55	0.00755034			2.6	0.0576135
-61.05	0.00859665			2.5	0.0582697
-61.55	0.00976255			2.4	0.0588707
-62.05	0.0110571			2.3	0.0594638
-62.55	0.0125289			2.2	0.060041
-63.05	0.0142103			2.1	0.0608244
-63.55	0.0160517			2	0.0613778
-64.05	0.01815			1.9	0.0622585
-64.55	0.0204501			1.8	0.0626999
-65.05	0.0230317			1.7	0.0632383
-65.55	0.0259105			1.6	0.0636072
-66.05	0.0289939			1.5	0.0639957
-66.55	0.0322052			1.4	0.0643995
-67.05	0.0361022			1.3	0.0648103
-67.55	0.0402009			1.2	0.06526
-68.05	0.0446495			1.1	0.0657398
-68.55	0.0493372			1	0.0662489
-69.05	0.0543801			0.9	0.0667843
-69.55	0.0596645			0.8	0.0673403
-70.05	0.065231			0.7	0.0679178
-70.55	0.0711641			0.6	0.0686137
-71.05	0.0772114			0.5	0.0695048
-71.55	0.0840984			0.4	0.0698822
-72.05	0.0906584			0.3	0.0702322
-72.55	0.0973464			0.2	0.0705688
-73.05	0.104688			0.1	0.0707459
-73.55	0.112356			0	0.0708735
-74.05	0.120035			-0.1	0.0709631
-74.55	0.12845			-0.2	0.0709898
-75.05	0.136599			-0.3	0.0709698
-75.55	0.145363			-0.4	0.0709251
-76.05	0.1541			-0.5	0.0708518
-76.55	0.163623			-0.6	0.0707524
				-0.7	0.0706228
				-0.8	0.0704588
				-0.9	0.0702535
				-1	0.0699551
				-1.1	0.06963
				-1.2	0.0692368
				-1.3	0.0687806
				-1.4	0.0682044
				-1.5	0.0675313
				-1.6	0.0664627
				-1.7	0.0656571
				-1.8	0.0649605
				-1.9	0.0642524
				-2	0.0635636
				-2.1	0.0628205
				-2.2	0.0621549
				-2.3	0.0613401
				-2.4	0.0606469
				-2.5	0.0597956
				-2.6	0.0589473
				-2.7	0.0581526
				-2.8	0.0570825
				-2.9	0.0561424
				-3	0.0552541
				-3.1	0.0543765
				-3.2	0.0531662
				-3.3	0.0523652
				-3.4	0.0515343
				-3.5	0.0507381
				-3.6	0.0495888
				-3.7	0.0487381
				-3.8	0.047742
				-3.9	0.0468418
				-4	0.0459477
				-4.1	0.0449835
				-4.2	0.0442402
				-4.3	0.043344
				-4.4	0.0425495
				-4.5	0.0417001
				-4.6	0.0406664
				-4.7	0.0397046
				-4.8	0.0389247
				-4.9	0.0381035
				-5	0.0372656
				-5.1	0.0364779
				-5.2	0.0356352
				-5.3	0.0348759
				-5.4	0.0341061
				-5.5	0.0333537
				-5.6	0.032487
				-5.7	0.0317231
				-5.8	0.0309798
				-5.9	0.0302151
				-6	0.0294839
				-6.1	0.0287042
				-6.2	0.0279425
				-6.3	0.0272283
				-6.4	0.0264627
				-6.5	0.0257815
				-6.6	0.025102
				-6.7	0.0244677
				-6.8	0.0238281
				-6.9	0.023214
				-7	0.0226168
				-7.1	0.0220141
				-7.2	0.0214115
				-7.3	0.0208356
				-7.4	0.0202668
				-7.5	0.0197166
				-7.6	0.0191841
				-7.7	0.0186695
				-7.8	0.0181638
				-7.9	0.0176762
				-8	0.0172081
				-8.1	0.0167567
				-8.2	0.0163174
				-8.3	0.0158974
				-8.4	0.0154968
				-8.5	0.0151134
				-8.6	0.0147393
				-8.7	0.0143835
				-8.8	0.0140396
				-8.9	0.0137097
				-9	0.0133922
				-9.1	0.0130852
				-9.2	0.0127895
				-9.3	0.0125057
				-9.4	0.0122336
				-9.5	0.0119741
				-9.6	0.0117282
				-9.7	0.0114967
				-9.8	0.0112807
				-9.9	0.011081
				-10	0.0108985
				-10.1	0.0107339
				-10.2	0.0105876
				-10.3	0.0104602
				-10.4	0.010352
				-10.5	0.0102631
				-10.6	0.0101937
				-10.7	0.010144
				-10.8	0.010114
				-10.9	0.0101037
				-11	0.0101133
				-11.1	0.0101428
				-11.2	0.0101922
				#green solid lines denotes the PES for the transition pathway through intermediate metastable phases
				-10.5	0.0102431
				-10.6	0.0101863
				-10.7	0.0101435
				-10.8	0.0101158
				-10.9	0.0101038
				-11	0.0101082
				-11.1	0.0101296
				-11.2	0.0101687
				-11.3	0.010226
				-11.4	0.0103011
				-11.5	0.0103944
				-11.6	0.0105053
				-11.7	0.0106336
				-11.8	0.0107787
				-11.9	0.0109404
				-12	0.0111186
				-12.1	0.0113128
				-12.2	0.0115231
				-12.3	0.0117499
				-12.4	0.0119929
				-12.5	0.0122531
				-12.6	0.0125311
				-12.7	0.012826
				-12.8	0.0131401
				-12.9	0.0134708
				-13	0.0138195
				-13.1	0.0141893
				-13.2	0.0145732
				-13.3	0.0149747
				-13.4	0.0153935
				-13.5	0.015831
				-13.6	0.0162887
				-13.7	0.016764
				-13.8	0.0172533
				-13.9	0.0177692
				-14	0.0182961
				-14.1	0.0188569
				-14.2	0.0194048
				-14.3	0.0199847
				-14.4	0.0205934
				-14.5	0.0211921
				-14.6	0.0218385
				-14.7	0.0225356
				-14.8	0.0231708
				-14.9	0.0238889
				-15	0.0246031
				-15.1	0.0252945
				-15.2	0.0260063
				-15.3	0.0266725
				-15.4	0.0274423
				-15.5	0.028265
				-15.6	0.0291252
				-15.7	0.030087
				-15.8	0.0309978
				-15.9	0.0318511
				-16	0.0326864
				-16.1	0.0336508
				-16.2	0.0346751
				-16.3	0.0355161
				-16.4	0.0365464
				-16.5	0.0374718
				-16.6	0.0384301
				-16.7	0.0394991
				-16.8	0.0404789
				-16.9	0.0417049
				-17	0.0428355
				-17.1	0.0438168
				-17.2	0.0448381
				-17.3	0.0457813
				-17.4	0.0470226
				-17.5	0.047985
				-17.6	0.0492847
				-17.7	0.0502711
				-17.8	0.0514119
				-17.9	0.0523487
				-18	0.053684
				-18.1	0.0545688
				-18.2	0.0555239
				-18.3	0.056541
				-18.4	0.0577684
				-18.5	0.0585946
				-18.6	0.0595775
				-18.7	0.0603351
				-18.8	0.0610569
				-18.9	0.0617112
				-19	0.0623641
				-19.1	0.0630226
				-19.2	0.0636378
				-19.3	0.0642457
				-19.4	0.0651161
				-19.5	0.0656803
				-19.6	0.0663108
				-19.7	0.0670122
				-19.8	0.0675961
				-19.9	0.0681421
				-20	0.068822
				-20.1	0.0693854
				-20.2	0.069992
				-20.3	0.0706315
				-20.4	0.0713435
				-20.5	0.0719583
				-20.6	0.0728587
				-20.7	0.0734672
				-20.8	0.0740894
				-20.9	0.075059
				-21	0.0755269
				-21.1	0.0758874
				-21.2	0.0761556
				-21.3	0.0763388
				-21.4	0.0764234
				-21.5	0.0764221
				-21.6	0.0763722
				-21.7	0.0762997
				-21.8	0.0762153
				-21.9	0.0761274
				-22	0.0760395
				-22.1	0.0759464
				-22.2	0.0758559
				-22.3	0.0757622
				-22.4	0.0756562
				-22.5	0.0755109
				-22.6	0.0753418
				-22.7	0.0751315
				-22.8	0.0748813
				-22.9	0.0745968
				-23	0.0742884
				-23.1	0.073972
				-23.2	0.0736554
				-23.3	0.073349
				-23.4	0.0730556
				-23.5	0.0727795
				-23.6	0.0725132
				-23.7	0.0722593
				-23.8	0.0719944
				-23.9	0.0717383
				-24	0.071434
				-24.1	0.0710801
				-24.2	0.0705408
				-24.3	0.0695916
				-24.4	0.0689195
				-24.5	0.0681003
				-24.6	0.067309
				-24.7	0.0666261
				-24.8	0.0657706
				-24.9	0.0649299
				-25	0.063916
				-25.1	0.0631877
				-25.2	0.062413
				-25.3	0.0616697
				-25.4	0.0609084
				-25.5	0.0600781
				-25.6	0.0591434
				-25.7	0.058349
				-25.8	0.0573453
				-25.9	0.0555783
				-26	0.05464
				-26.1	0.0537305
				-26.2	0.0528607
				-26.3	0.0520154
				-26.4	0.0511526
				-26.5	0.0503038
				-26.6	0.049061
				-26.7	0.0482895
				-26.8	0.0470777
				-26.9	0.046273
				-27	0.0454952
				-27.1	0.0446128
				-27.2	0.0437743
				-27.3	0.0429416
				-27.4	0.0421463
				-27.5	0.0412999
				-27.6	0.0401699
				-27.7	0.0391552
				-27.8	0.0383989
				-27.9	0.0374952
				-28	0.0366135
				-28.1	0.0358516
				-28.2	0.0349362
				-28.3	0.0341285
				-28.4	0.0334295
				-28.5	0.0327033
				-28.6	0.0318932
				-28.7	0.0311137
				-28.8	0.0304251
				-28.9	0.0296554
				-29	0.0287563
				-29.1	0.0278105
				-29.2	0.0270766
				-29.3	0.0263685
				-29.4	0.0256165
				-29.5	0.0248767
				-29.6	0.024202
				-29.7	0.0235673
				-29.8	0.0228333
				-29.9	0.0222172
				-30	0.0215287
				-30.1	0.0209191
				-30.2	0.020338
				-30.3	0.0197787
				-30.4	0.019224
				-30.5	0.0186895
				-30.6	0.0181798
				-30.7	0.0176952
				-30.8	0.0172316
				-30.9	0.0167831
				-31	0.0163536
				-31.1	0.0159402
				-31.2	0.0155496
				-31.3	0.0151689
				-31.4	0.0148056
				-31.5	0.0144571
				-31.6	0.014121
				-31.7	0.0137987
				-31.8	0.0134879
				-31.9	0.01319
				-32	0.012905
				-32.1	0.0126322
				-32.2	0.0123731
				-32.3	0.0121273
				-32.4	0.0118957
				-32.5	0.0116787
				-32.6	0.0114766
				-32.7	0.0112896
				-32.8	0.0111179
				-32.9	0.0109615
				-33	0.01082
				-33.1	0.010693
				-33.2	0.0105806
				-33.3	0.0104823
				-33.4	0.0103979
				-33.5	0.0103269
				-33.6	0.0102696
				-33.7	0.010226
				-33.8	0.0101967
				-33.9	0.0101822
				-34	0.010183
				-34.1	0.0102004
				-34.2	0.0102347
				-34.3	0.0102872
				-34.4	0.0103584
				-34.5	0.0104489
				-34.6	0.0105587
				-34.7	0.0106885
				-34.8	0.0108378
				-34.9	0.0110068
				-35	0.0111954
				#green solid lines denotes the PES for the transition pathway through intermediate metastable phases
				-33.7	0.0102023
				-33.8	0.0101872
				-33.9	0.0101822
				-34	0.0101882
				-34.1	0.0102071
				-34.2	0.0102405
				-34.3	0.01029
				-34.4	0.0103573
				-34.5	0.0104439
				-34.6	0.0105507
				-34.7	0.0106785
				-34.8	0.010828
				-34.9	0.010999
				-35	0.0111915
				-35.1	0.0114046
				-35.2	0.0116377
				-35.3	0.0118896
				-35.4	0.0121602
				-35.5	0.0124478
				-35.6	0.0127514
				-35.7	0.0130708
				-35.8	0.0134053
				-35.9	0.013754
				-36	0.0141175
				-36.1	0.014499
				-36.2	0.0149
				-36.3	0.0153067
				-36.4	0.0157245
				-36.5	0.0161613
				-36.6	0.0166025
				-36.7	0.0170708
				-36.8	0.0175487
				-36.9	0.0180313
				-37	0.0185363
				-37.1	0.0190732
				-37.2	0.0196277
				-37.3	0.0202071
				-37.4	0.0207709
				-37.5	0.0213549
				-37.6	0.0219718
				-37.7	0.0226172
				-37.8	0.0234306
				-37.9	0.0241102
				-38	0.0248746
				-38.1	0.0257656
				-38.2	0.0265386
				-38.3	0.0273672
				-38.4	0.0283739
				-38.5	0.0291322
				-38.6	0.0299794
				-38.7	0.0312261
				-38.8	0.0320352
				-38.9	0.0328687
				-39	0.0342055
				-39.1	0.0351984
				-39.2	0.0359694
				-39.3	0.0368696
				-39.4	0.0383737
				-39.5	0.0392754
				-39.6	0.0401341
				-39.7	0.04099
				-39.8	0.041822
				-39.9	0.042865
				-40	0.0436999
				-40.1	0.0448783
				-40.2	0.0461658
				-40.3	0.0470586
				-40.4	0.0482515
				-40.5	0.0490308
				-40.6	0.0499197
				-40.7	0.0518659
				-40.8	0.0528355
				-40.9	0.0539544
				-41	0.0549
				-41.1	0.0558066
				-41.2	0.0567181
				-41.3	0.0575636
				-41.4	0.0584755
				-41.5	0.0593563
				-41.6	0.0601211
				-41.7	0.0613184
				-41.8	0.0622231
				-41.9	0.0629998
				-42	0.0643318
				-42.1	0.0651215
				-42.2	0.0658987
				-42.3	0.0665992
				-42.4	0.0676923
				-42.5	0.0683813
				-42.6	0.0689451
				-42.7	0.069485
				-42.8	0.069957
				-42.9	0.0704089
				-43	0.0708435
				-43.1	0.0712595
				-43.2	0.0716304
				-43.3	0.0720004
				-43.4	0.072322
				-43.5	0.0725996
				-43.6	0.0728231
				-43.7	0.072997
				-43.8	0.0730935
				-43.9	0.0731289
				-44	0.0731083
				-44.1	0.0730441
				-44.2	0.0729442
				-44.3	0.0728179
				-44.4	0.072674
				-44.5	0.0725184
				-44.6	0.0723524
				-44.7	0.0721782
				-44.8	0.0719959
				-44.9	0.071809
				-45	0.0716172
				-45.1	0.0714197
				-45.2	0.0712157
				-45.3	0.0710067
				-45.4	0.0707893
				-45.5	0.0705629
				-45.6	0.070327
				-45.7	0.0700734
				-45.8	0.0698066
				-45.9	0.0695128
				-46	0.0691849
				-46.1	0.0688247
				-46.2	0.0683976
				-46.3	0.0677233
				-46.4	0.067102
				-46.5	0.0664716
				-46.6	0.0657591
				-46.7	0.0650085
				-46.8	0.0642431
				-46.9	0.0634809
				-47	0.0627127
				-47.1	0.0618937
				-47.2	0.0611719
				-47.3	0.0603987
				-47.4	0.0595291
				-47.5	0.058676
				-47.6	0.0578652
				-47.7	0.0570102
				-47.8	0.0561278
				-47.9	0.0552138
				-48	0.0543759
				-48.1	0.0534961
				-48.2	0.0526489
				-48.3	0.0518424
				-48.4	0.05087
				-48.5	0.0499896
				-48.6	0.0490187
				-48.7	0.0481148
				-48.8	0.0471827
				-48.9	0.0462463
				-49	0.0453244
				-49.1	0.0443403
				-49.2	0.0434631
				-49.3	0.0424408
				-49.4	0.0414705
				-49.5	0.0404811
				-49.6	0.0395662
				-49.7	0.0385951
				-49.8	0.0377038
				-49.9	0.0367958
				-50	0.0358819
				-50.1	0.0350269
				-50.2	0.0341766
				-50.3	0.0333275
				-50.4	0.032436
				-50.5	0.0315508
				-50.6	0.0306667
				-50.7	0.0297576
				-50.8	0.0289399
				-50.9	0.0280764
				-51	0.0272441
				-51.1	0.0264175
				-51.2	0.0256411
				-51.3	0.0248539
				-51.4	0.0240605
				-51.5	0.0232752
				-51.6	0.022503
				-51.7	0.0217279
				-51.8	0.0209602
				-51.9	0.0202319
				-52	0.0194923
				-52.1	0.0187965
				-52.2	0.0180793
				-52.3	0.0173981
				-52.4	0.0167321
				-52.5	0.0160888
				-52.6	0.0154714
				-52.7	0.0148749
				-52.8	0.0142978
				-52.9	0.013728
				-53	0.0131622
				-53.1	0.0126197
				-53.2	0.0120919
				-53.3	0.0115724
				-53.4	0.0110697
				-53.5	0.0105702
				-53.6	0.010088
				-53.7	0.00961771
				-53.8	0.00915937
				-53.9	0.00871428
				-54	0.00827982
				-54.1	0.00786207
				-54.2	0.00745799
				-54.3	0.00706953
				-54.4	0.0066967
				-54.5	0.00633971
				-54.6	0.00599944
				-54.7	0.00567587
				-54.8	0.00536858
				-54.9	0.00507843
				-55	0.00480543
				-55.1	0.00454935
				-55.2	0.00431042
				-55.3	0.00408885
				-55.4	0.00388442
				-55.5	0.00369735
				-55.6	0.00352743
				-55.7	0.00337465
				-55.8	0.0032388
				-55.9	0.00311966
				-56	0.0030168
				-56.1	0.00293021
				-56.2	0.00285946
				-56.3	0.00280412
				-56.4	0.00276441
				-56.5	0.00273967
				-56.6	0.00273034
				-56.7	0.0027362
				-56.8	0.00275747
				-56.9	0.00279479
				-57	0.00284861
				-57.1	0.00291957
				-57.2	0.00300812
				-57.3	0.00311489
				-57.4	0.00324076
				-57.5	0.00338615
				-57.6	0.0035513
				-57.7	0.00373707
				-57.8	0.00394323
				-57.9	0.00417001
				-58	0.00441762
				-58.1	0.00468585
				-58.2	0.0049747
				-58.3	0.00528394
				-58.4	0.00561315
				-58.5	0.00596341
				-58.6	0.00633342
				-58.7	0.00672318
				-58.8	0.0071342
				-58.9	0.00756714
				-59	0.00801918
				-59.1	0.00849293
				-59.2	0.00898555
				-59.3	0.00950291
				-59.4	0.0100387
				-59.5	0.010588
				-59.6	0.0111637
				-59.7	0.0117744
				-59.8	0.0123927
				-59.9	0.0130174
				-60	0.0136928
				-60.1	0.0143582
				-60.2	0.0150734
				-60.3	0.0157963
				-60.4	0.0165428
				-60.5	0.0172878
				-60.6	0.0181164
				-60.7	0.0189664
				-60.8	0.0198898
				-60.9	0.0207338
				-61	0.0216416
				-61.1	0.0226482
				-61.2	0.0236432
				-61.3	0.0247038
				-61.4	0.0257472
				-61.5	0.0268546
				-61.6	0.0278783
				-61.7	0.0289731
				-61.8	0.030115
				-61.9	0.031566
				-62	0.0326385
				-62.1	0.0338301
				-62.2	0.0352303
				-62.3	0.0365232
				-62.4	0.0377036
				-62.5	0.0390286
				-62.6	0.0407802
				-62.7	0.0420992
				-62.8	0.043587
				-62.9	0.0451367
				-63	0.0462769
				-63.1	0.0479468
				-63.2	0.0496842
				-63.3	0.0511135
				-63.4	0.052799
				-63.5	0.0542153
				-63.6	0.0557507
				-63.7	0.0576181
				-63.8	0.0591801
				-63.9	0.0611723
				-64	0.0624718
				-64.1	0.0646565
				-64.2	0.0664837
				-64.3	0.0682233
				-64.4	0.0697665
				-64.5	0.0717906
				-64.6	0.0732645
				-64.7	0.075475
				-64.8	0.0771845
				-64.9	0.0791155
				-65	0.0808446
				-65.1	0.0828592
				-65.2	0.0849757
				-65.3	0.0866085
				-65.4	0.0890712
				-65.5	0.0908227
				-65.6	0.0930751
				-65.7	0.0943566
				-65.8	0.0960549
				-65.9	0.0982036
				-66	0.0999184
				-66.1	0.101478
				-66.2	0.104606
				-66.3	0.107531
				-66.4	0.109455

## Sheet: Fig3a
#Strain-stress curve
#Strain	#Stress(GPa)
0.07602	8350.05
0.07604	8351.02
0.07606	8361.01
0.07608	8345.71
0.0761	8373.55
0.07612	8346.73
0.07614	8365.88
0.07616	8352.75
0.07618	8363.39
0.0762	8358.57
0.07622	8363.45
0.07624	8373.58
0.07626	8355.53
0.07628	8372.27
0.0763	8353.96
0.07632	8369.82
0.07634	8377.7
0.07636	8363.91
0.07638	8377.67
0.0764	8356.74
0.07642	8380.01
0.07644	8375.96
0.07646	8375.88
0.07648	8391.82
0.0765	8360.23
0.07652	8385.84
0.07654	8372.25
0.07656	8383.28
0.07658	8383.33
0.0766	8382.17
0.07662	8380.29
0.07664	8373.77
0.07666	8393.31
0.07668	8384.68
0.0767	8381.38
0.07672	8389.22
0.07674	8385.85
0.07676	8383.32
0.07678	8398.42
0.0768	8386.4
0.07682	8407.71
0.07684	8385.61
0.07686	8407.13
0.07688	8382.59
0.0769	8402.85
0.07692	8402.12
0.07694	8398.32
0.07696	8407.93
0.07698	8398.92
0.077	8394.46
0.07702	8419.7
0.07704	8403.43
0.07706	8425.13
0.07708	8395.52
0.0771	8417.07
0.07712	8400.06
0.07714	8409.36
0.07716	8420.06
0.07718	8410.28
0.0772	8411.06
0.07722	8421.46
0.07724	8408.98
0.07726	8428.62
0.07728	8432.96
0.0773	8416.24
0.07732	8433.92
0.07734	8416.81
0.07736	8424.18
0.07738	8425.34
0.0774	8420.4
0.07742	8440.18
0.07744	8412.17
0.07746	8434.03
0.07748	8436.62
0.0775	8429.64
0.07752	8437.75
0.07754	8433.57
0.07756	8451.65
0.07758	8445.28
0.0776	8438.4
0.07762	8438.93
0.07764	8433.63
0.07766	8449.69
0.07768	8441.51
0.0777	8444.51
0.07772	8446.09
0.07774	8447.17
0.07776	8459.26
0.07778	8457.43
0.0778	8461.12
0.07782	8454.63
0.07784	8461.73
0.07786	8443.76
0.07788	8456.51
0.0779	8457.36
0.07792	8444.74
0.07794	8478.98
0.07796	8451.5
0.07798	8470.71
0.078	8461.81
0.07802	8452.24
0.07804	8470.42
0.07806	8454.95
0.07808	8457.35
0.0781	8468.54
0.07812	8462.31
0.07814	8460.37
0.07816	8462.08
0.07818	8463.62
0.0782	8482.75
0.07822	8472.34
0.07824	8485.38
0.07826	8468.87
0.07828	8485.64
0.0783	8483.65
0.07832	8475.55
0.07834	8498.38
0.07836	8469.06
0.07838	8490.69
0.0784	8480.64
0.07842	8491.32
0.07844	8487.34
0.07846	8483.39
0.07848	8490.94
0.0785	8480.79
0.07852	8493.04
0.07854	8498.48
0.07856	8488.95
0.07858	8498.05
0.0786	8476.43
0.07862	8496.98
0.07864	8481.85
0.07866	8494.88
0.07868	8501.47
0.0787	8480.97
0.07872	8511.85
0.07874	8489.74
0.07876	8513.91
0.07878	8492.39
0.0788	8509.5
0.07882	8500.71
0.07884	8503.26
0.07886	8506.45
0.07888	8503.09
0.0789	8511.42
0.07892	8499.65
0.07894	8503.42
0.07896	8509.94
0.07898	8504.02
0.079	8512.51
0.07902	8510.43
0.07904	8516.05
0.07906	8523.28
0.07908	8509.24
0.0791	8520.16
0.07912	8520.18
0.07914	8512.34
0.07916	8533.88
0.07918	8502.2
0.0792	8535.83
0.07922	8498.64
0.07924	8525.6
0.07926	8523.97
0.07928	8517.85
0.0793	8538.42
0.07932	8511.33
0.07934	8544.1
0.07936	8516.07
0.07938	8540.77
0.0794	8518.6
0.07942	8538.81
0.07944	8532.11
0.07946	8542.31
0.07948	8533.37
0.0795	8541.8
0.07952	8525.9
0.07954	8527.28
0.07956	8532.23
0.07958	8523.77
0.0796	8554.49
0.07962	8528.87
0.07964	8546.69
0.07966	8543.5
0.07968	8538.83
0.0797	8552.66
0.07972	8550.53
0.07974	8565.03
0.07976	8537.69
0.07978	8556.34
0.0798	8538.32
0.07982	8558.87
0.07984	8547.57
0.07986	8576.13
0.07988	8549.16
0.0799	8563.28
0.07992	8555.99
0.07994	8558.03
0.07996	8560.07
0.07998	8561.35
0.08	8565.24
0.08002	8545.84
0.08004	8559.97
0.08006	8560.4
0.08008	8558.01
0.0801	8565.76
0.08012	8571.02
0.08014	8563.88
0.08016	8586.28
0.08018	8562.91
0.0802	8585.58
0.08022	8567.46
0.08024	8569.97
0.08026	8583.49
0.08028	8560.37
0.0803	8589.92
0.08032	8573.12
0.08034	8584.68
0.08036	8578.88
0.08038	8567.1
0.0804	8577.63
0.08042	8584.54
0.08044	8577.56
0.08046	8585.49
0.08048	8576.37
0.0805	8578.95
0.08052	8575.51
0.08054	8594.82
0.08056	8579.96
0.08058	8587.02
0.0806	8580.46
0.08062	8582.95
0.08064	8595.08
0.08066	8588.59
0.08068	8605.57
0.0807	8583.71
0.08072	8606.22
0.08074	8586.99
0.08076	8609.39
0.08078	8596.7
0.0808	8600.68
0.08082	8596.59
0.08084	8591.27
0.08086	8616.24
0.08088	8603.35
0.0809	8596.22
0.08092	8608.08
0.08094	8588.13
0.08096	8602.58
0.08098	8599.62
0.081	8599.87
0.08102	8604.11
0.08104	8594.23
0.08106	8604.23
0.08108	8599.5
0.0811	8617.56
0.08112	8609.53
0.08114	8619.98
0.08116	8627.48
0.08118	8609.66
0.0812	8621.57
0.08122	8612.99
0.08124	8626.04
0.08126	8615.05
0.08128	8615.36
0.0813	8628.5
0.08132	8613.09
0.08134	8635.34
0.08136	8623.57
0.08138	8635.47
0.0814	8613.65
0.08142	8629.55
0.08144	8631.65
0.08146	8627.91
0.08148	8635.81
0.0815	8625.93
0.08152	8635.4
0.08154	8608.71
0.08156	8641.71
0.08158	8616.67
0.0816	8642.03
0.08162	8622.79
0.08164	8645.84
0.08166	8633.26
0.08168	8629.48
0.0817	8650.13
0.08172	8618.51
0.08174	8661.39
0.08176	8623.61
0.08178	8648.78
0.0818	8638.21
0.08182	8638.46
0.08184	8641.37
0.08186	8639
0.08188	8651.45
0.0819	8642.34
0.08192	8650.87
0.08194	8647.7
0.08196	8628.81
0.08198	8652.67
0.082	8634.98
0.08202	8656.05
0.08204	8643.88
0.08206	8654.61
0.08208	8646
0.0821	8648.82
0.08212	8653.17
0.08214	8657.59
0.08216	8659.73
0.08218	8640.32
0.0822	8655.06
0.08222	8643.67
0.08224	8667.48
0.08226	8643.24
0.08228	8675.67
0.0823	8644.65
0.08232	8672.99
0.08234	8653.9
0.08236	8656.63
0.08238	8665.34
0.0824	8662.17
0.08242	8669.02
0.08244	8640.95
0.08246	8665.61
0.08248	8643.48
0.0825	8673.97
0.08252	8669.09
0.08254	8670.73
0.08256	8664.11
0.08258	8654.95
0.0826	8650.07
0.08262	8652.26
0.08264	8628.54
0.08266	8608.12
0.08268	8590.02
0.0827	8544.11
0.08272	8536.69
0.08274	8476.65
0.08276	8448.26
0.08278	8419.41
0.0828	8393.47
0.08282	8360.9
0.08284	8348.59
0.08286	8322.01
0.08288	8307.72
0.0829	8319.99
0.08292	8309.25
0.08294	8309.66
0.08296	8299.22
0.08298	8267.42
0.083	8263.14
0.08302	8245.06
0.08304	8219.97
0.08306	8169.79
0.08308	8139.06
0.0831	8109.63
0.08312	8024.58
0.08314	8000.04
0.08316	7918.51
0.08318	7857.59
0.0832	7777.25
0.08322	7703.58
0.08324	7617.15
0.08326	7576.9
0.08328	7534.2
0.0833	7515.07
0.08332	7487.58
0.08334	7454.74
0.08336	7441.31
0.08338	7432.41
0.0834	7422.05
0.08342	7449.07
0.08344	7449.56
0.08346	7458.71
0.08348	7479.61
0.0835	7456.08
0.08352	7453.96
0.08354	7479.13
0.08356	7459.27
0.08358	7480.06
0.0836	7473.1
0.08362	7469.57
0.08364	7490.04
0.08366	7484.85
0.08368	7488.51
0.0837	7481.53
0.08372	7502.2
0.08374	7505.3
0.08376	7512.65
0.08378	7499.26
0.0838	7509.36
0.08382	7508.36
0.08384	7506.73
0.08386	7515.91
0.08388	7506.31
0.0839	7517.19
0.08392	7531.63
0.08394	7539.53
0.08396	7534.48
0.08398	7548.09
0.084	7537.9
0.08402	7541.65
0.08404	7551.36
0.08406	7523.29
0.08408	7555.64
0.0841	7548.29
0.08412	7551.58
0.08414	7540.78
0.08416	7552.73
0.08418	7554.19
0.0842	7548.47
0.08422	7554.33
0.08424	7563.07
0.08426	7559.09
0.08428	7590.82
0.0843	7565.46
0.08432	7565.15
0.08434	7567.45
0.08436	7565.61
0.08438	7575.89
0.0844	7580.77
0.08442	7585.16
0.08444	7585.67
0.08446	7582.21
0.08448	7596.1
0.0845	7578.15
0.08452	7600.25
0.08454	7589.99
0.08456	7589.6
0.08458	7609.2
0.0846	7598.52
0.08462	7595.93
0.08464	7594.1
0.08466	7594.19
0.08468	7599.69
0.0847	7617.83
0.08472	7605.33
0.08474	7619.58
0.08476	7605.39
0.08478	7608.83
0.0848	7620.47
0.08482	7613.27
0.08484	7620.9
0.08486	7626.85
0.08488	7617.18
0.0849	7630.62
0.08492	7629.62
0.08494	7629.97
0.08496	7643.58
0.08498	7634.5
0.085	7628.8
0.08502	7648.18
0.08504	7639.85
0.08506	7647.18
0.08508	7655.16
0.0851	7644.7
0.08512	7650.72
0.08514	7636.21
0.08516	7637.8
0.08518	7653.56
0.0852	7645.82
0.08522	7654.45
0.08524	7652.5
0.08526	7658.2
0.08528	7652.47
0.0853	7672.63
0.08532	7674.83
0.08534	7665.95
0.08536	7675.13
0.08538	7663.13
0.0854	7671.09
0.08542	7675.89
0.08544	7674.93
0.08546	7686.53
0.08548	7666.33
0.0855	7668.28
0.08552	7675.57
0.08554	7671.13
0.08556	7671.36
0.08558	7688.08
0.0856	7677.33
0.08562	7683.51
0.08564	7682.28
0.08566	7690.81
0.08568	7685.89
0.0857	7695.82
0.08572	7687.55
0.08574	7692.13
0.08576	7685
0.08578	7696.82
0.0858	7681.89
0.08582	7697.55
0.08584	7702.38
0.08586	7695.3
0.08588	7694.5
0.0859	7700.99
0.08592	7707.31
0.08594	7711.21
0.08596	7703.44
0.08598	7712.96
0.086	7717.42
0.08602	7713.53
0.08604	7720.77
0.08606	7718.25
0.08608	7718.93
0.0861	7726.94
0.08612	7712.06
0.08614	7713.5
0.08616	7718.94
0.08618	7713.64
0.0862	7730.15
0.08622	7723.73
0.08624	7724.82
0.08626	7726.11
0.08628	7733.08
0.0863	7734.34
0.08632	7744.56
0.08634	7737.97
0.08636	7739.31
0.08638	7747.68
0.0864	7743.17
0.08642	7753.19
0.08644	7742.02
0.08646	7745.84
0.08648	7744.89
0.0865	7741.3
0.08652	7746.21
0.08654	7757.75
0.08656	7746.27
0.08658	7751.94
0.0866	7760.06
0.08662	7746.02
0.08664	7760.34
0.08666	7766.38
0.08668	7762.88
0.0867	7781.02
0.08672	7757.36
0.08674	7771.45
0.08676	7766.49
0.08678	7773.35
0.0868	7759.8
0.08682	7779.98
0.08684	7769.61
0.08686	7762.22
0.08688	7775.39
0.0869	7767.99
0.08692	7784.89
0.08694	7785.63
0.08696	7785.56
0.08698	7781.44
0.087	7785.72
0.08702	7782.72
0.08704	7784.83
0.08706	7789.96
0.08708	7804.46
0.0871	7797.4
0.08712	7793.44
0.08714	7796.84
0.08716	7793.91
0.08718	7797.58
0.0872	7810.9
0.08722	7791.36
0.08724	7806.66
0.08726	7793.3
0.08728	7813.34
0.0873	7808.42
0.08732	7806.84
0.08734	7816.3
0.08736	7812.92
0.08738	7807.21
0.0874	7820.25
0.08742	7811.23
0.08744	7819.53
0.08746	7807.19
0.08748	7819.41
0.0875	7816.28
0.08752	7819.2
0.08754	7827.68
0.08756	7836.04
0.08758	7808.87
0.0876	7838.37
0.08762	7828.4
0.08764	7824
0.08766	7837.79
0.08768	7814.56
0.0877	7844.35
0.08772	7835.17
0.08774	7836.89
0.08776	7843.78
0.08778	7847.72
0.0878	7837.79
0.08782	7849.6
0.08784	7846.4
0.08786	7846.1
0.08788	7857.1
0.0879	7838.99
0.08792	7847.83
0.08794	7852.01
0.08796	7860.41
0.08798	7842.08
0.088	7848.01
0.08802	7874.75
0.08804	7850.1
0.08806	7855.08
0.08808	7878.5
0.0881	7863.8
0.08812	7863.02
0.08814	7876.28
0.08816	7857.24
0.08818	7879.54
0.0882	7876.33
0.08822	7862.86
0.08824	7870.8
0.08826	7855.09
0.08828	7854.27
0.0883	7869.96
0.08832	7874.59
0.08834	7879.38
0.08836	7878.99
0.08838	7866.69
0.0884	7873.69
0.08842	7888.54
0.08844	7870.72
0.08846	7892.01
0.08848	7881.04
0.0885	7874.9
0.08852	7892.34
0.08854	7881.48
0.08856	7891.83
0.08858	7897.46
0.0886	7891.81
0.08862	7899.11
0.08864	7897.82
0.08866	7894.2
0.08868	7906.42
0.0887	7893.47
0.08872	7901.7
0.08874	7898.12
0.08876	7908.64
0.08878	7894.41
0.0888	7921.83
0.08882	7908.87
0.08884	7905.73
0.08886	7913
0.08888	7910.74
0.0889	7913.69
0.08892	7930.61
0.08894	7912.19
0.08896	7924.95
0.08898	7916.05
0.089	7911.51
0.08902	7919.26
0.08904	7923.94
0.08906	7911.8
0.08908	7905.95
0.0891	7931.6
0.08912	7915.69
0.08914	7932.31
0.08916	7943.09
0.08918	7924.08
0.0892	7941.66
0.08922	7937.72
0.08924	7924.97
0.08926	7951
0.08928	7930.32
0.0893	7949.16
0.08932	7955.75
0.08934	7942.51
0.08936	7943.13
0.08938	7950.37
0.0894	7943.17
0.08942	7951.55
0.08944	7957.82
0.08946	7951.56
0.08948	7959.94
0.0895	7958.23
0.08952	7957.69
0.08954	7973.68
0.08956	7961.31
0.08958	7981.09
0.0896	7959.95
0.08962	7951.62
0.08964	7970.53
0.08966	7970.33
0.08968	7964.96
0.0897	7959.17
0.08972	7954.41
0.08974	7972.74
0.08976	7955.12
0.08978	7979.78
0.0898	7957.19
0.08982	7969.96
0.08984	7969.54
0.08986	7967.85
0.08988	7974.31
0.0899	7981.29
0.08992	7972.04
0.08994	7986.17
0.08996	7991.6
0.08998	7984.36
0.09	7984.84
0.09002	7984.44
0.09004	7986.55
0.09006	7991.23
0.09008	7993.93
0.0901	7989.05
0.09012	7974.4
0.09014	7991.54
0.09016	7995.89
0.09018	7987.74
0.0902	7990.42
0.09022	8004.98
0.09024	7998.57
0.09026	8002.04
0.09028	7990.28
0.0903	8012.17
0.09032	8002.76
0.09034	8006.84
0.09036	8005.24
0.09038	8001.92
0.0904	8004.97
0.09042	8018.82
0.09044	8016.03
0.09046	8013.25
0.09048	8009.63
0.0905	8012.7
0.09052	8010.99
0.09054	8029.61
0.09056	8013.57
0.09058	8034.92
0.0906	8012.73
0.09062	8011.22
0.09064	8012.28
0.09066	8009.94
0.09068	8006.01
0.0907	8026.19
0.09072	8024.33
0.09074	8024.4
0.09076	8026.86
0.09078	8022.04
0.0908	8021.94
0.09082	8025.76
0.09084	8030.84
0.09086	8023.65
0.09088	8032.39
0.0909	8025.87
0.09092	8024.17
0.09094	8036.72
0.09096	8019.72
0.09098	8042.81
0.091	8039.19
0.09102	8039.45
0.09104	8043.36
0.09106	8048.14
0.09108	8041.25
0.0911	8037.28
0.09112	8036.75
0.09114	8029.27
0.09116	8025.32
0.09118	8040.09
0.0912	8042.75
0.09122	8038.74
0.09124	8048.97
0.09126	8040.94
0.09128	8062.65
0.0913	8037.79
0.09132	8054.44
0.09134	8042.43
0.09136	8060.12
0.09138	8044.35
0.0914	8054.17
0.09142	8069.68
0.09144	8040.12
0.09146	8060.28
0.09148	8043.59
0.0915	8055.13
0.09152	8057.9
0.09154	8062.21
0.09156	8066.97
0.09158	8076.81
0.0916	8055.28
0.09162	8085.28
0.09164	8070.17
0.09166	8070.82
0.09168	8064.87
0.0917	8078.61
0.09172	8075.54
0.09174	8071.13
0.09176	8078.44
0.09178	8070.67
0.0918	8081.29
0.09182	8080.53
0.09184	8093.07
0.09186	8088.04
0.09188	8092.96
0.0919	8085.95
0.09192	8081.67
0.09194	8084.87
0.09196	8097.93
0.09198	8069.51
0.092	8105.04
0.09202	8075.76
0.09204	8095.53
0.09206	8086.67
0.09208	8078.63
0.0921	8093.9
0.09212	8091.92
0.09214	8084.64
0.09216	8100.94
0.09218	8106.16
0.0922	8088.81
0.09222	8116.09
0.09224	8108.35
0.09226	8096.95
0.09228	8093.15
0.0923	8099.8
0.09232	8107.51
0.09234	8110.04
0.09236	8100.31
0.09238	8122.86
0.0924	8096.42
0.09242	8109.2
0.09244	8113.02
0.09246	8107.73
0.09248	8107.06
0.0925	8116.64
0.09252	8111.62
0.09254	8131.89
0.09256	8112.6
0.09258	8118.76
0.0926	8123.72
0.09262	8113.79
0.09264	8126.33
0.09266	8115.9
0.09268	8144.5
0.0927	8124.95
0.09272	8112.75
0.09274	8132.61
0.09276	8115.11
0.09278	8127.63
0.0928	8139.88
0.09282	8129.16
0.09284	8124.98
0.09286	8136.16
0.09288	8127.05
0.0929	8147.95
0.09292	8140.64
0.09294	8131.04
0.09296	8145.04
0.09298	8124.35
0.093	8123.15
0.09302	8126.56
0.09304	8131.03
0.09306	8135.95
0.09308	8130.25
0.0931	8123.95
0.09312	8151.71
0.09314	8119.37
0.09316	8157.38
0.09318	8137.72
0.0932	8146.89
0.09322	8151.68
0.09324	8133.91
0.09326	8159.91
0.09328	8146.24
0.0933	8140.62
0.09332	8132.15
0.09334	8135.44
0.09336	8136.95
0.09338	8133.02
0.0934	8147.46
0.09342	8142.16
0.09344	8143.35
0.09346	8153.47
0.09348	8146.55
0.0935	8135.64
0.09352	8163.44
0.09354	8144.29
0.09356	8145.84
0.09358	8132.63
0.0936	8133.12
0.09362	8127.91
0.09364	8124.67
0.09366	8140.29
0.09368	8117.83
0.0937	8130.37
0.09372	8117.25
0.09374	8118.11
0.09376	8113.13
0.09378	8108.88
0.0938	8105.93
0.09382	8078.7
0.09384	8072.57
0.09386	8058.83
0.09388	8019.88
0.0939	7990.32
0.09392	7942.32
0.09394	7924.3
0.09396	7865.92
0.09398	7850.48
0.094	7792.16
0.09402	7745.55
0.09404	7730.07
0.09406	7684.01
0.09408	7655.14
0.0941	7655.5
0.09412	7643.7
0.09414	7679.31
0.09416	7680.86
0.09418	7672.2
0.0942	7674.05
0.09422	7686
0.09424	7689.39
0.09426	7714.41
0.09428	7695.21
0.0943	7706.61
0.09432	7714.53
0.09434	7696.26
0.09436	7689.68
0.09438	7683.93
0.0944	7693.52
0.09442	7705.21
0.09444	7707.49
0.09446	7719.04
0.09448	7706.68
0.0945	7729.79
0.09452	7722
0.09454	7715.96
0.09456	7738.74
0.09458	7736.85
0.0946	7726.23
0.09462	7721.11
0.09464	7727.28
0.09466	7729.86
0.09468	7718.67
0.0947	7733.47
0.09472	7726.37
0.09474	7740.5
0.09476	7739.66
0.09478	7739.7
0.0948	7745.58
0.09482	7746.07
0.09484	7748.55
0.09486	7751.66
0.09488	7763.83
0.0949	7757.65
0.09492	7761.96
0.09494	7751.24
0.09496	7745.42
0.09498	7761.86
0.095	7744.49
0.09502	7753.06
0.09504	7756.55
0.09506	7760.2
0.09508	7751.34
0.0951	7760.69
0.09512	7763.85
0.09514	7757.09
0.09516	7759.71
0.09518	7758.34
0.0952	7764.75
0.09522	7745.15
0.09524	7755.79
0.09526	7747.75
0.09528	7752.4
0.0953	7775.11
0.09532	7743.24
0.09534	7769.67
0.09536	7774.48
0.09538	7774.07
0.0954	7770.75
0.09542	7763.6
0.09544	7775.75
0.09546	7774.37
0.09548	7775.54
0.0955	7776.54
0.09552	7759.57
0.09554	7781.15
0.09556	7782.66
0.09558	7771.57
0.0956	7765.27
0.09562	7773.2
0.09564	7768.31
0.09566	7764.47
0.09568	7775.91
0.0957	7773.44
0.09572	7775.51
0.09574	7783.35
0.09576	7783.45
0.09578	7784.66
0.0958	7794.56
0.09582	7788.54
0.09584	7793.06
0.09586	7781.43
0.09588	7781.94
0.0959	7794.37
0.09592	7774.56
0.09594	7791.6
0.09596	7788.17
0.09598	7801.98
0.096	7796.98
0.09602	7790.55
0.09604	7787.81
0.09606	7785.98
0.09608	7795.08
0.0961	7797.34
0.09612	7799.36
0.09614	7796.86
0.09616	7787.85
0.09618	7798.15
0.0962	7806.19
0.09622	7789.45
0.09624	7813.84
0.09626	7807.72
0.09628	7799.87
0.0963	7816.97
0.09632	7797.75
0.09634	7813.67
0.09636	7818.71
0.09638	7818.23
0.0964	7839.96
0.09642	7822.13
0.09644	7827.79
0.09646	7816.86
0.09648	7824.33
0.0965	7817.24
0.09652	7815.67
0.09654	7812.23
0.09656	7814.09
0.09658	7823.87
0.0966	7814.21
0.09662	7824.2
0.09664	7815.41
0.09666	7829.85
0.09668	7827.82
0.0967	7839.91
0.09672	7829.04
0.09674	7826.93
0.09676	7814.28
0.09678	7824.26
0.0968	7819.62
0.09682	7810.88
0.09684	7821.96
0.09686	7805.94
0.09688	7799.86
0.0969	7809.63
0.09692	7793.71
0.09694	7791.2
0.09696	7797.3
0.09698	7785.14
0.097	7787
0.09702	7760.53
0.09704	7729.41
0.09706	7734.04
0.09708	7688.63
0.0971	7673.91
0.09712	7622.75
0.09714	7591.31
0.09716	7567.36
0.09718	7501.71
0.0972	7464.44
0.09722	7424.46
0.09724	7383.1
0.09726	7342.35
0.09728	7334.2
0.0973	7324.46
0.09732	7321.51
0.09734	7321.25
0.09736	7339.37
0.09738	7347.53
0.0974	7371.42
0.09742	7379.31
0.09744	7378.81
0.09746	7379.15
0.09748	7401.45
0.0975	7390.72
0.09752	7382.29
0.09754	7370.24
0.09756	7374.31
0.09758	7360.45
0.0976	7368.99
0.09762	7374.16
0.09764	7385.16
0.09766	7396.64
0.09768	7408.68
0.0977	7403.97
0.09772	7425.7
0.09774	7419.72
0.09776	7408.98
0.09778	7413.64
0.0978	7395.18
0.09782	7394.67
0.09784	7389.62
0.09786	7388.14
0.09788	7395.76
0.0979	7390.83
0.09792	7394.55
0.09794	7402.28
0.09796	7405.91
0.09798	7407.08
0.098	7400.7
0.09802	7407.04
0.09804	7404.05
0.09806	7411.9
0.09808	7411.9
0.0981	7409.39
0.09812	7418.71
0.09814	7421.66
0.09816	7401.42
0.09818	7424.98
0.0982	7412.77
0.09822	7420.51
0.09824	7428.23
0.09826	7424.32
0.09828	7432.14
0.0983	7406.67
0.09832	7428.33
0.09834	7431.64
0.09836	7426.2
0.09838	7442.7
0.0984	7444.63
0.09842	7428.67
0.09844	7456.16
0.09846	7446.24
0.09848	7452.11
0.0985	7446.53
0.09852	7444.58
0.09854	7445.91
0.09856	7438.38
0.09858	7437.45
0.0986	7444.53
0.09862	7452.72
0.09864	7448.83
0.09866	7449.39
0.09868	7469.41
0.0987	7467.93
0.09872	7468.78
0.09874	7467.3
0.09876	7472.11
0.09878	7447.14
0.0988	7456.95
0.09882	7473.4
0.09884	7458.2
0.09886	7458.45
0.09888	7473.33
0.0989	7462.96
0.09892	7478.67
0.09894	7464.57
0.09896	7471.9
0.09898	7474.58
0.099	7478.42
0.09902	7465.74
0.09904	7487.01
0.09906	7480.32
0.09908	7472.31
0.0991	7487.62
0.09912	7478.08
0.09914	7487.84
0.09916	7489.46
0.09918	7475.88
0.0992	7467.42
0.09922	7492.97
0.09924	7467.19
0.09926	7481.17
0.09928	7482.59
0.0993	7484.84
0.09932	7493.54
0.09934	7500.33
0.09936	7484.2
0.09938	7507.81
0.0994	7495.27
0.09942	7496.51
0.09944	7508.01
0.09946	7504.91
0.09948	7499.03
0.0995	7500.31
0.09952	7514.53
0.09954	7506.11
0.09956	7503.06
0.09958	7492.65
0.0996	7501.8
0.09962	7505.86
0.09964	7512.05
0.09966	7510.38
0.09968	7523.97
0.0997	7515.66
0.09972	7519.46
0.09974	7522.21
0.09976	7517.34
0.09978	7526.92
0.0998	7524.41
0.09982	7523.07
0.09984	7522
0.09986	7527.77
0.09988	7530.53
0.0999	7514.58
0.09992	7502.12
0.09994	7511.37
0.09996	7517.15
0.09998	7518.35
0.1	7525.42
0.10002	7518.13
0.10004	7510.72
0.10006	7527.27
0.10008	7504.3
0.1001	7535.22
0.10012	7531.19
0.10014	7524.94
0.10016	7527.31
0.10018	7526.04
0.1002	7514.78
0.10022	7544.5
0.10024	7529.41
0.10026	7526.05
0.10028	7540.98
0.1003	7528.12
0.10032	7537.19
0.10034	7540.42
0.10036	7517.15
0.10038	7539.66
0.1004	7543.55
0.10042	7545.58
0.10044	7558.23
0.10046	7543.28
0.10048	7527.05
0.1005	7535.84
0.10052	7537.94
0.10054	7542.43
0.10056	7550.58
0.10058	7553.41
0.1006	7557.67
0.10062	7550.37
0.10064	7544.8
0.10066	7548.93
0.10068	7552.91
0.1007	7537.98
0.10072	7555.01
0.10074	7543.77
0.10076	7529.66
0.10078	7556.1
0.1008	7557.68
0.10082	7546.09
0.10084	7563.21
0.10086	7553.35
0.10088	7553.91
0.1009	7570.16
0.10092	7566.35
0.10094	7574.79
0.10096	7561
0.10098	7564.67
0.101	7578.04
0.10102	7585.22
0.10104	7575.63
0.10106	7596.87
0.10108	7581.26
0.1011	7590.56
0.10112	7592.61
0.10114	7579.6
0.10116	7588.46
0.10118	7583.83
0.1012	7572.67
0.10122	7577.87
0.10124	7578.65
0.10126	7569.64
0.10128	7575.48
0.1013	7571.89
0.10132	7586.91
0.10134	7590.03
0.10136	7588.01
0.10138	7596.02
0.1014	7589.06
0.10142	7587.03
0.10144	7590.97
0.10146	7619.38
0.10148	7579.7
0.1015	7599.2
0.10152	7601.81
0.10154	7583.13
0.10156	7603.58
0.10158	7582.82
0.1016	7585.21
0.10162	7597.33
0.10164	7598.89
0.10166	7602.91
0.10168	7599.42
0.1017	7610.69
0.10172	7615.85
0.10174	7596.35
0.10176	7605.72
0.10178	7606.77
0.1018	7598.51
0.10182	7608.15
0.10184	7600.52
0.10186	7604.74
0.10188	7608.36
0.1019	7607.48
0.10192	7600.64
0.10194	7584.79
0.10196	7601.11
0.10198	7603.53
0.102	7610.67
0.10202	7600.48
0.10204	7616.55
0.10206	7604.35
0.10208	7607.06
0.1021	7619.46
0.10212	7597.95
0.10214	7589.64
0.10216	7604.03
0.10218	7614.78
0.1022	7607.3
0.10222	7618.2
0.10224	7595.19
0.10226	7610.46
0.10228	7610.21
0.1023	7588.78
0.10232	7605.93
0.10234	7595.04
0.10236	7596.98
0.10238	7607.78
0.1024	7596.65
0.10242	7588.52
0.10244	7583.66
0.10246	7561.17
0.10248	7563.35
0.1025	7528.36
0.10252	7506.45
0.10254	7487.72
0.10256	7444.9
0.10258	7426.76
0.1026	7395.77
0.10262	7350.87
0.10264	7332.45
0.10266	7290.6
0.10268	7278.43
0.1027	7244.79
0.10272	7227.88
0.10274	7228.4
0.10276	7201.57
0.10278	7210.56
0.1028	7222.72
0.10282	7182.99
0.10284	7173.43
0.10286	7180.56
0.10288	7169.88
0.1029	7158.49
0.10292	7166.76
0.10294	7177.84
0.10296	7167.06
0.10298	7205.72
0.103	7181.24
0.10302	7198.78
0.10304	7192.11
0.10306	7183.05
0.10308	7190.91
0.1031	7181.86
0.10312	7183.5
0.10314	7190.07
0.10316	7189.55
0.10318	7180.87
0.1032	7198.33
0.10322	7200.28
0.10324	7194.97
0.10326	7211.47
0.10328	7213.43
0.1033	7219.16
0.10332	7218.56
0.10334	7208.76
0.10336	7221.55
0.10338	7217.26
0.1034	7230.96
0.10342	7226.01
0.10344	7226.97
0.10346	7221.64
0.10348	7237.39
0.1035	7224.07
0.10352	7235.49
0.10354	7239.22
0.10356	7230.57
0.10358	7229.52
0.1036	7226.11
0.10362	7239.04
0.10364	7239.52
0.10366	7237.5
0.10368	7238.33
0.1037	7222.39
0.10372	7238.79
0.10374	7255.14
0.10376	7239.81
0.10378	7254.64
0.1038	7259.27
0.10382	7255.19
0.10384	7245.37
0.10386	7270.5
0.10388	7243.02
0.1039	7267.92
0.10392	7269.07
0.10394	7265.7
0.10396	7269.46
0.10398	7268.63
0.104	7271.4
0.10402	7264.25
0.10404	7276.44
0.10406	7257.43
0.10408	7270.77
0.1041	7252.02
0.10412	7272.62
0.10414	7285.36
0.10416	7275.89
0.10418	7275.03
0.1042	7293.36
0.10422	7278.88
0.10424	7279.54
0.10426	7273.81
0.10428	7291.45
0.1043	7279.48
0.10432	7273.9
0.10434	7277.52
0.10436	7288.26
0.10438	7279.97
0.1044	7293.81
0.10442	7290.08
0.10444	7284.17
0.10446	7283.99
0.10448	7285.53
0.1045	7286.91
0.10452	7277.2
0.10454	7295.1
0.10456	7305.63
0.10458	7299.19
0.1046	7303.06
0.10462	7296.9
0.10464	7302.83
0.10466	7303.39
0.10468	7309
0.1047	7307.38
0.10472	7318.91
0.10474	7313.09
0.10476	7304.52
0.10478	7302.67
0.1048	7297.12
0.10482	7308.18
0.10484	7325.19
0.10486	7297.1
0.10488	7326.48
0.1049	7295.51
0.10492	7339.43
0.10494	7315.18
0.10496	7298.3
0.10498	7322.1
0.105	7318.18
0.10502	7299.15
0.10504	7318.49
0.10506	7310.75
0.10508	7297.84
0.1051	7306.29
0.10512	7313.29
0.10514	7301.92
0.10516	7309.26
0.10518	7325.68
0.1052	7323.07
0.10522	7317.38
0.10524	7329.19
0.10526	7333.18
0.10528	7335.84
0.1053	7330.94
0.10532	7332.34
0.10534	7346.75
0.10536	7342.86
0.10538	7343.53
0.1054	7342.87
0.10542	7342.7
0.10544	7354.59
0.10546	7328.9
0.10548	7340.5
0.1055	7334.12
0.10552	7344.33
0.10554	7359.77
0.10556	7337.84
0.10558	7342.27
0.1056	7344.67
0.10562	7354.69
0.10564	7351.83
0.10566	7351.18
0.10568	7333.02
0.1057	7342.2
0.10572	7339.81
0.10574	7360.21
0.10576	7341.64
0.10578	7341.64
0.1058	7360.02
0.10582	7348.57
0.10584	7360.41
0.10586	7365.84
0.10588	7371.69
0.1059	7378
0.10592	7371.98
0.10594	7373.49
0.10596	7366.91
0.10598	7368.98
0.106	7372.98
0.10602	7379.48
0.10604	7363.35
0.10606	7363.68
0.10608	7380.7
0.1061	7368.06
0.10612	7363.78
0.10614	7369.69
0.10616	7364.94
0.10618	7384.96
0.1062	7370.25
0.10622	7366.24
0.10624	7375.79
0.10626	7368.14
0.10628	7376.35
0.1063	7389.33
0.10632	7385.65
0.10634	7395.17
0.10636	7381.24
0.10638	7384.51
0.1064	7397.16
0.10642	7377.01
0.10644	7394.52
0.10646	7390.22
0.10648	7386.13
0.1065	7403.74
0.10652	7383
0.10654	7384.54
0.10656	7390.58
0.10658	7386.46
0.1066	7384.35
0.10662	7390.36
0.10664	7375.07
0.10666	7380.25
0.10668	7386.33
0.1067	7377.82
0.10672	7382.23
0.10674	7394.36
0.10676	7399.06
0.10678	7393.33
0.1068	7387.4
0.10682	7400.03
0.10684	7404.72
0.10686	7392.41
0.10688	7389.13
0.1069	7392.77
0.10692	7413.1
0.10694	7393.77
0.10696	7394.49
0.10698	7401.26
0.107	7397.76
0.10702	7385.35
0.10704	7397.22
0.10706	7399.37
0.10708	7391.97
0.1071	7414.07
0.10712	7401.09
0.10714	7407.34
0.10716	7402.95
0.10718	7394.48
0.1072	7364.68
0.10722	7392.82
0.10724	7393.02
0.10726	7393.67
0.10728	7409.75
0.1073	7397.73
0.10732	7396.97
0.10734	7387.51
0.10736	7415.98
0.10738	7412.17
0.1074	7416.01
0.10742	7393.6
0.10744	7410.58
0.10746	7409.86
0.10748	7413.02
0.1075	7406.36
0.10752	7406.07
0.10754	7399.95
0.10756	7406.86
0.10758	7405.36
0.1076	7411.41
0.10762	7421.21
0.10764	7402.08
0.10766	7406.15
0.10768	7415.23
0.1077	7395.5
0.10772	7426.24
0.10774	7412.75
0.10776	7393.81
0.10778	7400.8
0.1078	7416.06
0.10782	7406.4
0.10784	7403.5
0.10786	7413.05
0.10788	7403.07
0.1079	7410.69
0.10792	7396.07
0.10794	7410.34
0.10796	7409.56
0.10798	7418.91
0.108	7405.92
0.10802	7411.15
0.10804	7420.44
0.10806	7415.36
0.10808	7401.4
0.1081	7408.8
0.10812	7415.67
0.10814	7412.16
0.10816	7413.79
0.10818	7423.35
0.1082	7403.55
0.10822	7399.11
0.10824	7424.54
0.10826	7431.65
0.10828	7412.64
0.1083	7410.18
0.10832	7416.8
0.10834	7422.8
0.10836	7416.24
0.10838	7414.23
0.1084	7422.87
0.10842	7423.06
0.10844	7421.69
0.10846	7385.14
0.10848	7408.79
0.1085	7395.06
0.10852	7390.49
0.10854	7383.26
0.10856	7394.49
0.10858	7391.62
0.1086	7409.56
0.10862	7406.85
0.10864	7412.87
0.10866	7417.61
0.10868	7411.96
0.1087	7418.5
0.10872	7423.63
0.10874	7416.2
0.10876	7411.54
0.10878	7423.61
0.1088	7402.9
0.10882	7404.55
0.10884	7413.7
0.10886	7403.46
0.10888	7407.01
0.1089	7412.34
0.10892	7426.3
0.10894	7427.11
0.10896	7427.8
0.10898	7409.75
0.109	7429.48
0.10902	7422.77
0.10904	7400.43
0.10906	7411.6
0.10908	7427.37
0.1091	7428.32
0.10912	7438.92
0.10914	7421.55
0.10916	7406.05
0.10918	7406.73
0.1092	7421.2
0.10922	7399.3
0.10924	7411.57
0.10926	7425.29
0.10928	7436.51
0.1093	7429.03
0.10932	7443.71
0.10934	7448.41
0.10936	7428.15
0.10938	7427.13
0.1094	7441.56
0.10942	7441.29
0.10944	7435.4
0.10946	7431.19
0.10948	7433.83
0.1095	7418.14
0.10952	7416.03
0.10954	7426.53
0.10956	7422.63
0.10958	7432.86
0.1096	7426
0.10962	7440.73
0.10964	7441.62
0.10966	7432.46
0.10968	7426.16
0.1097	7425.25
0.10972	7423.83
0.10974	7435.44
0.10976	7404.95
0.10978	7399.59
0.1098	7421.86
0.10982	7424.01
0.10984	7397.3
0.10986	7419.57
0.10988	7416.63
0.1099	7407.08
0.10992	7422.29
0.10994	7420.28
0.10996	7409.39
0.10998	7419.56
0.11	7404.47
0.11002	7435.56
0.11004	7446.7
0.11006	7430.83
0.11008	7443.12
0.1101	7421.09
0.11012	7425.55
0.11014	7440.31
0.11016	7443.89
0.11018	7440.22
0.1102	7429.84
0.11022	7408.49
0.11024	7419.85
0.11026	7418.32
0.11028	7402.67
0.1103	7411.37
0.11032	7385.11
0.11034	7411.52
0.11036	7390.27
0.11038	7380.45
0.1104	7384.55
0.11042	7369.59
0.11044	7392.29
0.11046	7385.89
0.11048	7376.93
0.1105	7380
0.11052	7356.57
0.11054	7345.34
0.11056	7326.97
0.11058	7299.87
0.1106	7291.67
0.11062	7249.7
0.11064	7231.95
0.11066	7199.64
0.11068	7194.53
0.1107	7161.69
0.11072	7143.58
0.11074	7116.68
0.11076	7108.39
0.11078	7112.71
0.1108	7065.38
0.11082	7075.79
0.11084	7076.77
0.11086	7057
0.11088	7076.52
0.1109	7073.74
0.11092	7076.08
0.11094	7076.93
0.11096	7070.63
0.11098	7071.04
0.111	7090.17
0.11102	7068.02
0.11104	7070.4
0.11106	7093.34
0.11108	7091.04
0.1111	7085.73
0.11112	7075.21
0.11114	7085.39
0.11116	7069.24
0.11118	7081
0.1112	7077.81
0.11122	7083.46
0.11124	7069.11
0.11126	7084.6
0.11128	7067.05
0.1113	7074.17
0.11132	7079.84
0.11134	7083.23
0.11136	7087.45
0.11138	7086.5
0.1114	7100.28
0.11142	7087.62
0.11144	7088.46
0.11146	7106.27
0.11148	7100.91
0.1115	7096.18
0.11152	7084.9
0.11154	7083.4
0.11156	7078.01
0.11158	7103.22
0.1116	7090.14
0.11162	7077.15
0.11164	7080.41
0.11166	7069.56
0.11168	7085.77
0.1117	7085.97
0.11172	7083.91
0.11174	7069.91
0.11176	7089.79
0.11178	7075.29
0.1118	7058.86
0.11182	7085.01
0.11184	7083.02
0.11186	7078.37
0.11188	7084.54
0.1119	7086.49
0.11192	7088.59
0.11194	7092.11
0.11196	7094.87
0.11198	7115.39
0.112	7097.69
0.11202	7113.88
0.11204	7090.85
0.11206	7099.94
0.11208	7099.2
0.1121	7098.5
0.11212	7095.47
0.11214	7087.8
0.11216	7089.24
0.11218	7092.8
0.1122	7096.95
0.11222	7085.34
0.11224	7108.4
0.11226	7090.77
0.11228	7080.02
0.1123	7108.16
0.11232	7085.85
0.11234	7105.74
0.11236	7103.63
0.11238	7104.94
0.1124	7118.11
0.11242	7111.08
0.11244	7098.4
0.11246	7115.19
0.11248	7106.86
0.1125	7124.22
0.11252	7131.6
0.11254	7109.99
0.11256	7126.05
0.11258	7155.52
0.1126	7153.33
0.11262	7117.66
0.11264	7140.58
0.11266	7124.38
0.11268	7135.54
0.1127	7129.03
0.11272	7134.27
0.11274	7146.85
0.11276	7125.59
0.11278	7134.02
0.1128	7143.17
0.11282	7137.33
0.11284	7145.88
0.11286	7150.79
0.11288	7142.01
0.1129	7137.11
0.11292	7136.52
0.11294	7136.95
0.11296	7116.05
0.11298	7126.24
0.113	7141.67
0.11302	7133.96
0.11304	7132.28
0.11306	7135.21
0.11308	7119.71
0.1131	7120.35
0.11312	7141.24
0.11314	7114.28
0.11316	7130.44
0.11318	7131.46
0.1132	7148.18
0.11322	7142.29
0.11324	7135.04
0.11326	7142.47
0.11328	7148.1
0.1133	7161.91
0.11332	7148.99
0.11334	7141.99
0.11336	7141.91
0.11338	7147.29
0.1134	7142.99
0.11342	7135.72
0.11344	7131.04
0.11346	7145.81
0.11348	7138.11
0.1135	7148.82
0.11352	7143.72
0.11354	7142.94
0.11356	7132.07
0.11358	7132.66
0.1136	7138.12
0.11362	7141.19
0.11364	7151.55
0.11366	7166.68
0.11368	7149.2
0.1137	7147.25
0.11372	7157.34
0.11374	7162.23
0.11376	7160.69
0.11378	7161.14
0.1138	7163.07
0.11382	7152.51
0.11384	7158.42
0.11386	7165.78
0.11388	7134.67
0.1139	7154.02
0.11392	7165.37
0.11394	7166.32
0.11396	7154.93
0.11398	7166.48
0.114	7171.34
0.11402	7152.06
0.11404	7165.93
0.11406	7166.57
0.11408	7174.91
0.1141	7164.48
0.11412	7172.21
0.11414	7164.24
0.11416	7159.58
0.11418	7160.18
0.1142	7156.24
0.11422	7172.21
0.11424	7177.7
0.11426	7168.63
0.11428	7163.1
0.1143	7175.32
0.11432	7176.89
0.11434	7184.33
0.11436	7179.3
0.11438	7179.73
0.1144	7170.67
0.11442	7174.98
0.11444	7177.84
0.11446	7170.44
0.11448	7180.03
0.1145	7178.39
0.11452	7184.4
0.11454	7174.39
0.11456	7176.3
0.11458	7195.2
0.1146	7183.87
0.11462	7184.01
0.11464	7176.74
0.11466	7174.52
0.11468	7174.65
0.1147	7168.21
0.11472	7163.57
0.11474	7170.74
0.11476	7153.99
0.11478	7181.95
0.1148	7172.04
0.11482	7181.07
0.11484	7167.47
0.11486	7172.9
0.11488	7192.96
0.1149	7175.46
0.11492	7183.06
0.11494	7191.31
0.11496	7193.8
0.11498	7195.72
0.115	7175.44
0.11502	7198.59
0.11504	7169.08
0.11506	7172.92
0.11508	7170.23
0.1151	7172.95
0.11512	7162.46
0.11514	7178.43
0.11516	7171.68
0.11518	7158.53
0.1152	7162.34
0.11522	7168.47
0.11524	7159.19
0.11526	7136.24
0.11528	7132.35
0.1153	7119.94
0.11532	7096.77
0.11534	7086.66
0.11536	7065.96
0.11538	7026.51
0.1154	7000.75
0.11542	6957.72
0.11544	6922.14
0.11546	6925.68
0.11548	6875.1
0.1155	6871.06
0.11552	6843.19
0.11554	6813.47
0.11556	6822.01
0.11558	6799.68
0.1156	6768.33
0.11562	6782.43
0.11564	6792.47
0.11566	6789.96
0.11568	6806.66
0.1157	6809.17
0.11572	6812.01
0.11574	6804.66
0.11576	6825.21
0.11578	6822.03
0.1158	6824.83
0.11582	6815.91
0.11584	6830.83
0.11586	6836.4
0.11588	6842.45
0.1159	6840.02
0.11592	6846.37
0.11594	6862.87
0.11596	6855.23
[truncated: 3,011 more rows]
[truncated: 2 more columns]

## Sheet: Fig3b
#Strain	#Energy(eV/f.u.)
0.07602	-71.4986
0.07604	-71.4992
0.07606	-71.4989
0.07608	-71.5001
0.0761	-71.4996
0.07612	-71.499
0.07614	-71.4976
0.07616	-71.4986
0.07618	-71.4977
0.0762	-71.4989
0.07622	-71.4979
0.07624	-71.4979
0.07626	-71.4968
0.07628	-71.4974
0.0763	-71.4972
0.07632	-71.4973
0.07634	-71.4978
0.07636	-71.4966
0.07638	-71.4965
0.0764	-71.4964
0.07642	-71.4971
0.07644	-71.4967
0.07646	-71.4973
0.07648	-71.4952
0.0765	-71.4951
0.07652	-71.495
0.07654	-71.4958
0.07656	-71.4959
0.07658	-71.4961
0.0766	-71.4947
0.07662	-71.4946
0.07664	-71.4947
0.07666	-71.4955
0.07668	-71.4958
0.0767	-71.4962
0.07672	-71.495
0.07674	-71.4933
0.07676	-71.4947
0.07678	-71.4944
0.0768	-71.4944
0.07682	-71.4944
0.07684	-71.4945
0.07686	-71.4942
0.07688	-71.4933
0.0769	-71.4928
0.07692	-71.4939
0.07694	-71.4939
0.07696	-71.4938
0.07698	-71.4933
0.077	-71.4916
0.07702	-71.4931
0.07704	-71.4935
0.07706	-71.4932
0.07708	-71.4935
0.0771	-71.4926
0.07712	-71.4923
0.07714	-71.4926
0.07716	-71.4936
0.07718	-71.4924
0.0772	-71.4924
0.07722	-71.4924
0.07724	-71.4919
0.07726	-71.4931
0.07728	-71.4932
0.0773	-71.4917
0.07732	-71.4919
0.07734	-71.4919
0.07736	-71.492
0.07738	-71.4915
0.0774	-71.492
0.07742	-71.4919
0.07744	-71.4912
0.07746	-71.491
0.07748	-71.4916
0.0775	-71.4905
0.07752	-71.491
0.07754	-71.4919
0.07756	-71.4915
0.07758	-71.4905
0.0776	-71.4908
0.07762	-71.4905
0.07764	-71.491
0.07766	-71.491
0.07768	-71.4909
0.0777	-71.4897
0.07772	-71.489
0.07774	-71.4895
0.07776	-71.4899
0.07778	-71.49
0.0778	-71.4902
0.07782	-71.4898
0.07784	-71.4887
0.07786	-71.4888
0.07788	-71.4881
0.0779	-71.4894
0.07792	-71.4886
0.07794	-71.488
0.07796	-71.4877
0.07798	-71.488
0.078	-71.4889
0.07802	-71.4887
0.07804	-71.4872
0.07806	-71.4868
0.07808	-71.4869
0.0781	-71.4853
0.07812	-71.4871
0.07814	-71.4874
0.07816	-71.4883
0.07818	-71.4857
0.0782	-71.4862
0.07822	-71.4867
0.07824	-71.4867
0.07826	-71.4876
0.07828	-71.4876
0.0783	-71.4858
0.07832	-71.4861
0.07834	-71.4863
0.07836	-71.4861
0.07838	-71.4865
0.0784	-71.4869
0.07842	-71.4872
0.07844	-71.4849
0.07846	-71.4854
0.07848	-71.4847
0.0785	-71.4859
0.07852	-71.4863
0.07854	-71.4859
0.07856	-71.4849
0.07858	-71.4844
0.0786	-71.4836
0.07862	-71.4846
0.07864	-71.4854
0.07866	-71.4847
0.07868	-71.4841
0.0787	-71.4829
0.07872	-71.4847
0.07874	-71.4846
0.07876	-71.485
0.07878	-71.4846
0.0788	-71.4839
0.07882	-71.484
0.07884	-71.4838
0.07886	-71.484
0.07888	-71.4833
0.0789	-71.484
0.07892	-71.4827
0.07894	-71.4827
0.07896	-71.4827
0.07898	-71.4823
0.079	-71.483
0.07902	-71.4839
0.07904	-71.4827
0.07906	-71.482
0.07908	-71.4819
0.0791	-71.4817
0.07912	-71.4832
0.07914	-71.4834
0.07916	-71.4824
0.07918	-71.481
0.0792	-71.4808
0.07922	-71.4808
0.07924	-71.4817
0.07926	-71.4817
0.07928	-71.4805
0.0793	-71.4803
0.07932	-71.4801
0.07934	-71.4809
0.07936	-71.4819
0.07938	-71.4801
0.0794	-71.4794
0.07942	-71.48
0.07944	-71.4801
0.07946	-71.4808
0.07948	-71.4806
0.0795	-71.4801
0.07952	-71.479
0.07954	-71.4793
0.07956	-71.4793
0.07958	-71.4795
0.0796	-71.4794
0.07962	-71.4785
0.07964	-71.4786
0.07966	-71.4774
0.07968	-71.4781
0.0797	-71.4786
0.07972	-71.4783
0.07974	-71.4788
0.07976	-71.478
0.07978	-71.4775
0.0798	-71.4772
0.07982	-71.4779
0.07984	-71.4783
0.07986	-71.4784
0.07988	-71.4777
0.0799	-71.4766
0.07992	-71.4774
0.07994	-71.4783
0.07996	-71.4769
0.07998	-71.4769
0.08	-71.4768
0.08002	-71.4762
0.08004	-71.4781
0.08006	-71.4778
0.08008	-71.4765
0.0801	-71.4771
0.08012	-71.4757
0.08014	-71.476
0.08016	-71.4764
0.08018	-71.4768
0.0802	-71.4764
0.08022	-71.4756
0.08024	-71.4753
0.08026	-71.4759
0.08028	-71.4758
0.0803	-71.4753
0.08032	-71.4759
0.08034	-71.4754
0.08036	-71.4745
0.08038	-71.4746
0.0804	-71.4756
0.08042	-71.4757
0.08044	-71.4754
0.08046	-71.4738
0.08048	-71.4731
0.0805	-71.4752
0.08052	-71.4741
0.08054	-71.4745
0.08056	-71.4742
0.08058	-71.473
0.0806	-71.4733
0.08062	-71.4736
0.08064	-71.4734
0.08066	-71.4734
0.08068	-71.4729
0.0807	-71.4722
0.08072	-71.4724
0.08074	-71.472
0.08076	-71.4731
0.08078	-71.4731
0.0808	-71.4719
0.08082	-71.4713
0.08084	-71.4719
0.08086	-71.4719
0.08088	-71.4726
0.0809	-71.4722
0.08092	-71.4724
0.08094	-71.4713
0.08096	-71.4706
0.08098	-71.4717
0.081	-71.4713
0.08102	-71.4713
0.08104	-71.4717
0.08106	-71.4704
0.08108	-71.4698
0.0811	-71.471
0.08112	-71.4719
0.08114	-71.4707
0.08116	-71.4698
0.08118	-71.4695
0.0812	-71.4694
0.08122	-71.4705
0.08124	-71.4693
0.08126	-71.4691
0.08128	-71.4706
0.0813	-71.4699
0.08132	-71.4686
0.08134	-71.4692
0.08136	-71.47
0.08138	-71.4704
0.0814	-71.4696
0.08142	-71.4687
0.08144	-71.4685
0.08146	-71.4687
0.08148	-71.4686
0.0815	-71.4696
0.08152	-71.4685
0.08154	-71.4676
0.08156	-71.468
0.08158	-71.4675
0.0816	-71.4682
0.08162	-71.4669
0.08164	-71.4671
0.08166	-71.4682
0.08168	-71.4667
0.0817	-71.4665
0.08172	-71.4676
0.08174	-71.4677
0.08176	-71.4682
0.08178	-71.4677
0.0818	-71.4663
0.08182	-71.4667
0.08184	-71.4666
0.08186	-71.4662
0.08188	-71.4657
0.0819	-71.4663
0.08192	-71.4664
0.08194	-71.466
0.08196	-71.4659
0.08198	-71.466
0.082	-71.4663
0.08202	-71.4657
0.08204	-71.4647
0.08206	-71.4651
0.08208	-71.4652
0.0821	-71.4645
0.08212	-71.4655
0.08214	-71.4652
0.08216	-71.4657
0.08218	-71.4655
0.0822	-71.4636
0.08222	-71.4637
0.08224	-71.4644
0.08226	-71.4642
0.08228	-71.465
0.0823	-71.4647
0.08232	-71.4635
0.08234	-71.4631
0.08236	-71.4635
0.08238	-71.4644
0.0824	-71.4645
0.08242	-71.4636
0.08244	-71.4626
0.08246	-71.4625
0.08248	-71.4629
0.0825	-71.4633
0.08252	-71.4634
0.08254	-71.4637
0.08256	-71.4624
0.08258	-71.4626
0.0826	-71.462
0.08262	-71.463
0.08264	-71.4625
0.08266	-71.4643
0.08268	-71.4647
0.0827	-71.466
0.08272	-71.4675
0.08274	-71.4687
0.08276	-71.4722
0.08278	-71.4736
0.0828	-71.4769
0.08282	-71.4785
0.08284	-71.4807
0.08286	-71.4834
0.08288	-71.4845
0.0829	-71.4857
0.08292	-71.4865
0.08294	-71.4846
0.08296	-71.4852
0.08298	-71.4838
0.083	-71.4842
0.08302	-71.4845
0.08304	-71.4855
0.08306	-71.4871
0.08308	-71.4883
0.0831	-71.4888
0.08312	-71.4906
0.08314	-71.4927
0.08316	-71.4947
0.08318	-71.4964
0.0832	-71.4989
0.08322	-71.5026
0.08324	-71.5056
0.08326	-71.5096
0.08328	-71.5122
0.0833	-71.5142
0.08332	-71.5156
0.08334	-71.5176
0.08336	-71.5194
0.08338	-71.5197
0.0834	-71.5213
0.08342	-71.5211
0.08344	-71.521
0.08346	-71.5202
0.08348	-71.5199
0.0835	-71.5191
0.08352	-71.5207
0.08354	-71.5198
0.08356	-71.5198
0.08358	-71.5188
0.0836	-71.5196
0.08362	-71.5198
0.08364	-71.5205
0.08366	-71.5201
0.08368	-71.5199
0.0837	-71.5193
0.08372	-71.5194
0.08374	-71.5198
0.08376	-71.5203
0.08378	-71.5203
0.0838	-71.5199
0.08382	-71.5206
0.08384	-71.5191
0.08386	-71.5197
0.08388	-71.519
0.0839	-71.5195
0.08392	-71.5208
0.08394	-71.5197
0.08396	-71.5192
0.08398	-71.5181
0.084	-71.5192
0.08402	-71.5199
0.08404	-71.5193
0.08406	-71.5198
0.08408	-71.5183
0.0841	-71.5187
0.08412	-71.519
0.08414	-71.5199
0.08416	-71.5194
0.08418	-71.5187
0.0842	-71.5182
0.08422	-71.5181
0.08424	-71.5187
0.08426	-71.5185
0.08428	-71.5194
0.0843	-71.5175
0.08432	-71.5174
0.08434	-71.5168
0.08436	-71.5181
0.08438	-71.5178
0.0844	-71.5187
0.08442	-71.5189
0.08444	-71.5181
0.08446	-71.5182
0.08448	-71.5173
0.0845	-71.5164
0.08452	-71.5162
0.08454	-71.5157
0.08456	-71.517
0.08458	-71.5175
0.0846	-71.5168
0.08462	-71.5167
0.08464	-71.5159
0.08466	-71.5156
0.08468	-71.5158
0.0847	-71.5178
0.08472	-71.5168
0.08474	-71.5154
0.08476	-71.5149
0.08478	-71.5152
0.0848	-71.5158
0.08482	-71.5164
0.08484	-71.5163
0.08486	-71.5157
0.08488	-71.5148
0.0849	-71.5147
0.08492	-71.5162
0.08494	-71.5157
0.08496	-71.5153
0.08498	-71.5152
0.085	-71.5147
0.08502	-71.514
0.08504	-71.5142
0.08506	-71.5162
0.08508	-71.5151
0.0851	-71.514
0.08512	-71.5139
0.08514	-71.5147
0.08516	-71.5139
0.08518	-71.5152
0.0852	-71.5153
0.08522	-71.5132
0.08524	-71.5136
0.08526	-71.5133
0.08528	-71.5136
0.0853	-71.5148
0.08532	-71.5141
0.08534	-71.5141
0.08536	-71.5128
0.08538	-71.5131
0.0854	-71.5133
0.08542	-71.5135
0.08544	-71.5141
0.08546	-71.5136
0.08548	-71.5127
0.0855	-71.5118
0.08552	-71.5126
0.08554	-71.5134
0.08556	-71.5126
0.08558	-71.5118
0.0856	-71.5121
0.08562	-71.5118
0.08564	-71.5117
0.08566	-71.5119
0.08568	-71.5123
0.0857	-71.5124
0.08572	-71.5114
0.08574	-71.5114
0.08576	-71.5111
0.08578	-71.5112
0.0858	-71.5121
0.08582	-71.5112
0.08584	-71.5119
0.08586	-71.5101
0.08588	-71.5101
0.0859	-71.511
0.08592	-71.5106
0.08594	-71.511
0.08596	-71.5103
0.08598	-71.5103
0.086	-71.5099
0.08602	-71.5102
0.08604	-71.5093
0.08606	-71.5106
0.08608	-71.5102
0.0861	-71.5091
0.08612	-71.5088
0.08614	-71.5082
0.08616	-71.5096
0.08618	-71.51
0.0862	-71.5107
0.08622	-71.5094
0.08624	-71.5082
0.08626	-71.5089
0.08628	-71.5086
0.0863	-71.5092
0.08632	-71.5093
0.08634	-71.5079
0.08636	-71.5082
0.08638	-71.5081
0.0864	-71.5081
0.08642	-71.5098
0.08644	-71.5085
0.08646	-71.508
0.08648	-71.507
0.0865	-71.5078
0.08652	-71.5078
0.08654	-71.5085
0.08656	-71.5095
0.08658	-71.5063
0.0866	-71.5069
0.08662	-71.5072
0.08664	-71.508
0.08666	-71.5082
0.08668	-71.5086
0.0867	-71.5074
0.08672	-71.5065
0.08674	-71.5074
0.08676	-71.5061
0.08678	-71.5069
0.0868	-71.5078
0.08682	-71.5081
0.08684	-71.5063
0.08686	-71.5056
0.08688	-71.5055
0.0869	-71.5063
0.08692	-71.5056
0.08694	-71.5065
0.08696	-71.5052
0.08698	-71.505
0.087	-71.5054
0.08702	-71.5053
0.08704	-71.5051
0.08706	-71.5057
0.08708	-71.5052
0.0871	-71.5045
0.08712	-71.5038
0.08714	-71.5044
0.08716	-71.5048
0.08718	-71.5052
0.0872	-71.504
0.08722	-71.5041
0.08724	-71.5033
0.08726	-71.5032
0.08728	-71.5028
0.0873	-71.5044
0.08732	-71.5042
0.08734	-71.5038
0.08736	-71.5039
0.08738	-71.5031
0.0874	-71.5029
0.08742	-71.5032
0.08744	-71.5034
0.08746	-71.5032
0.08748	-71.5033
0.0875	-71.5025
0.08752	-71.5033
0.08754	-71.5028
0.08756	-71.5037
0.08758	-71.504
0.0876	-71.5024
0.08762	-71.5025
0.08764	-71.5017
0.08766	-71.5022
0.08768	-71.5032
0.0877	-71.5036
0.08772	-71.5028
0.08774	-71.5017
0.08776	-71.5013
0.08778	-71.5013
0.0878	-71.5007
0.08782	-71.5013
0.08784	-71.5021
0.08786	-71.5012
0.08788	-71.5004
0.0879	-71.5011
0.08792	-71.5019
0.08794	-71.5011
0.08796	-71.5002
0.08798	-71.5005
0.088	-71.5001
0.08802	-71.5003
0.08804	-71.5004
0.08806	-71.5011
0.08808	-71.5003
0.0881	-71.5
0.08812	-71.4986
0.08814	-71.4992
0.08816	-71.4995
0.08818	-71.5006
0.0882	-71.5005
0.08822	-71.4979
0.08824	-71.4985
0.08826	-71.4984
0.08828	-71.4995
0.0883	-71.4986
0.08832	-71.4994
0.08834	-71.4984
0.08836	-71.4981
0.08838	-71.4984
0.0884	-71.4982
0.08842	-71.4986
0.08844	-71.4988
0.08846	-71.4985
0.08848	-71.4977
0.0885	-71.4973
0.08852	-71.4972
0.08854	-71.4976
0.08856	-71.497
0.08858	-71.4978
0.0886	-71.4968
0.08862	-71.4958
0.08864	-71.4978
0.08866	-71.4979
0.08868	-71.497
0.0887	-71.4975
0.08872	-71.4959
0.08874	-71.4966
0.08876	-71.4974
0.08878	-71.4976
0.0888	-71.4973
0.08882	-71.4964
0.08884	-71.4965
0.08886	-71.4966
0.08888	-71.4975
0.0889	-71.4969
0.08892	-71.4967
0.08894	-71.4957
0.08896	-71.4962
0.08898	-71.4953
0.089	-71.4961
0.08902	-71.4951
0.08904	-71.4956
0.08906	-71.4952
0.08908	-71.4956
0.0891	-71.4951
0.08912	-71.4945
0.08914	-71.4954
0.08916	-71.4962
0.08918	-71.4957
0.0892	-71.4941
0.08922	-71.4938
0.08924	-71.4934
0.08926	-71.4943
0.08928	-71.495
0.0893	-71.4949
0.08932	-71.4949
0.08934	-71.494
0.08936	-71.4938
0.08938	-71.4939
0.0894	-71.4932
0.08942	-71.4934
0.08944	-71.4941
0.08946	-71.4938
0.08948	-71.4935
0.0895	-71.4926
0.08952	-71.4929
0.08954	-71.4932
0.08956	-71.4934
0.08958	-71.4925
0.0896	-71.4919
0.08962	-71.4927
0.08964	-71.4931
0.08966	-71.4927
0.08968	-71.4926
0.0897	-71.4919
0.08972	-71.4916
0.08974	-71.4917
0.08976	-71.4918
0.08978	-71.4919
0.0898	-71.4915
0.08982	-71.4911
0.08984	-71.4914
0.08986	-71.4911
0.08988	-71.4915
0.0899	-71.4919
0.08992	-71.4914
0.08994	-71.4903
0.08996	-71.4901
0.08998	-71.4904
0.09	-71.4891
0.09002	-71.4911
0.09004	-71.491
0.09006	-71.4906
0.09008	-71.4896
0.0901	-71.4891
0.09012	-71.4884
0.09014	-71.4899
0.09016	-71.4892
0.09018	-71.49
0.0902	-71.4906
0.09022	-71.4897
0.09024	-71.4882
0.09026	-71.4898
0.09028	-71.4891
0.0903	-71.4899
0.09032	-71.489
0.09034	-71.4886
0.09036	-71.4877
0.09038	-71.4874
0.0904	-71.4882
0.09042	-71.4885
0.09044	-71.4883
0.09046	-71.4885
0.09048	-71.4886
0.0905	-71.4867
0.09052	-71.4872
0.09054	-71.4873
0.09056	-71.4877
0.09058	-71.4879
0.0906	-71.4876
0.09062	-71.4868
0.09064	-71.4863
0.09066	-71.487
0.09068	-71.4872
0.0907	-71.4876
0.09072	-71.4875
0.09074	-71.4877
0.09076	-71.4862
0.09078	-71.4858
0.0908	-71.4867
0.09082	-71.4866
0.09084	-71.4866
0.09086	-71.4858
0.09088	-71.4855
0.0909	-71.4861
0.09092	-71.485
0.09094	-71.4854
0.09096	-71.486
0.09098	-71.4854
0.091	-71.4853
0.09102	-71.4859
0.09104	-71.4858
0.09106	-71.4849
0.09108	-71.4862
0.0911	-71.4849
0.09112	-71.4845
0.09114	-71.4848
0.09116	-71.485
0.09118	-71.4861
0.0912	-71.4848
0.09122	-71.484
0.09124	-71.4839
0.09126	-71.484
0.09128	-71.484
0.0913	-71.4838
0.09132	-71.484
0.09134	-71.4837
0.09136	-71.4836
0.09138	-71.4825
0.0914	-71.4827
0.09142	-71.4836
0.09144	-71.4834
0.09146	-71.4832
0.09148	-71.4829
0.0915	-71.4827
0.09152	-71.4826
0.09154	-71.4819
0.09156	-71.483
0.09158	-71.482
0.0916	-71.4827
0.09162	-71.4814
0.09164	-71.4823
0.09166	-71.481
0.09168	-71.4824
0.0917	-71.4822
0.09172	-71.4831
0.09174	-71.482
0.09176	-71.4814
0.09178	-71.4808
0.0918	-71.4809
0.09182	-71.4811
0.09184	-71.4818
0.09186	-71.4811
0.09188	-71.4803
0.0919	-71.4805
0.09192	-71.4806
0.09194	-71.4811
0.09196	-71.4804
0.09198	-71.4805
0.092	-71.4793
0.09202	-71.4794
0.09204	-71.4797
0.09206	-71.4798
0.09208	-71.4798
0.0921	-71.4801
0.09212	-71.4805
0.09214	-71.4791
0.09216	-71.4783
0.09218	-71.4786
0.0922	-71.4797
0.09222	-71.4787
0.09224	-71.4783
0.09226	-71.4773
0.09228	-71.4775
0.0923	-71.478
0.09232	-71.479
0.09234	-71.4794
0.09236	-71.4783
0.09238	-71.4782
0.0924	-71.478
0.09242	-71.4769
0.09244	-71.4774
0.09246	-71.4784
0.09248	-71.4768
0.0925	-71.4766
0.09252	-71.4775
0.09254	-71.4778
0.09256	-71.4778
0.09258	-71.4771
0.0926	-71.4776
0.09262	-71.4767
0.09264	-71.4775
0.09266	-71.477
0.09268	-71.4762
0.0927	-71.4765
0.09272	-71.4764
0.09274	-71.477
0.09276	-71.4779
0.09278	-71.4757
0.0928	-71.4766
0.09282	-71.4755
0.09284	-71.4756
0.09286	-71.4757
0.09288	-71.4771
0.0929	-71.4763
0.09292	-71.4754
0.09294	-71.4753
0.09296	-71.4753
0.09298	-71.4761
0.093	-71.4756
0.09302	-71.4765
0.09304	-71.4765
0.09306	-71.4743
0.09308	-71.4749
0.0931	-71.4742
0.09312	-71.4735
0.09314	-71.474
0.09316	-71.4746
0.09318	-71.4747
0.0932	-71.4739
0.09322	-71.4735
0.09324	-71.4738
0.09326	-71.4744
0.09328	-71.4741
0.0933	-71.4739
0.09332	-71.473
0.09334	-71.4732
0.09336	-71.4732
0.09338	-71.4732
0.0934	-71.4731
0.09342	-71.4731
0.09344	-71.4713
0.09346	-71.4716
0.09348	-71.4725
0.0935	-71.4728
0.09352	-71.473
0.09354	-71.4727
0.09356	-71.4705
0.09358	-71.472
0.0936	-71.4719
0.09362	-71.4721
0.09364	-71.472
0.09366	-71.4719
0.09368	-71.4712
0.0937	-71.4701
0.09372	-71.4715
0.09374	-71.4717
0.09376	-71.4722
0.09378	-71.472
0.0938	-71.4713
0.09382	-71.4703
0.09384	-71.4713
0.09386	-71.4719
0.09388	-71.4731
0.0939	-71.4738
0.09392	-71.475
0.09394	-71.4758
0.09396	-71.4783
0.09398	-71.4796
0.094	-71.4811
0.09402	-71.4811
0.09404	-71.4823
0.09406	-71.4849
0.09408	-71.4865
0.0941	-71.488
0.09412	-71.4884
0.09414	-71.489
0.09416	-71.4886
0.09418	-71.489
0.0942	-71.4868
0.09422	-71.4876
0.09424	-71.4874
0.09426	-71.4873
0.09428	-71.4883
0.0943	-71.4895
0.09432	-71.4886
0.09434	-71.4881
0.09436	-71.4879
0.09438	-71.487
0.0944	-71.4872
0.09442	-71.4882
0.09444	-71.4879
0.09446	-71.4879
0.09448	-71.4872
0.0945	-71.4869
0.09452	-71.4865
0.09454	-71.4861
0.09456	-71.4862
0.09458	-71.4865
0.0946	-71.4858
0.09462	-71.486
0.09464	-71.4862
0.09466	-71.4861
0.09468	-71.4856
0.0947	-71.4849
0.09472	-71.485
0.09474	-71.4854
0.09476	-71.4858
0.09478	-71.4868
0.0948	-71.4859
0.09482	-71.4851
0.09484	-71.4844
0.09486	-71.4852
0.09488	-71.4849
0.0949	-71.4857
0.09492	-71.4846
0.09494	-71.4844
0.09496	-71.4851
0.09498	-71.4841
0.095	-71.4854
0.09502	-71.4852
0.09504	-71.485
0.09506	-71.4844
0.09508	-71.4837
0.0951	-71.4831
0.09512	-71.483
0.09514	-71.4835
0.09516	-71.4842
0.09518	-71.4846
0.0952	-71.4831
0.09522	-71.4829
0.09524	-71.4825
0.09526	-71.4822
0.09528	-71.483
0.0953	-71.4836
0.09532	-71.4842
0.09534	-71.4841
0.09536	-71.4824
0.09538	-71.4827
0.0954	-71.4823
0.09542	-71.4826
0.09544	-71.4823
0.09546	-71.4833
0.09548	-71.4824
0.0955	-71.4822
0.09552	-71.4819
0.09554	-71.4822
0.09556	-71.4829
0.09558	-71.4809
0.0956	-71.4811
0.09562	-71.4797
0.09564	-71.4818
0.09566	-71.4816
0.09568	-71.4817
0.0957	-71.4814
0.09572	-71.4813
0.09574	-71.481
0.09576	-71.4804
0.09578	-71.4808
0.0958	-71.4816
0.09582	-71.4819
0.09584	-71.48
0.09586	-71.4806
0.09588	-71.4806
0.0959	-71.4799
0.09592	-71.4805
0.09594	-71.4811
0.09596	-71.4809
0.09598	-71.4811
0.096	-71.48
0.09602	-71.4798
0.09604	-71.4792
0.09606	-71.4798
0.09608	-71.4801
0.0961	-71.4809
0.09612	-71.4806
0.09614	-71.4792
0.09616	-71.4801
0.09618	-71.4787
0.0962	-71.4794
0.09622	-71.4792
0.09624	-71.4786
0.09626	-71.4791
0.09628	-71.4783
0.0963	-71.4783
0.09632	-71.4792
0.09634	-71.4798
0.09636	-71.4798
0.09638	-71.4785
0.0964	-71.4775
0.09642	-71.4783
0.09644	-71.4782
0.09646	-71.478
0.09648	-71.4783
0.0965	-71.4782
0.09652	-71.4776
0.09654	-71.4774
0.09656	-71.4771
0.09658	-71.4774
0.0966	-71.4781
0.09662	-71.4782
0.09664	-71.4766
0.09666	-71.476
0.09668	-71.4763
0.0967	-71.4765
0.09672	-71.4763
0.09674	-71.4775
0.09676	-71.4761
0.09678	-71.4762
0.0968	-71.4754
0.09682	-71.476
0.09684	-71.4766
0.09686	-71.4769
0.09688	-71.4758
0.0969	-71.476
0.09692	-71.4755
0.09694	-71.4751
0.09696	-71.4759
0.09698	-71.4766
0.097	-71.4767
0.09702	-71.4771
0.09704	-71.4764
0.09706	-71.4782
0.09708	-71.4787
0.0971	-71.4792
0.09712	-71.4792
0.09714	-71.4802
0.09716	-71.4823
0.09718	-71.4833
0.0972	-71.4849
0.09722	-71.4865
0.09724	-71.4882
0.09726	-71.4895
0.09728	-71.4907
0.0973	-71.4915
0.09732	-71.4926
0.09734	-71.493
0.09736	-71.4925
0.09738	-71.4918
0.0974	-71.4921
0.09742	-71.4922
0.09744	-71.4909
0.09746	-71.4931
0.09748	-71.4927
0.0975	-71.4919
0.09752	-71.4917
0.09754	-71.4915
0.09756	-71.4908
0.09758	-71.4916
0.0976	-71.4912
0.09762	-71.4912
0.09764	-71.4912
0.09766	-71.4888
0.09768	-71.4903
0.0977	-71.4912
0.09772	-71.4899
0.09774	-71.4908
0.09776	-71.4915
0.09778	-71.4906
0.0978	-71.4903
0.09782	-71.4904
0.09784	-71.4903
0.09786	-71.49
0.09788	-71.4907
0.0979	-71.4887
0.09792	-71.4884
0.09794	-71.4889
0.09796	-71.4903
0.09798	-71.4903
0.098	-71.4901
0.09802	-71.4894
0.09804	-71.4895
0.09806	-71.4885
0.09808	-71.4899
0.0981	-71.4902
0.09812	-71.4894
0.09814	-71.489
0.09816	-71.4894
0.09818	-71.4885
0.0982	-71.4883
0.09822	-71.4881
0.09824	-71.4879
0.09826	-71.4874
0.09828	-71.4866
0.0983	-71.4877
0.09832	-71.4887
0.09834	-71.4874
0.09836	-71.4878
0.09838	-71.4868
0.0984	-71.4866
0.09842	-71.4869
0.09844	-71.4889
0.09846	-71.4873
0.09848	-71.4873
0.0985	-71.4866
0.09852	-71.4866
0.09854	-71.487
0.09856	-71.4872
0.09858	-71.4872
0.0986	-71.4865
0.09862	-71.4861
0.09864	-71.4855
0.09866	-71.4864
0.09868	-71.4878
0.0987	-71.4876
0.09872	-71.4865
0.09874	-71.4864
0.09876	-71.4855
0.09878	-71.4851
0.0988	-71.4863
0.09882	-71.4861
0.09884	-71.4858
0.09886	-71.4863
0.09888	-71.4859
0.0989	-71.4856
0.09892	-71.4854
0.09894	-71.486
0.09896	-71.4866
0.09898	-71.4853
0.099	-71.4851
0.09902	-71.4843
0.09904	-71.4846
0.09906	-71.4845
0.09908	-71.4864
0.0991	-71.4849
0.09912	-71.484
0.09914	-71.4837
0.09916	-71.4837
0.09918	-71.4836
0.0992	-71.4845
0.09922	-71.4827
0.09924	-71.4837
0.09926	-71.4828
0.09928	-71.4847
0.0993	-71.4843
0.09932	-71.4848
0.09934	-71.4833
0.09936	-71.4825
0.09938	-71.4834
0.0994	-71.4825
0.09942	-71.4838
0.09944	-71.4833
0.09946	-71.4833
0.09948	-71.4822
0.0995	-71.4824
0.09952	-71.4823
0.09954	-71.4829
0.09956	-71.4831
0.09958	-71.4818
0.0996	-71.4813
0.09962	-71.4807
0.09964	-71.4812
0.09966	-71.4805
0.09968	-71.4816
0.0997	-71.4815
0.09972	-71.4822
0.09974	-71.4818
0.09976	-71.4813
0.09978	-71.4809
0.0998	-71.481
0.09982	-71.4822
0.09984	-71.4815
0.09986	-71.4812
0.09988	-71.481
0.0999	-71.4807
0.09992	-71.4805
0.09994	-71.4815
0.09996	-71.4813
0.09998	-71.4801
0.1	-71.4801
0.10002	-71.4793
0.10004	-71.4806
0.10006	-71.482
0.10008	-71.4799
0.1001	-71.4794
0.10012	-71.48
0.10014	-71.4794
0.10016	-71.4812
0.10018	-71.4812
0.1002	-71.4807
0.10022	-71.4798
0.10024	-71.4796
0.10026	-71.4785
0.10028	-71.4797
0.1003	-71.4803
0.10032	-71.4789
0.10034	-71.4786
0.10036	-71.479
0.10038	-71.4785
0.1004	-71.4785
0.10042	-71.4793
0.10044	-71.4785
0.10046	-71.4782
0.10048	-71.4778
0.1005	-71.4786
0.10052	-71.4785
0.10054	-71.4775
0.10056	-71.4785
0.10058	-71.4789
0.1006	-71.478
0.10062	-71.4778
0.10064	-71.4771
0.10066	-71.4771
0.10068	-71.4772
0.1007	-71.4781
0.10072	-71.4766
0.10074	-71.4766
0.10076	-71.4769
0.10078	-71.4774
0.1008	-71.477
0.10082	-71.477
0.10084	-71.4759
0.10086	-71.4772
0.10088	-71.4759
0.1009	-71.4767
0.10092	-71.4767
0.10094	-71.4765
0.10096	-71.4754
0.10098	-71.474
0.101	-71.4754
0.10102	-71.476
0.10104	-71.4766
0.10106	-71.4753
0.10108	-71.4756
0.1011	-71.4749
0.10112	-71.4749
0.10114	-71.4752
0.10116	-71.4759
0.10118	-71.4752
0.1012	-71.4754
0.10122	-71.474
0.10124	-71.4743
0.10126	-71.4735
0.10128	-71.4742
0.1013	-71.4743
0.10132	-71.4739
0.10134	-71.4745
0.10136	-71.4745
0.10138	-71.4733
0.1014	-71.4736
0.10142	-71.4741
0.10144	-71.4746
0.10146	-71.4734
0.10148	-71.4727
0.1015	-71.4724
0.10152	-71.4737
0.10154	-71.4746
0.10156	-71.4744
0.10158	-71.4736
0.1016	-71.4732
0.10162	-71.4731
0.10164	-71.4735
0.10166	-71.4739
0.10168	-71.4747
0.1017	-71.4735
0.10172	-71.4736
0.10174	-71.4724
0.10176	-71.4722
0.10178	-71.4724
0.1018	-71.4725
0.10182	-71.4724
0.10184	-71.4732
0.10186	-71.4713
0.10188	-71.4717
0.1019	-71.4721
0.10192	-71.4713
0.10194	-71.473
0.10196	-71.472
0.10198	-71.4717
0.102	-71.4711
0.10202	-71.471
0.10204	-71.471
0.10206	-71.4717
0.10208	-71.4719
0.1021	-71.4702
0.10212	-71.4706
0.10214	-71.4708
0.10216	-71.4711
0.10218	-71.4702
0.1022	-71.4703
0.10222	-71.4699
0.10224	-71.4699
0.10226	-71.4699
0.10228	-71.4694
0.1023	-71.47
0.10232	-71.4692
0.10234	-71.4685
0.10236	-71.4689
0.10238	-71.4694
0.1024	-71.4694
0.10242	-71.4703
0.10244	-71.47
0.10246	-71.4707
0.10248	-71.4718
0.1025	-71.4714
0.10252	-71.472
0.10254	-71.4725
0.10256	-71.4726
0.10258	-71.4741
0.1026	-71.4757
0.10262	-71.4766
0.10264	-71.4778
0.10266	-71.4783
0.10268	-71.4802
0.1027	-71.4797
0.10272	-71.4799
0.10274	-71.4813
0.10276	-71.4826
0.10278	-71.4837
0.1028	-71.4844
0.10282	-71.484
0.10284	-71.4859
0.10286	-71.4856
0.10288	-71.4846
0.1029	-71.4838
0.10292	-71.4842
0.10294	-71.4852
0.10296	-71.4847
0.10298	-71.4854
0.103	-71.4855
0.10302	-71.4839
0.10304	-71.4828
0.10306	-71.4834
0.10308	-71.4836
0.1031	-71.4842
0.10312	-71.4844
0.10314	-71.4844
0.10316	-71.4832
0.10318	-71.483
0.1032	-71.4843
0.10322	-71.4843
0.10324	-71.4842
0.10326	-71.4837
0.10328	-71.4835
0.1033	-71.4831
0.10332	-71.4837
0.10334	-71.485
0.10336	-71.4832
0.10338	-71.4829
0.1034	-71.4833
0.10342	-71.4827
0.10344	-71.4832
0.10346	-71.4837
0.10348	-71.4837
0.1035	-71.483
0.10352	-71.4823
0.10354	-71.4817
0.10356	-71.4824
0.10358	-71.4827
0.1036	-71.4823
0.10362	-71.4822
0.10364	-71.4829
0.10366	-71.4825
0.10368	-71.4823
0.1037	-71.4812
0.10372	-71.4818
0.10374	-71.4821
0.10376	-71.482
0.10378	-71.4822
0.1038	-71.4817
0.10382	-71.481
0.10384	-71.481
0.10386	-71.4818
0.10388	-71.4817
0.1039	-71.4823
0.10392	-71.4811
0.10394	-71.4799
0.10396	-71.4814
0.10398	-71.4804
0.104	-71.4811
0.10402	-71.4807
0.10404	-71.4815
0.10406	-71.4814
0.10408	-71.4799
0.1041	-71.4797
0.10412	-71.4805
0.10414	-71.4801
0.10416	-71.4807
0.10418	-71.4817
0.1042	-71.481
0.10422	-71.4803
0.10424	-71.4797
0.10426	-71.4793
0.10428	-71.4788
0.1043	-71.4793
0.10432	-71.4808
0.10434	-71.4802
0.10436	-71.4794
0.10438	-71.4788
0.1044	-71.4785
0.10442	-71.4789
0.10444	-71.4795
0.10446	-71.4794
0.10448	-71.4777
0.1045	-71.4786
0.10452	-71.4787
0.10454	-71.4787
0.10456	-71.4789
0.10458	-71.479
0.1046	-71.4773
0.10462	-71.4775
0.10464	-71.477
0.10466	-71.4765
0.10468	-71.4782
0.1047	-71.4791
0.10472	-71.4781
0.10474	-71.4779
0.10476	-71.4772
0.10478	-71.4775
0.1048	-71.4766
0.10482	-71.4769
0.10484	-71.477
0.10486	-71.4767
0.10488	-71.4772
0.1049	-71.4763
0.10492	-71.4755
0.10494	-71.4773
0.10496	-71.4779
0.10498	-71.4775
0.105	-71.4769
0.10502	-71.4759
0.10504	-71.4753
0.10506	-71.475
0.10508	-71.4765
0.1051	-71.4767
0.10512	-71.4765
0.10514	-71.4766
0.10516	-71.4757
0.10518	-71.4757
0.1052	-71.4754
0.10522	-71.4757
0.10524	-71.4757
0.10526	-71.4749
0.10528	-71.4749
0.1053	-71.4753
0.10532	-71.4747
0.10534	-71.4744
0.10536	-71.4748
0.10538	-71.4745
0.1054	-71.4752
0.10542	-71.4746
0.10544	-71.4742
0.10546	-71.4737
0.10548	-71.4735
0.1055	-71.474
0.10552	-71.4746
0.10554	-71.475
0.10556	-71.4735
0.10558	-71.4737
0.1056	-71.4727
0.10562	-71.4745
0.10564	-71.4746
0.10566	-71.4737
0.10568	-71.4739
0.1057	-71.4723
0.10572	-71.4731
0.10574	-71.4738
0.10576	-71.474
0.10578	-71.4732
0.1058	-71.4729
0.10582	-71.4719
0.10584	-71.4728
0.10586	-71.4724
0.10588	-71.4736
0.1059	-71.4739
0.10592	-71.4731
0.10594	-71.4713
0.10596	-71.4719
0.10598	-71.4721
0.106	-71.4717
0.10602	-71.4724
0.10604	-71.4717
0.10606	-71.4722
0.10608	-71.4716
0.1061	-71.4716
0.10612	-71.4712
0.10614	-71.4724
0.10616	-71.4712
0.10618	-71.4708
0.1062	-71.471
0.10622	-71.4697
0.10624	-71.4701
0.10626	-71.4709
0.10628	-71.4721
0.1063	-71.4704
0.10632	-71.4704
0.10634	-71.4702
0.10636	-71.471
0.10638	-71.471
0.1064	-71.4697
0.10642	-71.4703
0.10644	-71.4718
0.10646	-71.4707
0.10648	-71.4698
0.1065	-71.4698
0.10652	-71.4696
0.10654	-71.4704
0.10656	-71.4706
0.10658	-71.4693
0.1066	-71.4688
0.10662	-71.4692
0.10664	-71.4692
0.10666	-71.4697
0.10668	-71.4695
0.1067	-71.4691
0.10672	-71.4688
0.10674	-71.4686
0.10676	-71.4685
0.10678	-71.4688
0.1068	-71.4682
0.10682	-71.4681
0.10684	-71.4675
0.10686	-71.4676
0.10688	-71.4677
0.1069	-71.4685
0.10692	-71.4676
0.10694	-71.4679
0.10696	-71.4665
0.10698	-71.4673
0.107	-71.4677
0.10702	-71.4678
0.10704	-71.4677
0.10706	-71.4674
0.10708	-71.4656
0.1071	-71.4666
0.10712	-71.4667
0.10714	-71.4669
0.10716	-71.4673
0.10718	-71.4667
0.1072	-71.4663
0.10722	-71.4665
0.10724	-71.4663
0.10726	-71.4659
0.10728	-71.4675
0.1073	-71.4663
0.10732	-71.4664
0.10734	-71.4655
0.10736	-71.4658
0.10738	-71.4664
0.1074	-71.4662
0.10742	-71.4662
0.10744	-71.4658
0.10746	-71.4645
0.10748	-71.465
0.1075	-71.466
0.10752	-71.4656
0.10754	-71.4657
0.10756	-71.4654
0.10758	-71.4649
0.1076	-71.4648
0.10762	-71.4646
0.10764	-71.4652
0.10766	-71.4659
0.10768	-71.4659
0.1077	-71.465
0.10772	-71.4649
0.10774	-71.4638
0.10776	-71.4643
0.10778	-71.4642
0.1078	-71.4645
0.10782	-71.465
0.10784	-71.4648
0.10786	-71.4645
0.10788	-71.4635
0.1079	-71.4641
0.10792	-71.4649
0.10794	-71.4646
0.10796	-71.4635
0.10798	-71.4633
0.108	-71.4632
0.10802	-71.4628
0.10804	-71.4636
0.10806	-71.4636
0.10808	-71.4626
0.1081	-71.4617
0.10812	-71.4624
0.10814	-71.4635
0.10816	-71.463
0.10818	-71.4629
0.1082	-71.4629
0.10822	-71.4623
0.10824	-71.462
0.10826	-71.4621
0.10828	-71.4613
0.1083	-71.4611
0.10832	-71.4625
0.10834	-71.4624
0.10836	-71.4625
0.10838	-71.4625
0.1084	-71.4612
0.10842	-71.461
0.10844	-71.4604
0.10846	-71.4618
0.10848	-71.4623
0.1085	-71.4622
0.10852	-71.4615
0.10854	-71.4613
0.10856	-71.4604
0.10858	-71.4605
0.1086	-71.4611
0.10862	-71.462
0.10864	-71.4604
0.10866	-71.4598
0.10868	-71.4603
0.1087	-71.4612
0.10872	-71.4607
0.10874	-71.4607
0.10876	-71.4602
0.10878	-71.4603
0.1088	-71.4601
0.10882	-71.4607
0.10884	-71.4607
0.10886	-71.4604
0.10888	-71.4602
0.1089	-71.4599
0.10892	-71.4595
0.10894	-71.4594
0.10896	-71.4588
0.10898	-71.4601
0.109	-71.4592
0.10902	-71.4588
0.10904	-71.4587
0.10906	-71.4587
0.10908	-71.46
0.1091	-71.4601
0.10912	-71.4598
0.10914	-71.4584
0.10916	-71.4582
0.10918	-71.4594
0.1092	-71.4591
0.10922	-71.459
0.10924	-71.4582
0.10926	-71.4578
0.10928	-71.459
0.1093	-71.458
0.10932	-71.4571
0.10934	-71.4569
0.10936	-71.4579
0.10938	-71.4578
0.1094	-71.4578
0.10942	-71.4568
0.10944	-71.4567
0.10946	-71.4565
0.10948	-71.4569
0.1095	-71.4582
0.10952	-71.4576
0.10954	-71.4577
0.10956	-71.4566
0.10958	-71.4563
0.1096	-71.4578
0.10962	-71.4576
0.10964	-71.4576
0.10966	-71.4558
0.10968	-71.4561
0.1097	-71.4546
0.10972	-71.4559
0.10974	-71.4558
0.10976	-71.4566
0.10978	-71.4558
0.1098	-71.4564
0.10982	-71.4553
0.10984	-71.4554
0.10986	-71.4556
0.10988	-71.4561
0.1099	-71.4562
0.10992	-71.4557
0.10994	-71.4558
0.10996	-71.4538
0.10998	-71.4543
0.11	-71.4549
0.11002	-71.4549
0.11004	-71.4554
0.11006	-71.4553
0.11008	-71.4543
0.1101	-71.4538
0.11012	-71.454
0.11014	-71.4548
0.11016	-71.4543
0.11018	-71.4545
0.1102	-71.4542
0.11022	-71.4543
0.11024	-71.4543
0.11026	-71.4542
0.11028	-71.4539
0.1103	-71.4543
0.11032	-71.4544
0.11034	-71.4541
0.11036	-71.4546
0.11038	-71.4531
0.1104	-71.4532
0.11042	-71.4548
0.11044	-71.4545
0.11046	-71.4533
0.11048	-71.4538
0.1105	-71.4537
0.11052	-71.4538
0.11054	-71.4549
0.11056	-71.4552
0.11058	-71.4555
0.1106	-71.4573
0.11062	-71.4581
0.11064	-71.4602
0.11066	-71.4596
0.11068	-71.4614
0.1107	-71.4615
0.11072	-71.4621
0.11074	-71.4634
0.11076	-71.4636
0.11078	-71.4644
0.1108	-71.4654
0.11082	-71.4656
0.11084	-71.4668
0.11086	-71.467
0.11088	-71.4674
0.1109	-71.4678
0.11092	-71.4676
0.11094	-71.468
0.11096	-71.4687
0.11098	-71.4681
0.111	-71.4673
0.11102	-71.4673
0.11104	-71.4674
0.11106	-71.4684
0.11108	-71.4684
0.1111	-71.4679
0.11112	-71.4671
0.11114	-71.4668
0.11116	-71.467
0.11118	-71.4682
0.1112	-71.4679
0.11122	-71.4675
0.11124	-71.466
0.11126	-71.4665
0.11128	-71.4664
0.1113	-71.4662
0.11132	-71.4665
0.11134	-71.4665
0.11136	-71.4668
0.11138	-71.4662
0.1114	-71.4664
0.11142	-71.4666
0.11144	-71.4659
0.11146	-71.4666
0.11148	-71.4666
0.1115	-71.4653
0.11152	-71.466
0.11154	-71.4656
0.11156	-71.4662
0.11158	-71.4664
0.1116	-71.4656
0.11162	-71.4649
0.11164	-71.4659
0.11166	-71.4657
0.11168	-71.4658
0.1117	-71.466
0.11172	-71.4662
0.11174	-71.4647
0.11176	-71.4645
0.11178	-71.4645
0.1118	-71.4659
0.11182	-71.4665
0.11184	-71.4643
0.11186	-71.4652
0.11188	-71.4639
0.1119	-71.4652
0.11192	-71.4643
0.11194	-71.4637
0.11196	-71.4644
0.11198	-71.4652
0.112	-71.4647
0.11202	-71.4646
0.11204	-71.4635
0.11206	-71.4643
0.11208	-71.4646
0.1121	-71.4645
0.11212	-71.4637
0.11214	-71.4635
0.11216	-71.4635
0.11218	-71.464
0.1122	-71.4648
0.11222	-71.4638
0.11224	-71.464
0.11226	-71.4625
0.11228	-71.4637
0.1123	-71.4629
0.11232	-71.4636
0.11234	-71.4642
0.11236	-71.4626
0.11238	-71.4625
0.1124	-71.4631
0.11242	-71.4621
0.11244	-71.4637
0.11246	-71.464
0.11248	-71.4635
0.1125	-71.4626
0.11252	-71.4628
0.11254	-71.462
0.11256	-71.4625
0.11258	-71.4615
0.1126	-71.4618
0.11262	-71.4624
0.11264	-71.4618
0.11266	-71.4615
0.11268	-71.4618
0.1127	-71.461
0.11272	-71.4615
0.11274	-71.4615
0.11276	-71.4619
0.11278	-71.4615
0.1128	-71.4615
0.11282	-71.4606
0.11284	-71.4616
0.11286	-71.4609
0.11288	-71.4602
0.1129	-71.46
0.11292	-71.4602
0.11294	-71.4607
0.11296	-71.4611
0.11298	-71.4607
0.113	-71.4616
0.11302	-71.4609
0.11304	-71.4605
0.11306	-71.4601
0.11308	-71.4599
0.1131	-71.4615
0.11312	-71.4605
0.11314	-71.4606
0.11316	-71.4597
0.11318	-71.4597
0.1132	-71.4593
0.11322	-71.4595
0.11324	-71.4602
0.11326	-71.46
0.11328	-71.4589
0.1133	-71.4582
0.11332	-71.4592
0.11334	-71.4592
0.11336	-71.4603
0.11338	-71.4586
0.1134	-71.458
0.11342	-71.4578
0.11344	-71.4589
0.11346	-71.4591
0.11348	-71.4585
0.1135	-71.4587
0.11352	-71.4578
0.11354	-71.4579
0.11356	-71.4585
0.11358	-71.4578
0.1136	-71.4584
0.11362	-71.4583
0.11364	-71.4584
0.11366	-71.4569
0.11368	-71.4574
0.1137	-71.4575
0.11372	-71.4587
0.11374	-71.4577
0.11376	-71.4575
0.11378	-71.4566
0.1138	-71.4565
0.11382	-71.4569
0.11384	-71.4576
0.11386	-71.4575
0.11388	-71.4582
0.1139	-71.4562
0.11392	-71.4559
0.11394	-71.4562
0.11396	-71.4564
0.11398	-71.4569
0.114	-71.4559
0.11402	-71.4567
0.11404	-71.4569
0.11406	-71.4566
0.11408	-71.4562
0.1141	-71.4557
0.11412	-71.4556
0.11414	-71.4554
0.11416	-71.4557
0.11418	-71.456
0.1142	-71.4563
0.11422	-71.4545
0.11424	-71.4551
0.11426	-71.4549
0.11428	-71.4552
0.1143	-71.4551
0.11432	-71.4545
0.11434	-71.4547
0.11436	-71.454
0.11438	-71.4541
0.1144	-71.4546
0.11442	-71.4554
0.11444	-71.4545
0.11446	-71.4548
0.11448	-71.4539
0.1145	-71.4537
0.11452	-71.4539
0.11454	-71.4541
0.11456	-71.455
0.11458	-71.4541
0.1146	-71.4543
0.11462	-71.4528
0.11464	-71.4526
0.11466	-71.4543
0.11468	-71.4544
0.1147	-71.4545
0.11472	-71.4529
0.11474	-71.454
0.11476	-71.4524
0.11478	-71.4525
0.1148	-71.4536
0.11482	-71.4529
0.11484	-71.4533
0.11486	-71.4533
0.11488	-71.4527
0.1149	-71.4517
0.11492	-71.4519
0.11494	-71.4524
0.11496	-71.4525
0.11498	-71.4524
0.115	-71.4526
0.11502	-71.4528
0.11504	-71.4516
0.11506	-71.4515
0.11508	-71.4529
0.1151	-71.4531
0.11512	-71.4527
0.11514	-71.4514
0.11516	-71.4514
0.11518	-71.4516
0.1152	-71.4519
0.11522	-71.4522
0.11524	-71.4528
0.11526	-71.4536
0.11528	-71.4534
0.1153	-71.4526
0.11532	-71.4529
0.11534	-71.4539
0.11536	-71.4549
0.11538	-71.4564
0.1154	-71.4574
0.11542	-71.4581
0.11544	-71.4586
0.11546	-71.4606
0.11548	-71.4609
0.1155	-71.4623
0.11552	-71.462
0.11554	-71.4629
0.11556	-71.4633
0.11558	-71.4644
0.1156	-71.4662
0.11562	-71.4668
0.11564	-71.4677
0.11566	-71.4683
0.11568	-71.4684
0.1157	-71.4674
0.11572	-71.4669
0.11574	-71.4681
0.11576	-71.4667
0.11578	-71.4664
0.1158	-71.4673
0.11582	-71.4678
0.11584	-71.4678
0.11586	-71.4674
0.11588	-71.4666
0.1159	-71.4657
0.11592	-71.4662
0.11594	-71.4671
0.11596	-71.4666
0.11598	-71.4671
[truncated: 3,010 more rows]
[truncated: 2 more columns]

## Sheet: Fig5b
#Variable-cell CI-NEB calculations
#Path I line (Collective mechanism)				#Path II line (Nucleation mechanism)				#Path I point (Collective mechanism)				#Path II point (Nucleation mechanism)
#Normalized transformation coordinate	#Energy (eV/f.u.)			#Normalized transformation coordinate	#Energy (eV/f.u.)			#Normalized transformation coordinate	#Energy (eV/f.u.)			#Normalized transformation coordinate	#Energy (eV/f.u.)
0	0			0	0			0	0			0	0
0.0101023	5.55833e-05			0.0101011	0.000115778			0.0616346	0.00241672			0.0741983	0.00860508
0.020201	0.000229639			0.0202022	0.000490694			0.123421	0.0109148			0.138812	0.029047
0.0303034	0.000533167			0.0303033	0.001166			0.185719	0.0258366			0.212236	0.0492993
0.0404057	0.000977083			0.0404044	0.00218306			0.245099	0.0430838			0.29982	0.0629152
0.0505044	0.00157242			0.0505055	0.00358314			0.304357	0.0599016			0.374152	0.0680684
0.0606067	0.00233011			0.0606066	0.00540758			0.362941	0.0740688			0.440021	0.0657081
0.0707054	0.00325567			0.0707077	0.00769767			0.420976	0.0845551			0.482878	0.0675586
0.0808078	0.00434853			0.0808089	0.0104379			0.484735	0.0914251			0.524105	0.070946
0.0909101	0.00561364			0.09091	0.0134306			0.563757	0.0940017			0.560651	0.0721812
0.101009	0.00705608			0.101011	0.0166023			0.609201	0.093325			0.63331	0.0692354
0.111111	0.00868092			0.111112	0.0198933			0.669718	0.0899			0.734897	0.0733458
0.121213	0.0104932			0.121213	0.023244			0.735529	0.0816765			0.803152	0.0689042
0.131312	0.0124921			0.131312	0.0265946			0.801059	0.0670897			0.854035	0.0617167
0.141414	0.0146599			0.141413	0.029884			0.857983	0.0501081			0.904834	0.0510744
0.151517	0.0169835			0.151514	0.0330414			0.916256	0.0345104			0.951304	0.0369136
0.161616	0.0194499			0.161615	0.0360568			1	0.0290773			1	0.0290773
0.171718	0.0220463			0.171716	0.0389378
0.181817	0.0247597			0.181818	0.0416921
0.191919	0.0275719			0.191919	0.0443274
0.202021	0.0304489			0.20202	0.0468516
0.21212	0.0333742			0.212121	0.0492722
0.222222	0.0363332			0.222222	0.0515149
0.232325	0.0393115			0.232323	0.0535163
0.242423	0.0422944			0.242424	0.0553062
0.252526	0.0452663			0.252525	0.0569145
0.262624	0.0482121			0.262626	0.0583711
0.272727	0.0511222			0.272727	0.0597059
0.282829	0.0539873			0.282829	0.0609488
0.292928	0.0567983			0.29293	0.0621297
0.30303	0.0595457			0.303031	0.0632762
0.313132	0.0622189			0.313132	0.0643685
0.323231	0.0648084			0.323233	0.0653721
0.333333	0.0673085			0.333334	0.0662587
0.343436	0.0697136			0.343435	0.0669999
0.353534	0.0720183			0.353536	0.0675674
0.363637	0.0742167			0.363637	0.067933
0.373735	0.076305			0.373736	0.0680682
0.383838	0.0782813			0.383837	0.0679303
0.39394	0.0801437			0.393938	0.0675574
0.404039	0.0818906			0.404039	0.0670515
0.414141	0.0835201			0.414141	0.0665149
0.424243	0.0850294			0.424242	0.0660496
0.434342	0.0864089			0.434343	0.0657577
0.444444	0.0876587			0.444444	0.0657297
0.454547	0.0887823			0.454545	0.0659354
0.464645	0.0897835			0.464646	0.0663464
0.474748	0.0906659			0.474747	0.0669472
0.484847	0.0914331			0.484848	0.0677214
0.494949	0.0920891			0.494949	0.0685935
0.505051	0.0926389			0.505051	0.0694785
0.51515	0.0930876			0.515152	0.0703091
0.525252	0.0934407			0.525253	0.0710185
0.535355	0.0937033			0.535354	0.0715703
0.545453	0.0938806			0.545455	0.0719546
0.555556	0.0939779			0.555556	0.072155
0.565654	0.0940005			0.565657	0.0721412
0.575757	0.0939548			0.575758	0.0718522
0.585859	0.0938423			0.585859	0.0713636
0.595958	0.0936626			0.595961	0.0707704
0.60606	0.0934156			0.606062	0.0701676
0.616162	0.0930974			0.61616	0.0696502
0.626261	0.0926954			0.626261	0.0693131
0.636363	0.0922047			0.636363	0.0692463
0.646466	0.0916209			0.646464	0.0694243
0.656564	0.0909399			0.656565	0.069783
0.666667	0.0901572			0.666666	0.0702739
0.676765	0.0892697			0.676767	0.0708484
0.686868	0.0882737			0.686868	0.0714583
0.69697	0.0871606			0.696969	0.0720548
0.707069	0.0859216			0.70707	0.0725895
0.717171	0.0845477			0.717171	0.073014
0.727273	0.0830301			0.727273	0.0732798
0.737372	0.0813596			0.737374	0.0733393
0.747474	0.0795249			0.747475	0.0731812
0.757577	0.0775247			0.757576	0.0728188
0.767675	0.0753618			0.767677	0.0722617
0.777778	0.0730388			0.777778	0.0715197
0.787876	0.0705585			0.787879	0.0706024
0.797979	0.0679235			0.79798	0.0695196
0.808081	0.0651386			0.808081	0.068296
0.81818	0.0622263			0.818182	0.0670201
0.828282	0.0592175			0.828284	0.0656769
0.838384	0.0561433			0.838385	0.0642327
0.848483	0.0530347			0.848486	0.0626538
0.858586	0.0499227			0.858585	0.0609181
0.868688	0.0468483			0.868686	0.0590746
0.878787	0.0438661			0.878787	0.0570974
0.888889	0.0410305			0.888888	0.0549427
0.898988	0.0383956			0.898989	0.0525669
0.90909	0.0360153			0.90909	0.0499243
0.919192	0.0339495			0.919191	0.0470019
0.929291	0.0323147			0.929292	0.0438873
0.939393	0.0310937			0.939393	0.0406798
0.949496	0.0302261			0.949494	0.037479
0.959594	0.0296516			0.959596	0.034533
0.969697	0.0293098			0.969697	0.0321877
0.979795	0.0291404			0.979798	0.0304781
0.989898	0.029083			0.989899	0.0294321
1	0.0290773			1	0.0290773
